# Supplementary material for: Linking functional traits and demography to model species-rich communities
Source: Nat Commun. 2021 May 11;12:2724. doi: 10.1038/s41467-021-22630-1 (PMC8113445; doi:10.1038/s41467-021-22630-1)
Supplement: Supplementary file 4 — Source Data [file 41467_2021_22630_MOESM4_ESM.zip]

Archive with 18 entries (17 files):
- SourceData/
- SourceData/FigureS6.csv
- SourceData/TabS6.csv
- SourceData/README.md
- SourceData/prior.csv
- SourceData/posterior.csv
- SourceData/Figure3B.csv
- SourceData/FigureS1S2.csv
- SourceData/TabS1.csv
- SourceData/FigureS4.csv
- SourceData/Figure3A.csv
- SourceData/Figure4.csv
- SourceData/Figure2A.csv
- SourceData/Figure2B.csv
- SourceData/FigureS3.csv
- SourceData/TabS4.csv
- SourceData/TabS2S3S5.xlsx
- SourceData/README.html
