# Supplementary material for: Linking functional traits and demography to model species-rich communities
Source: Nat Commun. 2021 May 11;12:2724. doi: 10.1038/s41467-021-22630-1 (PMC8113445; doi:10.1038/s41467-021-22630-1)
Supplement: Supplementary file 4 — Source Data [file 41467_2021_22630_MOESM4_ESM.zip › SourceData/FigureS6.csv]

FPR	TPR	Model
1	1	jSDM-LVM
0.999188311688312	1	jSDM-LVM
0.998376623376623	1	jSDM-LVM
0.998376623376623	0.998780487804878	jSDM-LVM
0.997564935064935	0.998780487804878	jSDM-LVM
0.996753246753247	0.998780487804878	jSDM-LVM
0.995941558441558	0.998780487804878	jSDM-LVM
0.99512987012987	0.998780487804878	jSDM-LVM
0.994318181818182	0.998780487804878	jSDM-LVM
0.993506493506494	0.998780487804878	jSDM-LVM
0.992694805194805	0.998780487804878	jSDM-LVM
0.991883116883117	0.998780487804878	jSDM-LVM
0.991071428571429	0.998780487804878	jSDM-LVM
0.99025974025974	0.998780487804878	jSDM-LVM
0.989448051948052	0.998780487804878	jSDM-LVM
0.988636363636364	0.998780487804878	jSDM-LVM
0.987824675324675	0.998780487804878	jSDM-LVM
0.987012987012987	0.998780487804878	jSDM-LVM
0.986201298701299	0.998780487804878	jSDM-LVM
0.98538961038961	0.998780487804878	jSDM-LVM
0.984577922077922	0.998780487804878	jSDM-LVM
0.984577922077922	0.997560975609756	jSDM-LVM
0.983766233766234	0.997560975609756	jSDM-LVM
0.982954545454545	0.997560975609756	jSDM-LVM
0.982142857142857	0.997560975609756	jSDM-LVM
0.982142857142857	0.996341463414634	jSDM-LVM
0.981331168831169	0.996341463414634	jSDM-LVM
0.980519480519481	0.996341463414634	jSDM-LVM
0.979707792207792	0.996341463414634	jSDM-LVM
0.978896103896104	0.996341463414634	jSDM-LVM
0.978084415584416	0.996341463414634	jSDM-LVM
0.977272727272727	0.996341463414634	jSDM-LVM
0.977272727272727	0.995121951219512	jSDM-LVM
0.976461038961039	0.995121951219512	jSDM-LVM
0.975649350649351	0.995121951219512	jSDM-LVM
0.974837662337662	0.995121951219512	jSDM-LVM
0.974025974025974	0.995121951219512	jSDM-LVM
0.973214285714286	0.995121951219512	jSDM-LVM
0.973214285714286	0.99390243902439	jSDM-LVM
0.972402597402597	0.99390243902439	jSDM-LVM
0.971590909090909	0.99390243902439	jSDM-LVM
0.970779220779221	0.99390243902439	jSDM-LVM
0.969967532467532	0.99390243902439	jSDM-LVM
0.969155844155844	0.99390243902439	jSDM-LVM
0.968344155844156	0.99390243902439	jSDM-LVM
0.967532467532468	0.99390243902439	jSDM-LVM
0.966720779220779	0.99390243902439	jSDM-LVM
0.965909090909091	0.99390243902439	jSDM-LVM
0.965097402597403	0.99390243902439	jSDM-LVM
0.964285714285714	0.99390243902439	jSDM-LVM
0.963474025974026	0.99390243902439	jSDM-LVM
0.962662337662338	0.99390243902439	jSDM-LVM
0.961850649350649	0.99390243902439	jSDM-LVM
0.961038961038961	0.99390243902439	jSDM-LVM
0.960227272727273	0.99390243902439	jSDM-LVM
0.959415584415584	0.99390243902439	jSDM-LVM
0.958603896103896	0.99390243902439	jSDM-LVM
0.957792207792208	0.99390243902439	jSDM-LVM
0.956980519480519	0.99390243902439	jSDM-LVM
0.956168831168831	0.99390243902439	jSDM-LVM
0.955357142857143	0.99390243902439	jSDM-LVM
0.954545454545455	0.99390243902439	jSDM-LVM
0.953733766233766	0.99390243902439	jSDM-LVM
0.952922077922078	0.99390243902439	jSDM-LVM
0.952922077922078	0.992682926829268	jSDM-LVM
0.95211038961039	0.992682926829268	jSDM-LVM
0.951298701298701	0.992682926829268	jSDM-LVM
0.950487012987013	0.992682926829268	jSDM-LVM
0.950487012987013	0.991463414634146	jSDM-LVM
0.949675324675325	0.991463414634146	jSDM-LVM
0.948863636363636	0.991463414634146	jSDM-LVM
0.948051948051948	0.991463414634146	jSDM-LVM
0.948051948051948	0.990243902439024	jSDM-LVM
0.94724025974026	0.990243902439024	jSDM-LVM
0.946428571428571	0.990243902439024	jSDM-LVM
0.945616883116883	0.990243902439024	jSDM-LVM
0.944805194805195	0.990243902439024	jSDM-LVM
0.943993506493507	0.990243902439024	jSDM-LVM
0.943181818181818	0.990243902439024	jSDM-LVM
0.94237012987013	0.990243902439024	jSDM-LVM
0.941558441558442	0.990243902439024	jSDM-LVM
0.940746753246753	0.990243902439024	jSDM-LVM
0.939935064935065	0.990243902439024	jSDM-LVM
0.939935064935065	0.989024390243902	jSDM-LVM
0.939123376623377	0.989024390243902	jSDM-LVM
0.938311688311688	0.989024390243902	jSDM-LVM
0.9375	0.989024390243902	jSDM-LVM
0.936688311688312	0.989024390243902	jSDM-LVM
0.935876623376623	0.989024390243902	jSDM-LVM
0.935064935064935	0.989024390243902	jSDM-LVM
0.934253246753247	0.989024390243902	jSDM-LVM
0.933441558441558	0.989024390243902	jSDM-LVM
0.93262987012987	0.989024390243902	jSDM-LVM
0.931818181818182	0.989024390243902	jSDM-LVM
0.931006493506493	0.989024390243902	jSDM-LVM
0.930194805194805	0.989024390243902	jSDM-LVM
0.929383116883117	0.989024390243902	jSDM-LVM
0.928571428571429	0.989024390243902	jSDM-LVM
0.928571428571429	0.98780487804878	jSDM-LVM
0.928571428571429	0.986585365853659	jSDM-LVM
0.928571428571429	0.985365853658537	jSDM-LVM
0.928571428571429	0.984146341463415	jSDM-LVM
0.92775974025974	0.984146341463415	jSDM-LVM
0.926948051948052	0.984146341463415	jSDM-LVM
0.926136363636364	0.984146341463415	jSDM-LVM
0.926136363636364	0.982926829268293	jSDM-LVM
0.925324675324675	0.982926829268293	jSDM-LVM
0.924512987012987	0.982926829268293	jSDM-LVM
0.923701298701299	0.982926829268293	jSDM-LVM
0.92288961038961	0.982926829268293	jSDM-LVM
0.922077922077922	0.982926829268293	jSDM-LVM
0.921266233766234	0.982926829268293	jSDM-LVM
0.921266233766234	0.981707317073171	jSDM-LVM
0.920454545454545	0.981707317073171	jSDM-LVM
0.919642857142857	0.981707317073171	jSDM-LVM
0.918831168831169	0.981707317073171	jSDM-LVM
0.918019480519481	0.981707317073171	jSDM-LVM
0.917207792207792	0.981707317073171	jSDM-LVM
0.916396103896104	0.981707317073171	jSDM-LVM
0.916396103896104	0.980487804878049	jSDM-LVM
0.915584415584416	0.980487804878049	jSDM-LVM
0.914772727272727	0.980487804878049	jSDM-LVM
0.913961038961039	0.980487804878049	jSDM-LVM
0.913149350649351	0.980487804878049	jSDM-LVM
0.912337662337662	0.980487804878049	jSDM-LVM
0.911525974025974	0.980487804878049	jSDM-LVM
0.910714285714286	0.980487804878049	jSDM-LVM
0.909902597402597	0.980487804878049	jSDM-LVM
0.909090909090909	0.980487804878049	jSDM-LVM
0.908279220779221	0.980487804878049	jSDM-LVM
0.907467532467532	0.980487804878049	jSDM-LVM
0.906655844155844	0.980487804878049	jSDM-LVM
0.905844155844156	0.980487804878049	jSDM-LVM
0.905032467532468	0.980487804878049	jSDM-LVM
0.904220779220779	0.980487804878049	jSDM-LVM
0.903409090909091	0.980487804878049	jSDM-LVM
0.902597402597403	0.980487804878049	jSDM-LVM
0.901785714285714	0.980487804878049	jSDM-LVM
0.900974025974026	0.980487804878049	jSDM-LVM
0.900162337662338	0.980487804878049	jSDM-LVM
0.899350649350649	0.980487804878049	jSDM-LVM
0.898538961038961	0.980487804878049	jSDM-LVM
0.897727272727273	0.980487804878049	jSDM-LVM
0.896915584415584	0.980487804878049	jSDM-LVM
0.896103896103896	0.980487804878049	jSDM-LVM
0.895292207792208	0.980487804878049	jSDM-LVM
0.894480519480519	0.980487804878049	jSDM-LVM
0.893668831168831	0.980487804878049	jSDM-LVM
0.892857142857143	0.980487804878049	jSDM-LVM
0.892045454545455	0.980487804878049	jSDM-LVM
0.891233766233766	0.980487804878049	jSDM-LVM
0.890422077922078	0.980487804878049	jSDM-LVM
0.88961038961039	0.980487804878049	jSDM-LVM
0.888798701298701	0.980487804878049	jSDM-LVM
0.887987012987013	0.980487804878049	jSDM-LVM
0.887175324675325	0.980487804878049	jSDM-LVM
0.886363636363636	0.980487804878049	jSDM-LVM
0.885551948051948	0.980487804878049	jSDM-LVM
0.88474025974026	0.980487804878049	jSDM-LVM
0.883928571428571	0.980487804878049	jSDM-LVM
0.883116883116883	0.980487804878049	jSDM-LVM
0.883116883116883	0.979268292682927	jSDM-LVM
0.882305194805195	0.979268292682927	jSDM-LVM
0.881493506493507	0.979268292682927	jSDM-LVM
0.880681818181818	0.979268292682927	jSDM-LVM
0.87987012987013	0.979268292682927	jSDM-LVM
0.879058441558442	0.979268292682927	jSDM-LVM
0.879058441558442	0.978048780487805	jSDM-LVM
0.879058441558442	0.976829268292683	jSDM-LVM
0.878246753246753	0.976829268292683	jSDM-LVM
0.877435064935065	0.976829268292683	jSDM-LVM
0.876623376623377	0.976829268292683	jSDM-LVM
0.875811688311688	0.976829268292683	jSDM-LVM
0.875	0.976829268292683	jSDM-LVM
0.874188311688312	0.976829268292683	jSDM-LVM
0.873376623376623	0.976829268292683	jSDM-LVM
0.872564935064935	0.976829268292683	jSDM-LVM
0.872564935064935	0.975609756097561	jSDM-LVM
0.872564935064935	0.974390243902439	jSDM-LVM
0.871753246753247	0.974390243902439	jSDM-LVM
0.870941558441558	0.974390243902439	jSDM-LVM
0.87012987012987	0.974390243902439	jSDM-LVM
0.869318181818182	0.974390243902439	jSDM-LVM
0.868506493506493	0.974390243902439	jSDM-LVM
0.867694805194805	0.974390243902439	jSDM-LVM
0.866883116883117	0.974390243902439	jSDM-LVM
0.866071428571429	0.974390243902439	jSDM-LVM
0.86525974025974	0.974390243902439	jSDM-LVM
0.864448051948052	0.974390243902439	jSDM-LVM
0.863636363636364	0.974390243902439	jSDM-LVM
0.862824675324675	0.974390243902439	jSDM-LVM
0.862012987012987	0.974390243902439	jSDM-LVM
0.861201298701299	0.974390243902439	jSDM-LVM
0.86038961038961	0.974390243902439	jSDM-LVM
0.859577922077922	0.974390243902439	jSDM-LVM
0.858766233766234	0.974390243902439	jSDM-LVM
0.857954545454545	0.974390243902439	jSDM-LVM
0.857954545454545	0.973170731707317	jSDM-LVM
0.857142857142857	0.973170731707317	jSDM-LVM
0.856331168831169	0.973170731707317	jSDM-LVM
0.855519480519481	0.973170731707317	jSDM-LVM
0.854707792207792	0.973170731707317	jSDM-LVM
0.853896103896104	0.973170731707317	jSDM-LVM
0.853084415584416	0.973170731707317	jSDM-LVM
0.852272727272727	0.973170731707317	jSDM-LVM
0.851461038961039	0.973170731707317	jSDM-LVM
0.850649350649351	0.973170731707317	jSDM-LVM
0.849837662337662	0.973170731707317	jSDM-LVM
0.849025974025974	0.973170731707317	jSDM-LVM
0.848214285714286	0.973170731707317	jSDM-LVM
0.847402597402597	0.973170731707317	jSDM-LVM
0.846590909090909	0.973170731707317	jSDM-LVM
0.845779220779221	0.973170731707317	jSDM-LVM
0.844967532467533	0.973170731707317	jSDM-LVM
0.844155844155844	0.973170731707317	jSDM-LVM
0.843344155844156	0.973170731707317	jSDM-LVM
0.842532467532467	0.973170731707317	jSDM-LVM
0.841720779220779	0.973170731707317	jSDM-LVM
0.840909090909091	0.973170731707317	jSDM-LVM
0.840097402597403	0.973170731707317	jSDM-LVM
0.839285714285714	0.973170731707317	jSDM-LVM
0.838474025974026	0.973170731707317	jSDM-LVM
0.837662337662338	0.973170731707317	jSDM-LVM
0.836850649350649	0.973170731707317	jSDM-LVM
0.836038961038961	0.973170731707317	jSDM-LVM
0.836038961038961	0.971951219512195	jSDM-LVM
0.835227272727273	0.971951219512195	jSDM-LVM
0.834415584415584	0.971951219512195	jSDM-LVM
0.833603896103896	0.971951219512195	jSDM-LVM
0.833603896103896	0.970731707317073	jSDM-LVM
0.832792207792208	0.970731707317073	jSDM-LVM
0.832792207792208	0.969512195121951	jSDM-LVM
0.831980519480519	0.969512195121951	jSDM-LVM
0.831168831168831	0.969512195121951	jSDM-LVM
0.830357142857143	0.969512195121951	jSDM-LVM
0.829545454545455	0.969512195121951	jSDM-LVM
0.829545454545455	0.968292682926829	jSDM-LVM
0.828733766233766	0.968292682926829	jSDM-LVM
0.827922077922078	0.968292682926829	jSDM-LVM
0.82711038961039	0.968292682926829	jSDM-LVM
0.826298701298701	0.968292682926829	jSDM-LVM
0.825487012987013	0.968292682926829	jSDM-LVM
0.824675324675325	0.968292682926829	jSDM-LVM
0.823863636363636	0.968292682926829	jSDM-LVM
0.823051948051948	0.968292682926829	jSDM-LVM
0.82224025974026	0.968292682926829	jSDM-LVM
0.82224025974026	0.967073170731707	jSDM-LVM
0.821428571428571	0.967073170731707	jSDM-LVM
0.821428571428571	0.965853658536585	jSDM-LVM
0.821428571428571	0.964634146341463	jSDM-LVM
0.820616883116883	0.964634146341463	jSDM-LVM
0.819805194805195	0.964634146341463	jSDM-LVM
0.818993506493507	0.964634146341463	jSDM-LVM
0.818181818181818	0.964634146341463	jSDM-LVM
0.81737012987013	0.964634146341463	jSDM-LVM
0.816558441558442	0.964634146341463	jSDM-LVM
0.815746753246753	0.964634146341463	jSDM-LVM
0.814935064935065	0.964634146341463	jSDM-LVM
0.814123376623377	0.964634146341463	jSDM-LVM
0.814123376623377	0.963414634146341	jSDM-LVM
0.814123376623377	0.962195121951219	jSDM-LVM
0.813311688311688	0.962195121951219	jSDM-LVM
0.8125	0.962195121951219	jSDM-LVM
0.811688311688312	0.962195121951219	jSDM-LVM
0.810876623376623	0.962195121951219	jSDM-LVM
0.810064935064935	0.962195121951219	jSDM-LVM
0.809253246753247	0.962195121951219	jSDM-LVM
0.808441558441558	0.962195121951219	jSDM-LVM
0.80762987012987	0.962195121951219	jSDM-LVM
0.806818181818182	0.962195121951219	jSDM-LVM
0.806006493506493	0.962195121951219	jSDM-LVM
0.805194805194805	0.962195121951219	jSDM-LVM
0.805194805194805	0.960975609756098	jSDM-LVM
0.804383116883117	0.960975609756098	jSDM-LVM
0.803571428571429	0.960975609756098	jSDM-LVM
0.80275974025974	0.960975609756098	jSDM-LVM
0.801948051948052	0.960975609756098	jSDM-LVM
0.801948051948052	0.959756097560976	jSDM-LVM
0.801136363636364	0.959756097560976	jSDM-LVM
0.801136363636364	0.958536585365854	jSDM-LVM
0.800324675324675	0.958536585365854	jSDM-LVM
0.799512987012987	0.958536585365854	jSDM-LVM
0.799512987012987	0.957317073170732	jSDM-LVM
0.799512987012987	0.95609756097561	jSDM-LVM
0.798701298701299	0.95609756097561	jSDM-LVM
0.79788961038961	0.95609756097561	jSDM-LVM
0.797077922077922	0.95609756097561	jSDM-LVM
0.797077922077922	0.954878048780488	jSDM-LVM
0.796266233766234	0.954878048780488	jSDM-LVM
0.795454545454545	0.954878048780488	jSDM-LVM
0.795454545454545	0.953658536585366	jSDM-LVM
0.794642857142857	0.953658536585366	jSDM-LVM
0.793831168831169	0.953658536585366	jSDM-LVM
0.793019480519481	0.953658536585366	jSDM-LVM
0.792207792207792	0.953658536585366	jSDM-LVM
0.791396103896104	0.953658536585366	jSDM-LVM
0.790584415584416	0.953658536585366	jSDM-LVM
0.789772727272727	0.953658536585366	jSDM-LVM
0.788961038961039	0.953658536585366	jSDM-LVM
0.788149350649351	0.953658536585366	jSDM-LVM
0.788149350649351	0.952439024390244	jSDM-LVM
0.787337662337662	0.952439024390244	jSDM-LVM
0.786525974025974	0.952439024390244	jSDM-LVM
0.785714285714286	0.952439024390244	jSDM-LVM
0.784902597402597	0.952439024390244	jSDM-LVM
0.784090909090909	0.952439024390244	jSDM-LVM
0.783279220779221	0.952439024390244	jSDM-LVM
0.782467532467533	0.952439024390244	jSDM-LVM
0.781655844155844	0.952439024390244	jSDM-LVM
0.780844155844156	0.952439024390244	jSDM-LVM
0.780032467532467	0.952439024390244	jSDM-LVM
0.779220779220779	0.952439024390244	jSDM-LVM
0.778409090909091	0.952439024390244	jSDM-LVM
0.777597402597403	0.952439024390244	jSDM-LVM
0.776785714285714	0.952439024390244	jSDM-LVM
0.775974025974026	0.952439024390244	jSDM-LVM
0.775162337662338	0.952439024390244	jSDM-LVM
0.774350649350649	0.952439024390244	jSDM-LVM
0.774350649350649	0.951219512195122	jSDM-LVM
0.774350649350649	0.95	jSDM-LVM
0.773538961038961	0.95	jSDM-LVM
0.772727272727273	0.95	jSDM-LVM
0.771915584415584	0.95	jSDM-LVM
0.771103896103896	0.95	jSDM-LVM
0.771103896103896	0.948780487804878	jSDM-LVM
0.771103896103896	0.947560975609756	jSDM-LVM
0.770292207792208	0.947560975609756	jSDM-LVM
0.769480519480519	0.947560975609756	jSDM-LVM
0.768668831168831	0.947560975609756	jSDM-LVM
0.767857142857143	0.947560975609756	jSDM-LVM
0.767045454545455	0.947560975609756	jSDM-LVM
0.766233766233766	0.947560975609756	jSDM-LVM
0.765422077922078	0.947560975609756	jSDM-LVM
0.765422077922078	0.946341463414634	jSDM-LVM
0.76461038961039	0.946341463414634	jSDM-LVM
0.763798701298701	0.946341463414634	jSDM-LVM
0.763798701298701	0.945121951219512	jSDM-LVM
0.762987012987013	0.945121951219512	jSDM-LVM
0.762175324675325	0.945121951219512	jSDM-LVM
0.762175324675325	0.94390243902439	jSDM-LVM
0.761363636363636	0.94390243902439	jSDM-LVM
0.760551948051948	0.94390243902439	jSDM-LVM
0.75974025974026	0.94390243902439	jSDM-LVM
0.758928571428571	0.94390243902439	jSDM-LVM
0.758116883116883	0.94390243902439	jSDM-LVM
0.757305194805195	0.94390243902439	jSDM-LVM
0.756493506493507	0.94390243902439	jSDM-LVM
0.755681818181818	0.94390243902439	jSDM-LVM
0.75487012987013	0.94390243902439	jSDM-LVM
0.754058441558442	0.94390243902439	jSDM-LVM
0.753246753246753	0.94390243902439	jSDM-LVM
0.752435064935065	0.94390243902439	jSDM-LVM
0.751623376623377	0.94390243902439	jSDM-LVM
0.750811688311688	0.94390243902439	jSDM-LVM
0.75	0.94390243902439	jSDM-LVM
0.749188311688312	0.94390243902439	jSDM-LVM
0.748376623376623	0.94390243902439	jSDM-LVM
0.747564935064935	0.94390243902439	jSDM-LVM
0.746753246753247	0.94390243902439	jSDM-LVM
0.745941558441559	0.94390243902439	jSDM-LVM
0.74512987012987	0.94390243902439	jSDM-LVM
0.744318181818182	0.94390243902439	jSDM-LVM
0.743506493506493	0.94390243902439	jSDM-LVM
0.742694805194805	0.94390243902439	jSDM-LVM
0.741883116883117	0.94390243902439	jSDM-LVM
0.741071428571429	0.94390243902439	jSDM-LVM
0.74025974025974	0.94390243902439	jSDM-LVM
0.739448051948052	0.94390243902439	jSDM-LVM
0.738636363636364	0.94390243902439	jSDM-LVM
0.737824675324675	0.94390243902439	jSDM-LVM
0.737012987012987	0.94390243902439	jSDM-LVM
0.736201298701299	0.94390243902439	jSDM-LVM
0.73538961038961	0.94390243902439	jSDM-LVM
0.73538961038961	0.942682926829268	jSDM-LVM
0.734577922077922	0.942682926829268	jSDM-LVM
0.733766233766234	0.942682926829268	jSDM-LVM
0.732954545454545	0.942682926829268	jSDM-LVM
0.732142857142857	0.942682926829268	jSDM-LVM
0.731331168831169	0.942682926829268	jSDM-LVM
0.730519480519481	0.942682926829268	jSDM-LVM
0.729707792207792	0.942682926829268	jSDM-LVM
0.729707792207792	0.941463414634146	jSDM-LVM
0.728896103896104	0.941463414634146	jSDM-LVM
0.728084415584416	0.941463414634146	jSDM-LVM
0.727272727272727	0.941463414634146	jSDM-LVM
0.726461038961039	0.941463414634146	jSDM-LVM
0.725649350649351	0.941463414634146	jSDM-LVM
0.724837662337662	0.941463414634146	jSDM-LVM
0.724025974025974	0.941463414634146	jSDM-LVM
0.723214285714286	0.941463414634146	jSDM-LVM
0.722402597402597	0.941463414634146	jSDM-LVM
0.721590909090909	0.941463414634146	jSDM-LVM
0.721590909090909	0.940243902439024	jSDM-LVM
0.720779220779221	0.940243902439024	jSDM-LVM
0.719967532467533	0.940243902439024	jSDM-LVM
0.719967532467533	0.939024390243902	jSDM-LVM
0.719967532467533	0.93780487804878	jSDM-LVM
0.719155844155844	0.93780487804878	jSDM-LVM
0.718344155844156	0.93780487804878	jSDM-LVM
0.718344155844156	0.936585365853659	jSDM-LVM
0.717532467532467	0.936585365853659	jSDM-LVM
0.716720779220779	0.936585365853659	jSDM-LVM
0.715909090909091	0.936585365853659	jSDM-LVM
0.715097402597403	0.936585365853659	jSDM-LVM
0.715097402597403	0.935365853658537	jSDM-LVM
0.714285714285714	0.935365853658537	jSDM-LVM
0.713474025974026	0.935365853658537	jSDM-LVM
0.712662337662338	0.935365853658537	jSDM-LVM
0.712662337662338	0.934146341463415	jSDM-LVM
0.711850649350649	0.934146341463415	jSDM-LVM
0.711038961038961	0.934146341463415	jSDM-LVM
0.710227272727273	0.934146341463415	jSDM-LVM
0.709415584415584	0.934146341463415	jSDM-LVM
0.708603896103896	0.934146341463415	jSDM-LVM
0.707792207792208	0.934146341463415	jSDM-LVM
0.706980519480519	0.934146341463415	jSDM-LVM
0.706168831168831	0.934146341463415	jSDM-LVM
0.705357142857143	0.934146341463415	jSDM-LVM
0.704545454545455	0.934146341463415	jSDM-LVM
0.703733766233766	0.934146341463415	jSDM-LVM
0.702922077922078	0.934146341463415	jSDM-LVM
0.70211038961039	0.934146341463415	jSDM-LVM
0.701298701298701	0.934146341463415	jSDM-LVM
0.701298701298701	0.932926829268293	jSDM-LVM
0.701298701298701	0.931707317073171	jSDM-LVM
0.700487012987013	0.931707317073171	jSDM-LVM
0.699675324675325	0.931707317073171	jSDM-LVM
0.698863636363636	0.931707317073171	jSDM-LVM
0.698051948051948	0.931707317073171	jSDM-LVM
0.698051948051948	0.930487804878049	jSDM-LVM
0.69724025974026	0.930487804878049	jSDM-LVM
0.696428571428571	0.930487804878049	jSDM-LVM
0.695616883116883	0.930487804878049	jSDM-LVM
0.694805194805195	0.930487804878049	jSDM-LVM
0.693993506493507	0.930487804878049	jSDM-LVM
0.693181818181818	0.930487804878049	jSDM-LVM
0.69237012987013	0.930487804878049	jSDM-LVM
0.69237012987013	0.929268292682927	jSDM-LVM
0.691558441558441	0.929268292682927	jSDM-LVM
0.690746753246753	0.929268292682927	jSDM-LVM
0.690746753246753	0.928048780487805	jSDM-LVM
0.689935064935065	0.928048780487805	jSDM-LVM
0.689123376623377	0.928048780487805	jSDM-LVM
0.688311688311688	0.928048780487805	jSDM-LVM
0.6875	0.928048780487805	jSDM-LVM
0.686688311688312	0.928048780487805	jSDM-LVM
0.686688311688312	0.926829268292683	jSDM-LVM
0.685876623376623	0.926829268292683	jSDM-LVM
0.685064935064935	0.926829268292683	jSDM-LVM
0.684253246753247	0.926829268292683	jSDM-LVM
0.684253246753247	0.925609756097561	jSDM-LVM
0.683441558441559	0.925609756097561	jSDM-LVM
0.683441558441559	0.924390243902439	jSDM-LVM
0.68262987012987	0.924390243902439	jSDM-LVM
0.681818181818182	0.924390243902439	jSDM-LVM
0.681006493506493	0.924390243902439	jSDM-LVM
0.680194805194805	0.924390243902439	jSDM-LVM
0.679383116883117	0.924390243902439	jSDM-LVM
0.678571428571429	0.924390243902439	jSDM-LVM
0.678571428571429	0.923170731707317	jSDM-LVM
0.67775974025974	0.923170731707317	jSDM-LVM
0.676948051948052	0.923170731707317	jSDM-LVM
0.676136363636364	0.923170731707317	jSDM-LVM
0.675324675324675	0.923170731707317	jSDM-LVM
0.674512987012987	0.923170731707317	jSDM-LVM
0.673701298701299	0.923170731707317	jSDM-LVM
0.673701298701299	0.921951219512195	jSDM-LVM
0.67288961038961	0.921951219512195	jSDM-LVM
0.672077922077922	0.921951219512195	jSDM-LVM
0.671266233766234	0.921951219512195	jSDM-LVM
0.671266233766234	0.920731707317073	jSDM-LVM
0.670454545454545	0.920731707317073	jSDM-LVM
0.669642857142857	0.920731707317073	jSDM-LVM
0.669642857142857	0.919512195121951	jSDM-LVM
0.668831168831169	0.919512195121951	jSDM-LVM
0.668019480519481	0.919512195121951	jSDM-LVM
0.667207792207792	0.919512195121951	jSDM-LVM
0.666396103896104	0.919512195121951	jSDM-LVM
0.665584415584416	0.919512195121951	jSDM-LVM
0.665584415584416	0.918292682926829	jSDM-LVM
0.664772727272727	0.918292682926829	jSDM-LVM
0.663961038961039	0.918292682926829	jSDM-LVM
0.663149350649351	0.918292682926829	jSDM-LVM
0.662337662337662	0.918292682926829	jSDM-LVM
0.661525974025974	0.918292682926829	jSDM-LVM
0.660714285714286	0.918292682926829	jSDM-LVM
0.659902597402597	0.918292682926829	jSDM-LVM
0.659090909090909	0.918292682926829	jSDM-LVM
0.658279220779221	0.918292682926829	jSDM-LVM
0.657467532467533	0.918292682926829	jSDM-LVM
0.656655844155844	0.918292682926829	jSDM-LVM
0.655844155844156	0.918292682926829	jSDM-LVM
0.655032467532467	0.918292682926829	jSDM-LVM
0.654220779220779	0.918292682926829	jSDM-LVM
0.653409090909091	0.918292682926829	jSDM-LVM
0.652597402597403	0.918292682926829	jSDM-LVM
0.651785714285714	0.918292682926829	jSDM-LVM
0.650974025974026	0.918292682926829	jSDM-LVM
0.650162337662338	0.918292682926829	jSDM-LVM
0.649350649350649	0.918292682926829	jSDM-LVM
0.648538961038961	0.918292682926829	jSDM-LVM
0.647727272727273	0.918292682926829	jSDM-LVM
0.646915584415584	0.918292682926829	jSDM-LVM
0.646915584415584	0.917073170731707	jSDM-LVM
0.646103896103896	0.917073170731707	jSDM-LVM
0.645292207792208	0.917073170731707	jSDM-LVM
0.644480519480519	0.917073170731707	jSDM-LVM
0.643668831168831	0.917073170731707	jSDM-LVM
0.643668831168831	0.915853658536585	jSDM-LVM
0.642857142857143	0.915853658536585	jSDM-LVM
0.642045454545455	0.915853658536585	jSDM-LVM
0.641233766233766	0.915853658536585	jSDM-LVM
0.640422077922078	0.915853658536585	jSDM-LVM
0.640422077922078	0.914634146341463	jSDM-LVM
0.640422077922078	0.913414634146341	jSDM-LVM
0.63961038961039	0.913414634146341	jSDM-LVM
0.638798701298701	0.913414634146341	jSDM-LVM
0.638798701298701	0.91219512195122	jSDM-LVM
0.638798701298701	0.910975609756098	jSDM-LVM
0.637987012987013	0.910975609756098	jSDM-LVM
0.637175324675325	0.910975609756098	jSDM-LVM
0.636363636363636	0.910975609756098	jSDM-LVM
0.635551948051948	0.910975609756098	jSDM-LVM
0.63474025974026	0.910975609756098	jSDM-LVM
0.633928571428571	0.910975609756098	jSDM-LVM
0.633116883116883	0.910975609756098	jSDM-LVM
0.632305194805195	0.910975609756098	jSDM-LVM
0.631493506493507	0.910975609756098	jSDM-LVM
0.631493506493507	0.909756097560976	jSDM-LVM
0.630681818181818	0.909756097560976	jSDM-LVM
0.62987012987013	0.909756097560976	jSDM-LVM
0.62987012987013	0.908536585365854	jSDM-LVM
0.629058441558441	0.908536585365854	jSDM-LVM
0.629058441558441	0.907317073170732	jSDM-LVM
0.629058441558441	0.90609756097561	jSDM-LVM
0.628246753246753	0.90609756097561	jSDM-LVM
0.627435064935065	0.90609756097561	jSDM-LVM
0.626623376623377	0.90609756097561	jSDM-LVM
0.625811688311688	0.90609756097561	jSDM-LVM
0.625	0.90609756097561	jSDM-LVM
0.625	0.904878048780488	jSDM-LVM
0.624188311688312	0.904878048780488	jSDM-LVM
0.623376623376623	0.904878048780488	jSDM-LVM
0.622564935064935	0.904878048780488	jSDM-LVM
0.621753246753247	0.904878048780488	jSDM-LVM
0.621753246753247	0.903658536585366	jSDM-LVM
0.620941558441559	0.903658536585366	jSDM-LVM
0.620941558441559	0.902439024390244	jSDM-LVM
0.620941558441559	0.901219512195122	jSDM-LVM
0.62012987012987	0.901219512195122	jSDM-LVM
0.619318181818182	0.901219512195122	jSDM-LVM
0.618506493506493	0.901219512195122	jSDM-LVM
0.617694805194805	0.901219512195122	jSDM-LVM
0.616883116883117	0.901219512195122	jSDM-LVM
0.616071428571429	0.901219512195122	jSDM-LVM
0.616071428571429	0.9	jSDM-LVM
0.61525974025974	0.9	jSDM-LVM
0.614448051948052	0.9	jSDM-LVM
0.613636363636364	0.9	jSDM-LVM
0.612824675324675	0.9	jSDM-LVM
0.612012987012987	0.9	jSDM-LVM
0.612012987012987	0.898780487804878	jSDM-LVM
0.611201298701299	0.898780487804878	jSDM-LVM
0.611201298701299	0.897560975609756	jSDM-LVM
0.61038961038961	0.897560975609756	jSDM-LVM
0.609577922077922	0.897560975609756	jSDM-LVM
0.608766233766234	0.897560975609756	jSDM-LVM
0.607954545454545	0.897560975609756	jSDM-LVM
0.607142857142857	0.897560975609756	jSDM-LVM
0.606331168831169	0.897560975609756	jSDM-LVM
0.605519480519481	0.897560975609756	jSDM-LVM
0.604707792207792	0.897560975609756	jSDM-LVM
0.603896103896104	0.897560975609756	jSDM-LVM
0.603084415584416	0.897560975609756	jSDM-LVM
0.602272727272727	0.897560975609756	jSDM-LVM
0.601461038961039	0.897560975609756	jSDM-LVM
0.601461038961039	0.896341463414634	jSDM-LVM
0.600649350649351	0.896341463414634	jSDM-LVM
0.599837662337662	0.896341463414634	jSDM-LVM
0.599025974025974	0.896341463414634	jSDM-LVM
0.599025974025974	0.895121951219512	jSDM-LVM
0.598214285714286	0.895121951219512	jSDM-LVM
0.597402597402597	0.895121951219512	jSDM-LVM
0.597402597402597	0.89390243902439	jSDM-LVM
0.596590909090909	0.89390243902439	jSDM-LVM
0.595779220779221	0.89390243902439	jSDM-LVM
0.594967532467533	0.89390243902439	jSDM-LVM
0.594155844155844	0.89390243902439	jSDM-LVM
0.593344155844156	0.89390243902439	jSDM-LVM
0.592532467532467	0.89390243902439	jSDM-LVM
0.591720779220779	0.89390243902439	jSDM-LVM
0.590909090909091	0.89390243902439	jSDM-LVM
0.590909090909091	0.892682926829268	jSDM-LVM
0.590097402597403	0.892682926829268	jSDM-LVM
0.589285714285714	0.892682926829268	jSDM-LVM
0.588474025974026	0.892682926829268	jSDM-LVM
0.587662337662338	0.892682926829268	jSDM-LVM
0.586850649350649	0.892682926829268	jSDM-LVM
0.586038961038961	0.892682926829268	jSDM-LVM
0.585227272727273	0.892682926829268	jSDM-LVM
0.584415584415584	0.892682926829268	jSDM-LVM
0.584415584415584	0.891463414634146	jSDM-LVM
0.583603896103896	0.891463414634146	jSDM-LVM
0.583603896103896	0.890243902439024	jSDM-LVM
0.582792207792208	0.890243902439024	jSDM-LVM
0.581980519480519	0.890243902439024	jSDM-LVM
0.581168831168831	0.890243902439024	jSDM-LVM
0.580357142857143	0.890243902439024	jSDM-LVM
0.579545454545455	0.890243902439024	jSDM-LVM
0.578733766233766	0.890243902439024	jSDM-LVM
0.578733766233766	0.889024390243902	jSDM-LVM
0.577922077922078	0.889024390243902	jSDM-LVM
0.57711038961039	0.889024390243902	jSDM-LVM
0.576298701298701	0.889024390243902	jSDM-LVM
0.575487012987013	0.889024390243902	jSDM-LVM
0.574675324675325	0.889024390243902	jSDM-LVM
0.573863636363636	0.889024390243902	jSDM-LVM
0.573051948051948	0.889024390243902	jSDM-LVM
0.57224025974026	0.889024390243902	jSDM-LVM
0.571428571428571	0.889024390243902	jSDM-LVM
0.570616883116883	0.889024390243902	jSDM-LVM
0.569805194805195	0.889024390243902	jSDM-LVM
0.568993506493507	0.889024390243902	jSDM-LVM
0.568993506493507	0.88780487804878	jSDM-LVM
0.568181818181818	0.88780487804878	jSDM-LVM
0.568181818181818	0.886585365853659	jSDM-LVM
0.56737012987013	0.886585365853659	jSDM-LVM
0.56737012987013	0.885365853658537	jSDM-LVM
0.566558441558441	0.885365853658537	jSDM-LVM
0.565746753246753	0.885365853658537	jSDM-LVM
0.564935064935065	0.885365853658537	jSDM-LVM
0.564123376623377	0.885365853658537	jSDM-LVM
0.563311688311688	0.885365853658537	jSDM-LVM
0.5625	0.885365853658537	jSDM-LVM
0.561688311688312	0.885365853658537	jSDM-LVM
0.560876623376623	0.885365853658537	jSDM-LVM
0.560876623376623	0.884146341463415	jSDM-LVM
0.560064935064935	0.884146341463415	jSDM-LVM
0.559253246753247	0.884146341463415	jSDM-LVM
0.559253246753247	0.882926829268293	jSDM-LVM
0.559253246753247	0.881707317073171	jSDM-LVM
0.558441558441559	0.881707317073171	jSDM-LVM
0.55762987012987	0.881707317073171	jSDM-LVM
0.556818181818182	0.881707317073171	jSDM-LVM
0.556818181818182	0.880487804878049	jSDM-LVM
0.556006493506493	0.880487804878049	jSDM-LVM
0.555194805194805	0.880487804878049	jSDM-LVM
0.554383116883117	0.880487804878049	jSDM-LVM
0.553571428571429	0.880487804878049	jSDM-LVM
0.55275974025974	0.880487804878049	jSDM-LVM
0.551948051948052	0.880487804878049	jSDM-LVM
0.551136363636364	0.880487804878049	jSDM-LVM
0.550324675324675	0.880487804878049	jSDM-LVM
0.549512987012987	0.880487804878049	jSDM-LVM
0.549512987012987	0.879268292682927	jSDM-LVM
0.548701298701299	0.879268292682927	jSDM-LVM
0.548701298701299	0.878048780487805	jSDM-LVM
0.548701298701299	0.876829268292683	jSDM-LVM
0.54788961038961	0.876829268292683	jSDM-LVM
0.547077922077922	0.876829268292683	jSDM-LVM
0.546266233766234	0.876829268292683	jSDM-LVM
0.546266233766234	0.875609756097561	jSDM-LVM
0.545454545454545	0.875609756097561	jSDM-LVM
0.544642857142857	0.875609756097561	jSDM-LVM
0.544642857142857	0.874390243902439	jSDM-LVM
0.543831168831169	0.874390243902439	jSDM-LVM
0.543831168831169	0.873170731707317	jSDM-LVM
0.543019480519481	0.873170731707317	jSDM-LVM
0.542207792207792	0.873170731707317	jSDM-LVM
0.541396103896104	0.873170731707317	jSDM-LVM
0.540584415584416	0.873170731707317	jSDM-LVM
0.539772727272727	0.873170731707317	jSDM-LVM
0.538961038961039	0.873170731707317	jSDM-LVM
0.538961038961039	0.871951219512195	jSDM-LVM
0.538149350649351	0.871951219512195	jSDM-LVM
0.537337662337662	0.871951219512195	jSDM-LVM
0.536525974025974	0.871951219512195	jSDM-LVM
0.535714285714286	0.871951219512195	jSDM-LVM
0.535714285714286	0.870731707317073	jSDM-LVM
0.534902597402597	0.870731707317073	jSDM-LVM
0.534090909090909	0.870731707317073	jSDM-LVM
0.534090909090909	0.869512195121951	jSDM-LVM
0.533279220779221	0.869512195121951	jSDM-LVM
0.533279220779221	0.868292682926829	jSDM-LVM
0.533279220779221	0.867073170731707	jSDM-LVM
0.532467532467533	0.867073170731707	jSDM-LVM
0.531655844155844	0.867073170731707	jSDM-LVM
0.530844155844156	0.867073170731707	jSDM-LVM
0.530032467532467	0.867073170731707	jSDM-LVM
0.529220779220779	0.867073170731707	jSDM-LVM
0.528409090909091	0.867073170731707	jSDM-LVM
0.527597402597403	0.867073170731707	jSDM-LVM
0.526785714285714	0.867073170731707	jSDM-LVM
0.526785714285714	0.865853658536585	jSDM-LVM
0.526785714285714	0.864634146341463	jSDM-LVM
0.525974025974026	0.864634146341463	jSDM-LVM
0.525162337662338	0.864634146341463	jSDM-LVM
0.524350649350649	0.864634146341463	jSDM-LVM
0.524350649350649	0.863414634146341	jSDM-LVM
0.523538961038961	0.863414634146341	jSDM-LVM
0.523538961038961	0.86219512195122	jSDM-LVM
0.522727272727273	0.86219512195122	jSDM-LVM
0.521915584415584	0.86219512195122	jSDM-LVM
0.521103896103896	0.86219512195122	jSDM-LVM
0.520292207792208	0.86219512195122	jSDM-LVM
0.520292207792208	0.860975609756098	jSDM-LVM
0.519480519480519	0.860975609756098	jSDM-LVM
0.518668831168831	0.860975609756098	jSDM-LVM
0.517857142857143	0.860975609756098	jSDM-LVM
0.517045454545455	0.860975609756098	jSDM-LVM
0.517045454545455	0.859756097560976	jSDM-LVM
0.516233766233766	0.859756097560976	jSDM-LVM
0.516233766233766	0.858536585365854	jSDM-LVM
0.516233766233766	0.857317073170732	jSDM-LVM
0.515422077922078	0.857317073170732	jSDM-LVM
0.51461038961039	0.857317073170732	jSDM-LVM
0.513798701298701	0.857317073170732	jSDM-LVM
0.512987012987013	0.857317073170732	jSDM-LVM
0.512987012987013	0.85609756097561	jSDM-LVM
0.512175324675325	0.85609756097561	jSDM-LVM
0.511363636363636	0.85609756097561	jSDM-LVM
0.511363636363636	0.854878048780488	jSDM-LVM
0.511363636363636	0.853658536585366	jSDM-LVM
0.510551948051948	0.853658536585366	jSDM-LVM
0.510551948051948	0.852439024390244	jSDM-LVM
0.50974025974026	0.852439024390244	jSDM-LVM
0.508928571428571	0.852439024390244	jSDM-LVM
0.508116883116883	0.852439024390244	jSDM-LVM
0.507305194805195	0.852439024390244	jSDM-LVM
0.506493506493507	0.852439024390244	jSDM-LVM
0.505681818181818	0.852439024390244	jSDM-LVM
0.50487012987013	0.852439024390244	jSDM-LVM
0.504058441558441	0.852439024390244	jSDM-LVM
0.503246753246753	0.852439024390244	jSDM-LVM
0.502435064935065	0.852439024390244	jSDM-LVM
0.501623376623377	0.852439024390244	jSDM-LVM
0.501623376623377	0.851219512195122	jSDM-LVM
0.500811688311688	0.851219512195122	jSDM-LVM
0.5	0.851219512195122	jSDM-LVM
0.499188311688312	0.851219512195122	jSDM-LVM
0.498376623376623	0.851219512195122	jSDM-LVM
0.497564935064935	0.851219512195122	jSDM-LVM
0.496753246753247	0.851219512195122	jSDM-LVM
0.495941558441558	0.851219512195122	jSDM-LVM
0.495941558441558	0.85	jSDM-LVM
0.49512987012987	0.85	jSDM-LVM
0.494318181818182	0.85	jSDM-LVM
0.493506493506494	0.85	jSDM-LVM
0.492694805194805	0.85	jSDM-LVM
0.491883116883117	0.85	jSDM-LVM
0.491071428571429	0.85	jSDM-LVM
0.491071428571429	0.848780487804878	jSDM-LVM
0.49025974025974	0.848780487804878	jSDM-LVM
0.489448051948052	0.848780487804878	jSDM-LVM
0.489448051948052	0.847560975609756	jSDM-LVM
0.488636363636364	0.847560975609756	jSDM-LVM
0.487824675324675	0.847560975609756	jSDM-LVM
0.487012987012987	0.847560975609756	jSDM-LVM
0.486201298701299	0.847560975609756	jSDM-LVM
0.48538961038961	0.847560975609756	jSDM-LVM
0.48538961038961	0.846341463414634	jSDM-LVM
0.48538961038961	0.845121951219512	jSDM-LVM
0.484577922077922	0.845121951219512	jSDM-LVM
0.483766233766234	0.845121951219512	jSDM-LVM
0.482954545454545	0.845121951219512	jSDM-LVM
0.482142857142857	0.845121951219512	jSDM-LVM
0.482142857142857	0.84390243902439	jSDM-LVM
0.481331168831169	0.84390243902439	jSDM-LVM
0.481331168831169	0.842682926829268	jSDM-LVM
0.481331168831169	0.841463414634146	jSDM-LVM
0.481331168831169	0.840243902439024	jSDM-LVM
0.480519480519481	0.840243902439024	jSDM-LVM
0.479707792207792	0.840243902439024	jSDM-LVM
0.478896103896104	0.840243902439024	jSDM-LVM
0.478896103896104	0.839024390243902	jSDM-LVM
0.478084415584416	0.839024390243902	jSDM-LVM
0.478084415584416	0.83780487804878	jSDM-LVM
0.477272727272727	0.83780487804878	jSDM-LVM
0.476461038961039	0.83780487804878	jSDM-LVM
0.475649350649351	0.83780487804878	jSDM-LVM
0.475649350649351	0.836585365853659	jSDM-LVM
0.474837662337662	0.836585365853659	jSDM-LVM
0.474025974025974	0.836585365853659	jSDM-LVM
0.473214285714286	0.836585365853659	jSDM-LVM
0.473214285714286	0.835365853658537	jSDM-LVM
0.472402597402597	0.835365853658537	jSDM-LVM
0.471590909090909	0.835365853658537	jSDM-LVM
0.471590909090909	0.834146341463415	jSDM-LVM
0.470779220779221	0.834146341463415	jSDM-LVM
0.469967532467532	0.834146341463415	jSDM-LVM
0.469967532467532	0.832926829268293	jSDM-LVM
0.469155844155844	0.832926829268293	jSDM-LVM
0.468344155844156	0.832926829268293	jSDM-LVM
0.467532467532468	0.832926829268293	jSDM-LVM
0.466720779220779	0.832926829268293	jSDM-LVM
0.465909090909091	0.832926829268293	jSDM-LVM
0.465097402597403	0.832926829268293	jSDM-LVM
0.464285714285714	0.832926829268293	jSDM-LVM
0.464285714285714	0.831707317073171	jSDM-LVM
0.463474025974026	0.831707317073171	jSDM-LVM
0.462662337662338	0.831707317073171	jSDM-LVM
0.461850649350649	0.831707317073171	jSDM-LVM
0.461038961038961	0.831707317073171	jSDM-LVM
0.460227272727273	0.831707317073171	jSDM-LVM
0.459415584415584	0.831707317073171	jSDM-LVM
0.459415584415584	0.830487804878049	jSDM-LVM
0.458603896103896	0.830487804878049	jSDM-LVM
0.457792207792208	0.830487804878049	jSDM-LVM
0.456980519480519	0.830487804878049	jSDM-LVM
0.456168831168831	0.830487804878049	jSDM-LVM
0.455357142857143	0.830487804878049	jSDM-LVM
0.454545454545455	0.830487804878049	jSDM-LVM
0.453733766233766	0.830487804878049	jSDM-LVM
0.452922077922078	0.830487804878049	jSDM-LVM
0.45211038961039	0.830487804878049	jSDM-LVM
0.451298701298701	0.830487804878049	jSDM-LVM
0.451298701298701	0.829268292682927	jSDM-LVM
0.450487012987013	0.829268292682927	jSDM-LVM
0.450487012987013	0.828048780487805	jSDM-LVM
0.449675324675325	0.828048780487805	jSDM-LVM
0.448863636363636	0.828048780487805	jSDM-LVM
0.448863636363636	0.826829268292683	jSDM-LVM
0.448051948051948	0.826829268292683	jSDM-LVM
0.448051948051948	0.825609756097561	jSDM-LVM
0.44724025974026	0.825609756097561	jSDM-LVM
0.446428571428571	0.825609756097561	jSDM-LVM
0.445616883116883	0.825609756097561	jSDM-LVM
0.444805194805195	0.825609756097561	jSDM-LVM
0.443993506493506	0.825609756097561	jSDM-LVM
0.443181818181818	0.825609756097561	jSDM-LVM
0.44237012987013	0.825609756097561	jSDM-LVM
0.441558441558442	0.825609756097561	jSDM-LVM
0.440746753246753	0.825609756097561	jSDM-LVM
0.439935064935065	0.825609756097561	jSDM-LVM
0.439123376623377	0.825609756097561	jSDM-LVM
0.438311688311688	0.825609756097561	jSDM-LVM
0.438311688311688	0.824390243902439	jSDM-LVM
0.4375	0.824390243902439	jSDM-LVM
0.436688311688312	0.824390243902439	jSDM-LVM
0.435876623376623	0.824390243902439	jSDM-LVM
0.435064935064935	0.824390243902439	jSDM-LVM
0.434253246753247	0.824390243902439	jSDM-LVM
0.433441558441558	0.824390243902439	jSDM-LVM
0.433441558441558	0.823170731707317	jSDM-LVM
0.43262987012987	0.823170731707317	jSDM-LVM
0.431818181818182	0.823170731707317	jSDM-LVM
0.431006493506494	0.823170731707317	jSDM-LVM
0.430194805194805	0.823170731707317	jSDM-LVM
0.430194805194805	0.821951219512195	jSDM-LVM
0.429383116883117	0.821951219512195	jSDM-LVM
0.428571428571429	0.821951219512195	jSDM-LVM
0.42775974025974	0.821951219512195	jSDM-LVM
0.426948051948052	0.821951219512195	jSDM-LVM
0.426136363636364	0.821951219512195	jSDM-LVM
0.426136363636364	0.820731707317073	jSDM-LVM
0.425324675324675	0.820731707317073	jSDM-LVM
0.424512987012987	0.820731707317073	jSDM-LVM
0.424512987012987	0.819512195121951	jSDM-LVM
0.423701298701299	0.819512195121951	jSDM-LVM
0.423701298701299	0.818292682926829	jSDM-LVM
0.42288961038961	0.818292682926829	jSDM-LVM
0.422077922077922	0.818292682926829	jSDM-LVM
0.422077922077922	0.817073170731707	jSDM-LVM
0.421266233766234	0.817073170731707	jSDM-LVM
0.421266233766234	0.815853658536585	jSDM-LVM
0.420454545454545	0.815853658536585	jSDM-LVM
0.420454545454545	0.814634146341463	jSDM-LVM
0.419642857142857	0.814634146341463	jSDM-LVM
0.418831168831169	0.814634146341463	jSDM-LVM
0.418019480519481	0.814634146341463	jSDM-LVM
0.417207792207792	0.814634146341463	jSDM-LVM
0.417207792207792	0.813414634146341	jSDM-LVM
0.416396103896104	0.813414634146341	jSDM-LVM
0.415584415584416	0.813414634146341	jSDM-LVM
0.414772727272727	0.813414634146341	jSDM-LVM
0.413961038961039	0.813414634146341	jSDM-LVM
0.413961038961039	0.81219512195122	jSDM-LVM
0.413149350649351	0.81219512195122	jSDM-LVM
0.412337662337662	0.81219512195122	jSDM-LVM
0.411525974025974	0.81219512195122	jSDM-LVM
0.410714285714286	0.81219512195122	jSDM-LVM
0.409902597402597	0.81219512195122	jSDM-LVM
0.409090909090909	0.81219512195122	jSDM-LVM
0.409090909090909	0.810975609756098	jSDM-LVM
0.408279220779221	0.810975609756098	jSDM-LVM
0.407467532467532	0.810975609756098	jSDM-LVM
0.407467532467532	0.809756097560976	jSDM-LVM
0.406655844155844	0.809756097560976	jSDM-LVM
0.405844155844156	0.809756097560976	jSDM-LVM
0.405032467532468	0.809756097560976	jSDM-LVM
0.404220779220779	0.809756097560976	jSDM-LVM
0.404220779220779	0.808536585365854	jSDM-LVM
0.403409090909091	0.808536585365854	jSDM-LVM
0.402597402597403	0.808536585365854	jSDM-LVM
0.401785714285714	0.808536585365854	jSDM-LVM
0.400974025974026	0.808536585365854	jSDM-LVM
0.400974025974026	0.807317073170732	jSDM-LVM
0.400974025974026	0.80609756097561	jSDM-LVM
0.400162337662338	0.80609756097561	jSDM-LVM
0.399350649350649	0.80609756097561	jSDM-LVM
0.399350649350649	0.804878048780488	jSDM-LVM
0.398538961038961	0.804878048780488	jSDM-LVM
0.397727272727273	0.804878048780488	jSDM-LVM
0.396915584415584	0.804878048780488	jSDM-LVM
0.396103896103896	0.804878048780488	jSDM-LVM
0.396103896103896	0.803658536585366	jSDM-LVM
0.395292207792208	0.803658536585366	jSDM-LVM
0.394480519480519	0.803658536585366	jSDM-LVM
0.393668831168831	0.803658536585366	jSDM-LVM
0.393668831168831	0.802439024390244	jSDM-LVM
0.392857142857143	0.802439024390244	jSDM-LVM
0.392857142857143	0.801219512195122	jSDM-LVM
0.392045454545455	0.801219512195122	jSDM-LVM
0.391233766233766	0.801219512195122	jSDM-LVM
0.390422077922078	0.801219512195122	jSDM-LVM
0.390422077922078	0.8	jSDM-LVM
0.390422077922078	0.798780487804878	jSDM-LVM
0.390422077922078	0.797560975609756	jSDM-LVM
0.390422077922078	0.796341463414634	jSDM-LVM
0.38961038961039	0.796341463414634	jSDM-LVM
0.38961038961039	0.795121951219512	jSDM-LVM
0.38961038961039	0.79390243902439	jSDM-LVM
0.388798701298701	0.79390243902439	jSDM-LVM
0.387987012987013	0.79390243902439	jSDM-LVM
0.387175324675325	0.79390243902439	jSDM-LVM
0.386363636363636	0.79390243902439	jSDM-LVM
0.385551948051948	0.79390243902439	jSDM-LVM
0.38474025974026	0.79390243902439	jSDM-LVM
0.383928571428571	0.79390243902439	jSDM-LVM
0.383116883116883	0.79390243902439	jSDM-LVM
0.383116883116883	0.792682926829268	jSDM-LVM
0.382305194805195	0.792682926829268	jSDM-LVM
0.382305194805195	0.791463414634146	jSDM-LVM
0.382305194805195	0.790243902439024	jSDM-LVM
0.382305194805195	0.789024390243902	jSDM-LVM
0.381493506493506	0.789024390243902	jSDM-LVM
0.380681818181818	0.789024390243902	jSDM-LVM
0.380681818181818	0.787804878048781	jSDM-LVM
0.37987012987013	0.787804878048781	jSDM-LVM
0.379058441558442	0.787804878048781	jSDM-LVM
0.379058441558442	0.786585365853659	jSDM-LVM
0.378246753246753	0.786585365853659	jSDM-LVM
0.378246753246753	0.785365853658537	jSDM-LVM
0.377435064935065	0.785365853658537	jSDM-LVM
0.376623376623377	0.785365853658537	jSDM-LVM
0.375811688311688	0.785365853658537	jSDM-LVM
0.375811688311688	0.784146341463415	jSDM-LVM
0.375	0.784146341463415	jSDM-LVM
0.375	0.782926829268293	jSDM-LVM
0.375	0.781707317073171	jSDM-LVM
0.375	0.780487804878049	jSDM-LVM
0.375	0.779268292682927	jSDM-LVM
0.374188311688312	0.779268292682927	jSDM-LVM
0.373376623376623	0.779268292682927	jSDM-LVM
0.372564935064935	0.779268292682927	jSDM-LVM
0.372564935064935	0.778048780487805	jSDM-LVM
0.371753246753247	0.778048780487805	jSDM-LVM
0.370941558441558	0.778048780487805	jSDM-LVM
0.37012987012987	0.778048780487805	jSDM-LVM
0.369318181818182	0.778048780487805	jSDM-LVM
0.368506493506494	0.778048780487805	jSDM-LVM
0.367694805194805	0.778048780487805	jSDM-LVM
0.366883116883117	0.778048780487805	jSDM-LVM
0.366883116883117	0.776829268292683	jSDM-LVM
0.366071428571429	0.776829268292683	jSDM-LVM
0.36525974025974	0.776829268292683	jSDM-LVM
0.364448051948052	0.776829268292683	jSDM-LVM
0.364448051948052	0.775609756097561	jSDM-LVM
0.363636363636364	0.775609756097561	jSDM-LVM
0.362824675324675	0.775609756097561	jSDM-LVM
0.362012987012987	0.775609756097561	jSDM-LVM
0.361201298701299	0.775609756097561	jSDM-LVM
0.36038961038961	0.775609756097561	jSDM-LVM
0.359577922077922	0.775609756097561	jSDM-LVM
0.358766233766234	0.775609756097561	jSDM-LVM
0.357954545454545	0.775609756097561	jSDM-LVM
0.357142857142857	0.775609756097561	jSDM-LVM
0.357142857142857	0.774390243902439	jSDM-LVM
0.356331168831169	0.774390243902439	jSDM-LVM
0.356331168831169	0.773170731707317	jSDM-LVM
0.356331168831169	0.771951219512195	jSDM-LVM
0.356331168831169	0.770731707317073	jSDM-LVM
0.355519480519481	0.770731707317073	jSDM-LVM
0.354707792207792	0.770731707317073	jSDM-LVM
0.353896103896104	0.770731707317073	jSDM-LVM
0.353084415584416	0.770731707317073	jSDM-LVM
0.352272727272727	0.770731707317073	jSDM-LVM
0.352272727272727	0.769512195121951	jSDM-LVM
0.351461038961039	0.769512195121951	jSDM-LVM
0.350649350649351	0.769512195121951	jSDM-LVM
0.349837662337662	0.769512195121951	jSDM-LVM
0.349025974025974	0.769512195121951	jSDM-LVM
0.348214285714286	0.769512195121951	jSDM-LVM
0.347402597402597	0.769512195121951	jSDM-LVM
0.346590909090909	0.769512195121951	jSDM-LVM
0.345779220779221	0.769512195121951	jSDM-LVM
0.344967532467532	0.769512195121951	jSDM-LVM
0.344967532467532	0.768292682926829	jSDM-LVM
0.344155844155844	0.768292682926829	jSDM-LVM
0.344155844155844	0.767073170731707	jSDM-LVM
0.344155844155844	0.765853658536585	jSDM-LVM
0.343344155844156	0.765853658536585	jSDM-LVM
0.343344155844156	0.764634146341463	jSDM-LVM
0.342532467532468	0.764634146341463	jSDM-LVM
0.341720779220779	0.764634146341463	jSDM-LVM
0.340909090909091	0.764634146341463	jSDM-LVM
0.340097402597403	0.764634146341463	jSDM-LVM
0.339285714285714	0.764634146341463	jSDM-LVM
0.338474025974026	0.764634146341463	jSDM-LVM
0.338474025974026	0.763414634146341	jSDM-LVM
0.337662337662338	0.763414634146341	jSDM-LVM
0.337662337662338	0.76219512195122	jSDM-LVM
0.337662337662338	0.760975609756098	jSDM-LVM
0.336850649350649	0.760975609756098	jSDM-LVM
0.336850649350649	0.759756097560976	jSDM-LVM
0.336038961038961	0.759756097560976	jSDM-LVM
0.335227272727273	0.759756097560976	jSDM-LVM
0.334415584415584	0.759756097560976	jSDM-LVM
0.333603896103896	0.759756097560976	jSDM-LVM
0.332792207792208	0.759756097560976	jSDM-LVM
0.331980519480519	0.759756097560976	jSDM-LVM
0.331980519480519	0.758536585365854	jSDM-LVM
0.331168831168831	0.758536585365854	jSDM-LVM
0.330357142857143	0.758536585365854	jSDM-LVM
0.330357142857143	0.757317073170732	jSDM-LVM
0.329545454545455	0.757317073170732	jSDM-LVM
0.328733766233766	0.757317073170732	jSDM-LVM
0.328733766233766	0.75609756097561	jSDM-LVM
0.327922077922078	0.75609756097561	jSDM-LVM
0.32711038961039	0.75609756097561	jSDM-LVM
0.32711038961039	0.754878048780488	jSDM-LVM
0.326298701298701	0.754878048780488	jSDM-LVM
0.325487012987013	0.754878048780488	jSDM-LVM
0.324675324675325	0.754878048780488	jSDM-LVM
0.323863636363636	0.754878048780488	jSDM-LVM
0.323051948051948	0.754878048780488	jSDM-LVM
0.32224025974026	0.754878048780488	jSDM-LVM
0.321428571428571	0.754878048780488	jSDM-LVM
0.320616883116883	0.754878048780488	jSDM-LVM
0.320616883116883	0.753658536585366	jSDM-LVM
0.319805194805195	0.753658536585366	jSDM-LVM
0.318993506493506	0.753658536585366	jSDM-LVM
0.318993506493506	0.752439024390244	jSDM-LVM
0.318181818181818	0.752439024390244	jSDM-LVM
0.31737012987013	0.752439024390244	jSDM-LVM
0.316558441558442	0.752439024390244	jSDM-LVM
0.315746753246753	0.752439024390244	jSDM-LVM
0.314935064935065	0.752439024390244	jSDM-LVM
0.314123376623377	0.752439024390244	jSDM-LVM
0.314123376623377	0.751219512195122	jSDM-LVM
0.314123376623377	0.75	jSDM-LVM
0.314123376623377	0.748780487804878	jSDM-LVM
0.313311688311688	0.748780487804878	jSDM-LVM
0.3125	0.748780487804878	jSDM-LVM
0.311688311688312	0.748780487804878	jSDM-LVM
0.311688311688312	0.747560975609756	jSDM-LVM
0.310876623376623	0.747560975609756	jSDM-LVM
0.310876623376623	0.746341463414634	jSDM-LVM
0.310876623376623	0.745121951219512	jSDM-LVM
0.310876623376623	0.74390243902439	jSDM-LVM
0.310064935064935	0.74390243902439	jSDM-LVM
0.309253246753247	0.74390243902439	jSDM-LVM
0.308441558441558	0.74390243902439	jSDM-LVM
0.30762987012987	0.74390243902439	jSDM-LVM
0.30762987012987	0.742682926829268	jSDM-LVM
0.30762987012987	0.741463414634146	jSDM-LVM
0.306818181818182	0.741463414634146	jSDM-LVM
0.306006493506494	0.741463414634146	jSDM-LVM
0.305194805194805	0.741463414634146	jSDM-LVM
0.305194805194805	0.740243902439024	jSDM-LVM
0.304383116883117	0.740243902439024	jSDM-LVM
0.303571428571429	0.740243902439024	jSDM-LVM
0.303571428571429	0.739024390243902	jSDM-LVM
0.303571428571429	0.73780487804878	jSDM-LVM
0.30275974025974	0.73780487804878	jSDM-LVM
0.301948051948052	0.73780487804878	jSDM-LVM
0.301136363636364	0.73780487804878	jSDM-LVM
0.301136363636364	0.736585365853659	jSDM-LVM
0.301136363636364	0.735365853658537	jSDM-LVM
0.300324675324675	0.735365853658537	jSDM-LVM
0.299512987012987	0.735365853658537	jSDM-LVM
0.299512987012987	0.734146341463415	jSDM-LVM
0.298701298701299	0.734146341463415	jSDM-LVM
0.29788961038961	0.734146341463415	jSDM-LVM
0.297077922077922	0.734146341463415	jSDM-LVM
0.296266233766234	0.734146341463415	jSDM-LVM
0.295454545454545	0.734146341463415	jSDM-LVM
0.294642857142857	0.734146341463415	jSDM-LVM
0.293831168831169	0.734146341463415	jSDM-LVM
0.293831168831169	0.732926829268293	jSDM-LVM
0.293019480519481	0.732926829268293	jSDM-LVM
0.292207792207792	0.732926829268293	jSDM-LVM
0.292207792207792	0.731707317073171	jSDM-LVM
0.291396103896104	0.731707317073171	jSDM-LVM
0.290584415584416	0.731707317073171	jSDM-LVM
0.290584415584416	0.730487804878049	jSDM-LVM
0.290584415584416	0.729268292682927	jSDM-LVM
0.290584415584416	0.728048780487805	jSDM-LVM
0.289772727272727	0.728048780487805	jSDM-LVM
0.288961038961039	0.728048780487805	jSDM-LVM
0.288149350649351	0.728048780487805	jSDM-LVM
0.287337662337662	0.728048780487805	jSDM-LVM
0.286525974025974	0.728048780487805	jSDM-LVM
0.285714285714286	0.728048780487805	jSDM-LVM
0.285714285714286	0.726829268292683	jSDM-LVM
0.284902597402597	0.726829268292683	jSDM-LVM
0.284902597402597	0.725609756097561	jSDM-LVM
0.284902597402597	0.724390243902439	jSDM-LVM
0.284090909090909	0.724390243902439	jSDM-LVM
0.283279220779221	0.724390243902439	jSDM-LVM
0.282467532467532	0.724390243902439	jSDM-LVM
0.282467532467532	0.723170731707317	jSDM-LVM
0.281655844155844	0.723170731707317	jSDM-LVM
0.280844155844156	0.723170731707317	jSDM-LVM
0.280032467532468	0.723170731707317	jSDM-LVM
0.279220779220779	0.723170731707317	jSDM-LVM
0.278409090909091	0.723170731707317	jSDM-LVM
0.277597402597403	0.723170731707317	jSDM-LVM
0.276785714285714	0.723170731707317	jSDM-LVM
0.276785714285714	0.721951219512195	jSDM-LVM
0.275974025974026	0.721951219512195	jSDM-LVM
0.275974025974026	0.720731707317073	jSDM-LVM
0.275162337662338	0.720731707317073	jSDM-LVM
0.274350649350649	0.720731707317073	jSDM-LVM
0.274350649350649	0.719512195121951	jSDM-LVM
0.273538961038961	0.719512195121951	jSDM-LVM
0.273538961038961	0.718292682926829	jSDM-LVM
0.273538961038961	0.717073170731707	jSDM-LVM
0.272727272727273	0.717073170731707	jSDM-LVM
0.271915584415584	0.717073170731707	jSDM-LVM
0.271915584415584	0.715853658536585	jSDM-LVM
0.271103896103896	0.715853658536585	jSDM-LVM
0.270292207792208	0.715853658536585	jSDM-LVM
0.269480519480519	0.715853658536585	jSDM-LVM
0.269480519480519	0.714634146341463	jSDM-LVM
0.269480519480519	0.713414634146341	jSDM-LVM
0.269480519480519	0.712195121951219	jSDM-LVM
0.268668831168831	0.712195121951219	jSDM-LVM
0.267857142857143	0.712195121951219	jSDM-LVM
0.267045454545455	0.712195121951219	jSDM-LVM
0.266233766233766	0.712195121951219	jSDM-LVM
0.266233766233766	0.710975609756098	jSDM-LVM
0.265422077922078	0.710975609756098	jSDM-LVM
0.26461038961039	0.710975609756098	jSDM-LVM
0.263798701298701	0.710975609756098	jSDM-LVM
0.263798701298701	0.709756097560976	jSDM-LVM
0.263798701298701	0.708536585365854	jSDM-LVM
0.263798701298701	0.707317073170732	jSDM-LVM
0.262987012987013	0.707317073170732	jSDM-LVM
0.262987012987013	0.70609756097561	jSDM-LVM
0.262175324675325	0.70609756097561	jSDM-LVM
0.261363636363636	0.70609756097561	jSDM-LVM
0.260551948051948	0.70609756097561	jSDM-LVM
0.25974025974026	0.70609756097561	jSDM-LVM
0.258928571428571	0.70609756097561	jSDM-LVM
0.258928571428571	0.704878048780488	jSDM-LVM
0.258116883116883	0.704878048780488	jSDM-LVM
0.257305194805195	0.704878048780488	jSDM-LVM
0.257305194805195	0.703658536585366	jSDM-LVM
0.257305194805195	0.702439024390244	jSDM-LVM
0.257305194805195	0.701219512195122	jSDM-LVM
0.256493506493506	0.701219512195122	jSDM-LVM
0.255681818181818	0.701219512195122	jSDM-LVM
0.25487012987013	0.701219512195122	jSDM-LVM
0.254058441558442	0.701219512195122	jSDM-LVM
0.253246753246753	0.701219512195122	jSDM-LVM
0.253246753246753	0.7	jSDM-LVM
0.252435064935065	0.7	jSDM-LVM
0.252435064935065	0.698780487804878	jSDM-LVM
0.252435064935065	0.697560975609756	jSDM-LVM
0.252435064935065	0.696341463414634	jSDM-LVM
0.251623376623377	0.696341463414634	jSDM-LVM
0.251623376623377	0.695121951219512	jSDM-LVM
0.250811688311688	0.695121951219512	jSDM-LVM
0.250811688311688	0.69390243902439	jSDM-LVM
0.25	0.69390243902439	jSDM-LVM
0.25	0.692682926829268	jSDM-LVM
0.25	0.691463414634146	jSDM-LVM
0.25	0.690243902439024	jSDM-LVM
0.249188311688312	0.690243902439024	jSDM-LVM
0.249188311688312	0.689024390243902	jSDM-LVM
0.249188311688312	0.68780487804878	jSDM-LVM
0.248376623376623	0.68780487804878	jSDM-LVM
0.247564935064935	0.68780487804878	jSDM-LVM
0.246753246753247	0.68780487804878	jSDM-LVM
0.245941558441558	0.68780487804878	jSDM-LVM
0.24512987012987	0.68780487804878	jSDM-LVM
0.24512987012987	0.686585365853659	jSDM-LVM
0.244318181818182	0.686585365853659	jSDM-LVM
0.243506493506494	0.686585365853659	jSDM-LVM
0.242694805194805	0.686585365853659	jSDM-LVM
0.241883116883117	0.686585365853659	jSDM-LVM
0.241883116883117	0.685365853658537	jSDM-LVM
0.241071428571429	0.685365853658537	jSDM-LVM
0.24025974025974	0.685365853658537	jSDM-LVM
0.239448051948052	0.685365853658537	jSDM-LVM
0.238636363636364	0.685365853658537	jSDM-LVM
0.238636363636364	0.684146341463415	jSDM-LVM
0.237824675324675	0.684146341463415	jSDM-LVM
0.237824675324675	0.682926829268293	jSDM-LVM
0.237012987012987	0.682926829268293	jSDM-LVM
0.236201298701299	0.682926829268293	jSDM-LVM
0.23538961038961	0.682926829268293	jSDM-LVM
0.234577922077922	0.682926829268293	jSDM-LVM
0.234577922077922	0.681707317073171	jSDM-LVM
0.233766233766234	0.681707317073171	jSDM-LVM
0.232954545454545	0.681707317073171	jSDM-LVM
0.232142857142857	0.681707317073171	jSDM-LVM
0.232142857142857	0.680487804878049	jSDM-LVM
0.232142857142857	0.679268292682927	jSDM-LVM
0.231331168831169	0.679268292682927	jSDM-LVM
0.231331168831169	0.678048780487805	jSDM-LVM
0.230519480519481	0.678048780487805	jSDM-LVM
0.229707792207792	0.678048780487805	jSDM-LVM
0.228896103896104	0.678048780487805	jSDM-LVM
0.228084415584416	0.678048780487805	jSDM-LVM
0.228084415584416	0.676829268292683	jSDM-LVM
0.227272727272727	0.676829268292683	jSDM-LVM
0.227272727272727	0.675609756097561	jSDM-LVM
0.226461038961039	0.675609756097561	jSDM-LVM
0.225649350649351	0.675609756097561	jSDM-LVM
0.224837662337662	0.675609756097561	jSDM-LVM
0.224025974025974	0.675609756097561	jSDM-LVM
0.223214285714286	0.675609756097561	jSDM-LVM
0.222402597402597	0.675609756097561	jSDM-LVM
0.222402597402597	0.674390243902439	jSDM-LVM
0.222402597402597	0.673170731707317	jSDM-LVM
0.222402597402597	0.671951219512195	jSDM-LVM
0.222402597402597	0.670731707317073	jSDM-LVM
0.222402597402597	0.669512195121951	jSDM-LVM
0.221590909090909	0.669512195121951	jSDM-LVM
0.221590909090909	0.668292682926829	jSDM-LVM
0.221590909090909	0.667073170731707	jSDM-LVM
0.221590909090909	0.665853658536585	jSDM-LVM
0.220779220779221	0.665853658536585	jSDM-LVM
0.219967532467532	0.665853658536585	jSDM-LVM
0.219155844155844	0.665853658536585	jSDM-LVM
0.219155844155844	0.664634146341463	jSDM-LVM
0.219155844155844	0.663414634146341	jSDM-LVM
0.218344155844156	0.663414634146341	jSDM-LVM
0.217532467532468	0.663414634146341	jSDM-LVM
0.217532467532468	0.66219512195122	jSDM-LVM
0.217532467532468	0.660975609756098	jSDM-LVM
0.216720779220779	0.660975609756098	jSDM-LVM
0.216720779220779	0.659756097560976	jSDM-LVM
0.215909090909091	0.659756097560976	jSDM-LVM
0.215909090909091	0.658536585365854	jSDM-LVM
0.215909090909091	0.657317073170732	jSDM-LVM
0.215909090909091	0.65609756097561	jSDM-LVM
0.215909090909091	0.654878048780488	jSDM-LVM
0.215097402597403	0.654878048780488	jSDM-LVM
0.215097402597403	0.653658536585366	jSDM-LVM
0.214285714285714	0.653658536585366	jSDM-LVM
0.213474025974026	0.653658536585366	jSDM-LVM
0.212662337662338	0.653658536585366	jSDM-LVM
0.211850649350649	0.653658536585366	jSDM-LVM
0.211850649350649	0.652439024390244	jSDM-LVM
0.211038961038961	0.652439024390244	jSDM-LVM
0.210227272727273	0.652439024390244	jSDM-LVM
0.210227272727273	0.651219512195122	jSDM-LVM
0.210227272727273	0.65	jSDM-LVM
0.210227272727273	0.648780487804878	jSDM-LVM
0.210227272727273	0.647560975609756	jSDM-LVM
0.210227272727273	0.646341463414634	jSDM-LVM
0.209415584415584	0.646341463414634	jSDM-LVM
0.208603896103896	0.646341463414634	jSDM-LVM
0.207792207792208	0.646341463414634	jSDM-LVM
0.207792207792208	0.645121951219512	jSDM-LVM
0.206980519480519	0.645121951219512	jSDM-LVM
0.206168831168831	0.645121951219512	jSDM-LVM
0.205357142857143	0.645121951219512	jSDM-LVM
0.204545454545455	0.645121951219512	jSDM-LVM
0.204545454545455	0.64390243902439	jSDM-LVM
0.204545454545455	0.642682926829268	jSDM-LVM
0.203733766233766	0.642682926829268	jSDM-LVM
0.202922077922078	0.642682926829268	jSDM-LVM
0.20211038961039	0.642682926829268	jSDM-LVM
0.201298701298701	0.642682926829268	jSDM-LVM
0.200487012987013	0.642682926829268	jSDM-LVM
0.200487012987013	0.641463414634146	jSDM-LVM
0.199675324675325	0.641463414634146	jSDM-LVM
0.199675324675325	0.640243902439024	jSDM-LVM
0.198863636363636	0.640243902439024	jSDM-LVM
0.198863636363636	0.639024390243902	jSDM-LVM
0.198863636363636	0.63780487804878	jSDM-LVM
0.198863636363636	0.636585365853659	jSDM-LVM
0.198051948051948	0.636585365853659	jSDM-LVM
0.198051948051948	0.635365853658537	jSDM-LVM
0.19724025974026	0.635365853658537	jSDM-LVM
0.19724025974026	0.634146341463415	jSDM-LVM
0.19724025974026	0.632926829268293	jSDM-LVM
0.19724025974026	0.631707317073171	jSDM-LVM
0.196428571428571	0.631707317073171	jSDM-LVM
0.195616883116883	0.631707317073171	jSDM-LVM
0.195616883116883	0.630487804878049	jSDM-LVM
0.195616883116883	0.629268292682927	jSDM-LVM
0.194805194805195	0.629268292682927	jSDM-LVM
0.194805194805195	0.628048780487805	jSDM-LVM
0.193993506493506	0.628048780487805	jSDM-LVM
0.193993506493506	0.626829268292683	jSDM-LVM
0.193993506493506	0.625609756097561	jSDM-LVM
0.193181818181818	0.625609756097561	jSDM-LVM
0.19237012987013	0.625609756097561	jSDM-LVM
0.19237012987013	0.624390243902439	jSDM-LVM
0.191558441558442	0.624390243902439	jSDM-LVM
0.191558441558442	0.623170731707317	jSDM-LVM
0.190746753246753	0.623170731707317	jSDM-LVM
0.189935064935065	0.623170731707317	jSDM-LVM
0.189123376623377	0.623170731707317	jSDM-LVM
0.188311688311688	0.623170731707317	jSDM-LVM
0.1875	0.623170731707317	jSDM-LVM
0.1875	0.621951219512195	jSDM-LVM
0.186688311688312	0.621951219512195	jSDM-LVM
0.185876623376623	0.621951219512195	jSDM-LVM
0.185064935064935	0.621951219512195	jSDM-LVM
0.185064935064935	0.620731707317073	jSDM-LVM
0.184253246753247	0.620731707317073	jSDM-LVM
0.184253246753247	0.619512195121951	jSDM-LVM
0.183441558441558	0.619512195121951	jSDM-LVM
0.18262987012987	0.619512195121951	jSDM-LVM
0.18262987012987	0.618292682926829	jSDM-LVM
0.181818181818182	0.618292682926829	jSDM-LVM
0.181006493506494	0.618292682926829	jSDM-LVM
0.180194805194805	0.618292682926829	jSDM-LVM
0.180194805194805	0.617073170731707	jSDM-LVM
0.179383116883117	0.617073170731707	jSDM-LVM
0.178571428571429	0.617073170731707	jSDM-LVM
0.178571428571429	0.615853658536585	jSDM-LVM
0.17775974025974	0.615853658536585	jSDM-LVM
0.17775974025974	0.614634146341463	jSDM-LVM
0.176948051948052	0.614634146341463	jSDM-LVM
0.176136363636364	0.614634146341463	jSDM-LVM
0.175324675324675	0.614634146341463	jSDM-LVM
0.175324675324675	0.613414634146341	jSDM-LVM
0.175324675324675	0.61219512195122	jSDM-LVM
0.175324675324675	0.610975609756098	jSDM-LVM
0.174512987012987	0.610975609756098	jSDM-LVM
0.173701298701299	0.610975609756098	jSDM-LVM
0.17288961038961	0.610975609756098	jSDM-LVM
0.17288961038961	0.609756097560976	jSDM-LVM
0.172077922077922	0.609756097560976	jSDM-LVM
0.171266233766234	0.609756097560976	jSDM-LVM
0.171266233766234	0.608536585365854	jSDM-LVM
0.170454545454545	0.608536585365854	jSDM-LVM
0.169642857142857	0.608536585365854	jSDM-LVM
0.169642857142857	0.607317073170732	jSDM-LVM
0.168831168831169	0.607317073170732	jSDM-LVM
0.168831168831169	0.60609756097561	jSDM-LVM
0.168831168831169	0.604878048780488	jSDM-LVM
0.168019480519481	0.604878048780488	jSDM-LVM
0.168019480519481	0.603658536585366	jSDM-LVM
0.167207792207792	0.603658536585366	jSDM-LVM
0.166396103896104	0.603658536585366	jSDM-LVM
0.166396103896104	0.602439024390244	jSDM-LVM
0.166396103896104	0.601219512195122	jSDM-LVM
0.166396103896104	0.6	jSDM-LVM
0.165584415584416	0.6	jSDM-LVM
0.164772727272727	0.6	jSDM-LVM
0.164772727272727	0.598780487804878	jSDM-LVM
0.163961038961039	0.598780487804878	jSDM-LVM
0.163961038961039	0.597560975609756	jSDM-LVM
0.163149350649351	0.597560975609756	jSDM-LVM
0.163149350649351	0.596341463414634	jSDM-LVM
0.163149350649351	0.595121951219512	jSDM-LVM
0.162337662337662	0.595121951219512	jSDM-LVM
0.161525974025974	0.595121951219512	jSDM-LVM
0.161525974025974	0.59390243902439	jSDM-LVM
0.160714285714286	0.59390243902439	jSDM-LVM
0.160714285714286	0.592682926829268	jSDM-LVM
0.160714285714286	0.591463414634146	jSDM-LVM
0.160714285714286	0.590243902439024	jSDM-LVM
0.159902597402597	0.590243902439024	jSDM-LVM
0.159090909090909	0.590243902439024	jSDM-LVM
0.159090909090909	0.589024390243902	jSDM-LVM
0.158279220779221	0.589024390243902	jSDM-LVM
0.158279220779221	0.58780487804878	jSDM-LVM
0.158279220779221	0.586585365853659	jSDM-LVM
0.157467532467532	0.586585365853659	jSDM-LVM
0.157467532467532	0.585365853658537	jSDM-LVM
0.156655844155844	0.585365853658537	jSDM-LVM
0.155844155844156	0.585365853658537	jSDM-LVM
0.155844155844156	0.584146341463415	jSDM-LVM
0.155844155844156	0.582926829268293	jSDM-LVM
0.155032467532468	0.582926829268293	jSDM-LVM
0.155032467532468	0.581707317073171	jSDM-LVM
0.154220779220779	0.581707317073171	jSDM-LVM
0.153409090909091	0.581707317073171	jSDM-LVM
0.152597402597403	0.581707317073171	jSDM-LVM
0.151785714285714	0.581707317073171	jSDM-LVM
0.151785714285714	0.580487804878049	jSDM-LVM
0.150974025974026	0.580487804878049	jSDM-LVM
0.150162337662338	0.580487804878049	jSDM-LVM
0.150162337662338	0.579268292682927	jSDM-LVM
0.149350649350649	0.579268292682927	jSDM-LVM
0.148538961038961	0.579268292682927	jSDM-LVM
0.147727272727273	0.579268292682927	jSDM-LVM
0.146915584415584	0.579268292682927	jSDM-LVM
0.146103896103896	0.579268292682927	jSDM-LVM
0.146103896103896	0.578048780487805	jSDM-LVM
0.146103896103896	0.576829268292683	jSDM-LVM
0.145292207792208	0.576829268292683	jSDM-LVM
0.145292207792208	0.575609756097561	jSDM-LVM
0.144480519480519	0.575609756097561	jSDM-LVM
0.143668831168831	0.575609756097561	jSDM-LVM
0.142857142857143	0.575609756097561	jSDM-LVM
0.142045454545455	0.575609756097561	jSDM-LVM
0.142045454545455	0.574390243902439	jSDM-LVM
0.142045454545455	0.573170731707317	jSDM-LVM
0.142045454545455	0.571951219512195	jSDM-LVM
0.142045454545455	0.570731707317073	jSDM-LVM
0.142045454545455	0.569512195121951	jSDM-LVM
0.141233766233766	0.569512195121951	jSDM-LVM
0.141233766233766	0.568292682926829	jSDM-LVM
0.140422077922078	0.568292682926829	jSDM-LVM
0.140422077922078	0.567073170731707	jSDM-LVM
0.13961038961039	0.567073170731707	jSDM-LVM
0.13961038961039	0.565853658536585	jSDM-LVM
0.13961038961039	0.564634146341463	jSDM-LVM
0.13961038961039	0.563414634146341	jSDM-LVM
0.138798701298701	0.563414634146341	jSDM-LVM
0.138798701298701	0.56219512195122	jSDM-LVM
0.137987012987013	0.56219512195122	jSDM-LVM
0.137987012987013	0.560975609756098	jSDM-LVM
0.137987012987013	0.559756097560976	jSDM-LVM
0.137175324675325	0.559756097560976	jSDM-LVM
0.136363636363636	0.559756097560976	jSDM-LVM
0.135551948051948	0.559756097560976	jSDM-LVM
0.13474025974026	0.559756097560976	jSDM-LVM
0.13474025974026	0.558536585365854	jSDM-LVM
0.133928571428571	0.558536585365854	jSDM-LVM
0.133928571428571	0.557317073170732	jSDM-LVM
0.133928571428571	0.55609756097561	jSDM-LVM
0.133116883116883	0.55609756097561	jSDM-LVM
0.132305194805195	0.55609756097561	jSDM-LVM
0.131493506493506	0.55609756097561	jSDM-LVM
0.130681818181818	0.55609756097561	jSDM-LVM
0.12987012987013	0.55609756097561	jSDM-LVM
0.12987012987013	0.554878048780488	jSDM-LVM
0.129058441558442	0.554878048780488	jSDM-LVM
0.128246753246753	0.554878048780488	jSDM-LVM
0.127435064935065	0.554878048780488	jSDM-LVM
0.127435064935065	0.553658536585366	jSDM-LVM
0.127435064935065	0.552439024390244	jSDM-LVM
0.126623376623377	0.552439024390244	jSDM-LVM
0.126623376623377	0.551219512195122	jSDM-LVM
0.126623376623377	0.55	jSDM-LVM
0.126623376623377	0.548780487804878	jSDM-LVM
0.126623376623377	0.547560975609756	jSDM-LVM
0.125811688311688	0.547560975609756	jSDM-LVM
0.125	0.547560975609756	jSDM-LVM
0.124188311688312	0.547560975609756	jSDM-LVM
0.123376623376623	0.547560975609756	jSDM-LVM
0.123376623376623	0.546341463414634	jSDM-LVM
0.122564935064935	0.546341463414634	jSDM-LVM
0.122564935064935	0.545121951219512	jSDM-LVM
0.121753246753247	0.545121951219512	jSDM-LVM
0.120941558441558	0.545121951219512	jSDM-LVM
0.120941558441558	0.54390243902439	jSDM-LVM
0.120941558441558	0.542682926829268	jSDM-LVM
0.120941558441558	0.541463414634146	jSDM-LVM
0.12012987012987	0.541463414634146	jSDM-LVM
0.12012987012987	0.540243902439024	jSDM-LVM
0.119318181818182	0.540243902439024	jSDM-LVM
0.119318181818182	0.539024390243902	jSDM-LVM
0.118506493506494	0.539024390243902	jSDM-LVM
0.117694805194805	0.539024390243902	jSDM-LVM
0.116883116883117	0.539024390243902	jSDM-LVM
0.116883116883117	0.537804878048781	jSDM-LVM
0.116883116883117	0.536585365853659	jSDM-LVM
0.116883116883117	0.535365853658537	jSDM-LVM
0.116883116883117	0.534146341463415	jSDM-LVM
0.116883116883117	0.532926829268293	jSDM-LVM
0.116883116883117	0.531707317073171	jSDM-LVM
0.116883116883117	0.530487804878049	jSDM-LVM
0.116071428571429	0.530487804878049	jSDM-LVM
0.11525974025974	0.530487804878049	jSDM-LVM
0.114448051948052	0.530487804878049	jSDM-LVM
0.114448051948052	0.529268292682927	jSDM-LVM
0.114448051948052	0.528048780487805	jSDM-LVM
0.113636363636364	0.528048780487805	jSDM-LVM
0.113636363636364	0.526829268292683	jSDM-LVM
0.113636363636364	0.525609756097561	jSDM-LVM
0.113636363636364	0.524390243902439	jSDM-LVM
0.112824675324675	0.524390243902439	jSDM-LVM
0.112824675324675	0.523170731707317	jSDM-LVM
0.112012987012987	0.523170731707317	jSDM-LVM
0.112012987012987	0.521951219512195	jSDM-LVM
0.112012987012987	0.520731707317073	jSDM-LVM
0.112012987012987	0.519512195121951	jSDM-LVM
0.112012987012987	0.518292682926829	jSDM-LVM
0.111201298701299	0.518292682926829	jSDM-LVM
0.11038961038961	0.518292682926829	jSDM-LVM
0.11038961038961	0.517073170731707	jSDM-LVM
0.109577922077922	0.517073170731707	jSDM-LVM
0.109577922077922	0.515853658536585	jSDM-LVM
0.109577922077922	0.514634146341463	jSDM-LVM
0.108766233766234	0.514634146341463	jSDM-LVM
0.108766233766234	0.513414634146341	jSDM-LVM
0.107954545454545	0.513414634146341	jSDM-LVM
0.107954545454545	0.51219512195122	jSDM-LVM
0.107954545454545	0.510975609756098	jSDM-LVM
0.107954545454545	0.509756097560976	jSDM-LVM
0.107142857142857	0.509756097560976	jSDM-LVM
0.107142857142857	0.508536585365854	jSDM-LVM
0.107142857142857	0.507317073170732	jSDM-LVM
0.107142857142857	0.50609756097561	jSDM-LVM
0.106331168831169	0.50609756097561	jSDM-LVM
0.105519480519481	0.50609756097561	jSDM-LVM
0.105519480519481	0.504878048780488	jSDM-LVM
0.104707792207792	0.504878048780488	jSDM-LVM
0.103896103896104	0.504878048780488	jSDM-LVM
0.103896103896104	0.503658536585366	jSDM-LVM
0.103896103896104	0.502439024390244	jSDM-LVM
0.103896103896104	0.501219512195122	jSDM-LVM
0.103084415584416	0.501219512195122	jSDM-LVM
0.103084415584416	0.5	jSDM-LVM
0.103084415584416	0.498780487804878	jSDM-LVM
0.103084415584416	0.497560975609756	jSDM-LVM
0.103084415584416	0.496341463414634	jSDM-LVM
0.103084415584416	0.495121951219512	jSDM-LVM
0.102272727272727	0.495121951219512	jSDM-LVM
0.102272727272727	0.49390243902439	jSDM-LVM
0.102272727272727	0.492682926829268	jSDM-LVM
0.101461038961039	0.492682926829268	jSDM-LVM
0.101461038961039	0.491463414634146	jSDM-LVM
0.101461038961039	0.490243902439024	jSDM-LVM
0.101461038961039	0.489024390243902	jSDM-LVM
0.101461038961039	0.48780487804878	jSDM-LVM
0.100649350649351	0.48780487804878	jSDM-LVM
0.100649350649351	0.486585365853659	jSDM-LVM
0.0998376623376623	0.486585365853659	jSDM-LVM
0.099025974025974	0.486585365853659	jSDM-LVM
0.099025974025974	0.485365853658537	jSDM-LVM
0.0982142857142857	0.485365853658537	jSDM-LVM
0.0982142857142857	0.484146341463415	jSDM-LVM
0.0982142857142857	0.482926829268293	jSDM-LVM
0.0974025974025974	0.482926829268293	jSDM-LVM
0.0974025974025974	0.481707317073171	jSDM-LVM
0.0974025974025974	0.480487804878049	jSDM-LVM
0.0965909090909091	0.480487804878049	jSDM-LVM
0.0965909090909091	0.479268292682927	jSDM-LVM
0.0965909090909091	0.478048780487805	jSDM-LVM
0.0957792207792207	0.478048780487805	jSDM-LVM
0.0957792207792207	0.476829268292683	jSDM-LVM
0.0957792207792207	0.475609756097561	jSDM-LVM
0.0949675324675324	0.475609756097561	jSDM-LVM
0.0941558441558441	0.475609756097561	jSDM-LVM
0.0941558441558441	0.474390243902439	jSDM-LVM
0.0933441558441559	0.474390243902439	jSDM-LVM
0.0933441558441559	0.473170731707317	jSDM-LVM
0.0925324675324676	0.473170731707317	jSDM-LVM
0.0917207792207793	0.473170731707317	jSDM-LVM
0.0917207792207793	0.471951219512195	jSDM-LVM
0.0909090909090909	0.471951219512195	jSDM-LVM
0.0909090909090909	0.470731707317073	jSDM-LVM
0.0909090909090909	0.469512195121951	jSDM-LVM
0.0900974025974026	0.469512195121951	jSDM-LVM
0.0900974025974026	0.468292682926829	jSDM-LVM
0.0892857142857143	0.468292682926829	jSDM-LVM
0.088474025974026	0.468292682926829	jSDM-LVM
0.0876623376623377	0.468292682926829	jSDM-LVM
0.0876623376623377	0.467073170731707	jSDM-LVM
0.0868506493506493	0.467073170731707	jSDM-LVM
0.0868506493506493	0.465853658536585	jSDM-LVM
0.0868506493506493	0.464634146341463	jSDM-LVM
0.0868506493506493	0.463414634146341	jSDM-LVM
0.0868506493506493	0.46219512195122	jSDM-LVM
0.0868506493506493	0.460975609756098	jSDM-LVM
0.0868506493506493	0.459756097560976	jSDM-LVM
0.0868506493506493	0.458536585365854	jSDM-LVM
0.086038961038961	0.458536585365854	jSDM-LVM
0.0852272727272727	0.458536585365854	jSDM-LVM
0.0844155844155844	0.458536585365854	jSDM-LVM
0.0844155844155844	0.457317073170732	jSDM-LVM
0.0844155844155844	0.45609756097561	jSDM-LVM
0.0836038961038961	0.45609756097561	jSDM-LVM
0.0836038961038961	0.454878048780488	jSDM-LVM
0.0836038961038961	0.453658536585366	jSDM-LVM
0.0827922077922078	0.453658536585366	jSDM-LVM
0.0827922077922078	0.452439024390244	jSDM-LVM
0.0819805194805194	0.452439024390244	jSDM-LVM
0.0819805194805194	0.451219512195122	jSDM-LVM
0.0819805194805194	0.45	jSDM-LVM
0.0819805194805194	0.448780487804878	jSDM-LVM
0.0819805194805194	0.447560975609756	jSDM-LVM
0.0819805194805194	0.446341463414634	jSDM-LVM
0.0819805194805194	0.445121951219512	jSDM-LVM
0.0819805194805194	0.44390243902439	jSDM-LVM
0.0819805194805194	0.442682926829268	jSDM-LVM
0.0811688311688312	0.442682926829268	jSDM-LVM
0.0803571428571429	0.442682926829268	jSDM-LVM
0.0795454545454546	0.442682926829268	jSDM-LVM
0.0787337662337663	0.442682926829268	jSDM-LVM
0.0779220779220779	0.442682926829268	jSDM-LVM
0.0779220779220779	0.441463414634146	jSDM-LVM
0.0779220779220779	0.440243902439024	jSDM-LVM
0.0779220779220779	0.439024390243902	jSDM-LVM
0.0771103896103896	0.439024390243902	jSDM-LVM
0.0771103896103896	0.43780487804878	jSDM-LVM
0.0771103896103896	0.436585365853659	jSDM-LVM
0.0762987012987013	0.436585365853659	jSDM-LVM
0.0762987012987013	0.435365853658537	jSDM-LVM
0.075487012987013	0.435365853658537	jSDM-LVM
0.075487012987013	0.434146341463415	jSDM-LVM
0.075487012987013	0.432926829268293	jSDM-LVM
0.075487012987013	0.431707317073171	jSDM-LVM
0.0746753246753247	0.431707317073171	jSDM-LVM
0.0746753246753247	0.430487804878049	jSDM-LVM
0.0746753246753247	0.429268292682927	jSDM-LVM
0.0738636363636364	0.429268292682927	jSDM-LVM
0.0738636363636364	0.428048780487805	jSDM-LVM
0.073051948051948	0.428048780487805	jSDM-LVM
0.073051948051948	0.426829268292683	jSDM-LVM
0.073051948051948	0.425609756097561	jSDM-LVM
0.0722402597402597	0.425609756097561	jSDM-LVM
0.0722402597402597	0.424390243902439	jSDM-LVM
0.0714285714285714	0.424390243902439	jSDM-LVM
0.0714285714285714	0.423170731707317	jSDM-LVM
0.0714285714285714	0.421951219512195	jSDM-LVM
0.0714285714285714	0.420731707317073	jSDM-LVM
0.0714285714285714	0.419512195121951	jSDM-LVM
0.0706168831168831	0.419512195121951	jSDM-LVM
0.0698051948051948	0.419512195121951	jSDM-LVM
0.0689935064935064	0.419512195121951	jSDM-LVM
0.0681818181818182	0.419512195121951	jSDM-LVM
0.0681818181818182	0.418292682926829	jSDM-LVM
0.0681818181818182	0.417073170731707	jSDM-LVM
0.0681818181818182	0.415853658536585	jSDM-LVM
0.0681818181818182	0.414634146341463	jSDM-LVM
0.0673701298701299	0.414634146341463	jSDM-LVM
0.0673701298701299	0.413414634146341	jSDM-LVM
0.0673701298701299	0.412195121951219	jSDM-LVM
0.0673701298701299	0.410975609756098	jSDM-LVM
0.0665584415584416	0.410975609756098	jSDM-LVM
0.0665584415584416	0.409756097560976	jSDM-LVM
0.0665584415584416	0.408536585365854	jSDM-LVM
0.0665584415584416	0.407317073170732	jSDM-LVM
0.0665584415584416	0.40609756097561	jSDM-LVM
0.0665584415584416	0.404878048780488	jSDM-LVM
0.0657467532467533	0.404878048780488	jSDM-LVM
0.0657467532467533	0.403658536585366	jSDM-LVM
0.064935064935065	0.403658536585366	jSDM-LVM
0.064935064935065	0.402439024390244	jSDM-LVM
0.064935064935065	0.401219512195122	jSDM-LVM
0.064935064935065	0.4	jSDM-LVM
0.0641233766233766	0.4	jSDM-LVM
0.0641233766233766	0.398780487804878	jSDM-LVM
0.0641233766233766	0.397560975609756	jSDM-LVM
0.0641233766233766	0.396341463414634	jSDM-LVM
0.0641233766233766	0.395121951219512	jSDM-LVM
0.0641233766233766	0.39390243902439	jSDM-LVM
0.0633116883116883	0.39390243902439	jSDM-LVM
0.0633116883116883	0.392682926829268	jSDM-LVM
0.0633116883116883	0.391463414634146	jSDM-LVM
0.0633116883116883	0.390243902439024	jSDM-LVM
0.0633116883116883	0.389024390243902	jSDM-LVM
0.0625	0.389024390243902	jSDM-LVM
0.0616883116883117	0.389024390243902	jSDM-LVM
0.0616883116883117	0.38780487804878	jSDM-LVM
0.0616883116883117	0.386585365853659	jSDM-LVM
0.0616883116883117	0.385365853658537	jSDM-LVM
0.0616883116883117	0.384146341463415	jSDM-LVM
0.0608766233766234	0.384146341463415	jSDM-LVM
0.0608766233766234	0.382926829268293	jSDM-LVM
0.060064935064935	0.382926829268293	jSDM-LVM
0.060064935064935	0.381707317073171	jSDM-LVM
0.060064935064935	0.380487804878049	jSDM-LVM
0.060064935064935	0.379268292682927	jSDM-LVM
0.060064935064935	0.378048780487805	jSDM-LVM
0.060064935064935	0.376829268292683	jSDM-LVM
0.060064935064935	0.375609756097561	jSDM-LVM
0.060064935064935	0.374390243902439	jSDM-LVM
0.060064935064935	0.373170731707317	jSDM-LVM
0.060064935064935	0.371951219512195	jSDM-LVM
0.060064935064935	0.370731707317073	jSDM-LVM
0.060064935064935	0.369512195121951	jSDM-LVM
0.0592532467532467	0.369512195121951	jSDM-LVM
0.0584415584415584	0.369512195121951	jSDM-LVM
0.0576298701298701	0.369512195121951	jSDM-LVM
0.0576298701298701	0.368292682926829	jSDM-LVM
0.0576298701298701	0.367073170731707	jSDM-LVM
0.0576298701298701	0.365853658536585	jSDM-LVM
0.0568181818181818	0.365853658536585	jSDM-LVM
0.0568181818181818	0.364634146341463	jSDM-LVM
0.0560064935064936	0.364634146341463	jSDM-LVM
0.0551948051948052	0.364634146341463	jSDM-LVM
0.0551948051948052	0.363414634146341	jSDM-LVM
0.0543831168831169	0.363414634146341	jSDM-LVM
0.0543831168831169	0.36219512195122	jSDM-LVM
0.0543831168831169	0.360975609756098	jSDM-LVM
0.0543831168831169	0.359756097560976	jSDM-LVM
0.0535714285714286	0.359756097560976	jSDM-LVM
0.0535714285714286	0.358536585365854	jSDM-LVM
0.0535714285714286	0.357317073170732	jSDM-LVM
0.0527597402597403	0.357317073170732	jSDM-LVM
0.051948051948052	0.357317073170732	jSDM-LVM
0.0511363636363636	0.357317073170732	jSDM-LVM
0.0511363636363636	0.35609756097561	jSDM-LVM
0.0503246753246753	0.35609756097561	jSDM-LVM
0.0503246753246753	0.354878048780488	jSDM-LVM
0.049512987012987	0.354878048780488	jSDM-LVM
0.049512987012987	0.353658536585366	jSDM-LVM
0.049512987012987	0.352439024390244	jSDM-LVM
0.0487012987012987	0.352439024390244	jSDM-LVM
0.0487012987012987	0.351219512195122	jSDM-LVM
0.0478896103896104	0.351219512195122	jSDM-LVM
0.0478896103896104	0.35	jSDM-LVM
0.0470779220779221	0.35	jSDM-LVM
0.0470779220779221	0.348780487804878	jSDM-LVM
0.0470779220779221	0.347560975609756	jSDM-LVM
0.0462662337662337	0.347560975609756	jSDM-LVM
0.0454545454545454	0.347560975609756	jSDM-LVM
0.0454545454545454	0.346341463414634	jSDM-LVM
0.0454545454545454	0.345121951219512	jSDM-LVM
0.0454545454545454	0.34390243902439	jSDM-LVM
0.0454545454545454	0.342682926829268	jSDM-LVM
0.0454545454545454	0.341463414634146	jSDM-LVM
0.0446428571428571	0.341463414634146	jSDM-LVM
0.0446428571428571	0.340243902439024	jSDM-LVM
0.0446428571428571	0.339024390243902	jSDM-LVM
0.0446428571428571	0.337804878048781	jSDM-LVM
0.0446428571428571	0.336585365853659	jSDM-LVM
0.0438311688311688	0.336585365853659	jSDM-LVM
0.0430194805194806	0.336585365853659	jSDM-LVM
0.0430194805194806	0.335365853658537	jSDM-LVM
0.0430194805194806	0.334146341463415	jSDM-LVM
0.0430194805194806	0.332926829268293	jSDM-LVM
0.0430194805194806	0.331707317073171	jSDM-LVM
0.0430194805194806	0.330487804878049	jSDM-LVM
0.0430194805194806	0.329268292682927	jSDM-LVM
0.0430194805194806	0.328048780487805	jSDM-LVM
0.0430194805194806	0.326829268292683	jSDM-LVM
0.0430194805194806	0.325609756097561	jSDM-LVM
0.0430194805194806	0.324390243902439	jSDM-LVM
0.0430194805194806	0.323170731707317	jSDM-LVM
0.0430194805194806	0.321951219512195	jSDM-LVM
0.0430194805194806	0.320731707317073	jSDM-LVM
0.0422077922077922	0.320731707317073	jSDM-LVM
0.0422077922077922	0.319512195121951	jSDM-LVM
0.0422077922077922	0.318292682926829	jSDM-LVM
0.0413961038961039	0.318292682926829	jSDM-LVM
0.0413961038961039	0.317073170731707	jSDM-LVM
0.0405844155844156	0.317073170731707	jSDM-LVM
0.0405844155844156	0.315853658536585	jSDM-LVM
0.0405844155844156	0.314634146341463	jSDM-LVM
0.0405844155844156	0.313414634146341	jSDM-LVM
0.0405844155844156	0.31219512195122	jSDM-LVM
0.0405844155844156	0.310975609756098	jSDM-LVM
0.0397727272727273	0.310975609756098	jSDM-LVM
0.0397727272727273	0.309756097560976	jSDM-LVM
0.0397727272727273	0.308536585365854	jSDM-LVM
0.038961038961039	0.308536585365854	jSDM-LVM
0.0381493506493507	0.308536585365854	jSDM-LVM
0.0381493506493507	0.307317073170732	jSDM-LVM
0.0381493506493507	0.30609756097561	jSDM-LVM
0.0381493506493507	0.304878048780488	jSDM-LVM
0.0381493506493507	0.303658536585366	jSDM-LVM
0.0373376623376623	0.303658536585366	jSDM-LVM
0.0373376623376623	0.302439024390244	jSDM-LVM
0.0373376623376623	0.301219512195122	jSDM-LVM
0.0373376623376623	0.3	jSDM-LVM
0.036525974025974	0.3	jSDM-LVM
0.036525974025974	0.298780487804878	jSDM-LVM
0.036525974025974	0.297560975609756	jSDM-LVM
0.036525974025974	0.296341463414634	jSDM-LVM
0.036525974025974	0.295121951219512	jSDM-LVM
0.036525974025974	0.29390243902439	jSDM-LVM
0.0357142857142857	0.29390243902439	jSDM-LVM
0.0357142857142857	0.292682926829268	jSDM-LVM
0.0357142857142857	0.291463414634146	jSDM-LVM
0.0349025974025974	0.291463414634146	jSDM-LVM
0.0349025974025974	0.290243902439024	jSDM-LVM
0.0340909090909091	0.290243902439024	jSDM-LVM
0.0340909090909091	0.289024390243902	jSDM-LVM
0.0340909090909091	0.28780487804878	jSDM-LVM
0.0340909090909091	0.286585365853659	jSDM-LVM
0.0332792207792207	0.286585365853659	jSDM-LVM
0.0332792207792207	0.285365853658537	jSDM-LVM
0.0324675324675324	0.285365853658537	jSDM-LVM
0.0324675324675324	0.284146341463415	jSDM-LVM
0.0324675324675324	0.282926829268293	jSDM-LVM
0.0324675324675324	0.281707317073171	jSDM-LVM
0.0324675324675324	0.280487804878049	jSDM-LVM
0.0324675324675324	0.279268292682927	jSDM-LVM
0.0324675324675324	0.278048780487805	jSDM-LVM
0.0324675324675324	0.276829268292683	jSDM-LVM
0.0324675324675324	0.275609756097561	jSDM-LVM
0.0324675324675324	0.274390243902439	jSDM-LVM
0.0324675324675324	0.273170731707317	jSDM-LVM
0.0324675324675324	0.271951219512195	jSDM-LVM
0.0324675324675324	0.270731707317073	jSDM-LVM
0.0324675324675324	0.269512195121951	jSDM-LVM
0.0324675324675324	0.268292682926829	jSDM-LVM
0.0316558441558441	0.268292682926829	jSDM-LVM
0.0316558441558441	0.267073170731707	jSDM-LVM
0.0316558441558441	0.265853658536585	jSDM-LVM
0.0316558441558441	0.264634146341463	jSDM-LVM
0.0316558441558441	0.263414634146341	jSDM-LVM
0.0308441558441559	0.263414634146341	jSDM-LVM
0.0308441558441559	0.26219512195122	jSDM-LVM
0.0308441558441559	0.260975609756098	jSDM-LVM
0.0300324675324676	0.260975609756098	jSDM-LVM
0.0300324675324676	0.259756097560976	jSDM-LVM
0.0292207792207793	0.259756097560976	jSDM-LVM
0.0284090909090909	0.259756097560976	jSDM-LVM
0.0284090909090909	0.258536585365854	jSDM-LVM
0.0284090909090909	0.257317073170732	jSDM-LVM
0.0284090909090909	0.25609756097561	jSDM-LVM
0.0284090909090909	0.254878048780488	jSDM-LVM
0.0275974025974026	0.254878048780488	jSDM-LVM
0.0267857142857143	0.254878048780488	jSDM-LVM
0.0267857142857143	0.253658536585366	jSDM-LVM
0.025974025974026	0.253658536585366	jSDM-LVM
0.0251623376623377	0.253658536585366	jSDM-LVM
0.0243506493506493	0.253658536585366	jSDM-LVM
0.023538961038961	0.253658536585366	jSDM-LVM
0.023538961038961	0.252439024390244	jSDM-LVM
0.023538961038961	0.251219512195122	jSDM-LVM
0.023538961038961	0.25	jSDM-LVM
0.023538961038961	0.248780487804878	jSDM-LVM
0.023538961038961	0.247560975609756	jSDM-LVM
0.023538961038961	0.246341463414634	jSDM-LVM
0.023538961038961	0.245121951219512	jSDM-LVM
0.023538961038961	0.24390243902439	jSDM-LVM
0.023538961038961	0.242682926829268	jSDM-LVM
0.023538961038961	0.241463414634146	jSDM-LVM
0.0227272727272727	0.241463414634146	jSDM-LVM
0.0219155844155844	0.241463414634146	jSDM-LVM
0.0219155844155844	0.240243902439024	jSDM-LVM
0.0211038961038961	0.240243902439024	jSDM-LVM
0.0202922077922078	0.240243902439024	jSDM-LVM
0.0202922077922078	0.239024390243902	jSDM-LVM
0.0202922077922078	0.23780487804878	jSDM-LVM
0.0202922077922078	0.236585365853659	jSDM-LVM
0.0202922077922078	0.235365853658537	jSDM-LVM
0.0194805194805194	0.235365853658537	jSDM-LVM
0.0194805194805194	0.234146341463415	jSDM-LVM
0.0186688311688312	0.234146341463415	jSDM-LVM
0.0186688311688312	0.232926829268293	jSDM-LVM
0.0186688311688312	0.231707317073171	jSDM-LVM
0.0186688311688312	0.230487804878049	jSDM-LVM
0.0178571428571429	0.230487804878049	jSDM-LVM
0.0178571428571429	0.229268292682927	jSDM-LVM
0.0178571428571429	0.228048780487805	jSDM-LVM
0.0178571428571429	0.226829268292683	jSDM-LVM
0.0178571428571429	0.225609756097561	jSDM-LVM
0.0170454545454546	0.225609756097561	jSDM-LVM
0.0170454545454546	0.224390243902439	jSDM-LVM
0.0170454545454546	0.223170731707317	jSDM-LVM
0.0170454545454546	0.221951219512195	jSDM-LVM
0.0170454545454546	0.220731707317073	jSDM-LVM
0.0170454545454546	0.219512195121951	jSDM-LVM
0.0170454545454546	0.218292682926829	jSDM-LVM
0.0162337662337663	0.218292682926829	jSDM-LVM
0.0162337662337663	0.217073170731707	jSDM-LVM
0.0162337662337663	0.215853658536585	jSDM-LVM
0.0162337662337663	0.214634146341463	jSDM-LVM
0.0162337662337663	0.213414634146341	jSDM-LVM
0.0154220779220779	0.213414634146341	jSDM-LVM
0.0154220779220779	0.21219512195122	jSDM-LVM
0.0154220779220779	0.210975609756098	jSDM-LVM
0.0154220779220779	0.209756097560976	jSDM-LVM
0.0154220779220779	0.208536585365854	jSDM-LVM
0.0154220779220779	0.207317073170732	jSDM-LVM
0.0154220779220779	0.20609756097561	jSDM-LVM
0.0154220779220779	0.204878048780488	jSDM-LVM
0.0154220779220779	0.203658536585366	jSDM-LVM
0.0154220779220779	0.202439024390244	jSDM-LVM
0.0154220779220779	0.201219512195122	jSDM-LVM
0.0146103896103896	0.201219512195122	jSDM-LVM
0.0146103896103896	0.2	jSDM-LVM
0.0146103896103896	0.198780487804878	jSDM-LVM
0.0146103896103896	0.197560975609756	jSDM-LVM
0.0146103896103896	0.196341463414634	jSDM-LVM
0.0146103896103896	0.195121951219512	jSDM-LVM
0.0146103896103896	0.19390243902439	jSDM-LVM
0.0146103896103896	0.192682926829268	jSDM-LVM
0.0146103896103896	0.191463414634146	jSDM-LVM
0.0146103896103896	0.190243902439024	jSDM-LVM
0.0146103896103896	0.189024390243902	jSDM-LVM
0.0146103896103896	0.18780487804878	jSDM-LVM
0.0146103896103896	0.186585365853659	jSDM-LVM
0.0146103896103896	0.185365853658537	jSDM-LVM
0.0146103896103896	0.184146341463415	jSDM-LVM
0.0146103896103896	0.182926829268293	jSDM-LVM
0.0146103896103896	0.181707317073171	jSDM-LVM
0.0146103896103896	0.180487804878049	jSDM-LVM
0.0146103896103896	0.179268292682927	jSDM-LVM
0.0146103896103896	0.178048780487805	jSDM-LVM
0.0146103896103896	0.176829268292683	jSDM-LVM
0.0146103896103896	0.175609756097561	jSDM-LVM
0.0146103896103896	0.174390243902439	jSDM-LVM
0.0146103896103896	0.173170731707317	jSDM-LVM
0.0137987012987013	0.173170731707317	jSDM-LVM
0.0137987012987013	0.171951219512195	jSDM-LVM
0.0137987012987013	0.170731707317073	jSDM-LVM
0.0137987012987013	0.169512195121951	jSDM-LVM
0.0137987012987013	0.168292682926829	jSDM-LVM
0.0137987012987013	0.167073170731707	jSDM-LVM
0.0137987012987013	0.165853658536585	jSDM-LVM
0.0137987012987013	0.164634146341463	jSDM-LVM
0.0137987012987013	0.163414634146341	jSDM-LVM
0.0137987012987013	0.16219512195122	jSDM-LVM
0.0137987012987013	0.160975609756098	jSDM-LVM
0.0137987012987013	0.159756097560976	jSDM-LVM
0.0137987012987013	0.158536585365854	jSDM-LVM
0.0137987012987013	0.157317073170732	jSDM-LVM
0.0137987012987013	0.15609756097561	jSDM-LVM
0.012987012987013	0.15609756097561	jSDM-LVM
0.012987012987013	0.154878048780488	jSDM-LVM
0.012987012987013	0.153658536585366	jSDM-LVM
0.012987012987013	0.152439024390244	jSDM-LVM
0.012987012987013	0.151219512195122	jSDM-LVM
0.0121753246753247	0.151219512195122	jSDM-LVM
0.0121753246753247	0.15	jSDM-LVM
0.0121753246753247	0.148780487804878	jSDM-LVM
0.0113636363636364	0.148780487804878	jSDM-LVM
0.0113636363636364	0.147560975609756	jSDM-LVM
0.0113636363636364	0.146341463414634	jSDM-LVM
0.010551948051948	0.146341463414634	jSDM-LVM
0.010551948051948	0.145121951219512	jSDM-LVM
0.010551948051948	0.14390243902439	jSDM-LVM
0.00974025974025972	0.14390243902439	jSDM-LVM
0.00974025974025972	0.142682926829268	jSDM-LVM
0.00974025974025972	0.141463414634146	jSDM-LVM
0.00974025974025972	0.140243902439024	jSDM-LVM
0.00974025974025972	0.139024390243902	jSDM-LVM
0.00974025974025972	0.13780487804878	jSDM-LVM
0.00974025974025972	0.136585365853659	jSDM-LVM
0.00974025974025972	0.135365853658537	jSDM-LVM
0.00974025974025972	0.134146341463415	jSDM-LVM
0.00974025974025972	0.132926829268293	jSDM-LVM
0.00974025974025972	0.131707317073171	jSDM-LVM
0.00974025974025972	0.130487804878049	jSDM-LVM
0.00974025974025972	0.129268292682927	jSDM-LVM
0.00974025974025972	0.128048780487805	jSDM-LVM
0.00974025974025972	0.126829268292683	jSDM-LVM
0.00974025974025972	0.125609756097561	jSDM-LVM
0.00974025974025972	0.124390243902439	jSDM-LVM
0.00974025974025972	0.123170731707317	jSDM-LVM
0.00974025974025972	0.121951219512195	jSDM-LVM
0.00974025974025972	0.120731707317073	jSDM-LVM
0.00974025974025972	0.119512195121951	jSDM-LVM
0.00974025974025972	0.118292682926829	jSDM-LVM
0.00974025974025972	0.117073170731707	jSDM-LVM
0.00974025974025972	0.115853658536585	jSDM-LVM
0.00974025974025972	0.114634146341463	jSDM-LVM
0.00974025974025972	0.113414634146341	jSDM-LVM
0.00974025974025972	0.11219512195122	jSDM-LVM
0.00974025974025972	0.110975609756098	jSDM-LVM
0.00974025974025972	0.109756097560976	jSDM-LVM
0.00974025974025972	0.108536585365854	jSDM-LVM
0.00974025974025972	0.107317073170732	jSDM-LVM
0.00974025974025972	0.10609756097561	jSDM-LVM
0.00974025974025972	0.104878048780488	jSDM-LVM
0.00974025974025972	0.103658536585366	jSDM-LVM
0.0089285714285714	0.103658536585366	jSDM-LVM
0.0089285714285714	0.102439024390244	jSDM-LVM
0.00811688311688308	0.102439024390244	jSDM-LVM
0.00811688311688308	0.101219512195122	jSDM-LVM
0.00811688311688308	0.1	jSDM-LVM
0.00811688311688308	0.0987804878048781	jSDM-LVM
0.00811688311688308	0.0975609756097561	jSDM-LVM
0.00811688311688308	0.0963414634146341	jSDM-LVM
0.00811688311688308	0.0951219512195122	jSDM-LVM
0.00811688311688308	0.0939024390243902	jSDM-LVM
0.00811688311688308	0.0926829268292683	jSDM-LVM
0.00811688311688308	0.0914634146341463	jSDM-LVM
0.00811688311688308	0.0902439024390244	jSDM-LVM
0.00811688311688308	0.0890243902439024	jSDM-LVM
0.00811688311688308	0.0878048780487805	jSDM-LVM
0.00811688311688308	0.0865853658536585	jSDM-LVM
0.00811688311688308	0.0853658536585366	jSDM-LVM
0.00811688311688308	0.0841463414634146	jSDM-LVM
0.00811688311688308	0.0829268292682927	jSDM-LVM
0.00811688311688308	0.0817073170731707	jSDM-LVM
0.00811688311688308	0.0804878048780488	jSDM-LVM
0.00811688311688308	0.0792682926829268	jSDM-LVM
0.00730519480519476	0.0792682926829268	jSDM-LVM
0.00730519480519476	0.0780487804878049	jSDM-LVM
0.00730519480519476	0.0768292682926829	jSDM-LVM
0.00730519480519476	0.075609756097561	jSDM-LVM
0.00730519480519476	0.074390243902439	jSDM-LVM
0.00730519480519476	0.0731707317073171	jSDM-LVM
0.00730519480519476	0.0719512195121951	jSDM-LVM
0.00730519480519476	0.0707317073170732	jSDM-LVM
0.00730519480519476	0.0695121951219512	jSDM-LVM
0.00649350649350644	0.0695121951219512	jSDM-LVM
0.00649350649350644	0.0682926829268293	jSDM-LVM
0.00649350649350644	0.0670731707317073	jSDM-LVM
0.00649350649350644	0.0658536585365854	jSDM-LVM
0.00649350649350644	0.0646341463414634	jSDM-LVM
0.00649350649350644	0.0634146341463415	jSDM-LVM
0.00649350649350644	0.0621951219512195	jSDM-LVM
0.00568181818181823	0.0621951219512195	jSDM-LVM
0.00568181818181823	0.0609756097560976	jSDM-LVM
0.00568181818181823	0.0597560975609756	jSDM-LVM
0.00568181818181823	0.0585365853658537	jSDM-LVM
0.00568181818181823	0.0573170731707317	jSDM-LVM
[truncated: 5,279 more rows]
