# Supplementary material for: Linking functional traits and demography to model species-rich communities
Source: Nat Commun. 2021 May 11;12:2724. doi: 10.1038/s41467-021-22630-1 (PMC8113445; doi:10.1038/s41467-021-22630-1)
Supplement: Supplementary file 4 — Source Data [file 41467_2021_22630_MOESM4_ESM.zip › SourceData/TabS6.csv]

Trait	Obs	Pvalue	Pvalue.adj
Plant reproductive height (log)	0.58509092	0.001	0.008
Plant vegetative height (log)	0.60787052	0.001	0.008
SLA (log)	0.21552487	0.060	0.240
LDMC (log)	-0.17202308	0.162	0.486
Leaf carbon content (log)	-0.04213215	0.738	1.000
Leaf nitrogen content (log)	-0.03531837	0.806	1.000
Leaf d13C	-0.37865245	0.001	0.008
Leaf d15N	0.27852951	0.012	0.060
