# Supplementary material for: Linking functional traits and demography to model species-rich communities
Source: Nat Commun. 2021 May 11;12:2724. doi: 10.1038/s41467-021-22630-1 (PMC8113445; doi:10.1038/s41467-021-22630-1)
Supplement: Supplementary file 4 — Source Data [file 41467_2021_22630_MOESM4_ESM.zip › SourceData/prior.csv]

Tmin_phi1	l_phi1	c_phi1	Tmin_phi2	l_phi2	c_phi2	Tmin_a	l_a	c_a	Tmin_b	l_b
0.687606523744762	-0.100592321716249	0.882886902894825	5.40221649627534	8.04669053933676	3.87368152480696	0.782282386881434	0.373571285625529	1.22430834548607	-2.13672628735235	-6.76884364328671
0.397937906906009	0.149619776755571	-0.475881918333471	4.67375444620984	9.41254469893063	5.86216687151181	0.854462435674437	0.304871105153811	1.28010038744376	-2.34197315151816	-6.5700117969307
-0.515974566340446	0.415592012461275	-0.281609992031008	1.91965409140107	5.15930986697066	6.12734994103965	0.861731222148166	0.307007473752437	1.03667730964897	-3.01314561032755	-6.40836675539086
-0.723472672980279	-0.840942905284464	-0.723986936733127	3.05182175358576	3.35693369892869	4.74579532037284	0.709657308142911	0.329138065748833	1.25780690228152	-2.14678846244913	-6.76080023320586
0.766079493332654	-0.582438699435443	-0.566132965032011	3.83326148887593	4.19207270378613	6.14560217158117	0.671347363460281	0.558389829972796	0.839870348883623	-1.86210121235361	-6.0988110220254
0.196732212323695	0.140320759266615	0.306149629876018	2.08300427022027	4.43448912240871	4.49879700575304	0.752675821379562	0.48600519105436	1.12125194996369	-2.12051980244859	-6.4800326252429
-0.24522538902238	-0.635806394740939	0.535493957344443	5.3583907885187	5.26921812691942	3.62669060084929	2.00142511508781	0.296916250894788	0.999458871306985	-2.55584013021768	-6.68621646196865
0.873071153182536	0.597888134419918	-0.871298130135983	5.15751439835361	8.21209316296281	5.89328268847906	1.02177647500563	0.408337267806134	1.51133021456314	-2.65553730440003	-6.14075613515238
-0.692024681717157	-0.621420271228999	-0.507606553379446	2.74895532897779	7.99264037131317	8.86837758235742	0.688907119385793	0.250274956191012	0.988839375801979	-2.14155302506762	-6.43301798291576
-0.622032494284213	0.656759058590978	0.108800387009978	4.74569793245339	7.35106572633113	3.68411798547894	0.720763483321542	0.379330247225682	1.42731472540136	-2.13465917719206	-6.12032431554615
0.530168845783919	0.293040689546615	-0.746682384982705	0.198328779772608	5.67257518563995	3.23258275829859	0.810802526755	0.358624999632833	1.43452384390723	-2.16681840972155	-6.15772356303169
-0.720617398153991	0.629437915049493	-0.648719172459096	4.5049361429356	5.01266529536706	8.41553986800897	1.05226096099981	0.324236121293949	1.13030652259244	-2.19538275922015	-6.52682808302814
0.663968328386545	-0.418139587622136	-0.459863435477018	3.58905332622573	5.83782681417644	4.83479278875463	0.92994926360728	0.369417617059869	1.26996618072073	-2.93728846748283	-6.61869152265463
-0.965485576540232	-0.523788681719452	-0.928710700012743	5.09964624674711	6.66344982073435	8.11563752170104	0.812376049034008	0.421861832949202	0.938609425446604	-2.55301183611994	-6.23899473858745
0.193577198777348	0.838887829333544	0.21958569297567	0.942959477361468	8.88063746491646	6.30828808172519	1.14773071465917	0.292305525613575	0.912082819969095	-2.30375924730075	-7.01755489327934
-0.862203778233379	0.664383784402162	0.101919631008059	1.40970872487254	6.58592446522926	6.55837620367644	0.771493869121556	0.472692250220995	0.9905955480631	-2.51852799932367	-6.75848456931486
-0.752298859879375	-0.0584995741955936	0.745644218754023	0.961594628173156	3.17244060294213	8.80441965388727	0.77781662151076	0.273918774376934	1.18963832292407	-2.82620393236859	-6.58787403280584
-0.469342010095716	0.273804917465895	-0.0882368623279035	1.51090801113188	9.05302335286349	3.50298178909215	0.719527293352804	0.447145181830607	1.04551250763097	-2.53453214586206	-6.96116110679567
-0.798828497994691	0.361452104523778	0.228393698111176	2.27510380583414	7.84532860373533	4.43476704612249	1.23123686513075	0.748216378521347	1.01773631118144	-2.44708173644921	-6.33615794123944
-0.942365107126534	0.396299470216036	-0.684339193627238	0.810759808611771	5.11438565841705	8.56718003713926	0.768501896743049	0.315703114973822	1.10434693615125	-3.0800357917225	-6.443192174438
-0.424456805922091	0.53094768896699	-0.263541119173169	5.43472188499811	7.50935457139974	7.46933588850668	1.06217009293068	0.770270310397755	1.41429943095448	-2.25305564022083	-6.96405032136279
0.543340432457626	-0.585202250629663	0.201640763320029	4.25249380397319	4.32485998430364	3.77874131892059	0.97126465833682	0.251779452318198	1.32366955740077	-2.04000919001977	-6.91771547789372
0.125954107381403	0.0680938148871064	-0.267174927983433	0.625795648614935	9.0004540046477	4.9667880834599	1.02201613016503	0.430843214761652	1.41930838177003	-2.85376837423838	-6.54570874507132
-0.455236146226525	-0.296874818857759	0.329703944269568	5.59508205822014	4.72599831709676	7.12588244318352	0.570815833427578	0.301789476117826	1.09205062280914	-2.81425479525536	-6.58336909602823
0.155817377381027	-0.126637410372496	-0.0382066839374602	2.48153241483714	3.31942260537822	8.28833042787661	0.993470015093855	0.388655507531495	1.30575790724744	-2.661194801288	-7.09135637727266
0.951766867190599	-0.0636470634490252	-0.232240449637175	0.551672278381898	5.56455630926017	8.27859902513034	0.78743969004892	0.365860505482761	0.933789252166446	-2.14859896805972	-6.59597345184493
0.590939396061003	-0.774919374845922	0.297233599703759	5.13907177633866	6.33681581228253	8.29378033168698	0.885410877459535	0.385367109837972	1.67019705372248	-2.03605286810158	-6.46306183077829
-0.00675263907760382	0.615652634762228	0.415161720942706	4.6118689226008	4.10952005663416	9.33681921542601	0.878754755441046	0.472727804822238	1.28251046136714	-2.70603722641447	-6.08027164255682
-0.596792170777917	-0.786964835133404	0.976235261186957	1.71604865535455	7.44148004550187	9.12870011241857	1.05293728080572	0.319928091532739	1.09447150553512	-2.27702055488749	-6.71112928957342
0.373046780470759	-0.401078766211867	-0.412883263546973	0.453245703182823	7.69033395613469	7.65819234978777	0.899873074642522	0.317843555384713	1.20420411244172	-2.10736767074882	-6.5695925242477
-0.552423191722482	0.545055377297103	0.757061872631311	4.36774243612989	6.68996868681442	7.21845225949937	0.799310323442838	0.293841759947657	1.00936301218448	-1.93513478697228	-6.11287126212057
0.702129350043833	-0.157756668049842	-0.42701616184786	4.55686448726243	5.06199906816815	6.20958836362862	0.81401226891916	0.387426689484888	1.61842486375178	-2.15817445122283	-6.63416004988262
0.011664523743093	0.783964472822845	-0.514991417061538	2.49291462700911	9.40936106881109	4.84057393086526	1.27259514934859	0.367308959822825	1.48046927597248	-1.68796152111538	-6.42253764379227
-0.0900189038366079	-0.125188179314137	-0.193915317300707	1.81878923845509	8.47255492186339	4.11969293587255	1.0996244626676	0.240414100169433	1.04626627010863	-2.27955094021755	-6.78154333583655
-0.903130678460002	-0.641323962714523	0.41743257176131	1.1291971148609	5.36481885933651	3.58943138083037	1.20775196325868	0.396213429341094	0.95671725450811	-1.81694523555166	-6.54472801690609
0.413963603321463	0.561155158095062	-0.619640375021845	5.48417071776905	8.34318037467706	6.41358036992591	1.03507118843446	0.497212494326265	1.13199336912224	-2.00668836784844	-6.98066978829854
-0.12015193188563	0.684051444288343	-0.0916170524433255	2.19188828709376	4.06556296566774	8.68432587801374	1.02731123327732	0.408391756500921	1.20238666570435	-2.52180641570228	-6.49109815225477
-0.96624663611874	0.633535518776625	-0.442077233921736	0.506263412383219	3.71977739632225	6.70868305902886	1.13616496850213	0.802157762620006	1.34280613207879	-2.00535201855082	-6.37242232858525
0.497516452334821	0.805152208544314	-0.958389926701784	1.84543666138721	4.87836336506116	3.23025442469701	1.20181938247999	0.361821770696369	1.14173012201266	-2.37669548111374	-6.8145111290364
0.908508878666908	-0.703307954128832	0.282721986062825	1.27522027397445	5.32350757713865	3.73451904479394	0.947668662839532	0.345356962535196	0.955050314800835	-2.57897385234044	-6.95295170269288
-0.0627611237578094	0.91862692637369	0.925623210147023	4.22589219232071	7.56420101158555	3.7901343127988	0.815564957781119	0.650548776277738	1.28959111316221	-2.22940765347486	-6.92246498910616
-0.966863797511905	-0.953694231808186	-0.517336859833449	1.16278722369233	3.65310707583008	6.29924394033754	0.712839968847613	0.813208506173035	1.18860338467226	-2.1367443230998	-6.47175990041839
0.389421822503209	-0.248983930330724	0.480379446409643	2.82067703391468	9.06830124712339	7.00213442668478	0.799528208780256	0.53459150366187	1.27687301021215	-2.17235406648735	-6.19030048149254
0.847676649224013	0.967039966024458	0.146149164997041	4.39629458717873	6.08339975650948	3.75240947375069	0.776203972424354	0.56698930271317	1.11569577729156	-2.93962232547984	-6.16537459430301
-0.650712447240949	0.407723137643188	0.365703398361802	0.777566342222089	3.22461475846799	8.09111733379965	0.89296532251275	0.20119353689449	1.37161830328311	-1.88339860750746	-6.5678318552163
0.788747261743993	0.404467553831637	-0.238286487292498	2.12581671849058	8.12602167410553	3.77400331347221	0.958577835783054	0.552477367781613	1.03931442470129	-2.17865748723027	-6.74178377561373
-0.595331032760441	0.240244869142771	-0.658631611615419	5.12029180541464	9.161133094011	5.79560878170593	1.13205178167924	0.436693360268549	0.795356616910939	-1.99757508478428	-6.47748175533132
0.153324626851827	0.159041866194457	0.391281595919281	1.29657285802386	5.7100426549733	9.12627762979816	0.843690152104459	0.445414919373236	1.06410263467644	-2.05193242286688	-6.60904666300631
0.0484188520349562	-0.564297741279006	-0.0341695938259363	2.61282257132486	8.61997004752937	3.75295156828538	1.02110241595154	0.589005858560387	1.11047152929304	-2.54083585182661	-6.24423084064761
0.850974848028272	-0.954556923825294	0.333610959351063	0.214631787544034	6.6008982685597	9.11404018547662	0.86916202730046	0.559559788416502	1.30333383281114	-2.0953381354496	-6.68607338975032
0.678282792679965	-0.208748430944979	-0.456627618987113	3.27458110289822	4.79340509249381	7.94606243042354	1.0351180197352	0.519929518422243	1.19601613500081	-2.1737569014933	-6.24514048844822
0.273055637720972	0.220232011284679	0.57078044116497	5.44228618380724	6.75121871442107	5.69237560482974	1.15792176355965	0.255135089047244	1.03285441631009	-2.14875734321221	-6.24470582972467
0.752368796616793	0.548348596319556	-0.945424399804324	6.15995027314576	8.45330660795671	3.62504130700673	0.808144857573401	0.518397109388885	1.09980026516529	-3.12197784144268	-6.4771551263935
-0.0421742298640311	-0.897266436368227	0.848577042575926	1.31997820287042	4.52626921458366	4.07659266139598	0.738791354672525	0.298513796097798	1.13285733747941	-2.27560983847918	-6.70282384193997
-0.27894900739193	0.770837313029915	-0.502797346562147	6.07988549812651	4.98403246584907	4.61520849393593	0.80505489836964	0.327879390522015	1.44595949702785	-2.22529963451197	-6.04368442726906
-0.362828659359366	-0.0965771349146962	-0.705280092079192	6.09386554559446	3.46189324056061	3.89525397374033	0.881609584674896	0.274790169988674	1.2060597453161	-2.0669909719257	-6.36039310794436
-0.133441659621894	-0.40328008774668	-0.346878602169454	0.248458088888118	3.45042686085987	9.27247171040842	1.00980458497535	0.983632581543221	1.00169465976278	-2.54663564733181	-6.65483884623981
-0.698604844976217	-0.548409697134048	0.974408668931574	1.96876312633807	5.38113935775649	3.90464094705402	0.983014309571267	0.580665466633397	1.05384400301535	-2.2247918464951	-6.18339589620611
-0.600641643628478	-0.484875202178955	0.716715371236205	6.23589614379612	7.6942287780268	8.74395981270363	0.833667974710892	0.797582523341343	1.17701721492376	-2.60087733357573	-6.74415263846009
0.817082108929753	0.720077258069068	0.637861577793956	2.5160745936804	4.19020443890254	4.69763383649372	1.17040986223277	0.652677109129569	1.36539434884587	-2.54656649417733	-6.49762799864193
0.800821110606194	-0.129584960639477	-0.0964010409079492	3.02991755871955	8.64196444592435	5.27779175435398	0.776970364331861	0.393094946911965	1.45640802648463	-3.1880189255973	-6.48000042477966
0.860554437618703	0.905011126771569	-0.00984864728525281	1.59509327924906	5.55658211982317	8.85229553812144	0.6455999312852	0.573650997998257	1.65641772124565	-2.5401291220153	-6.27987565106843
0.539274226874113	0.336291149258614	-0.304140781518072	5.64872530387664	5.49373450521347	8.37534126082134	0.990436729399899	0.669627806570842	1.17522863546396	-2.34559462366654	-6.277853598153
0.893189567606896	-0.430111231748015	0.351730514317751	4.9354349738656	8.73980805265759	8.34603932183225	0.868534794294107	0.412700816643812	0.926006615342113	-2.66805530532822	-6.94304753665637
0.932011850178242	-0.79331171978265	0.914279367309064	1.80929102923941	8.15591172518041	9.0700701476852	0.740764314626896	0.451816517689708	1.00704007940313	-2.72602451772692	-7.10015585147734
-0.621684316545725	-0.493465120904148	-0.977885511238128	5.97873867064658	4.31507014675761	8.84988192663626	0.740316681542093	0.217973230339757	1.03138362315558	-2.32581523836289	-7.03355140111595
-0.642281593754888	0.750048278365284	-0.41246371762827	1.39816177788442	5.55247023746105	3.36543714286841	0.984354915731878	0.920537036299677	0.868256988912956	-1.87398671869219	-6.65471711657516
0.655966351740062	0.530500030145049	-0.934745835140347	0.31565370815252	7.26035676229297	7.02276736475804	0.948876584974986	0.244586596586389	1.27415666529396	-1.78088553852546	-6.40482258104672
0.32224999461323	-0.268507508561015	0.0739391921088099	0.641462528403364	3.41836737395642	9.07426707532694	1.2028103186932	0.795700509303287	1.28245579668033	-2.23591569320368	-6.84999809655709
-0.0189011278562248	0.664876288268715	-0.483229304663837	4.20574430960624	7.07597306185746	4.12892700937735	0.988337661060378	0.469777538126344	1.14494771844661	-2.43852770389016	-6.73519452133828
-0.304137069266289	0.829111626837403	0.854429387487471	5.79115626618364	8.15689018184563	5.88696933677119	1.05619882224176	0.430386910390067	1.10135095616163	-2.98181171746285	-5.90002019915554
0.757388344034553	0.868096287362278	0.718218179419637	1.6958362433236	5.50703889226317	7.10810991664645	1.11767920469699	0.444010583778964	1.01106768525734	-2.08236951305221	-5.90912425988864
-0.666962859686464	-0.673587978351861	-0.617067002225667	1.10022693204507	5.65343311908461	4.77701129310054	1.13340894320226	0.235563930917587	1.13623864848742	-1.83122445815727	-6.49839385351257
-0.462105743587017	-0.160330072976649	-0.284505980089307	5.5013820835601	3.73983978317833	5.9966446489596	1.09346571772349	0.31562566805135	1.06962575196088	-2.07297162152208	-6.95350083009951
0.123621417209506	-0.534688032232225	0.72942018462345	5.6540124990124	7.7328044326748	5.42617068702354	1.05740319787225	0.482376947364153	0.996444415203186	-2.71645978643704	-6.27041214477607
-0.131433174479753	0.687225863337517	0.127350179478526	2.65228285838707	8.87894570987664	7.92906807975205	0.849464450801254	0.321780435918837	1.33517546246833	-1.53536347950077	-6.31762492809861
-0.778696537017822	-0.0100727095268667	0.184132856782526	5.31299222877789	5.45256453505039	4.8703327552626	0.893834188166241	0.37932536978865	1.18595166661147	-1.84243077652116	-6.40218874304546
-0.493461107835174	0.713581060059369	-0.822586776223034	0.723315220456537	9.34178105611802	4.9804910191336	0.973792820041773	0.675905097355354	1.03531523485943	-2.10579684542963	-6.26696212914338
0.967047089710832	0.753712898585945	0.780229497235268	1.65869748875683	3.59946798632384	3.74506877026663	0.800890104051182	0.554732424724011	1.48431600422651	-1.97061401891048	-6.51221979148112
-0.54473230522126	0.526068996172398	0.604350338224322	3.78675302489173	4.65312506595335	9.35486229988433	0.914587428337384	0.514770646599783	1.04613123213789	-1.99849063277062	-6.82559793198935
0.236508116591722	0.0249168565496802	0.279399431310594	5.44300595120558	8.46527093425035	3.89825172841456	1.25310747303271	0.535663352767009	1.06402538986713	-2.58391273602564	-7.06015190592167
-0.422578673344105	-0.561287260148674	0.00195984542369843	5.0632005101216	5.13979714963909	8.26107588516408	0.797343727552602	0.559185758092178	1.04273282635025	-2.29176581475019	-6.10812475341188
0.389809666201472	0.254653103649616	-0.351950795389712	4.09859041572503	6.97324202137156	5.53721975243428	0.559880329387568	0.258876227522839	0.846495582582091	-2.13392138054701	-6.01926274120183
-0.0215245233848691	0.623011178337038	0.275222084019333	5.82412786788034	7.5532165156372	7.93892349698974	0.811404002020468	0.781973075663656	1.11512680698489	-2.36667899067453	-6.68649482388644
-0.44442914891988	0.0729328189045191	0.565941266249865	1.70009568876946	6.97173853657395	6.79525038056242	0.778595913237341	0.345022165032495	1.21864580608493	-2.96556718197153	-6.29244317433398
0.402684045955539	0.69608640158549	0.373436455614865	0.747050387498658	4.04482099192127	8.14628808829445	0.690627192154049	0.520032974693514	0.987396608080911	-2.00279621595396	-6.63500739289304
0.409963056910783	-0.867349531967193	0.731272500474006	5.0771020398504	9.15613098211011	8.33968154422816	0.873428413210306	0.372836814559317	0.989981941757563	-2.59454368608056	-6.57429454246302
-0.193788125645369	0.370213206857443	0.85056741302833	5.57097448928885	6.45142718269472	4.36299554345418	0.947167345365257	0.283213663736354	1.34758514397856	-2.20590362740935	-6.65788327499941
0.66626213863492	-0.322176145855337	0.406226636841893	2.2763976398418	8.04269984657125	6.53012073095116	0.9532123863194	0.456113220523227	1.10360304386284	-2.20093650555522	-6.85865406462864
-0.786384845618159	0.681823729071766	0.13287214608863	2.39958959240111	9.40483543518028	7.250271663991	1.11783738134527	0.498604081430211	1.16903569473227	-2.80916961763848	-6.30560655924587
-0.610390732996166	0.149105947930366	0.494460364338011	5.76851404523854	6.44421913369626	7.41262455692637	0.814422941601179	0.571459648085492	1.10829841998366	-2.17168236592351	-7.08639271455755
0.475832977797836	-0.840711303055286	-0.113883625715971	5.50429635827705	9.36935695804502	4.43889256288111	0.78143626054683	0.463328741117713	1.17288459018911	-2.67222247538544	-6.61242555574508
-0.672122036106884	0.666654211934656	-0.256353756412864	4.94168255423955	4.60131381505249	7.36074283433581	0.903394071567287	0.551903284708351	1.11003432633704	-2.93597739044963	-6.78223910171925
0.57662018109113	-0.71375824091956	0.831389578524977	3.25135207186441	7.36659231373867	5.45475225442912	0.626685757929913	0.571798868475899	1.01267501041019	-2.52842873814968	-6.62185306665151
-0.911985310260206	-0.104229850694537	0.173157750628889	1.07811534513444	5.87906365871368	6.76506697637676	1.11676884404703	0.220868036475353	1.06297361908343	-2.44309003679232	-6.20115869403924
0.133600492496043	0.85978765739128	0.425475798547268	4.69532232645005	3.96115771638146	8.34698344527307	1.23825787040378	0.377476671914367	1.1701147245171	-2.23972343717367	-6.21858561537104
-0.953657323028892	0.452262816950679	-0.61710897879675	3.05739345849249	6.9012937279792	7.4503190374985	1.02035306903464	0.336627732525965	1.07072723416582	-2.51710067447076	-6.06817847117042
-0.751117137260735	0.342111523263156	0.0744270929135382	0.723799614576353	5.90725307483601	6.76414179041048	1.07212852558418	0.343294228838428	1.29046086617456	-2.29930760585929	-6.46404386111969
0.652967480942607	0.135401735082269	-0.483517220709473	2.88102189266312	7.99632858235911	7.23971142598898	1.16864267005471	0.336993680062679	1.15348589305898	-2.33782911974197	-6.69189418219257
-0.450566214509308	-0.353213183116168	0.693160373717546	3.86956898120587	7.32209436001458	7.58727097222201	0.848722473304377	0.687204752888697	1.0256380932027	-2.44945236884225	-6.20378344080677
-0.564473415259272	-0.347635352518409	-0.752323113381863	4.2464729246994	4.47662048722345	6.76526029222343	1.1130830694501	0.57538632609001	1.16053970601452	-2.43374102506943	-6.36274873659439
-0.965174217708409	-0.958282867912203	-0.884295512922108	2.75649777910539	9.31070857371012	8.60986495991477	0.728529544100069	0.315057789494548	1.1725531655399	-2.07723757296744	-6.49688956004098
0.664936744607985	-0.503870872780681	-0.0612224321812391	6.10709650000825	4.06355456639842	4.5638098971152	0.897654200076197	0.457381931910781	1.08854431002804	-2.30211692368597	-6.59393036082838
-0.941870504058897	-0.109089804347605	0.575658040586859	5.32204861917862	9.33019933849299	6.71489836889289	1.01561793857112	0.628242505363153	1.27616126673356	-2.04022232320645	-6.67719852161039
-0.848074591252953	-0.980701065156609	-0.261465878225863	5.87026377198022	9.10299299909983	3.679631909153	1.14399431096119	0.329975654529809	1.64775731716751	-2.0351769544753	-6.27855630564343
-0.609824918210506	-0.198244052007794	0.536439557559788	3.1342756874145	8.73688975930467	4.87391386900179	1.00508649060646	0.475447343663249	1.35174867206952	-2.26377558826292	-6.97184061418437
0.241234427783638	0.639916364103556	-0.674251369666308	5.07285947209042	4.59868243358204	9.27266355602242	0.750365773930161	0.322173810368812	1.03678948749989	-2.08294324361662	-6.82329280505659
0.0769503959454596	-0.833503762725741	-0.397084529045969	2.08692515253504	9.18569103690218	4.30740919441391	0.838711764089069	0.563665704154251	1.15710901643093	-2.56621298809765	-6.61892863259284
-0.0890805786475539	0.304088218603283	0.580130595248193	3.76688381051634	5.14842835021466	3.78806654977674	0.999477057326441	0.507638073023091	0.868369309457162	-2.46602870539492	-7.62116242072998
-0.483562229666859	0.86224546097219	-0.828922358341515	4.90179324889558	8.71845814721119	7.26361613499606	1.06631012755877	0.431218922684795	1.31043924471371	-1.98278691154669	-6.88815300458142
0.637286078184843	-0.529713726602495	-0.749040291644633	5.98438040544177	6.22906945413423	6.02725973540083	1.07200335891611	0.34416776149718	0.888533800063226	-2.27481502976317	-6.66247534443066
-0.204202640336007	0.759265953209251	0.561607366427779	4.87354883875681	7.11930835851222	8.34325673607496	1.01470096827917	0.408711417851278	1.0027526196406	-2.52971009345503	-6.3579297214015
-0.557009001262486	-0.481342136859894	-0.320512088481337	3.40623918767163	5.16380951186179	5.96056175551654	1.13498252587756	0.396928123163229	1.15793955928336	-1.89619018894312	-6.36594201132372
-0.910701965447515	-0.262169527821243	0.286953935865313	3.27587285224763	4.21082690101943	4.86299724513773	1.01352071056641	0.712695430161014	1.01405581715735	-2.91137595434812	-6.89716519203315
0.0605915314517915	-0.0812715538777411	-0.879422793164849	4.29368737246781	7.09076711936934	8.04325023438854	1.02392892678906	0.584157389787249	1.30533527395974	-1.83614609251276	-6.60290370185665
0.0349229350686073	-0.243131780996919	0.584663094487041	3.8575480999622	7.98036532560825	4.30334161067415	0.822622138765382	0.543611806133644	1.25066078921055	-2.81088935838692	-6.76072424277853
-0.40519642457366	0.462756318040192	-0.409154886379838	5.57487863582079	6.07886976630863	9.27766675633437	0.733988796331197	0.601716344152948	1.35265574839061	-2.23896643577066	-6.5162190128087
0.299004995264113	0.0173944788984954	0.754738208837807	4.20950070872677	9.1864813374328	8.01230717780603	0.957180211324096	0.389244430462329	1.08882632289038	-2.48025301965016	-6.75185623996231
0.922030095476657	-0.104199156630784	0.443102550692856	3.10080290168719	7.50951664224207	7.80804180332185	0.986770638325518	0.422879011074305	1.20059383735795	-2.70091283511321	-6.51756643609656
-0.391881990712136	0.993013885803521	0.609924474265426	3.28131521764113	8.06342091668128	6.21175179856723	1.14298595803048	0.621054410662686	0.973175194797312	-2.55174452306806	-6.07268688294328
-0.917496446054429	-0.392692373134196	0.656235996168107	1.34641530645904	6.4054134834566	5.87981842496415	0.710849020598892	0.520009474729453	1.53006716253394	-2.32943981329866	-7.10059513769151
-0.906873370986432	-0.952843413222581	0.985604878049344	4.97604359749206	3.50171541844559	3.26894864007783	0.98168199797547	0.498145450924863	1.43803879353404	-2.71440996968821	-6.56183067023731
-0.517019045073539	0.32002459326759	-0.0754840141162276	0.925865885253316	4.05404542772176	5.45989188940697	1.0636534828019	0.317316265211563	1.15909930968503	-2.30656871625848	-6.71461377212008
-0.0384661983698606	-0.960141679272056	0.0631480892188847	2.87749863001938	8.54638603178547	5.04680046406814	0.804378431447336	0.213460215850279	1.15074346620558	-2.44005680499381	-6.78270490810278
0.729230294469744	0.893291960470378	0.942653345875442	4.25602316991116	5.22640253630107	6.06626380268251	1.01781054146463	0.317784638568059	1.3068339794229	-1.98095778512524	-6.57838744191089
0.955300055444241	-0.768514838535339	-0.396971124690026	3.60952258570969	7.94504943572539	6.06585212436874	1.02975106185336	0.738269264955424	1.05314782537886	-2.64775705003597	-6.30016756619455
-0.781476983334869	-0.520783158019185	0.960370219312608	4.50968096850806	5.76752375356606	9.31152217267406	1.7220770215141	0.569454539101228	1.10584803924864	-2.44759309121266	-6.10329621921767
-0.705598425585777	0.455707084387541	0.87205728283152	5.77111142702992	7.16696613336412	5.02852226526779	0.63463998904567	0.341138748144705	1.0923035793616	-2.82743066192636	-6.98975516052826
-0.790935941506177	-0.350797947030514	-0.793489743489772	4.88315517809941	3.44841899848149	8.73998275140878	1.05439471624036	0.382968530392721	1.28096008078651	-2.81330427351189	-6.36655128017617
0.687561571132392	0.401835542172194	0.545792673714459	4.48361268265932	3.42736369401497	6.54799435097918	1.24429717693964	0.382682174437798	1.12111619172627	-2.46579875701783	-6.27029382227531
0.307138536591083	-0.571187288034707	0.812633318360895	2.4609860347008	3.37237557021318	7.41057953789169	0.719822210356453	0.67947885615193	1.31009129471273	-1.81183169184419	-6.58211462669875
-0.970396606251597	0.930082174483687	0.279345058370382	6.21585781023909	5.52869220838213	5.96334281691319	0.746590808351695	0.395457983396499	1.09975914977764	-2.49633317357242	-6.71152010043834
0.227566346060485	0.360761230811477	0.665332851465791	2.00291757044776	3.95964808147625	7.2961605631507	0.672454019792417	0.351979889561311	1.1200279210075	-2.67543927081731	-6.68006787612319
-0.826567603740841	0.080448770429939	0.436825814656913	1.92798570244612	5.3473761140333	4.01059767362841	0.869141869062785	0.300524013592569	1.13849797394627	-2.22530150175347	-5.79750206889125
0.986604518722743	-0.100792290177196	-0.143901753239334	2.07796562047742	3.72733778767718	9.05652857187564	0.927171680015246	0.546889164980695	1.15418726328464	-2.4402048055545	-6.10725403470578
0.558062831871212	-0.68690717080608	-0.388217080384493	1.08115591064334	6.55706398078852	6.30225061734914	0.728570131505034	0.594001382018287	0.963335553894363	-2.80155402182283	-6.41330801189034
-0.688529489561915	-0.0445813657715917	-0.67688321787864	1.7959505607782	5.44384774352675	4.81908634727258	0.771883102818735	0.399842876099063	1.30581856310613	-2.81024854756372	-6.90856564976331
0.440026648808271	0.0604877518489957	-0.0465045762248337	6.08170436465532	5.45310130310037	3.81457985384228	0.847307634966752	0.324123985245852	1.20263187495004	-1.93271902815316	-6.33230298101576
0.253460275940597	0.688946915324777	0.657969183288515	3.51389577238908	4.29595669926866	5.6493681364132	1.05517096852531	0.458889626729531	1.08515972149754	-1.69993064492954	-6.21162650499687
0.588920019567013	0.810624865349382	-0.347693604417145	2.12431774094358	6.1341472713986	3.68719007687245	0.66402077271958	0.261375452121796	1.07832831911598	-2.55500070972403	-6.72102579658863
-0.787638056557626	0.765060560312122	-0.756287043448538	5.38840020493135	8.48564964349396	3.82040869439688	0.949026196137437	0.311452078246608	1.0740004948911	-2.74119177915796	-6.18137940294024
0.372648088727146	-0.872726377565414	-0.0812859791330993	0.230991397078866	3.46692834857878	6.91355876732446	0.987758531033103	0.854855956720552	1.33236650538631	-3.29092661439513	-6.6690683377625
0.948039316572249	-0.768676355481148	0.485023040790111	2.59764973213806	4.34892494135712	3.94006285168424	0.906123876981446	0.217514861464843	1.71480386117619	-2.80366024669318	-6.04727330362266
-0.409075476229191	0.055756232701242	0.291983371134847	4.88285053711274	5.81323447369246	7.71452526249685	1.10812618743475	0.886280462921842	0.92427983520703	-2.60964546890721	-6.51377769633307
0.418739007785916	0.194225538522005	-0.360630865208805	4.55872620997637	6.57729968393821	7.00902789709406	0.757006140365577	0.628640962894745	1.14737144361095	-2.46213998663606	-6.78812854545865
0.163943886291236	-0.641012040432543	-0.307306569535285	6.03706965881209	5.6953857986964	6.38407130514349	0.94886224286519	0.516157499451563	1.14680476955112	-2.54431006880643	-6.21565605878543
0.0856951302848756	-0.69296039454639	0.0971908327192068	4.37948719451193	4.81060847514089	8.77601223224984	0.627390643767661	0.425600639169888	1.42264971509137	-2.00049450108728	-6.59426303961202
-0.985117647331208	0.0650246748700738	-0.0267006698995829	1.69248707232005	7.61794971754347	4.69122231420523	0.853284354281708	0.754604581587963	0.862075546086179	-2.50236049510618	-7.039444414907
-0.825594016350806	0.561559522990137	-0.885491985827684	0.336032705590991	8.07155910654955	6.16332844211149	0.665569009412062	0.574276297962867	1.10656683659698	-2.48117236685176	-7.10915257723463
-0.674725649412721	-0.91859894245863	0.903090764768422	3.16310308064828	4.64778213071293	5.06511997713796	0.82116204558747	0.693288565207654	1.32578769553427	-2.0530426574777	-6.27976297948259
-0.305307703558356	-0.338457617908716	0.893086714670062	5.67020314150908	8.43690015285915	5.44729418541632	0.96771823861266	0.244201028517767	1.22464007025367	-2.12716223167973	-6.67549707681924
-0.640588970854878	-0.67904242221266	0.118618359789252	1.53552241534633	5.2123991348089	5.76508486431939	0.930911870781367	0.324624228105951	0.989354127373863	-2.68878025551335	-6.97429168959113
-0.473331766668707	-0.390623836312443	0.188388895709068	4.64113222884926	6.40347016941262	4.79518324454955	0.727976758399033	0.549540108573271	1.19466446630995	-2.15892981975671	-6.39619681458794
-0.670325709041208	-0.886359731666744	-0.00814191065728664	4.66899278683904	8.46369473072086	5.04285921061911	1.10512831170504	0.620943226295955	1.30254959369132	-2.47246715959543	-6.79015633239889
-0.854977854061872	0.432496642228216	0.632471767719835	2.79185995425336	7.70813107286175	4.50449839249582	1.18907795467297	0.238760281393105	0.921348761255735	-3.05040381928036	-6.96547656047801
0.147435571067035	0.814432830549777	-0.901891433633864	1.32353776051171	8.90949836628884	7.07655561924331	1.02978462628498	0.497692430873732	1.25919489653052	-2.28220463403192	-6.28352201186669
0.641411317978054	-0.744737514760345	0.793990896549076	4.07808571851351	5.47583437857278	6.3066849166155	1.00162864731541	0.318963662769067	1.00887003743443	-2.21967232256082	-6.11238208216342
0.195171616971493	0.501701187808067	-0.291463999077678	0.0694390319344018	6.94214233161322	4.26402635731032	1.18397654742231	0.389715169537347	1.0690799226429	-1.92835645566209	-6.32281141458861
-0.26316113723442	-0.170399996917695	-0.12275323504582	2.57526146645693	8.66495948321138	4.31592723827606	0.831027308060194	0.448079725578007	1.2985668112907	-2.1445309831107	-6.37947462231701
0.5733158653602	-0.949303263798356	-0.948075658176094	5.69185836819905	4.0398835834241	4.48481789601558	0.774320295184623	0.462213456188048	1.11833490568047	-2.15015649125446	-6.51534994056858
0.661582430358976	0.794262735173106	-0.484178947284818	1.02483940017177	8.5502538291919	6.12894739930591	1.01747393256007	0.50423439427631	1.50425934725989	-2.15730806148325	-6.33017112120256
0.0278544980101287	0.870231016073376	0.656211212743074	5.64710502408834	7.51125302213498	5.72941090182995	0.567219824559197	0.420367618513861	1.30560627166146	-2.86494264680285	-5.65573120296493
0.930182779207826	-0.47882895777002	0.34530413756147	6.20779656108428	6.60715966912074	3.64640441236296	1.15055270832156	0.367018496554282	1.32275329531296	-2.8513488108768	-6.88182361448501
0.516985532827675	-0.190187833737582	-0.457748020999134	1.75136478954473	5.29911990620855	3.51386700117922	0.637795856379292	0.354307035104583	1.04312324933721	-2.10090045748981	-6.54930776505563
0.280969487503171	0.443694103974849	0.143336147535592	0.124331254141503	4.68116412189257	4.72350932875755	0.923638560509738	0.337889908021734	1.18660150235274	-2.50930243320314	-6.17742818092844
0.451808292418718	-0.221893886569887	-0.358936400618404	1.76030944811423	7.39148580907553	5.35013836669221	0.702962948256259	0.342359979970224	0.992747303601456	-2.85962784841474	-6.24025668321476
-0.868110770359635	-0.783813152462244	-0.277611622586846	5.06234746649748	8.65868345932122	5.55260267689769	1.35543703249228	0.330545535583365	0.945761766486887	-2.22493942188536	-6.2375876244665
-0.983750737272203	-0.176928326953202	0.45008998690173	6.0512149516546	8.23704851779065	7.69014841862345	1.27049575135862	0.93737351789794	0.875317936375287	-2.31742699394144	-7.33434214000834
-0.706903632730246	0.681731451302767	0.350853809621185	6.21079081206971	6.11217017200991	7.21412758399927	0.708415173427306	0.934512204229883	0.961598646332192	-2.85095305272039	-5.75634900228628
-0.257288519758731	0.482349841389805	0.0233773170039058	5.23246140463154	8.69324133966422	6.2967816517162	0.998758536646798	1.01339843244814	0.87232769358523	-2.89743009848079	-6.62946649350756
0.402866489719599	-0.233748587314039	0.0222466038540006	5.09348857878123	8.16835210842374	5.55321783833877	1.08413467936769	0.466815941953543	1.20222610268812	-1.89854210923166	-7.01983479376302
0.593521625734866	0.507075680419803	0.0765360565856099	2.75190541739224	3.2699573235564	4.72569713444844	0.971875434198102	0.241853435387898	1.21220004400709	-2.59552074531699	-5.94581416950145
-0.675594481173903	-0.054318833630532	0.408585363067687	2.56535862287804	8.84878619075447	4.06174900949829	1.0907056446153	0.433452441551358	1.17498483068476	-2.02082076100201	-6.25760544561329
0.204708642791957	-0.651515874546021	0.62357920082286	0.902132374234461	5.4787925481467	4.2677179784183	1.17766188401561	0.733024453555613	1.13903075408953	-2.38412059319578	-6.36220146215156
-0.552245268598199	0.196623418480158	-0.657352556940168	4.72896049945498	4.21137496279698	5.5367515367255	1.34030099768586	0.312583824084243	1.64167665897566	-2.40712934710856	-6.78022676317509
0.178973277565092	0.699366641696543	0.656138026155531	1.40136531393027	4.07537348302373	3.45861553749398	0.937301970568498	0.558363676690598	1.07685197002576	-2.4607057907276	-6.68267753482446
-0.974214906338602	-0.612531728111207	0.384167990647256	3.45001991069734	5.55943451310537	5.43746760083106	0.730230464347955	0.25759795629328	1.01183104685873	-2.42310448631764	-6.79700455373839
0.363942483905703	-0.239811828359962	0.410439284518361	4.09687054632556	4.12640787907403	8.97182596911225	0.722190389280683	0.611596164272173	1.73313713762801	-1.76101659099445	-6.94202628693598
-0.606265145819634	0.914252797141671	0.548009831923991	0.444689740484062	7.90982892956422	8.24709212481005	1.03931490681092	0.393912544306091	1.39499572355449	-3.17648087320994	-6.3893817475806
-0.496137937996536	0.773206376004964	-0.0130633502267301	3.11612588308229	6.68683797921931	5.00964036552659	0.762853719876905	0.278542101765357	1.07662765178153	-1.38324571484908	-6.55731474392069
-0.28393309796229	0.0134977749548852	0.854194609913975	3.99692407092512	4.20893812163562	4.14831028625435	0.987758019211716	0.34496046658666	0.959738192276331	-2.83873431473041	-6.25607056489758
0.216988033615053	-0.423137300647795	0.846358932554722	1.73223478621187	6.0845800607596	3.55403287264898	0.870351003168041	0.303083219191001	1.02975055533973	-2.79731134564904	-6.04181871067863
0.326690243091434	-0.187133919913322	-0.774173777084798	1.43873354914155	4.03361037565125	7.14899785961054	0.850620216181488	0.505542668348789	1.44487495482165	-2.63970216060583	-6.30551509397533
0.869195787236094	0.260003246366978	0.659252926241606	5.57742562886185	3.59629907754893	4.13741558421771	1.35390460205118	0.397115528947153	1.20828709867701	-2.45863960870797	-6.23304103794678
0.386697707697749	0.340660045389086	-0.0176852918229997	2.10772670215736	8.52363350535427	3.9013820746689	0.880500298985843	0.372667386783991	1.39020014281722	-2.20950070830409	-6.32151483682475
-0.569920618087053	0.227941629942507	0.597605012822896	6.16836100904096	4.22970776355171	6.35487266572582	1.03774237141842	0.282514225456121	0.777544136214682	-1.94138177867985	-6.21076803850078
0.754928085021675	0.325121972244233	0.161558997817338	0.587097849084827	6.51469572272337	9.0411120558873	0.722076722009389	0.606881650179297	1.19568363577739	-2.45106232351011	-6.89686259597241
-0.838881066534668	-0.0865997248329222	-0.982198490295559	0.968508665747717	5.63946908179213	7.09533571305246	0.891636115025779	0.181767265170478	1.42823417878446	-2.8604040887737	-6.79121043505806
0.431533308699727	0.623373673763126	-0.824837723281235	5.71177197774939	7.36292143827198	7.43848900269578	0.874185205207167	0.578337622905222	1.05972580259371	-2.15921300316623	-6.11256341311879
-0.926043562125415	-0.165925908368081	-0.791430654004216	2.13047254305293	9.22803099189126	5.37754055733773	0.528690260672891	0.473552354402295	1.05602790390342	-2.16473242455897	-6.70984582431557
-0.243577181361616	-0.586975815705955	0.0180923896841705	4.23633176006204	5.50600789489513	4.5381303875977	1.25149352495775	0.391604826919166	0.953138795146161	-2.04389513809963	-6.80954927689397
0.514918961562216	0.283831212669611	-0.0824882644228637	0.786475857110574	4.58503157047737	9.39653725766503	0.99163916336532	0.423817162018881	1.14775262132253	-2.31102320207452	-6.23987004691311
-0.69161788886413	-0.57893104897812	0.879599928390235	0.382294618139626	3.50854447218309	6.46193740791636	0.48500445242903	0.350325617416343	1.44919114566019	-2.25500519185013	-5.94077650806346
0.78088641539216	-0.664965819567442	-0.888063899241388	4.56703962817218	6.28585678284584	9.41620447670078	1.31001755741107	0.26705246163254	1.31452510386406	-1.9631137052055	-5.86288848293417
-0.51913695782423	-0.654930505901575	0.830560574773699	3.19725982153935	8.06201703027234	6.84961344189356	1.19911592213496	0.50126098937993	1.38323637273578	-2.01611888737155	-6.29655524452045
-0.920143261551857	-0.268211050890386	0.881558360531926	1.20235419551838	9.27743179706166	3.45647069478124	1.27765753661277	0.462494061887433	1.20076176920495	-2.65605568895931	-7.02724654031535
-0.86140508716926	0.434012647718191	-0.488291593734175	2.41179374363299	5.80825787654579	3.50331755951263	0.960137557761152	0.709805008573355	0.896604083393691	-2.29133985377645	-5.61917370700064
0.798472811002284	0.245225225575268	-0.500349078327417	4.6619678220382	3.22035817741573	3.21958373052834	0.796319154241796	0.412208665655972	1.31663330367888	-2.59137033043903	-5.68295716300341
0.814500453416258	0.20091673033312	-0.0556387235410511	5.20043364842122	5.77751012976729	3.34392144345316	1.28128561129548	0.467098635118033	1.0388705267503	-2.40571807852928	-6.51056693582584
0.743316297419369	0.135652483906597	-0.878764301538467	5.34954603408775	4.78221770589996	8.93061470369762	1.08941975601279	0.326635418348442	0.979013382793086	-2.12173324417823	-6.94500498413944
0.220775717869401	0.559392078779638	-0.915214781183749	5.27123729619164	6.4529270160488	4.70922613686813	0.77500475193158	0.378729295350223	1.0783953035548	-2.50670146397858	-6.45895894058263
-0.772114947903901	0.555342928040773	-0.915549749042839	3.65340880122101	8.56586629574237	5.39979065479502	1.0084134257817	0.304602121774	1.06775023370315	-2.5018705341055	-6.78467907691646
0.74617107771337	-0.267467515543103	0.715106878895313	1.29431334447748	6.07713373751607	7.01504753873916	0.760018425791698	1.04617334354731	1.13757555571207	-2.19679779704918	-6.49589280833519
-0.895951917860657	0.380403236020356	-0.393170851282775	0.599195406253784	5.11501105735885	4.77202551029125	0.726393124949332	0.473049844897064	1.21255977849901	-1.64964062408133	-6.60203058887273
0.132704352959991	0.485124527476728	0.221271977759898	2.85825901169776	5.34983968270797	4.27070945863689	0.867918590763545	0.662521624684376	1.14161861354906	-2.19093289257512	-6.78206277959728
0.747187879867852	0.730235145427287	-0.947824249509722	0.0665495375867926	6.74606222077527	5.75962188933598	0.578699671116425	0.727008856742946	1.1266736934922	-2.85906411223734	-6.22228938912871
0.585734390188009	0.367803073488176	0.243037038948387	4.3582303979496	9.01661447445899	3.15301886009716	0.909549363142078	0.354682318387157	0.935310455616922	-2.32374366359275	-6.66784080879515
-0.536861781496555	-0.347869091667235	0.110264054965228	0.389263134783458	6.25873798430189	7.64321549627314	1.01888761805629	0.238814596879339	1.10357044182303	-2.59036607325303	-6.05508253494814
0.887792470864952	0.820332575123757	0.38835590519011	4.06784221983068	7.26741067677967	4.04866288397435	0.975085412864899	0.296249703030249	1.02852478867401	-2.02708277348302	-6.61372982881461
-0.260676865465939	0.873577704653144	-0.410166217014194	5.78071661359307	6.8123163908131	4.49680357798734	1.13067821856398	0.828585531485955	1.32911233275847	-1.95294490063267	-6.61126410378084
-0.0524891815148294	-0.762116925790906	-0.852497039362788	5.50072121031779	7.89561403400534	8.4869146199796	0.818644960097375	0.293632563919242	1.26015646744625	-2.23242459892615	-6.27362454532209
-0.00653507513925433	0.333470355253667	-0.753757239785045	5.01131753234732	3.31878128257312	4.26788528943319	0.892702432097537	0.266398206584712	1.29771634366112	-2.23593232478622	-6.42921775567212
-0.337423376739025	-0.872428448405117	-0.289262150879949	6.27765762001494	3.16054901439831	3.20757859759779	0.916259522795009	0.285562679315528	1.21794404958473	-2.06487766813304	-6.12734757755011
0.240416484884918	-0.934132748749107	0.256305680144578	4.61558419470537	7.37685501029546	4.93905081142832	0.600767602185381	0.33714361129483	1.55237656093479	-3.01205674281845	-6.61279169946908
-0.121613807510585	-0.763099154923111	0.0584069206379354	4.8016972852112	5.00890209221454	3.74447198307662	0.973839037078001	0.238714258881963	1.52987948658878	-2.56226606165655	-7.05294141967791
-0.164324192330241	0.114222927950323	0.292920720763505	4.10985353612492	3.36317212728713	3.33353658738508	1.16622695439896	0.518969504764529	1.32548982294648	-3.13592117478789	-5.7712801943184
0.562363715376705	0.582936672493815	0.601703754626215	3.6667290638577	6.17208674832438	4.11643593602258	0.898459426134309	0.548557772672064	1.07173269496806	-1.97722550652928	-6.10210636242807
-0.1026516193524	0.765020611695945	0.495893489103764	0.167426415719391	5.65676224957341	5.73081913310558	1.11642093316001	0.365791558329552	1.28492347637581	-3.17519570386274	-6.67881268819131
-0.126253342721611	0.786776727996767	0.858321075327694	1.80606350572581	3.8564476871313	4.80278730400915	1.37019435503882	0.592316095252372	1.39036031454123	-1.75693353746753	-5.74899984792767
0.859840812627226	-0.789109586272389	-0.83635816257447	6.27247049286456	6.92361397821007	5.11412950731304	0.929845801580534	0.302970775994374	1.17961619090472	-2.3551197089897	-6.19881471418871
0.11532647581771	-0.848747338633984	0.869407028891146	3.52298053316012	7.71680913655508	3.8720766627123	0.923792070814356	0.393241706782599	1.18624137214256	-1.9792479496431	-6.32506323576081
0.092725629452616	0.915349712595344	-0.486939381808043	0.30895150696751	5.310382748654	8.86641968155728	1.35817635699903	0.373974275321189	0.996360039900334	-2.32651116684037	-6.91543164391627
0.594274823088199	-0.385420565027744	0.830890677403659	2.14958904657775	4.49082854949199	6.76226967366359	0.901468547660719	0.358010066537267	1.07760415613821	-2.04456257414672	-6.09948855830048
0.402298817411065	-0.654575805179775	-0.602766678668559	5.00407455032805	8.76645901585146	6.83324871360837	0.72368642991061	0.329426609760841	1.25463764677295	-2.09909207619933	-6.41402742278443
-0.625835419166833	0.499891063198447	0.565115774050355	5.52656162180607	4.13734236809368	7.72936699797184	1.21207541570261	0.525899335112703	1.17520178045326	-2.36948267616615	-6.49328089207259
0.566288163885474	0.229306054767221	-0.941381651908159	4.44562725108791	8.43895378262964	4.69273664800331	1.05793873914751	0.379574521615541	1.15011380143744	-1.49549629521377	-5.9935245404059
-0.956079225987196	-0.796866668388247	0.713584898971021	5.56072811158323	4.91909999987123	8.04011619719188	0.751726526940681	0.299206706476055	1.18993527664776	-1.85431069384643	-6.35941548687392
0.437354019377381	0.0723104672506452	0.629199073649943	3.41176740441262	5.00850164472287	5.77219693272559	0.852183518578968	0.738900699968188	1.19361164717181	-3.18118723212268	-6.53611801362003
-0.0475884582847357	0.685242154169828	0.958432734012604	2.01181571114818	4.80702071097611	8.74083998921903	1.1161090350335	0.247460441946796	1.19932251185619	-2.23357535609089	-6.22227915048962
0.500404019840062	0.163286481052637	0.796831721439958	0.500280001367277	6.98829213489776	4.5640108947447	1.17904799930523	0.376881550177479	1.55143011796852	-3.1199036148552	-6.17605448383563
0.662000888958573	-0.537488671485335	0.782174402382225	5.94030035035911	7.98867572726698	3.91877487887473	1.110309657665	0.358530874218924	1.32908478562605	-2.53775790886575	-6.41053723523498
-0.693178273737431	0.815133817028254	-0.384495840873569	0.768261441538483	3.23199780172709	5.92316808015986	0.803768451851116	0.507786606654567	1.04910763247876	-2.36944637131506	-6.62385770794438
-0.576357622630894	-0.556683646980673	0.516163225285709	4.36648144170726	3.29261237283014	7.47616196666881	0.826631002931876	0.253437693221661	1.81098158597913	-2.16207310779931	-6.4807589582609
0.327417245600373	0.955013673752546	0.982367627788335	4.25110189886332	9.06041551449098	5.5054822318563	0.602782311270874	0.363407545581322	1.33592884493904	-2.20163782971927	-6.02298358037746
0.278201940469444	-0.727683750912547	0.264580277260393	2.27773472941124	8.66123183920861	3.89197200480458	0.662275515224369	0.476529532108073	1.127730896418	-2.38927108827916	-6.62403166943306
0.515979452058673	-0.535117655526847	-0.658675753511488	2.79075959993918	8.79772852114044	7.38931253454993	0.971678544711375	0.512263617305157	1.06455130590574	-2.33672250234667	-6.60425642586184
0.293849223759025	0.392108554486185	-0.783260992262512	0.0975013468081701	8.18109680057132	7.14131303098087	0.842883311431125	0.271125154928377	1.40380071356955	-2.12994489656824	-6.86936708486041
-0.444285842590034	-0.836710459087044	-0.650618729181588	2.92898286313862	5.12285596872519	8.49836072363576	0.791936302471505	0.50076357946837	1.01555698031217	-3.15984430532295	-6.88808255013921
0.860478445887566	0.576309390831739	0.539778737351298	2.94116365595754	7.14692302191665	6.20751097021684	0.706367664317806	0.602264410787963	1.09075840348063	-2.97048237744861	-6.91670907635652
0.237027077935636	0.13331746077165	-0.272809655405581	2.80041878573447	6.01141210476912	7.73561171980386	1.27539132033586	0.419543643193723	1.35729105971112	-2.59166442164573	-6.69446137729497
0.569561333861202	-0.848932918626815	0.166446030139923	0.531497096153148	7.3034595178786	4.88946966356879	0.785978502423896	0.477363869595362	1.08539502090052	-2.23150474718902	-6.30647142098242
0.834507073275745	-0.0462646223604679	-0.644247244577855	3.88315172645601	5.30665926519025	4.76461681183779	0.842036635170981	0.683234612913601	0.9600379776561	-2.62576545685235	-6.0071027327099
0.207797735929489	-0.57517404248938	0.181005306076258	3.66686344751246	6.09700145093751	5.26068647645622	1.02297348617193	0.391018364621456	0.951011242417164	-2.91758060820764	-6.63766487991302
0.774224466644228	-0.823688773903996	0.623420553747565	3.40816268795314	7.29264734343957	7.89077691146834	1.13188217607981	0.36103312026152	1.03098159432909	-2.58493427598692	-6.64997933870765
-0.866496211849153	-0.986190853174776	0.729452547617257	2.36287814596486	6.98610315740949	3.7501587962295	0.983242928283333	0.776402700377211	1.2567356012427	-2.14842409698234	-6.60784242416026
-0.709398014936596	-0.47190527478233	0.493382727727294	4.16254799894652	5.49726221512818	6.09294962721421	0.853189512124347	0.28695016836587	1.21093372734358	-2.30531906629114	-6.95187211312964
0.607170128729194	-0.930115346796811	-0.965076421853155	5.10115860414286	4.6416313282216	9.05656302798516	0.839235653565185	0.334086011446864	0.928184673805676	-2.38495116199802	-7.12566767249913
0.188896749634296	-0.499470615759492	0.964067071210593	2.19465453059319	7.49677007317059	5.37228378065759	0.910788244744813	0.396412156444976	1.01951582995752	-2.68764336506298	-6.06279368499472
-0.585166341625154	0.73545716330409	0.0285825976170599	0.31059200867242	8.54213592121988	4.76072516447792	0.658783145880409	0.552938272182283	1.19397700904456	-2.39988652066697	-6.73554430748624
0.10268517723307	-0.307272112928331	0.616322769783437	3.74525347098873	4.88786874257543	3.50880279864628	1.24747885305124	0.286811848327846	0.956900862730486	-2.85641723194786	-6.5949463993361
-0.758951038122177	-0.924663321580738	0.715711631346494	2.74544342735584	8.62397764285037	8.51310517505849	1.09244461348721	0.255318968037341	1.15089353414221	-2.15514282006303	-6.94407351088412
0.400010711979121	-0.885400380939245	0.88235858688131	5.05418817842467	3.1803741612924	4.07319772153739	0.836129028611384	0.448971512605302	1.22251656881718	-1.76753723482882	-6.12068982112284
0.217184817884117	-0.903692969121039	-0.894931121729314	1.37317600021221	6.76200394044617	8.20718557458776	0.804060033494574	0.325163148916014	1.24102998093469	-1.76419693062531	-5.74204399074404
0.406154972035438	-0.255064464639872	-0.991139453835785	0.21623449183453	6.01043714447811	8.41694865373055	1.12954668870037	0.376974418585009	1.01551255690482	-2.15085608657302	-6.1871934201692
0.932057379744947	0.619893906638026	0.562496766913682	0.572924754947138	3.25194695433509	9.25280402177596	0.990292755384714	0.29162744676421	1.47299463472723	-2.34436261006969	-6.33265991077307
0.831570450682193	-0.17930143000558	0.511273055803031	0.238110364606724	9.12076262613326	6.78768929724723	0.795733823376842	0.391161904263396	1.16532258042935	-2.71313263524286	-6.55540936941697
-0.302885969635099	0.362894688267261	-0.302064762450755	1.14473028247396	3.97710209271159	5.13720001215503	1.18515510347198	0.257990187487364	1.04880245205974	-2.51956088725557	-6.34226511591489
-0.0205686539411545	-0.192456117831171	0.75282784877345	4.36410430223272	9.00979609856055	5.76616212354585	1.01896881152612	0.233554728748167	0.984635396461595	-2.53045777515737	-7.23266558030511
0.226422311738133	0.856443813070655	-0.325575436465442	5.82139945544244	8.76091356300967	9.19464726569078	0.808732975508346	0.239626883836186	0.933905262961627	-2.12070268964189	-6.44688279976517
0.677742175292224	0.634587837383151	0.62166699487716	0.9892443782048	4.38038008656161	5.58942919793297	0.954993073116967	0.424181949266772	1.25369275618788	-2.6899562740661	-6.46838582847376
-0.0413015699014068	-0.669943381566554	0.317899485584348	0.878425602432259	4.39950014351444	9.41095437531584	1.08594742777313	0.351169783434195	1.08163282234412	-2.05729605760373	-6.99873024344516
-0.456511900294572	-0.485851003788412	-0.713435456156731	3.39410250768448	7.30766811375494	7.03194815732347	0.878765918634822	0.45949068171512	1.1678219283641	-2.66682675390019	-6.56209227241767
0.0142968017607927	0.0430253143422306	0.782165148761123	0.714597501442834	4.06391232008886	4.19408684208307	0.954870469383101	0.587573843843023	1.31247177431969	-2.16454232425612	-5.90748308211887
0.0817592237144709	0.911303005181253	0.0765749835409224	2.37867228207117	3.31498337315209	8.41134860332312	0.863460372724335	0.255749639126312	1.0232218666276	-2.67861731997244	-6.58650015672526
0.659606864675879	0.615754306782037	0.489457698538899	3.06603923412089	8.08683491322536	9.01534656189677	0.829983186066166	0.489072478875136	1.04817923444342	-2.51020955836367	-6.79889210553475
-0.67916441662237	0.681352147832513	-0.719448153395206	2.61789067107156	6.27579245359185	6.93890781242537	0.686594329740732	0.499107141827176	1.34829503586158	-1.98781458448011	-6.60283882047761
-0.856827157083899	0.16659879218787	0.351147902198136	5.5633328240571	6.96825059023556	5.49426445899103	0.796780458819306	0.385084455047843	1.16851931502607	-2.71342738635165	-6.50717283356886
0.918090855702758	-0.650142770260572	-0.0925773470662534	1.37225747783778	3.16071501171276	3.33427455055849	0.756632470307339	0.531929480003758	1.52714841813135	-2.31200525268531	-7.33669323168319
0.846277858130634	-0.70355132361874	0.0477294838055968	2.10667973411265	6.29896596395871	4.13379762103502	0.815373924176529	0.342053740979867	1.34228361246591	-2.05285610585207	-6.62275949345727
0.95939160278067	-0.104514073580503	0.658959251828492	5.60668687239581	9.13521992575496	7.95006853210519	0.648248788896238	0.451752819446377	1.27983152821671	-2.31020426395443	-6.16250501407878
-0.865495227277279	-0.98788996739313	0.462850271724164	1.09418659596083	7.19744506748264	6.45217298710904	0.963520868549735	0.667778104819414	1.21929703584198	-2.60232189335526	-6.74052651626462
0.462241680826992	0.13321679783985	0.981290438678116	1.53048692550653	5.68023568740488	7.05486720771963	0.838791035286346	0.277001069484376	1.97553689923198	-1.80228696650567	-5.7509851786148
-0.0558854332193732	0.899888374842703	0.520263186655939	0.667184949696887	9.26594100418401	6.09879900713865	0.963784310561842	0.388976512231696	1.71857508740372	-2.61821502070711	-5.69021407221061
0.0997705291956663	0.803364578634501	-0.817046244163066	3.10951129606105	7.88631290765038	8.32337752704325	0.86064641765216	0.293126015351762	1.13710174823571	-2.37884475978341	-6.53005997595876
0.959034879226238	0.473647111561149	0.948646116070449	1.68169108653248	8.90185432820397	6.46260404651882	0.811627386671375	0.233381730924375	0.949870208582521	-2.45051548974757	-6.59611760269151
-0.355049018748105	-0.853150643408298	0.129184224642813	5.83941253983971	4.36166550661281	8.61486812365376	0.70049096189796	0.46047233604875	1.11308524345458	-2.03263207806294	-6.2258882532618
0.988920484669507	0.0614303993061185	0.52588191954419	2.00050494204353	6.92449392197183	8.69989548399032	0.73451099920246	0.222881360649973	1.03427668650285	-1.69901599425844	-6.83357986018765
0.870642935391515	0.956465206574649	-0.182636022102088	4.27556376753548	9.27593104645794	5.08518373328537	0.819429114177112	0.40321056635692	1.17529391768454	-2.78649140403015	-6.84502025502951
0.833071725443006	-0.731520463246852	0.105196875985712	5.40039098663554	5.17116547797016	7.570156376999	0.858500115654344	0.197621290620587	1.20911798194742	-2.68926178151536	-6.47278409415855
-0.577230683527887	-0.108569626696408	-0.206159722525626	5.15757689713979	7.50648425005648	4.90776905566335	1.27165745186668	0.496842369862833	0.909419134069057	-2.53030751580499	-5.73687623392392
-0.341489908285439	0.870386972092092	0.203865699004382	3.43926493196644	9.11958295971542	3.90361030517508	1.1653128302639	0.417340688874116	1.0581769013602	-2.1550034758427	-6.51501423316932
-0.0815635719336569	-0.467798526864499	-0.367890918627381	2.6592130041526	8.38213169205863	6.0978081434652	0.885396266684204	0.294195004533396	1.31095491257314	-2.5042574045569	-6.28847866006668
-0.716974574606866	0.916905304882675	0.0184830669313669	2.22729820164741	4.46322185606526	5.72713346900002	0.727280356725146	0.307688597361954	1.01804110650218	-2.1564577085292	-5.71049064234171
-0.405348115134984	0.620072999503464	0.0922688762657344	3.482364492539	5.45400605502692	8.9687283615016	0.662727415279578	0.444285174132595	0.978778626046907	-2.62011606146712	-6.8738418212407
-0.419345194008201	-0.868096694815904	0.0628366726450622	4.47666954910708	6.63465657786021	3.44928069087729	0.953776753450972	0.59043606870977	1.31264609554174	-2.63186438708963	-6.40258365156922
-0.601137264631689	0.107571837957948	-0.320426391903311	4.38141874084287	4.71438335758422	7.9582455083205	1.13072816778124	0.367414327908789	1.16844287578432	-1.78515626325764	-6.81813133600173
0.835343303158879	-0.618009314872324	-0.128063835203648	1.48008550192494	9.34449209201497	5.50727988022128	1.20948814686156	0.343007701967036	1.42305935429558	-2.02048096032267	-6.69885671165238
0.193530832882971	-0.0446408842690289	0.178310615476221	0.504519148824784	3.99672861190346	3.23511502121751	0.705699680406468	0.601370256153683	1.36594869727241	-2.6301701203301	-6.41582551112639
0.667218824382871	-0.188014081213623	0.830747870262712	1.08742577125963	6.69043922271128	8.78755375912648	1.09836622721367	0.569320617487906	1.04527063933853	-2.53261346295872	-6.16079115607512
0.217671901453286	0.463450822979212	-0.979534299578518	2.26533361820375	3.51841400072857	3.48844426889466	0.881788674058152	0.587336226879685	0.881599320316893	-2.67549888540514	-5.77137075157077
-0.121766371186823	-0.904049283824861	0.848147872835398	4.41066857946749	4.29496318478765	8.67994584715645	0.800619546523256	0.408560312236132	1.11093654723962	-2.1520670660769	-6.89038825790052
0.245890309102833	0.157629028894007	0.725442287046462	2.9438974621744	9.07505514929624	3.37623144191143	0.626325344330395	0.351890020052324	1.17498664939288	-2.64024927185838	-6.47233925841945
-0.693913214374334	0.171728972345591	-0.621216994710267	0.98536767016435	7.46971311509968	5.4014309107297	0.695418826031734	0.236568266902612	1.44530037841847	-2.62319563084344	-6.66943028616165
0.545747129246593	0.51281654369086	0.547118047717959	3.00701886921722	6.89268360805314	5.19925840879349	0.764683147809263	0.6485462993215	1.33289296777099	-2.31826919655119	-6.29229441928748
-0.341029298957437	0.53491170052439	-0.301252508535981	5.99793057004337	4.75883821813046	5.12483040342546	0.8702290254791	0.251651149063004	0.938860621773468	-2.66657819775493	-6.56013422155313
-0.724372226279229	0.557686793152243	0.765057489741594	3.45179783746369	8.93847768649099	4.73121696428008	1.31046966478162	0.340727147409377	1.03766486024975	-2.35358097017412	-7.05244925328619
0.967574125621468	-0.708411976229399	-0.74616734823212	6.26674376545481	8.10766721777446	7.67398916449709	1.1596419265881	0.357657418791236	1.2771004213111	-2.12764563255775	-6.0482134691145
0.0120455557480454	0.0214285203255713	0.531929562799633	6.00198233524994	5.18360251113108	3.32369732515174	0.976352883537108	0.30354265458311	1.58970973903361	-2.10430210440825	-6.71168887320921
0.0369756240397692	0.342991480603814	-0.924386255908757	1.15867383159875	5.12575291664041	6.71411852676362	0.712299267175459	0.386362828730416	1.20743885520683	-2.97444606928915	-6.45062187676977
0.0510564502328634	0.889145312830806	0.490967155434191	0.343772294170207	8.26397093274872	5.81140231508999	0.568429020688893	0.380107610366026	1.27898465033842	-2.0749048040769	-5.49084233582686
0.0729360673576593	-0.186192455235869	-0.466123942751437	2.37049762165518	3.54920964344499	8.80616934194594	0.997701786471384	0.60738662061737	1.3649852302503	-2.29123341286103	-6.68483708861631
-0.464801215101033	0.70870153605938	0.583261013962328	3.60989926809717	8.94137933037325	3.83151689469801	0.829118968910589	0.285792775134934	1.18830742820676	-1.45478310874363	-6.55057983663535
0.0524785225279629	-0.00499785365536809	-0.0171294058673084	3.625073088902	5.70366197392375	3.9199086359974	0.81103498068111	0.277947528734106	0.988113962410046	-2.13636034629821	-6.54754098349091
0.307839591987431	-0.187836826778948	0.958647368941456	1.97832553278782	6.81315052768396	4.10233015659739	0.786287814551821	0.610147343494112	1.23504754417327	-2.68974771746528	-6.68670491702695
0.0300840204581618	-0.718515798449516	-0.415270599070936	4.65776704399608	3.43198861296998	3.99110997804767	0.776666805451683	0.237303973976679	1.06165238301559	-2.7728385210697	-6.23276764524811
-0.0370034254156053	0.0195218152366579	-0.0994850480929017	3.78146470623489	6.53368870622308	4.250428328955	1.07058420581921	0.299585963860013	1.01637731691458	-2.56114144446104	-5.85570145116404
-0.409236548002809	0.803577546961606	0.460516490507871	3.38603229376768	5.04304109668683	3.53489646173494	1.1526485434785	0.398134179384882	1.02861610941061	-1.91680905028276	-6.48938955046052
-0.20472280215472	-0.566374040208757	0.589380584191531	3.39691992698416	4.57487532022878	5.35763156036809	1.11584355678697	0.281783353845744	1.28756220394271	-2.61150361967973	-6.73336236553494
0.642382571939379	0.586100566200912	0.798660206142813	4.88503842326413	3.79972751074829	4.61621971704029	0.877136674047676	0.491625769076872	1.13760185294389	-2.15735301894648	-6.22049953188474
-0.320213031955063	-0.961480635218322	0.550514165312052	1.44462235470822	6.49954761124087	5.93819372345536	0.863604518364118	0.302707591929882	1.17208029023597	-2.57293332735261	-6.5155404591301
-0.807678075507283	0.623315472155809	0.668037126772106	2.42067098947449	7.26256784154758	3.94249609260421	0.911920624854075	0.256123528177732	1.31896897435648	-2.71460275482136	-6.53886563522326
0.0747453640215099	-0.727616199292243	-0.237847833428532	2.59254140945878	9.26907970808934	8.49695134835819	0.920846501226511	0.512524870423095	0.869368038574415	-2.38685914307298	-6.53554838253577
0.389074648730457	0.403456967324018	-0.950577461160719	2.73500437309876	8.91098715461142	7.84972653339532	0.659750269301905	0.67485329597721	1.10298016881358	-2.38859763009294	-6.39075567401935
0.00365784345194697	0.027224856428802	0.16781907947734	2.41012533237697	7.58061797482368	9.15595909655039	0.763797677742602	0.543753385149702	1.56935306616766	-2.46576461993261	-6.0795797792987
0.0565464091487229	-0.814953736029565	-0.14281706046313	5.28499879101313	4.0178373231203	6.0496356803859	1.15657009986166	0.505464275246135	1.24364629740193	-2.72273098876877	-6.18083476026907
-0.489175397902727	0.605997622944415	-0.979411683045328	3.57155879362251	7.76421162196173	6.14619648351379	1.00894388109118	0.642365858297867	1.06618450921022	-3.33140414397333	-7.06542332170789
0.0906936735846102	-0.57364835916087	-0.0209648502059281	1.69268675039744	8.73877975876216	8.42706785265295	0.739164258907335	0.478977213387061	0.977209956503578	-2.10911223267035	-6.68692043922418
-0.31690568709746	-0.847875419538468	0.723520884290338	4.74268973693282	5.25722962736743	6.22364470666316	0.917285375246118	0.305188628047295	0.857842259240244	-2.00870108653924	-7.50942904020921
0.240992097184062	-0.777965236920863	0.306528297252953	5.44006392200683	4.79694353437554	8.90517354742278	0.717208595471079	0.21845936756671	1.227764827828	-2.0630717260017	-6.62695431270546
-0.573768977541476	-0.0266253324225545	0.721234360244125	3.68424971978906	6.19068223796403	6.11794395710552	1.02722858227103	0.247615616316085	1.19134124406612	-2.17960660911641	-6.45817452788713
-0.196222509723157	-0.671687331516296	-0.535364811774343	0.58120036256227	3.76996402110519	3.56992203259913	0.913540223927238	0.435639790942292	0.867260847293759	-2.54346611654623	-6.42452250957049
0.563947444781661	0.687083586584777	0.256997987162322	5.59824695859952	3.83217096683417	5.17502181633927	0.646780300484003	0.393174335822853	1.30290553714415	-2.07483275095818	-6.05953292769588
-0.136613738723099	-0.855817676056176	-0.298147372435778	4.92123402430477	7.4861346572714	6.18016688814036	0.8453915819148	0.475429903787223	0.996548397603245	-2.75107431478956	-6.42439296416786
0.951757475733757	0.707084079273045	-0.713718248996884	5.53288660371267	3.81922459533726	7.65907235499209	0.926333021810954	0.275815971572987	1.1798463194043	-2.29267920966607	-6.69875109855045
0.541737095452845	0.104264506604522	0.167321677319705	0.559653716577978	4.54138541982286	6.22618669359854	0.96178996474886	0.287315725769456	1.38562391418866	-2.4220127750871	-6.64087644062142
0.506850015372038	0.741593810264021	0.507241283543408	3.48656673642504	4.27998418663511	6.49300500125204	1.05268692698918	0.354572947559028	1.20516764396514	-2.38532138614891	-6.31607552461371
-0.650915809441358	-0.954941797535866	-0.425099886022508	0.345982644891616	3.98133670219721	4.16406449201168	0.624911053796251	0.421220870129206	1.09992785539075	-2.00726593226525	-6.89916973555289
-0.696100622881204	0.0200920063070953	0.283431469928473	1.03832191505263	6.7394794727031	7.4927645742112	1.11182580305018	0.262802109134301	0.958809625204659	-2.0122291822131	-6.16444440619344
0.909569290466607	0.655210394412279	-0.664211622904986	0.632617595496406	6.88704742356915	6.47663902802356	1.0994595799439	0.253202860671554	1.08339843024438	-1.7619366249819	-6.50143371634385
0.307928792666644	-0.189638008363545	-0.762379107065499	0.555443928423404	8.05581872975682	3.16969540205635	0.996950864369976	0.376373650187172	1.25586716609465	-2.38853673338161	-6.68627865121151
-0.311120613012463	-0.767211182508618	0.283294817898422	0.791948655588884	6.32600452583477	6.8549926706686	0.951429824742509	0.654007487920342	1.12611415215933	-2.67893696870826	-6.58947042053523
-0.365812450647354	0.0458264499902725	-0.447577034123242	0.68256700811279	8.48057758362803	7.64857667702784	0.859981664489216	0.56349884533125	1.38266986626635	-2.59738110230654	-6.9483041508676
-0.653180229943246	-0.24092523381114	-0.625937757082283	4.59994903829549	8.00856338757643	3.65365500448208	1.073966947529	0.262262917829374	1.19218530702074	-2.72190085379875	-6.69279564471091
-0.474921967368573	-0.301593207288533	0.897650895640254	1.77594808188038	7.85041092304575	7.98743194700139	0.619606273179265	0.297865919764391	1.14473006258205	-1.97021646281505	-6.59413171652624
0.671390602830797	0.494945004582405	-0.878171744290739	3.43919298858114	3.68664857043082	5.00617315605197	0.742876475757151	0.348037984963129	1.24702904628408	-3.16414123980288	-5.91739330276524
-0.771639964543283	-0.564775648992509	0.18796904059127	1.85866410040886	6.27300015113267	3.63545030707479	0.952588970089713	0.29250440711346	1.24198337191522	-2.34869218443711	-5.98410323092597
-0.464194282889366	0.816305914893746	-0.551799686159939	5.28128198869625	6.51848311376341	5.87656620300462	1.13163236345554	0.414695091026458	0.940877077047227	-2.37697101459597	-6.52047782634217
-0.344836637377739	0.449263751041144	0.0620244685560465	2.21460991376929	6.9866455679345	3.71776358718187	1.22263789860289	0.295213747482388	1.01238631410742	-2.89461886228597	-6.07418340911245
0.836716867983341	0.433786798268557	0.0302462219260633	5.23986156549508	6.24003678420184	4.89110379572838	0.870936293549023	0.434096268772701	0.810454746513807	-2.45246739274132	-6.62969653613674
-0.498262194450945	0.812203560490161	-0.0143039994873106	0.653951992548248	4.75005064624139	5.04973638119516	0.879753148640975	0.410986180107177	1.16462101969318	-2.25250038673602	-6.06129120766234
0.846415520645678	0.9050911096856	0.146212870720774	3.5161988223775	3.7947993493563	5.24334787336523	0.898484356212331	0.194952050882567	1.08498154480666	-2.59519550470023	-6.47320554898824
-0.53802964836359	0.184122151695192	0.829839908517897	5.76208083226368	5.57295067071331	3.31683018141621	1.03910857485199	0.361857643813617	1.63360735179498	-2.23593477682203	-7.28750626556788
-0.31839557364583	-0.285481702070683	0.329819267150015	5.40956868659215	8.08767192180441	4.11822141290914	0.670655948048284	0.449930794395577	1.15834789194438	-2.04034065625921	-5.97258451715351
0.284512070007622	-0.975664928089827	0.377239712979645	0.465467792716196	8.70595706164508	8.21125534831589	1.17562368972334	0.578773589054253	1.26674944259467	-3.08269601934223	-6.84332122187679
-0.574128061998636	-0.0749767138622701	-0.0541600263677537	4.89422475443741	4.17217286029491	7.28289544959976	0.808742636753124	0.284441908858078	1.57066567616278	-2.51444162404226	-6.02359654160453
-0.454181264620274	0.447407669387758	0.600188123527914	3.20726261899602	3.33173557138268	4.18158295795468	1.20872898989805	0.339072051859981	1.31592681765203	-2.224158249152	-6.22612467634693
-0.818189188372344	0.464301716070622	0.95797761855647	1.08700373256002	5.64610031974695	5.34444343434399	0.683157023664106	0.467870890693943	1.30547831540236	-2.1933820618408	-6.50827054450683
-0.484664627816528	-0.143901882693172	0.870247031096369	2.13692423560897	4.35804819003991	5.70505267066328	0.788185254324272	0.319526813241315	1.08646466444485	-2.14853489738838	-6.7031476231354
-0.143091202713549	0.204745986498892	-0.0445018778555095	5.38651422703566	6.86377456936136	5.59047385603002	0.775631574490332	0.340331200563503	1.25945222571796	-3.00973419876912	-6.86058359280668
0.378648729529232	-0.820882650092244	0.865508657880127	4.42708476735903	5.24439747319956	7.69673992372324	0.774344884708854	0.270862766599069	0.983213573830934	-2.05151774764007	-6.67767818547456
0.00645707501098514	0.856716485694051	-0.408638953696936	3.55290947298631	3.64536746384417	3.88169096910675	1.01319463642393	0.386142874867748	1.27322253556161	-1.38587024445082	-6.68498851867011
-0.156856474466622	-0.559654010459781	0.82883869484067	2.44229974905057	3.63324585045032	8.2893563562335	1.12799263093951	0.2716614407004	1.3718232047051	-2.25645346765187	-6.6304130334731
-0.116802836302668	-0.267304989974946	-0.100318074226379	2.60838122957087	8.52559054156983	7.59075427525842	1.55917410858381	0.572317883036675	1.03824499058201	-2.6170766296817	-6.7061358937811
-0.165821911767125	-0.258348450064659	0.378323191776872	2.01157977464619	4.13793991014942	3.73823388972643	0.809858904356505	0.640377948272667	0.911449866309252	-2.10633342820307	-6.56679627699429
-0.900016946252435	0.757120249792933	0.509647202212363	1.71687745257443	5.71646446303881	7.91545666569631	0.987593308030063	1.2445055297135	1.1656056713995	-2.8600163392938	-6.60969022980681
0.697751658968627	0.985981945879757	-0.429381461814046	1.56421136532768	7.98661676808592	4.0362059917005	0.961285213496055	0.220587404896118	1.37480682098017	-2.32047924741698	-6.2567845581107
-0.874125773087144	0.639548639766872	0.329709437210113	0.615421502570112	3.42362217277131	6.72916927080752	1.20687784173867	0.416684377618733	1.41916809995958	-2.53717020837734	-6.84701482338493
-0.465192726347595	0.470906143542379	0.912111165933311	1.67998261472777	8.94530187602588	6.40229141585566	0.637537938998679	0.415160147924701	0.993524363331274	-2.34262568665838	-6.48898374054884
0.0436607049778104	0.27246188512072	-0.0478275171481073	2.14997060340827	3.46235718015984	6.74556682112274	1.0234471419403	0.577907294669605	1.24121408358477	-2.17123748409706	-6.75845539422314
-0.698440514039248	-0.717977811116725	0.346616216469556	3.16002536726059	8.66929685245164	8.37690037015308	0.973089125806442	0.34257080405908	1.04595380752023	-1.86194118539482	-6.82279387079277
-0.895180942956358	-0.237194371409714	-0.847707754932344	4.0553320173591	8.21608427412289	3.31175211334572	0.790180174482996	0.432105727614742	1.16305966110402	-2.34504821619425	-6.34838010309606
0.705397022888064	0.0124286091886461	0.767479495611042	4.87358685707186	6.11292925972039	3.43811076859948	0.61606566407408	0.847395051483973	1.15035159105693	-2.06820274610897	-6.33699318765753
-0.847473137546331	-0.182846194598824	0.484217413701117	3.05429708704762	3.22814166962943	7.96901249175715	0.939912586552413	0.534921608963074	1.18696475091923	-2.52850158257295	-6.85675506945895
-0.170872269198298	-0.869516184087843	0.693444113712758	1.36354779024433	7.83766950052008	6.52686693489178	0.922999956213202	0.612368223096415	1.51163361089953	-2.22921043377904	-5.98261451560594
-0.706601896323264	0.23797522764653	-0.939339620992541	3.12291606269767	6.58108293784592	3.22687817215397	0.715340117332598	0.319469970190229	1.32397026234247	-2.72011848823976	-6.48877380659535
-0.204912023618817	0.59026399673894	0.131762219592929	3.28829247083173	5.85265169537225	8.93516379668275	0.754660794396501	0.476406471139487	1.18481838876391	-2.62289737931595	-6.50771118240281
0.181514296680689	-0.880466375965625	0.668274205643684	0.279150903092742	5.68621825578001	5.87877838237363	1.16587012842381	0.433113631707433	1.44108411216673	-2.47797317502589	-6.10870831972385
-0.343891467899084	-0.415224568918347	0.903162820264697	2.74153130206869	6.4359214170002	8.64349202059396	0.821279640768311	0.587553599606012	1.30929479942678	-2.01598140124299	-6.43738145493359
0.950496214441955	0.83885687449947	-0.950025083031505	6.25111727976038	4.88441907787733	7.10800587244974	0.817565909895992	0.284019193495278	1.46325314271928	-2.51789869380751	-6.13572575371465
-0.877404297702014	-0.197878588456661	0.773198395967484	5.96898554649267	4.01289281215586	8.43458046364049	0.810508329569125	0.297478987943033	0.957787276725951	-2.21252611824515	-6.9680958830221
0.70148186199367	-0.593520205933601	0.319792100694031	4.31219625882007	7.50148960196362	5.6750453315943	0.827910368134297	0.460204250477794	1.46057190435975	-2.35202023107297	-6.16069031217302
-0.0252196383662522	-0.23472011089325	-0.221110960002989	1.72602590148404	4.47190196199222	7.49076646364473	0.983867996961757	0.488863310273942	1.23635566903959	-2.42685501566368	-7.22184121167725
-0.811290045734495	-0.915745188016444	-0.22981837624684	2.98247421693679	8.15679176988352	6.50422788555308	0.93031365716527	0.225835750920072	1.22371806867791	-2.48376320549497	-6.3062956125405
0.338747049216181	-0.93124788440764	-0.315101762767881	3.22022526545656	7.971467878331	5.42478020679588	0.842581773979117	0.213065298496842	0.960583359261377	-2.43202838502672	-6.69937864348575
0.146255483385175	0.726877846289426	-0.500946274027228	2.4825731157408	6.1055906730788	3.78425690190104	0.827621588040079	0.431796342310463	1.31925249675875	-2.52526130218233	-6.50310233921648
-0.225721639581025	-0.396416494157165	0.813812817912549	2.64603938735001	6.38444708637343	6.61708405563127	0.813040433782735	0.352281569795369	1.07419461741793	-2.47187531413716	-5.92589874358005
-0.385628741234541	-0.881564620882273	0.331368824467063	1.11514627971293	8.59475901119423	9.36328527016342	1.01042743474918	0.495551706380245	1.23227700910377	-2.51763300009811	-6.68934035722594
-0.410604822915047	-0.483440359123051	0.32457524118945	6.21916758193294	7.39940303101961	5.20518221028646	0.791289864506413	0.569445734871641	1.11955515235516	-2.23693688802746	-6.56350294704352
0.637645166367292	-0.601035823579878	-0.877675944007933	3.3905104630214	6.4842804738176	3.9411725584337	0.783300644606018	0.286681886493102	0.999554289051606	-2.36933028875763	-6.82603614652657
0.193181557580829	-0.896666500717402	-0.718412762042135	4.6632538586925	7.37562109156065	4.25047006308197	1.006189525854	0.347413763987047	1.24141085504299	-2.25729323853316	-6.51960493448875
-0.46760891051963	-0.154170075431466	0.943080386612564	4.58541287129722	3.60730774236686	9.02385028086508	0.708119834312582	0.389763460462201	0.887212967445623	-1.98157991550713	-7.14338745934931
-0.872078456450254	0.203801573719829	-0.454133668914437	4.98264319252883	3.53659723273888	4.98476832973504	0.787250130288837	0.485584337472695	1.11145379926088	-2.69199886504733	-6.45701374850496
0.771211331244558	0.782101372256875	0.855640408117324	2.5141898695055	5.09398932978809	6.54073735713054	0.827759151356373	0.378318431979973	1.05006214679934	-2.20117286930741	-6.6538355781504
-0.155224095564336	-0.493158366996795	-0.686027736868709	2.97077879546697	3.65810970121522	7.18146813391066	0.802188377212259	0.424458331203611	1.19589559565451	-2.29359483756167	-6.31111616216641
-0.175961068365723	-0.0994818201288581	0.513646316248924	0.94846376807727	4.60304830192941	6.71357689597395	0.975240376480366	0.948851905457136	1.15897155188164	-2.26636604576521	-5.65508387845576
-0.88470190949738	-0.267039484810084	-0.705640744417906	0.412012770488528	6.31167317907094	4.05458162523369	1.17195146597471	0.305639944363608	1.08099285175306	-2.70156512157734	-6.40298137607351
-0.25167823350057	0.826185516547412	0.180535670369864	5.83932239482766	4.13249999368077	8.53761088153381	0.694628242818389	0.326697086615357	1.25983535937765	-2.54073710821805	-6.17210782275394
-0.465273865964264	-0.217643106356263	-0.855788364540786	3.27735592348635	4.63151236482902	6.02373453585355	1.40023905951488	0.436938558976057	0.970203272386702	-2.38256121202365	-6.61035401337816
-0.580086780246347	-0.59446865785867	-0.676434380467981	5.54968331561457	5.39093121851823	6.72851153113574	0.850515676755254	0.321273544113857	1.16733792779904	-2.2712659357651	-6.38962169156679
-0.203961852937937	0.440588774159551	-0.78354619583115	2.21334512161133	7.21055782104146	9.16394690282887	1.36564833232547	0.352943248722767	0.973315040524831	-2.12412029177966	-6.79730044062473
0.0206875433214009	-0.762273485772312	-0.669230747502297	6.05864445134023	6.62221687926255	5.7463499424947	0.952513609338417	0.301738945929319	1.30960842876864	-3.14144946093896	-6.21604147377547
0.445606082677841	-0.419493878725916	-0.900559741538018	6.16335985096265	5.01376337484362	9.26657179836769	1.00933940729666	0.449995015915603	1.09495500913333	-2.50106302167419	-6.22978454098485
-0.938203316181898	-0.951226076111197	0.511335304938257	5.42860263764976	8.26310177215612	4.99635063837897	0.799340269267452	0.352261976914486	1.08373712578308	-2.07861818781878	-6.04377279945858
-0.394017762970179	0.369007358327508	-0.386848946101964	2.9162200264181	7.98674080890986	7.27962679321853	0.696055808980307	0.586536562049915	1.14507985975726	-2.25404577094372	-6.4485804388686
0.818753147963434	-0.710830659605563	0.530208141542971	2.2369880311877	6.77676011569438	5.8258444354737	1.43943476479837	0.364436291105604	1.19326306960643	-2.2815200463775	-6.51898706799186
-0.325196883175522	-0.89348123036325	-0.550465912092477	6.0955328976978	4.36151355916359	6.16433189565793	0.937106621824383	0.346050650578234	1.1831640430152	-2.55958909274016	-6.33748367322136
-0.72698626620695	0.762716055847704	-0.530768232885748	0.619324807924161	8.73439514750836	3.67421384575462	0.765350588194679	0.416035433172915	1.48509194389351	-2.10940597851405	-6.45251662600786
-0.0723995673470199	0.725091225001961	-0.778563155326992	5.62296978698741	6.61551855188461	7.92057175437171	1.06667807947143	0.418687191306083	1.27872601245781	-2.48537926544876	-6.77381436884362
0.732261201832443	0.132879242766649	0.411676718853414	6.22821215634434	7.23586605804254	8.22203568526877	1.23223179905728	0.415101297948479	1.41303843091108	-2.71166368937215	-6.19085817025092
0.156037726905197	-0.683641617652029	0.0138097540475428	5.66700959426787	7.26049787537089	8.11059386146377	0.762728518922807	0.458450552838266	0.917720663464686	-1.45712317140234	-6.11270653275576
-0.215262657031417	0.516501094680279	0.20059536350891	4.00533962420955	9.38690232997733	4.4221103177761	0.769232449220208	0.239475715737176	1.1863119464874	-2.64762639267359	-6.45259654008478
-0.789629803970456	-0.714603233151138	0.673824696801603	2.26254091197918	8.06725883398594	5.99754777997291	0.824178878059002	0.420217530568388	1.38159050599502	-2.5380056066838	-6.47488269659478
-0.811516895890236	0.243328999262303	0.178671996574849	2.85924160842115	8.93286617704624	7.85058396577368	1.2286238060927	0.353665049051949	1.18131059270853	-2.21600762548468	-6.93067054860231
-0.507630469277501	-0.154924355912954	-0.788571399170905	4.57857328308663	5.63738472635321	3.73452853035476	0.814713022090089	0.27620037669835	1.16551833504112	-2.58070276362612	-6.52933560298278
0.634362652432173	0.877846393268555	-0.978461149614304	3.83967152483966	7.71790498215574	8.20699913299315	0.782067061503655	0.424671607196558	1.07441971015694	-2.77902062211294	-6.31998721330051
-0.300112109165639	0.325134414248168	0.152094938326627	3.38060279181284	4.35688399398076	5.90941746652304	0.8774812123379	0.282177423975587	1.33481164375303	-2.77093992119356	-6.69372950753793
-0.208098393399268	-0.172516588587314	0.336296418681741	1.57806719934735	3.32388977787674	4.0615078372125	0.875826842404049	0.495256215210106	1.04173284475914	-2.27825878704156	-6.92154470024384
0.685310209169984	0.162193181458861	-0.69574580527842	3.73737804022543	7.36830972104701	3.50975559572839	0.993545090853455	0.621887905568714	0.933794314001207	-2.24703595753367	-7.15351559411976
-0.44430178264156	0.0687460913322866	0.727435943670571	2.00515311847017	5.55107512124601	5.44797839805367	1.08583799002736	0.421978290346319	1.14064522093322	-1.91814356651656	-6.84878946875462
-0.568009865004569	-0.730644545983523	-0.22493391064927	2.67200431511061	5.84453905975698	6.16267081801024	0.964658810179088	0.356757596484624	1.01291534226753	-2.397852024651	-6.74263931958934
-0.938884509261698	-0.275452127680182	-0.766380623914301	2.2603157067876	4.42333435303637	3.9089286341334	0.589198856516289	0.816036017214207	1.08366449424472	-2.15288536078946	-6.31067675057612
0.959516417700797	-0.658938206732273	-0.280734157189727	3.94016295624257	7.31432109652409	5.51051926068591	0.858794384461571	0.444053883145008	1.25223810521989	-1.98789423084707	-6.58731585370258
0.546442490071058	0.791297812946141	-0.863778830505908	0.355363330583399	3.3278791554789	8.68949009001533	0.889652095634388	0.423506133702793	0.987296451178468	-2.41093491413695	-6.60164618803359
-0.0148706994950771	-0.6848458442837	0.930077354423702	3.70488933608335	8.27737754412504	3.9664933063102	0.847431982695892	0.285571177645688	0.793411965497715	-1.79883952231756	-6.68109166852363
-0.4769431874156	-0.807735560461879	-0.690838240552694	3.82187693749796	4.26515374342477	3.34862390438096	0.885131749710722	0.441129591467307	1.1081204235001	-2.50456022310901	-6.44337398998334
0.202834138646722	-0.211135115940124	0.627888159360737	3.75407144963008	6.60270577552962	5.70564845868024	0.859902171068673	0.552682168528091	1.72400157543438	-2.59482293391977	-6.95202226495976
-0.937294013798237	-0.761771677993238	0.956599019002169	5.05935059103702	3.49477912257245	5.79222858367283	0.713249061264149	0.271864958828971	1.06708640912186	-1.87900359298853	-6.05303771875205
0.544935661833733	0.605060757137835	-0.556086194701493	0.296259235563461	8.40317395607339	8.29324826691863	0.709194619618238	0.317520322641461	1.08766698085002	-2.05904410934072	-6.06475691544388
-0.356836421880871	-0.109367037191987	0.688181641511619	3.13456791261542	6.90138092667423	4.4215170430524	0.869988212391199	0.367673404666307	1.23037995791039	-1.7423950829917	-6.63971120458186
-0.0965704233385623	-0.396088357549161	-0.773734738118947	3.01245588033056	9.02373912981234	4.37321346594024	1.20238629274159	0.348021441922358	1.06747490877743	-2.60255791455316	-6.05058560973752
-0.227921256795526	0.110144747421145	-0.106716806534678	3.73717186532885	4.97142910621712	5.83868333661975	0.885838293393984	0.679801258193458	1.10954656380133	-2.82924801923241	-6.64602383903963
0.19151418004185	0.824538846034557	0.547755576204509	4.61099764809158	3.78229746211108	5.28209970284876	0.927593518270917	0.213468355099615	0.953421471366997	-2.11962002272341	-6.70348860658373
-0.231159888207912	-0.733617151156068	0.450323882047087	5.89011493394651	9.24763284921015	4.76013902879444	0.92137425887343	0.300347195394427	1.28128859251493	-2.40888738100304	-6.30750203129503
0.892298532649875	-0.0206999545916915	0.232411669101566	2.50935678608532	4.48181590034184	6.82474622202832	0.897820670255699	0.237702292432193	1.33150796748849	-2.56916457558026	-6.21068685530074
-0.564213258214295	0.875217959284782	-0.959896632470191	3.27469016197812	6.50511334305308	4.38356491334814	1.3507184187825	0.367718654739704	1.12354036182781	-2.21400606528764	-6.65898332651163
-0.24645888293162	-0.399470077827573	-0.237659774255008	3.11004296876735	5.32262099465464	8.82849880417196	0.943675341880185	0.2945307285936	1.5889212067511	-2.17385831134613	-6.63314951142117
0.0837286598980427	0.602460265159607	-0.283363557886332	3.30141348548895	5.4796912918687	5.15889118127929	0.798525860003848	0.312675645426112	0.863917988294121	-2.12452205295968	-6.78401544052774
-0.132521685212851	-0.556227252818644	-0.927589326165617	1.67240505749209	4.25832081149144	4.30440058342461	1.21076155856356	0.970930560844644	1.05302189478357	-2.65628771955315	-6.5825716576689
0.522810694295913	0.103084220085293	0.176579668186605	0.35340395077308	3.59666086596744	3.62502705379588	0.93379174173215	0.218369985512799	1.45042682411535	-2.44114690850513	-6.17564359672285
-0.646131224464625	-0.83053715294227	-0.400149736553431	5.77654504417331	8.1431240554255	7.4962350269752	0.844795821282743	0.406509549248422	1.26480926311016	-2.21057840952844	-6.29167814602969
-0.911465091165155	0.828079018276185	0.89656970789656	0.513748396162838	9.18081593993769	9.31493095173768	0.817946054820969	0.382326609839921	1.11073849367438	-2.59490321889146	-6.59666031251824
-0.446090321987867	0.60247986484319	0.322634798008949	5.19190899070644	3.76071891866099	8.38580325217099	0.82727804996361	0.422257274565488	1.16229963629649	-2.92040853822243	-6.53332594921895
-0.0907192816957831	0.45557309826836	-0.972314955666661	1.50639784054517	8.91314732724271	5.66303238814413	0.808828969836812	0.52813741588975	1.25479739805326	-2.01195357389522	-6.77352618943809
-0.690342921297997	0.779666210990399	0.622669700533152	4.86333139318205	5.55929146604975	8.58953143289603	0.724194136844503	0.299086824173177	1.32196562814587	-2.27799825251291	-6.8765778848652
0.0876707253046334	0.244636728893965	0.685492490418255	1.69337994974055	4.10242231019596	4.85512860816599	0.926021095931201	0.851823340472028	1.38327947045141	-2.26501940222848	-6.45576283576895
-0.687394585460424	0.750842844136059	-0.608722532633692	3.72505133595729	4.74733310767357	3.3832673493395	1.01575189607306	0.636634565246817	1.23560459089134	-2.05810487702052	-5.80847038003354
0.362230547238141	0.597130728885531	0.543486626818776	1.35243466429803	3.5811232905822	4.79881887831972	0.865725572924654	0.365019629849667	1.21183262405865	-2.29253345198008	-6.36811414048691
-0.125908202026039	0.813084773253649	-0.95753512904048	2.37289051968328	8.6804329549893	7.0441009542791	0.915431457131547	0.37533853653411	1.20020813585198	-2.63130383318775	-6.78520309936107
0.42067940114066	0.0700005604885519	-0.660644885152578	5.81422211455738	3.86515590888083	5.21709593716957	1.23373221373744	0.482327651125491	1.39176233832822	-2.72900685909322	-6.42613917859034
-0.464630253147334	-0.333657808136195	0.148953029420227	1.67825504599045	3.40742569615733	4.83161597437041	1.12865108581326	0.770753110045492	1.22232477409242	-2.52265025729439	-6.17299969632348
-0.163736364338547	-0.322390438988805	0.55708296271041	5.93554149540227	3.30132042341825	7.58859528320202	0.72559767779833	0.236436536569821	1.06861820348814	-2.88709648959795	-7.05629751782369
0.939745566342026	0.480612173676491	-0.393816938158125	1.16902518099115	8.22647222279979	3.42827232413735	0.836988646743331	0.52762893462408	1.41051888320479	-2.31986580171813	-6.79602898212155
-0.64435426518321	0.320964330341667	0.16424197377637	0.308640262368638	8.98017311488437	4.68169199686354	0.640154790288847	0.345968550516499	1.14953622076399	-2.73261484874781	-6.1345060582525
0.811726776883006	0.960759236942977	-0.799741662573069	3.7534147617964	6.63816318810746	7.10811255721359	1.00487261511464	0.398303886317518	1.12736277808309	-2.17239584391684	-6.64435892996638
-0.298020640388131	0.597988173365593	0.630501374136657	0.134864862645721	8.52988657167101	3.95607857160326	0.821365177949389	0.237648661523595	1.44031929822599	-2.65372929989525	-6.90664938010893
-0.861076381057501	0.81575621990487	-0.573749183677137	3.26829537693536	5.26411887579514	3.57139782874625	1.15540048844399	0.269744471329688	1.13133581488411	-2.12551306197728	-6.06175055597045
0.333304104395211	0.296258110553026	-0.586290190927684	0.488275803241384	5.64610140523216	7.7161528290801	0.841598922606519	0.27839521121583	1.07659861570867	-2.9714082502818	-6.41471644290496
-0.934194361325353	-0.773832122795284	0.601112353149801	3.6570318787653	7.20769451731622	4.89880915202454	0.934629315163101	0.349369372408143	1.43788862873307	-2.20589958600065	-6.07128175106936
0.192242169752717	-0.236198521684855	0.422898183576763	5.5297618063066	6.60021654727184	3.34959257851299	1.00764219706859	0.492002762841794	1.09644401516054	-2.19492970872688	-6.56680787409546
-0.852705487050116	0.537471724674106	0.472874497063458	6.23912534820259	5.84283983652037	6.66784602853977	0.819537300797441	0.542532042393402	1.22035605890058	-2.42888718619897	-6.17017029576651
-0.69179269624874	0.435879381839186	-0.138043459504843	4.47484603488753	5.77835583100557	5.44238418907812	0.941577774983774	0.362959766288807	1.39341849005012	-3.27338906139949	-6.56753318528228
0.615143022499979	-0.185182156506926	-0.344905643258244	6.06094520015851	5.75858286493645	4.68181242720566	0.929751019634938	0.771683620494999	1.06508314390659	-1.42974780067183	-7.05732636730208
-0.620798627380282	0.757747749798	0.3454719488509	0.5417184652742	3.30297537582795	7.23042490540813	1.04131254714937	0.294463235286054	1.33181288011756	-2.10519899392008	-5.93296346110398
-0.132625935133547	0.424958237446845	-0.0213011880405247	5.98463058637709	8.47065018496917	8.44449396750344	0.881876828341596	0.597761030789981	1.25175110834453	-2.42575156029443	-6.73752985438062
0.240221973508596	-0.916361668147147	-0.78561978880316	5.38826963949278	3.66740952118434	5.72791805683553	1.11428249489843	0.926191748274306	1.32305050814121	-2.0790885734265	-6.47305536572336
-0.0591080696322024	-0.560924133751541	0.652088715694845	2.1526879971472	8.76427958975533	5.76580949153159	0.95655261507671	0.447159978719573	0.924408531436899	-2.19439017440984	-6.00164269027584
0.874933677725494	-0.198531075846404	-0.596273022238165	5.81192953759949	6.74935247275318	5.4051232867034	0.823991816099837	0.528989303289296	1.18639803106162	-2.45863456166781	-6.23260455238017
0.757879399694502	-0.236811372917145	-0.654839686118066	3.11511849136039	3.29305900464557	8.41149937751204	1.17440228336184	0.187427822346663	1.15270114380924	-2.7277988024706	-6.70570282456091
-0.177062508184463	-0.485420717392117	0.0173673522658646	3.12910179235814	4.28168209470837	4.42141534391336	1.29377319149903	0.453443751099964	0.952433541330247	-2.51928178516849	-6.68891729849112
-0.850012790411711	-0.397141862660646	0.144596080761403	2.33057356030349	4.26966966327953	6.97897924668145	1.26865182735627	0.35482118226331	1.07409173755033	-1.94301781946143	-6.00576820418143
-0.620412307325751	0.975461058784276	-0.0378634077496827	0.851884330298883	8.96675224444554	6.2546357498845	0.9168153026308	0.392390517098979	1.02940136102142	-2.1569002759376	-6.39776874997919
-0.957103361841291	-0.515583593398333	-0.403619885444641	5.73221556155814	4.2871075502318	7.75661667648176	0.91516433321468	0.624432827177964	1.21541962121643	-2.69879196074835	-6.20278669556981
-0.370651097502559	-0.609374405350536	-0.299267145805061	3.54964146175195	9.36814833755255	5.61723786768139	0.966087309257151	0.487682726059111	0.996492489158851	-1.91308096906351	-6.40371120119421
0.0295901424251497	0.77351053012535	-0.864589645527303	2.55515675445498	3.78044907974711	6.10253147145649	0.801670153240405	0.519284697454175	1.71610620182145	-2.45537053579022	-6.3207460941551
0.179534252267331	0.723174095153809	-0.982777269557118	2.57188499447618	5.458422287255	5.27714284485573	1.04409827848353	0.536324912076993	1.07353644877274	-1.6900290417482	-6.20517910571625
0.311963635031134	0.146233971230686	0.0309345927089453	5.7080546326899	6.82552798058027	6.20648993970968	0.980521630741234	0.231580137043508	1.34667110045956	-2.46232820159587	-5.76604118504402
-0.677155106794089	-0.200361458584666	0.173188277054578	4.59244364680867	5.07471362127746	7.3179748587751	0.994521074565503	0.357105959465572	1.28767621613921	-2.58625929578306	-6.67290266719641
-0.562438447028399	0.63817284302786	0.820185809396207	4.23027120937578	6.03330293587867	5.76355544052132	1.15787111088531	0.306114342607055	1.15872407649019	-1.86961662082724	-6.3354658799812
0.389160950202495	0.822680304292589	-0.433403052389622	1.51248873507823	4.98179998849171	8.87438884587068	0.560511735979978	0.360145521090058	1.14378723390417	-2.5012481949027	-6.64204350257857
0.514349048491567	0.460828988347203	0.991723808925599	2.81274354432157	6.44265218604946	7.52212208360644	1.03365753514036	0.450555203740217	0.962308722867972	-2.14677655929171	-6.09139553971693
-0.936230985447764	-0.824916241224855	0.949447359889746	2.45566046868674	6.25908016084063	4.02729054614213	0.975158352859287	0.619595753249058	1.19323529464764	-1.80905651128467	-6.44122409046676
0.438806821126491	0.40076638944447	-0.730281378142536	5.4673715496277	4.12780444065214	8.95899993579362	0.78358400275254	0.324901482518163	1.22999053125568	-1.9586494874576	-6.65628703883015
0.829550743568689	-0.757054723799229	0.171602947637439	0.819611384629727	8.87749526756275	7.55614506404586	0.83221352649762	0.406825993021353	1.22545638792328	-2.21499884910359	-6.78311034055598
-0.600217783357948	0.386296784970909	-0.0111599690280855	2.27723389209221	6.96096610376746	6.28166283077948	0.841362454792522	0.37236953009761	1.03921204627218	-2.41221363058668	-6.80559175339212
-0.610542889684439	-0.834201695863158	0.282681457232684	1.99523276961353	9.35636889045701	4.32046553492576	0.912919563773917	0.359930937680027	1.13075681102225	-2.51524762903648	-6.30381109571672
0.0162443462759256	-0.106118323747069	-0.72903710603714	5.90204707604241	8.03883804859186	6.04495261336307	1.24971790313686	0.438705402853812	1.15160060142569	-2.38402615156195	-6.30270526115727
0.318214886356145	0.562730133067816	0.659865464549512	4.022681469127	6.0554167391102	5.89264571639233	0.784854349945017	0.35785141101198	1.39610686716143	-2.45171734152046	-6.80954172862339
-0.39471597969532	-0.155884333886206	-0.775734583381563	4.24168105314443	8.41472003847692	6.07935538927964	0.989160925522814	0.527159883429897	1.51338150526652	-2.31682540524734	-6.3704625970602
0.0534628052264452	-0.90878591965884	-0.111114582978189	3.42103696245835	8.65957217766562	7.83583556593506	1.18642237914722	0.335867480321547	1.28150482478899	-2.2955090407733	-6.78255798232358
0.440736229997128	0.563113410957158	-0.985603276640177	3.22639294124501	7.15768560782156	5.69557841673114	0.742761784415119	0.52677235241663	0.795549049458365	-1.85695323978812	-6.87114222052697
-0.487156276125461	0.160870680585504	0.985271024983376	3.15430907338258	4.24571703053909	3.62136406053179	0.956674016953487	1.07299797881285	1.2430143612635	-2.40203588315477	-6.48981223821158
0.469872617162764	-0.436284823343158	-0.310153225902468	6.25324917857396	4.88012764865351	3.31253573419239	0.919669987072745	0.32570848258295	1.02421168804088	-2.81407854800337	-7.48049619736194
0.564569478854537	0.881533429492265	0.2777602346614	4.91721670643021	8.65171408687031	3.92919658584923	0.650023764636967	0.435041696415262	1.20538184315186	-2.01587204501249	-6.04136472038549
0.771584592293948	-0.347127433866262	-0.948131196200848	4.90342536661698	8.8972045703629	4.53600908762561	1.29842725082435	0.410464085149961	1.10249646505852	-2.61154646429036	-6.40935613154575
0.140173073392361	0.962724626064301	-0.629303531255573	1.12715825032258	4.91259207128131	5.58771402742637	1.06160940695985	0.22947840942934	1.1821802487796	-2.29195057034011	-6.032340758769
0.81518105044961	0.0434667165391147	0.120641028508544	0.644895839140251	5.17351754449174	6.70746454189559	0.97092880033408	0.413160040222323	0.985894372922091	-2.09820403637383	-5.82903769959585
0.28101771697402	0.611702333204448	-0.8161058453843	0.363023254495691	3.65944648357186	8.23760019151293	1.04595046382394	0.499823032129156	1.37239866480754	-3.35961998272292	-6.69119580633218
0.0395535565912724	-0.256111085880548	0.570489821024239	1.15384200775104	7.51762498711861	3.26466753466689	1.07780622664139	0.363330630634492	1.71375655743438	-2.78687485926357	-6.62786806553132
0.0421220399439335	0.55016469489783	-0.810059835202992	4.52628645653614	7.48216806315541	9.40197696493638	0.635217190053238	0.503560418423693	0.861943645770647	-3.23957498355912	-7.02211042389216
-0.616899288259447	-0.0794638926163316	-0.230110253207386	5.13207429537978	4.54356342103678	7.22958347003896	1.04758935699068	0.488314603826565	1.1444746443418	-2.56321880023951	-6.9505450239787
-0.056432337500155	0.682078736368567	-0.444571737665683	3.71946354041461	4.08308418774839	4.84208644625617	1.01601911463915	0.526208324022326	0.975744763252133	-2.04998419428181	-6.20927460239894
-0.0856818724423647	-0.500622825697064	-0.237086686305702	3.81516936594068	9.07397154685699	3.27467494616717	0.817960961806196	0.581017778394077	1.11939144664487	-2.7393908173652	-6.67490167974804
-0.707882795482874	-0.877746171783656	-0.0619536675512791	0.0172278909136648	3.90210221950011	9.21558296490097	1.00750880515955	0.329553890637608	0.973913378609293	-1.98231336164114	-6.17708558612432
0.0215596235357225	-0.470653569791466	-0.294790337793529	3.85165875311583	5.81113014649593	7.09727396978863	0.914203384076162	0.686453361598567	1.00360747470568	-2.67103989590878	-6.56666647487927
-0.476024548523128	0.738648451864719	-0.224318928085268	5.68880728723499	5.24262370843514	7.91206322094	0.910043172763455	0.481116810769145	1.17876055692771	-2.70403092539261	-6.17442132200442
0.513627732172608	0.300677072722465	0.205277672037482	0.286620211705141	6.59909253464649	6.22775410206454	0.85545649863065	0.540632404611053	1.46983727430499	-1.95338594765362	-6.0431383083693
0.324610991403461	0.766194441355765	0.7488162368536	1.71449289756814	5.53640228551493	4.90877736170906	1.19729355654841	0.75471807928035	1.16831650794482	-2.95186562703614	-6.40323928033991
0.417711106128991	-0.294320316053927	0.819277053698897	5.67873535519574	6.81346425192898	7.27549277544295	0.971835080208675	0.431720211537433	1.1677038725727	-2.56576605685773	-6.57972542632409
-0.324188578408211	0.625097820069641	0.887660548090935	5.30785477939965	6.78696141650522	8.08534166592847	1.08699463220661	0.450011107241051	1.16511115327883	-2.62834680076791	-6.08053943872372
0.638573964126408	0.500244706869125	0.992994945961982	0.612585824589885	5.03111358765248	6.92485971439712	0.839214961631098	0.582521077026254	1.22806402288172	-2.24097578493085	-6.17777754915797
0.178553729318082	0.573365888092667	0.141399956308305	0.507531933519359	6.21617328852289	7.95894518253902	0.915471995547188	0.773257344822112	0.97368835678344	-1.93388233072655	-6.46068952652098
-0.12518406752497	-0.458888141438365	0.55134634161368	2.68292881678853	3.44897336543595	4.16100132295554	0.784004101269737	0.405922381254833	1.29781168084834	-2.72547809734219	-6.06537133589022
0.56299504917115	0.53747338289395	-0.978074747137725	6.1252803903317	5.03182525194759	6.15482835118001	0.775410157481538	0.330454242315771	1.68007058417173	-3.00857756589229	-6.09948082024954
-0.323641749564558	-0.633211038075387	0.161084353923798	6.15356449382671	4.77967400735042	9.02013234186086	0.881381704954069	0.295176387385627	1.30785094625344	-3.06019452399975	-6.69759847553848
-0.0813235170207918	0.60992453340441	-0.893419783562422	3.28270394236709	6.09772439140516	5.30621667395455	0.907520483554799	0.19338193710206	1.14823774973732	-2.4298603768174	-6.13126934802357
-0.0652174302376807	-0.239133159164339	0.16307365661487	3.21225386141558	6.83699877244194	4.73420500664118	0.736607767285234	0.513696632774773	1.1541835397796	-2.37205089578563	-6.31653724385085
0.975522867869586	-0.708917926531285	-0.591994176618755	4.74272302709664	7.28662908278914	5.84993878547723	1.30538117870462	0.477151247413687	1.12294995382283	-2.15025403798355	-7.44291269888734
-0.302854024339467	0.451722026336938	0.553272212389857	5.25107302148009	6.83565140002133	4.4181425503998	0.734373319929304	0.223988208679316	1.33634180831266	-2.28690106546571	-6.09889200105781
-0.887914147228003	-0.461454116739333	-0.230402089655399	2.61553604883209	8.56807402491458	6.67346600974311	0.55213407215549	0.325917738647551	0.968725384800707	-2.11637195480011	-7.30262587660721
-0.382405770476907	-0.387386682908982	-0.675490453373641	2.52931367606703	7.67102381199539	5.63558354650398	0.917288767982339	0.379914365396403	1.17689153714461	-2.45583471396791	-6.56891965525283
0.982888330705464	0.772898081224412	0.877296603284776	4.53721928660669	8.33007201718707	8.05922349749906	1.07662460878601	0.528695209092836	1.26519354489131	-2.19543635287647	-6.70091056616606
-0.186530782375485	-0.416349448263645	-0.680940051097423	1.41815200630625	7.2142341619701	4.52528210622092	0.756748437904513	0.731370625837878	1.1961369441876	-2.58415931720794	-6.65289167081251
0.602850874420255	0.169731662143022	0.232131312135607	3.95783442732456	4.85517863557554	5.87344779708764	0.639853209532355	0.470422563134178	1.49515342934944	-2.60687485577226	-7.02345555146191
-0.0995508320629597	0.566623244434595	0.406373485457152	1.16315699671772	5.69785208400994	6.12921903100903	0.646134399173423	0.243282936648217	1.16727738506044	-2.64442262546211	-7.32744709504687
0.157803338486701	-0.194802090991288	-0.565832570660859	1.40304947788818	6.40925264131579	5.84745064270467	0.907057933973887	0.211394901807542	1.24966679359706	-2.86486675701379	-6.52264839924734
-0.994556779507548	0.844705326016992	0.58073555259034	4.43319467543837	4.79220977577835	8.80345082322301	0.800341884864916	0.898276389538276	1.34076879678552	-1.91376765724342	-6.7871856557669
-0.980721829924732	-0.914718722458929	0.965264988131821	4.05307727877733	4.08859344799691	3.91495059742948	0.954145636320162	0.352133597730534	1.00163215269031	-1.96242569520082	-6.6444752816579
-0.821969940792769	-0.181902235373855	0.452812592033297	2.61562565110153	4.35283175186289	6.25859624948378	0.716733024167035	0.300526305289982	1.3616217304403	-2.98794540456105	-6.7883108166274
-0.500896386336535	-0.0483430665917695	-0.794064363464713	3.28513139452022	6.19470339746146	6.19532379468635	0.791160269988223	0.431271342328882	0.936346700325669	-2.73899299593173	-6.04489276640283
-0.292194908484817	0.493648531846702	0.410779319237918	4.89619505639411	4.41890692509622	8.35360350507085	0.900020286944865	0.427635530816755	1.48285219356545	-3.16139941109522	-6.78630399964642
-0.541751486249268	-0.22598271863535	-0.952344231307507	2.30851045888676	6.99434811103919	7.86856836819908	0.633875036151163	0.32310941124585	1.12234160853122	-2.20826734939778	-6.55132642172183
0.325886643957347	0.686856563668698	-0.446806001476943	0.591712489577412	6.79856456149136	7.26085572561393	0.856853961642784	0.797012016385942	1.07964661744622	-2.25832020369864	-5.9144191051439
-0.855214126873761	0.277503599878401	0.415062943473458	3.28139594438658	5.15256098553266	4.60223703339396	0.998741784435103	0.370473940849181	1.08944497890345	-2.3883316694423	-6.66277277467194
0.966037984937429	-0.597228601109236	-0.473484214860946	6.25873305865671	6.22142910406584	4.13700263170229	0.668197079417984	0.294414389284055	1.26948659168074	-2.43135703618562	-7.04572116428934
-0.550969651900232	-0.562581079080701	0.506661325227469	2.60592066865577	8.34215114158823	4.10801415363297	0.593151507830376	0.46121868379901	1.26179903614298	-2.39732001931934	-6.97029360884131
0.588802244979888	0.499516587238759	-0.238185406196862	1.46455810991245	4.40827105276659	5.55940956742629	0.914901486365112	0.314302658141636	1.2010664293673	-2.33392725509537	-6.45761794879503
0.149717883672565	-0.281781184487045	-0.48047784389928	0.987292378816191	8.59307325997021	7.12773278293189	0.852855797964546	0.328109355697859	1.16870032681999	-2.92172602457674	-6.86265676614737
-0.026090094819665	0.386569309048355	-0.914191646035761	2.56283982612004	5.3486959411694	7.17442568431293	0.789165212455014	0.896666066684625	1.08357256269441	-2.78988968870831	-5.92037747438117
0.88625836931169	-0.161847149953246	-0.879346990026534	0.574497680077212	4.72179206774102	4.16857141638317	1.1951079280565	0.482068418001358	1.09193179661806	-1.75390569195853	-6.50164551147212
-0.434400357306004	-0.238375514745712	-0.724238465540111	6.09578589913918	6.09759527425549	8.16114935226289	1.06325779906867	0.76004776409254	1.2349613424183	-2.57673076986634	-6.82863174544066
-0.557994501665235	-0.0482328203506768	0.843466157093644	4.40161380851707	5.6421874425199	6.91718533685421	1.12992053599012	0.575199828546694	1.05520912199915	-2.40856808944911	-6.28525224511482
-0.225058893673122	-0.64465903211385	-0.943688802886754	0.336264566403211	4.97085425840955	6.61140894874886	1.28726430147766	0.570874552578102	1.55853309580686	-2.4529996304501	-6.75714625795819
0.133101266343147	-0.0756398751400411	0.0844636783003807	2.90681183786643	6.91666166923564	8.73328570115832	0.988982446373935	0.393379251027915	1.35237142450324	-2.03170189220236	-6.15723775151225
-0.336060574278235	0.899714462459087	0.456199080683291	2.99635665412174	4.48479662372379	7.84716764683028	1.09893476392947	0.476110514575196	1.03728639975128	-2.67546706812226	-6.29181536484147
-0.981185952201486	-0.565787029918283	-0.879844149108976	2.3904418968943	6.1012848019277	3.76079742177096	0.991235732958414	0.475149496159896	0.997278829484353	-2.55006127610129	-6.55346379106642
0.883329171687365	-0.024995865765959	-0.0717256674543023	3.67047828590213	5.18045901909488	5.96773229822128	0.686707906364125	0.735569524493326	1.34865707884749	-2.15727969248009	-6.28652265045663
0.971420377958566	-0.849542709998786	0.973149482160807	4.00959545917358	4.88311605381829	8.29679792060453	1.23755483187501	0.555982390257618	1.32275567275541	-1.71010013101888	-6.21656393834488
-0.645433134399354	-0.761191655416042	-0.761736868415028	0.952322713366403	7.48508085154759	4.65799042573511	0.617923441034301	0.275966695616981	1.1100694152489	-2.03699671018642	-6.79677759158596
-0.36339851282537	-0.667164341080934	-0.650730395223945	1.880848448476	9.1249800258506	7.0314464261615	0.768149987869091	0.234597340616588	1.28794598517029	-2.24606435191201	-6.79497246064213
-0.948030424304307	-0.144074698910117	-0.417203980032355	0.448908556306104	5.14957965211387	6.98152033392222	0.882213558744693	0.742323380419288	1.13326354728105	-2.48789559247279	-6.30296077904318
-0.229824579786509	0.166459604632109	0.19672391237691	1.73661692952287	5.71275280434189	7.27257940480937	0.909477719734731	0.441479206685481	1.10289240755122	-2.37885826347181	-6.45019301048663
-0.819852265529335	0.844678879715502	-0.608363591134548	2.75394594087966	7.74016199921555	6.47563422274082	0.966641079812709	0.789540898126747	1.17843011487533	-2.60562463069351	-6.1818244621953
0.434568036347628	0.288595874328166	0.59108807053417	5.90831024966016	6.28247646631638	3.91565996348028	0.841238135226045	0.228299367779673	1.12284192460293	-1.80126651916829	-5.68739182320325
-0.458579450380057	-0.781019404530525	0.535790981259197	6.26434116389109	8.7916666040887	6.65863107098551	1.03657576588521	0.30972550440162	1.46773571112903	-2.75124886876971	-6.60178047750768
-0.852466396056116	-0.465158227831125	0.119588007219136	4.59323964540521	6.66007476924705	3.7106241870772	1.17765194618914	0.275555493062866	1.33243174451823	-2.11858422193011	-6.75375567237062
-0.224677458871156	0.662560638505965	-0.648570050951093	5.32439326870554	3.7409991735516	5.66078127321044	0.6243680771655	0.347533263974611	1.02912969936599	-2.70924697181889	-7.49235614677468
-0.783124472480267	-0.347313876263797	-0.407541901338845	2.36189221817701	6.3947049991881	6.48028670307244	0.995999244382473	0.397843986168233	1.28436356596234	-2.32706148033213	-7.05026535767871
-0.814699260517955	0.866147405467927	-0.72283543786034	5.33124359766067	5.46204396917545	9.06626169793941	0.662049870488517	0.392191095081305	1.92405903058035	-2.68112139230122	-6.96541909201127
-0.34569079708308	-0.063901545945555	0.271620414685458	4.463953081038	3.49024430474195	6.05457721431205	0.903324531366409	0.554513434441783	1.03377499582953	-2.15887471657486	-6.60349695850942
-0.773390928283334	0.708982774056494	0.186184292193502	0.95187220920681	3.42302226517703	5.64739818848267	0.988271610704536	0.308064876194812	1.39791566152873	-1.93366346882763	-6.20579231685921
0.542366757523268	-0.781855918932706	0.0413722023367882	5.20144309115428	8.98277994712655	6.63035582253363	0.943707749275994	0.335272841383733	1.06883380128861	-2.629715827629	-7.1734236500385
0.192510164808482	-0.663575320038944	-0.303067298606038	4.90530398018306	7.24840807166775	8.99005558732902	0.740285138228211	0.455252604904433	1.14556023488104	-3.10666803348141	-6.68907294626602
0.0855865119956434	-0.383657075464725	0.670226642396301	5.50600609696881	5.1662844532616	8.68848525693714	0.653563872783308	0.330724032279858	1.3941651235641	-2.13994701364015	-6.51262822760656
0.852761834859848	-0.581495568156242	-0.909999597817659	1.25902549141961	5.29530241416611	5.58299605664109	1.21136172006289	0.260687334070497	1.60858436196558	-2.50476641070866	-6.53370635130762
-0.520050412975252	-0.721517163794488	-0.0715973833575845	0.732016607452803	6.3947558633868	6.51730146509157	1.00636273161285	0.512474223501538	1.00912631216897	-1.71224473163808	-6.78671103209678
0.592641406692564	-0.500121498480439	0.160912245512009	1.0193274247473	5.05084213367704	3.37330139986342	0.802483928799665	0.441592254098353	0.990951077358333	-2.33053527465802	-6.27039012638608
0.567468269262463	-0.799512594472617	0.882596959825605	6.27483376972739	5.22365733980404	3.66415716171051	0.867506115765772	0.503299537328666	1.02952025954908	-2.19764722302615	-6.48514291832199
-0.841755531262606	-0.294235371053219	-0.0478277653455734	4.07798141245446	5.04108888517509	6.54678654972084	0.931910515160748	0.375870834027828	0.99342673384337	-2.54072295245394	-6.81922235460928
0.763009580783546	0.0508976192213595	0.463079352863133	5.76718319940347	5.9864315058269	4.29628944437454	0.911327154078614	0.336229907712269	1.18112244021482	-2.04626520176669	-6.39275325665221
-0.724777700845152	-0.854719215072691	-0.83058085758239	6.02273881821791	6.31586510938452	8.13594513166308	1.19030424317609	0.211698153351293	1.04395323083405	-2.20449455236949	-6.73182873332838
0.0558057175949216	-0.152137600816786	0.391851339489222	1.9028100292297	5.41310992703617	4.1797199537245	1.02720598055601	0.380684069268588	1.4535766333509	-2.72791358044848	-5.73290626495309
0.71903365617618	-0.923545180354267	-0.718136117327958	6.27134162188827	5.99844327162802	3.42752672892031	1.0110732073428	0.508299167973897	1.19561254018201	-2.71525928729916	-5.96496935133765
0.421165081206709	-0.0234406567178667	-0.214208503719419	0.528949207806229	9.37720017974097	8.20427188650096	0.877254003481732	0.47726314708263	1.28640441689558	-2.02513704539761	-6.35458623114461
0.16757632791996	0.839070365764201	-0.039216747507453	6.09772219263929	8.64820377982908	9.13220141373611	0.853682807285594	0.580587150356118	1.28555856407639	-2.37667517484276	-6.278264067668
0.98456590436399	0.0636860658414662	-0.129904591944069	1.83128300065329	6.25146668750319	8.48767840512003	1.00553783613895	0.226256186079877	1.19120460457971	-2.53783773384527	-6.35749032331572
0.642521747387946	0.560435393359512	0.0101614980958402	2.66358821030607	4.72992089200775	7.26382298722372	0.807257481087961	0.557566482824013	1.0713934764275	-2.50946821663908	-6.01658530432533
-0.962454854045063	0.687117191031575	-0.69076208723709	5.44003798154344	7.37297833297629	6.45737424458515	0.848033809219801	0.486137931539775	1.11117673948832	-1.98494262002899	-6.28254497228603
0.201735605951399	0.0107060656882823	-0.535433249082416	1.585441571891	4.42687835839556	6.8865511154445	0.926831026645522	0.396027490619613	0.96105173383622	-2.38125826376817	-6.19641734478822
-0.314536245539784	-0.54103471012786	-0.336020614951849	5.5449917241681	6.71993992691688	5.2411645793137	1.08910583851889	0.408355561954498	1.21272204842911	-1.95024462066273	-6.60336141437477
-0.0969818821176887	0.243775728624314	0.5459846961312	1.31326461286816	4.35499911034779	7.12117988716605	1.19290019320574	0.239820556472552	1.09028209781906	-3.16367984756354	-6.66285148327963
-0.200745648238808	0.60693128220737	-0.965115591417998	5.09922019672613	7.66755434962693	4.83965448246368	0.827920009580477	0.370865900004253	1.34763075652493	-2.46929684172394	-6.53503025443299
-0.935787383001298	-0.707236270420253	0.725030024070293	4.33538032999255	7.1147249571723	7.84580765527832	0.925021053959839	0.528422218503056	1.19713421932637	-2.14469432880356	-6.18012051661177
0.631049120333046	0.220172870904207	-0.110925875138491	3.03475448522553	7.58891521168261	6.23563937972943	1.02086056352715	0.293828139330639	1.14990068148645	-2.42437172870002	-6.70190147941717
0.153390479739755	-0.378146750386804	0.5863475818187	4.37064080892732	5.48446745607225	6.9010002987967	0.879759386909745	0.222686386872042	1.01684026032549	-2.06179293109168	-6.86495127478735
0.514116663485765	-0.651379505172372	0.18528567859903	2.58991489511677	8.61124421663492	6.67965854343557	0.681980195083584	0.641122452530087	1.1523851634004	-2.49977708843808	-6.65441982858149
-0.0177309894934297	-0.768939834553748	0.421575590502471	5.51371905751315	5.28089388091858	8.50846552451842	0.783560190645185	0.407697081777857	1.34425947444396	-2.08974509120577	-6.66468672020611
0.968870071228594	0.00540535943582654	0.551029101014137	2.02471843941003	3.58548543287722	8.9038192349188	0.705504533104556	0.356168779325005	1.19511727054185	-2.31667399812907	-6.21767089789711
-0.0175090790726244	-0.0722282105125487	-0.288405092433095	6.14861987168049	5.80011475371775	8.09194271071705	1.05113133781822	0.232409028924856	1.12731655305215	-2.72968283737972	-6.25971636562814
-0.349437203258276	-0.577536915894598	-0.772225119639188	1.38200943458306	6.23861369406728	4.07656609480366	0.869274687066288	0.400974638795534	1.00345448280287	-1.72135891362902	-6.16665612345357
-0.0833784122951329	-0.905171618796885	-0.205291712190956	6.17686003935683	5.59695012122104	8.53984287027653	1.09315360593248	0.644763199442143	1.30186711854127	-2.1785556091904	-6.49588632835491
-0.644899194594473	0.649625072255731	0.413747312035412	0.144361192011671	4.09069583536407	6.34792582075041	0.870193846153397	0.209331972903688	1.0534246152381	-1.62422986817415	-6.71433656345017
-0.850298730656505	0.809028420131654	0.966122075915337	3.39867543599387	8.50367467846902	8.20692280524237	0.820475108722072	0.308165595303649	1.31317510481172	-2.65489811179673	-6.70736493676829
0.10769487824291	0.22731316043064	0.349918527994305	3.99972778414531	3.8868741449154	8.42494238482725	0.885312506848346	0.202275721133431	1.04757852647242	-2.35544719269982	-5.77065616486249
0.529246000573039	-0.438068984076381	0.612658342346549	0.0597488293499972	8.54625830879672	6.86541021125241	0.942305152525553	0.413118164872355	1.17459468030602	-2.32885588864857	-6.44513109081505
-0.617070491425693	-0.837908046320081	0.739965631160885	2.12662594771823	8.78174683893637	3.65177056118745	1.04160692021226	0.694170666378607	1.16751126803878	-2.56953788875904	-6.77364521389043
0.8709084703587	-0.829472369514406	-0.466642800252885	0.458641070870115	5.85024371027	5.77483152237539	1.03475959340893	0.277696542130533	0.748603187042026	-1.92121944156351	-6.43660215876653
-0.728123638313264	0.605643751099706	0.948506207671016	3.55376221232347	5.66735349851287	5.21771552247493	1.03943669560243	0.466366945019186	1.26328160583232	-1.82173929484361	-6.04647293868928
-0.0383546203374863	0.0948653761297464	0.761947700753808	3.87119309969121	5.74070473912075	3.82989494279435	0.739826344288585	0.189440993034149	1.06129898250201	-2.03947824178622	-6.19282152871346
0.28656207723543	-0.393210146110505	-0.563536308705807	3.63515590944052	3.76886999391171	8.31927073271022	0.774565108099372	0.636153663276171	1.02706250518278	-2.63710691637957	-6.54723931168103
-0.11834702314809	0.333649450913072	0.983590366318822	5.6941193768477	8.35676437218508	6.38472949246821	1.20416946217264	0.647468761771087	1.08918919622375	-1.76354547393929	-5.91172061432695
0.534423016011715	-0.0072624059394002	0.722949230112135	2.80406457800778	7.61031486658414	5.16781848086286	0.930090785813296	0.460813117100153	1.0784774918591	-2.51838737629719	-6.09890576691436
-0.935158657841384	0.140033786185086	-0.0633358801715076	0.116640203721239	4.76668907625878	5.26069851627201	0.721021087466911	0.337136143531722	1.24447008525988	-2.01643025870059	-7.15167771369088
0.542218246962875	0.512370168231428	0.826163743622601	0.0756041607824788	7.5158746890231	8.08442635319631	1.42118254657083	0.246567920406232	1.18656628885961	-2.69329225735804	-6.30733283856426
-0.444082494825125	0.878990839701146	0.765328919515014	2.44865062899592	7.56219301315579	4.09878414118876	0.857410704516758	0.277939816281814	0.890934409419057	-2.6568220691859	-6.61582500475545
-0.958110693842173	0.973451560828835	0.742935268674046	2.43373902162762	4.88841047723228	4.42894024487569	1.09638429490846	0.757339870314782	1.46582335136689	-2.53551522151228	-6.82411661582632
-0.799970506224781	0.219740160740912	-0.229199214372784	3.00569436513202	9.35031860799275	5.10365056513161	1.12024205611836	0.264569760547074	1.66046215957853	-2.62410970425905	-7.01425704082321
0.598338931333274	0.663021417800337	0.425552419852465	0.661460175282768	9.08371091665513	6.49730902473761	0.957497033720886	0.3188800286715	1.10962988693953	-2.43083551446133	-7.32847432175897
-0.177191042341292	0.443461067043245	0.879100263118744	4.97218684072838	9.23518099522617	4.61634267237901	0.693777422912233	0.447004706957545	1.36017345666548	-2.92019551137046	-6.4436738914591
-0.399280956014991	0.274433890357614	0.0665775598026812	2.2462293549145	4.29544686354053	3.89913794224321	0.879331340188895	0.255079035591946	1.32096033621878	-1.98083457332466	-6.05764545616299
-0.919739831704646	-0.701914147939533	-0.0797196170315146	0.819006108126103	3.21520904956246	6.62365506963752	1.09672730649726	0.310361106612359	1.17973945237241	-2.46574420304459	-6.49025055317362
0.979030632413924	0.0152633478865027	0.923404030036181	3.11780923512066	7.44899489621699	5.0901282837486	0.817074569534482	0.328329210139775	1.20309421444194	-3.29903417740121	-6.59678723495921
0.168419727124274	-0.67056898586452	0.70912705315277	2.06886650555419	6.39514854570931	5.49038461445422	0.849672411960148	0.331092930087673	0.887688655263019	-2.47757466797003	-6.53726339165795
-0.853814619593322	-0.27272277045995	-0.181980656925589	6.18517923461613	9.10074367477787	4.12680589519586	1.10409379510345	0.276877104779675	0.970337412765457	-2.67881669890592	-6.13609565403057
0.311506844125688	0.129734300542623	0.0531816892325878	5.04729311489759	6.24472275657997	8.82714759744306	0.842866410562581	0.447562161780753	1.05621489032689	-2.02498654922369	-6.54603511391902
0.122063118033111	0.286255075130612	0.434202840086073	1.56520279076167	5.0854076489895	3.45819587018458	1.08477937325528	0.358699131596664	1.33442089656481	-2.87176315730757	-6.48385043923126
-0.0691336002200842	-0.41088458802551	0.589734671637416	1.74847925239052	5.99283237368303	3.89178253204371	1.03721214470505	0.685359730001113	1.1471811964941	-2.5052075096525	-6.35860359911648
0.802870906889439	-0.871959559619427	0.339166878722608	3.58018357637648	7.02707384155723	8.68568048456426	0.937812707461175	0.304052980158034	1.05808552704673	-2.55815179608603	-6.79949024017298
-0.881573516409844	0.924853384494781	-0.942760739009827	3.39334365989257	3.49929302945194	6.5097359081729	0.841149887806898	0.500288531713273	0.936896575010443	-2.11529117846377	-5.65080197296669
0.763205551542342	0.12335796141997	0.458398176822811	5.6957143130432	6.35166926573135	8.03248602171873	0.765260166513141	0.217265461333919	1.31109581957838	-2.41809433546839	-6.75882976860257
-0.421711824368685	-0.178889895789325	0.580980080645531	4.05156041998265	7.71824634092327	9.3994121520902	1.1436888174243	0.384963778233274	1.20472003278247	-2.23226629364827	-6.32262160394903
0.274259319063276	-0.914338564500213	-0.225999458227307	6.18780746057229	6.15657725657751	7.20491709419683	0.704290384303031	0.57830480269404	0.850230588323064	-2.49098601032623	-6.51720624885384
-0.57663937844336	-0.987054002471268	0.526894382201135	4.57542167478092	7.12454885437705	7.38960206651867	1.20594397784859	0.562499683983936	1.04175682782833	-2.70643147942604	-6.47790231356287
-0.475534345488995	0.810078567825258	-0.745834297500551	3.03523666009862	7.77714878438933	6.13383745607069	1.22374961845896	0.497545650201305	1.12817926525612	-2.40448228444316	-5.99274646427124
0.711468544322997	-0.367488777730614	-0.881568244658411	5.93733570152102	3.6781517856942	3.84066135569295	1.05559544494494	0.420446053379424	1.23157173029982	-2.39593707959814	-6.54977098519793
0.0461348905228078	0.95475326385349	-0.563419369980693	5.57862746872901	5.08341800579287	4.2651998604543	0.877525469957259	0.572117062087511	1.06798612988077	-2.3023433587182	-6.62692394486252
-0.368644693400711	0.587509204633534	-0.785377313848585	2.76885032435848	8.62398046335643	3.70938803154065	0.792373983065917	0.281064067060284	1.03276350647442	-2.38755288161302	-6.28072666355166
-0.233584281057119	0.76635699858889	-0.560631015803665	5.69030305952848	8.26507123732368	8.96999345063193	0.815809725999408	0.406418276153567	1.24664402140025	-2.57009652384079	-6.60895346787706
0.75164507701993	0.696816820185632	0.0525039113126695	0.815268560167942	9.28391156008979	6.1066646422025	0.88867081170065	0.427048238613625	1.05192622422026	-2.61682681237245	-6.66122332495114
0.620530649553984	0.751861938275397	-0.120654640253633	0.257485790002392	6.64535580917186	8.94019293745808	0.890620784735231	0.394916648661084	1.11760532293191	-2.110007750562	-6.57695476464615
0.983820900786668	0.0306160976178944	-0.817089085932821	5.25716161045426	6.26884845984378	3.41954238683185	0.788803925028344	0.533659922487731	1.1734776313685	-2.19549681270619	-6.36669737642333
0.212974746245891	-0.879637044854462	-0.483512127771974	2.03867035057456	5.44416713511641	9.04222047088009	1.15343316793347	0.375955135234937	1.09214351684469	-2.92716426763782	-6.22795615939687
0.607973678503186	0.271168739069253	-0.618711991701275	4.02179638320819	4.48398875500995	8.32190636103186	0.728048918272099	0.360825188337204	1.08893399475501	-2.24929872370057	-6.16037636789495
0.666892681736499	-0.442031112499535	-0.919476944487542	3.50051587974856	5.86345032026403	5.03111579373295	1.02826613856169	0.290647805879742	1.37328730641212	-2.33022496506462	-6.77511885954907
-0.178808271419257	0.200754893943667	-0.755710665136576	1.70335164409593	6.31823513029969	6.94741816133842	1.20632886578744	0.45303042154593	1.69951186518658	-2.86714917348084	-7.15452142646954
-0.382595410104841	0.452603305224329	0.372787998057902	1.21833965936568	4.8510758540268	7.14263153856486	1.39548086185358	0.514329785807393	1.31492189086485	-1.99124351958023	-6.60453332767052
-0.563903234899044	-0.782663789112121	0.704801300540566	5.58888066802163	8.52275083471321	7.93609566463917	0.944239104227286	0.369319860929496	1.14689300225706	-2.10492576946362	-6.61830758969068
0.855344676878303	0.533641749992967	0.846218749880791	5.35108197957462	5.6710918130401	5.09179306404195	0.62844257505681	0.352556638828451	0.983095940798781	-1.32054759475939	-7.24816631926001
-0.0225529153831303	-0.355426699388772	0.178740237373859	5.29313918257312	4.7467018775403	4.53787583985191	0.951888427196373	0.562114800266134	1.28163433457257	-2.16589663486597	-6.37366987138554
0.465403595007956	0.947581672109663	-0.418053438421339	1.67085846196161	3.54422559858237	4.56413591572376	0.722350786967237	0.369078952459394	1.5530316993507	-2.46392635952055	-6.47788542520458
-0.492923781275749	-0.119676755275577	0.0193630889989436	1.77811004658632	5.49667249383249	3.15972877671212	1.11068347293539	0.326101986699212	1.08749651446775	-3.18139941171846	-6.30212848946563
0.0764645501039922	0.00655296072363853	0.768426059745252	2.13297348489577	4.25854746577822	6.58753284125315	1.2193155738413	0.340410527555161	1.18710654629096	-2.38867561447395	-6.70853667549026
-0.747334752697498	-0.575960431713611	-0.768111758399755	4.99826031115879	9.27717845037161	3.2182634630539	1.2533083825476	0.300165957943008	0.820709815453462	-2.5293584926425	-6.67893153366849
-0.941772605292499	-0.641201452817768	-0.344531842507422	1.46403518545626	3.87307499604546	8.90874905233405	1.45069910083363	0.345068007577173	1.12619180151444	-2.38234823039317	-6.61253243690014
-0.67173677124083	-0.310783681459725	-0.298176534008235	5.70710475266644	8.85197337722786	4.92676154908551	0.723939817505733	0.501944389141393	1.07251585370993	-2.30720403127427	-6.23387449907749
0.51839747140184	-0.352529298514128	0.423509012442082	4.77306387491473	8.92525789560507	7.22713178757369	0.685696155437884	0.353839046927122	1.0751291564228	-2.70473452093236	-5.890181365541
0.935055457986891	0.853170695714653	0.247158443555236	5.79502093294538	5.5832103170859	6.18185668579578	0.980699154260572	0.737541327300156	1.03322990440239	-2.38522584203405	-6.48914044956882
-0.189509848598391	-0.165815934538841	-0.146243203897029	1.90391520093311	5.799299293922	8.63888576408489	0.7134163499839	0.406440397251108	1.07544823291772	-2.17634706215899	-6.07037249931004
-0.955819163937122	-0.944523212965578	0.677643852308393	4.04147550015668	7.25119972898006	5.72736154963192	1.29161740437277	0.31949056860313	1.00091141975329	-1.76202030950546	-6.77733149236406
0.293456139042974	-0.521321214735508	-0.435052909422666	1.76712538532823	4.79955418044515	4.16569486447181	1.0413335389201	0.387958273504804	1.16918325227782	-2.20357255108078	-6.78549195376582
0.0396039132028818	-0.760904603637755	-0.342137303203344	4.87349195903897	4.0343250213734	9.41988773284319	1.12769311660029	0.625012732075093	1.29441782412748	-2.53887885580626	-6.26196693728264
0.632885495200753	0.683417111635208	0.666160056367517	0.136794450129356	4.52079380772242	5.76893301181018	0.769334200130034	0.40862780106865	1.03375978997604	-2.39759280486656	-6.12507211750539
0.0205812286585569	-0.721884571481496	-0.861101635731757	3.67546135792423	6.68101856717173	5.77803185609357	1.01598905179731	0.337777629814988	1.03744269436356	-2.22550728886038	-7.12089700355399
0.732075140811503	-0.794870017562062	0.608718618750572	1.67175149006267	5.75079750603929	4.74770067022974	0.633918370513642	0.262438860276495	1.11271735392819	-2.08729009343654	-6.76082992136115
0.986760769039392	0.99323909683153	0.537576935719699	1.84438437856112	3.33682313232858	4.41415867629546	1.05963075566114	0.463658805957575	0.964235954434318	-2.47605658402024	-5.97247641442274
-0.892742640338838	-0.378854542504996	-0.749018161091954	3.28349846341637	4.49185601391287	4.52286426836541	1.16028702443697	0.375684460906238	1.05409926814893	-2.63287450412517	-5.96593287093302
0.936706168577075	0.777982275001705	-0.598529214970767	0.677953619878081	7.23398549586958	5.35855082297907	0.732421152983242	0.290760182077101	1.21580357151193	-2.73270846030223	-6.09461906961375
0.277786445338279	-0.0565709020011127	0.972167151048779	5.03004294959325	7.91201586774469	5.76877746411957	0.684414509611635	0.527273188392089	1.11193253212765	-2.15843079500238	-7.00349787490452
0.193616590462625	0.0942531614564359	-0.910288047511131	0.638513534251635	6.5480548221609	3.89531671975967	0.755540300632196	0.214612399558582	1.15509461434446	-2.77602569041132	-6.47943765367767
-0.582992197480053	0.821304671000689	0.816880806349218	3.34398618635568	6.61332723665325	7.87376260366841	0.99024177605984	0.26303374689513	1.06623265804412	-2.57481573637627	-6.77538487987497
0.642718414776027	-0.218891801312566	0.981607361696661	0.936490411190325	5.60351802945221	6.94714582012003	0.480376031746852	0.436886737797748	1.09107925193014	-2.29822196791062	-6.79746509309586
-0.216312285978347	0.828315162565559	-0.520538445562124	1.34278901780956	8.10354543438278	4.83411409278136	1.30945499947884	0.562890682911671	1.53807629824032	-2.22079003569443	-6.23057340359167
0.671024248935282	-0.920845513232052	-0.879426797386259	1.28546584414929	9.11411549211059	8.70166136216338	0.687036107266359	1.04150616588081	1.0535692146752	-2.08706961930439	-6.86630287537607
-0.937985026277602	0.99901240458712	0.361628662794828	0.2841627624168	8.83736157882781	7.12370515733654	0.905594213697956	0.690145656345449	1.0081397571233	-2.36292905140843	-6.57190927027403
0.885327161755413	0.917979201301932	0.967546533793211	5.4263055885513	5.97939992424759	6.08211508475775	1.19383102483309	0.514250082922572	1.33158032375956	-2.41298834556839	-6.29529696951088
-0.0363327162340283	-0.366136995144188	-0.85403505153954	5.04614435262418	8.5909865097344	7.59612247216823	1.16090412631622	0.684224212030392	1.20767188353913	-2.44333006515074	-6.74674377709012
0.533748387359083	-0.0738449827767909	0.603419011458755	4.48590666109273	7.9218028716184	4.21972736922252	0.979495108720088	0.353105879067729	1.24098926618477	-2.39629942046747	-6.30730073531284
0.21127867558971	-0.885959609877318	-0.728068037424237	4.93144918333857	4.53771459848413	4.62628574474217	1.56887680353883	0.389397974760005	1.20995787155769	-1.92037863663474	-6.70029945534554
-0.348737686872482	0.843520121648908	0.507709463126957	3.69112834743151	9.01181544630877	7.83219698584788	0.520726743880414	0.425754830028759	1.51500727658483	-1.46778935509512	-6.82668703274716
0.98359856242314	-0.976271656341851	0.875867152586579	4.39365210801172	8.97276817027871	8.82900209187877	0.7729317913369	0.304418764776332	1.04866282069091	-3.05268268727835	-6.29482346896179
0.423672085162252	0.672772223129869	-0.192461973521858	1.05548145258196	6.4776769844929	5.27290983580248	1.01683277762618	0.955808485576513	1.18834820159806	-2.17402990672015	-5.77257650173247
0.724493892397732	0.262805521953851	-0.847739704418927	4.42959830053778	5.28169658406867	7.64113192788415	0.700699063567292	0.308353921100905	1.26272491907377	-2.64703076269087	-6.93426135558217
-0.629791287239641	0.714830527082086	-0.803371697664261	6.0251768589721	5.97706441795867	8.66137982068692	0.870782801772469	0.301034625061852	1.51390992863631	-2.57190078943473	-6.42623140308105
0.396854265592992	0.739728504326195	-0.977187060751021	1.93814978076935	5.4527004679354	3.59813593943303	1.03456609277021	0.442574024204279	1.16828208800755	-2.56318683106794	-6.72117210756689
0.634556644596159	0.604059725534171	0.882450487930328	5.97319551458617	3.52005357494342	5.74589441174859	0.81555917097456	0.35955022881723	1.07821165235294	-2.50615102886117	-6.6417798544945
0.107254823669791	0.747063700575382	-0.00325315119698644	2.97153251865685	6.60104675620766	5.5185207101384	0.876014469533899	0.478975733796014	0.964441786744174	-2.30912584099241	-6.7554930486063
-0.77871754206717	-0.54336746269837	0.234224101994187	3.40380135611473	8.47286141636726	5.60265637509227	1.1315253368057	0.372429952014931	1.27061399671093	-3.13292965690327	-6.24675866200883
-0.381460600998253	-0.871243702247739	-0.990895206108689	5.0330233569849	4.44342427932529	4.67709976973885	1.26368736467349	0.365649533057384	1.02754540601135	-2.68624245025258	-6.47289984939795
0.0888161947950721	-0.560208377428353	-0.255633480381221	5.37565415373287	8.45724621415998	6.12352314630115	1.12055231143983	0.394984488927041	1.50595969473355	-2.8997347035205	-6.24996985700903
0.0814028307795525	0.285638981498778	0.428577587474138	3.99857940369351	3.30245139221907	4.76407305396524	0.88642586305679	0.433699646541328	1.20316786741845	-2.06316567411276	-6.65925349333881
0.736348127480596	-0.196870975196362	0.0739003894850612	0.119229194214514	5.80221422256334	6.40430134826313	0.734521236497288	0.53922833209005	0.92883658898514	-2.73214062376858	-7.04157717795127
-0.0853699236176908	0.315597904846072	0.227460311260074	3.84912791946788	5.37873514113122	8.20255155481938	0.860223965881728	0.295809933911688	1.18007974269106	-1.86628506535754	-6.95179422169313
-0.969585710205138	0.166365870274603	-0.415023430716246	6.02134699064271	4.14017392649659	9.30649332155652	1.2088522802299	0.333675023926887	1.34755269686889	-2.66764253237851	-7.03807170916194
-0.74957462027669	-0.852830424439162	-0.203426952008158	5.77363015356785	4.5555206009756	5.7303649482441	0.990850461939154	0.471621455651182	1.31911722383747	-1.88158137294176	-6.84509200698724
-0.483496129978448	0.544715141411871	0.562560448888689	0.257118204039532	5.69069215477586	9.26233086615013	0.881227803588118	0.380508982692793	1.04485769960167	-2.06630066810969	-6.85949885887841
0.739194667432457	0.0548658785410225	-0.662810320500284	1.81401772486811	9.02216867701382	7.12424554172001	0.944947732417353	0.360001866236907	1.14873130017915	-1.64869420115057	-6.16111951251582
0.62812578631565	0.062195158097893	-0.16215090174228	6.23429137971697	6.3123320978547	7.56516715633221	1.08231934615313	0.571345787121235	0.92408820316002	-2.22510615917931	-6.59213326462946
0.19193343212828	-0.121547958347946	-0.138630749192089	0.870103447689681	4.6896598957528	5.43672258054083	1.08893250616153	0.21924519804273	1.11647025426538	-1.99790470878307	-5.79010212677712
-0.257159110158682	0.0961485165171325	-0.740869791246951	1.80276875673772	6.41940635925318	3.69427781841391	1.09007903074842	0.383806082214393	1.01129214125843	-1.78594129283191	-5.83041898603074
0.175098261795938	-0.64926924649626	0.434675395488739	0.679113962611014	4.97149945502172	6.33444121974837	0.855468685167163	0.417285862281954	1.07606899832862	-2.51542997630951	-5.97463826304452
0.005906842648983	0.875230443663895	-0.133803042583168	5.63478236917745	5.00518086603339	7.79607293174174	0.966556178833773	0.189749612852824	1.23363764424748	-2.32876313819527	-6.27833056277947
-0.124632782302797	-0.510347950272262	-0.488035418558866	1.78757420930954	6.23114086421106	5.01190856002885	1.27719274721781	0.368291430408612	1.06918977784785	-2.26313643867919	-6.08215326212146
-0.0118610295467079	0.586996912490577	0.967477585189044	1.76409896770007	8.62319030180303	3.67360342124228	0.960459965584992	0.581548878988507	1.04018312460489	-2.52676312618314	-6.94091287857755
0.0164043712429702	-0.208501705899835	0.410890019964427	0.398623521023974	5.5486249411976	4.82085623822993	1.11683384876333	0.224466837147683	0.989731597485645	-2.70005699518004	-6.89271690507645
-0.999909527599812	0.447754318360239	-0.386680324561894	5.63713892832045	7.13182971719707	6.58012717542887	0.756142204195991	0.737433746823331	1.07865612088913	-2.2086189445217	-7.27528228456542
-0.207714104093611	0.6115114078857	-0.0315758897922933	2.76750724852827	7.89133950879992	8.28268844438535	0.882245919973639	0.656769584734591	1.00812186523064	-2.69490150095192	-5.9973304325399
-0.906772965565324	-0.678292971570045	-0.51879948657006	4.15770135427574	5.90764815780709	6.68425936081522	0.951843248878168	0.491114559118312	0.959314653902586	-2.5819046967361	-6.57886214842546
-0.457866175100207	-0.670904338825494	0.587736716959625	0.426545329930819	8.37664189739808	3.7210197663348	0.863470641852661	0.193957429304619	1.04461663002798	-1.96248910719778	-6.85790465435505
0.224851745646447	0.465137876570225	0.0344843710772693	4.26521026326476	8.9909793571906	9.30994868432053	0.982826933284562	0.282370640627786	0.987328536782328	-2.05103159813933	-6.2536317578034
-0.0231417152099311	0.828878346830606	0.052971700206399	2.88255570814127	3.48074696888836	8.02723596861009	1.04608254993353	0.44405383243757	1.12172453509668	-1.87080758019069	-7.11136147610026
-0.796591269318014	0.817143937572837	0.589716155547649	5.15083967808472	9.38769542760731	4.3374936892453	0.911563949434457	0.540400483568962	1.15324450435869	-1.92907899349135	-6.40597146736563
0.912200113758445	-0.540007954463363	0.0240993490442634	4.03709071042688	5.233466947225	8.42174340723414	1.08138250334623	0.452774716718527	0.917785728135889	-2.39111455525322	-5.71008292511638
-0.993271123617887	0.799410092644393	0.302881279960275	4.97298815118046	4.2059187874568	8.89594909845602	0.918806427998238	0.226025948040988	1.01496349843257	-2.39889044593724	-6.7524479733166
-0.982812220230699	-0.543726542033255	-0.651443947572261	5.60711526162279	5.8000953056848	6.706025023191	0.999628285183009	0.471301507367469	0.857973855887994	-2.2125511813944	-6.76065821391992
0.759907190687954	-0.633349529467523	0.173614702187479	3.00645605391085	5.49503223204615	3.4165346535934	0.71234710778672	0.2917890541182	1.51806198183984	-2.19371719343168	-6.17105226053739
0.334206104744226	-0.838601618539542	0.249808684457093	6.10467401885076	4.40606849062103	8.04369358634164	0.692652030370443	0.647229748284327	1.21992183363677	-2.40556958221254	-6.18367041986094
0.640769483055919	0.0449432693421841	-0.247951709199697	3.05737960465828	6.53925205494174	3.3133572109702	0.653075652249218	0.388464856466511	0.959770365859304	-2.05135829645607	-7.21516202431974
-0.29023607308045	0.66646821424365	-0.498401443473995	0.248215025049248	3.46248686784757	8.91960062315696	0.914677307908051	0.34173955361924	0.945777496901317	-2.76419471249448	-6.38466947499852
0.882053141482174	-0.615937681403011	-0.83442249847576	4.48652401544801	5.57641082160819	8.2371483736529	0.894505313381858	0.472209647188849	0.972904910951751	-2.08981640330217	-7.0385422391809
-0.366058732848614	0.613686510827392	0.721384480595589	5.21559124253872	3.50229661531763	6.82826639791492	0.98029202804565	0.683745080588385	1.05271166337711	-2.484142431488	-6.5799923097666
0.715824712067842	0.386659980285913	0.132058597169816	4.38214543662124	3.64911014810771	4.31269601650556	0.828941749802132	0.482356617789029	0.91711666502735	-3.21402050692457	-6.83463636824694
-0.837430482264608	0.232231554109603	0.212922267615795	1.64724563875846	4.13394433270043	9.27209753985129	0.876799500127529	0.255787906389694	1.21389896121168	-2.37324105803107	-6.54586673954327
0.746048823930323	-0.0978979310020804	-0.0442524286918342	4.5029017227424	7.65077808639394	7.12175035792273	1.07645582742982	0.590598319135024	1.38305356714457	-2.48488955979845	-6.13397607402348
0.647378423716873	-0.882454394362867	-0.801789483055472	5.2768865138128	6.16339938924958	8.53141452816225	0.864877849775668	0.234636343706628	1.21082063180282	-2.82277928478849	-6.362114687479
0.658033922314644	0.0653761741705239	0.237884272355586	3.62680088878037	9.14429569396857	8.7493179242562	0.618782416589732	0.317718608437132	1.09258166558164	-1.94462159140452	-6.19000382844159
-0.891299345996231	0.210825419984758	-0.472084361128509	3.04846569370097	6.67442386120718	7.26670891643997	0.738986022634387	0.271906642089727	1.06479395794848	-1.93107450314862	-6.02504699581342
0.681040968745947	0.84172751987353	0.288840154651552	0.198680882210516	4.16353829354483	5.10798306431759	0.750578693272861	0.327573357124985	1.00726562229872	-2.45352153789122	-5.71935022681487
0.975545338820666	0.288722535129637	-0.291415326297283	2.98144486827743	9.05880355431779	5.13081311224073	0.914764124475975	0.741975189057868	1.19224536842215	-1.81955788745208	-5.92749809614623
0.525111434515566	-0.42066553607583	0.939494316000491	0.400621167845411	6.1472400122381	7.33595991366197	0.832867348204238	0.382987950025447	0.998823669377851	-1.76623905679101	-6.14441193100664
0.169481114018708	-0.114900507498533	-0.556981365662068	3.12677735011865	7.64486108454421	6.53438139354486	0.846985678506917	0.513614315973492	1.24774486665697	-2.60081433300335	-6.23501621708438
0.101875260937959	-0.471171164419502	-0.936949814204127	4.43280068234126	6.20193811253067	5.53958138790302	0.966503034658064	0.3821223697562	0.876847435817841	-2.53620820820867	-6.33928513978589
-0.235618447419256	-0.523278510197997	-0.516090589109808	3.39473014196511	6.90929388713794	3.21482031858168	0.728604162478608	0.351574538606765	1.58258157515024	-2.50102293144974	-6.44661527958958
-0.623988226987422	-0.451709646265954	0.507522735744715	5.32261843893676	8.80516063067192	7.26202593134056	1.2682460638761	0.698611741650718	1.02135673032626	-2.76582032021034	-6.83554687121818
-0.280656893737614	0.851857073139399	-0.653988417703658	3.56277302404852	4.86968450846623	7.43578699739213	1.28410885311697	0.648622700038359	0.884138925447573	-2.49950140794068	-6.40966807203047
-0.5451764408499	-0.786494274158031	-0.913591005839407	4.14756870967328	6.38674217369874	3.63763285211226	1.16657293749968	0.344588601936301	1.25843945569966	-1.97068527868766	-6.80916908765575
-0.652454507071525	0.173391909804195	-0.735905788373202	1.63799318222508	6.58277189139762	6.1594383717773	0.572136473134632	0.312119182440433	1.13757512155983	-2.35923672184261	-6.85372000722492
0.783630270045251	0.758456486742944	0.501687500160187	3.24966199625455	4.92043683343	8.59861534517459	0.968479595876811	0.549635031868688	0.931321861530642	-2.88675143485032	-6.62457532118951
-0.687806557863951	-0.948479985818267	-0.336293733213097	2.28266201597821	3.90411959230893	5.11629344988422	0.825562753892805	0.240783269422076	1.1308347591126	-1.84281504185172	-6.79734094056695
-0.752348170150071	-0.176171401049942	-0.00213239854201674	0.471200238672723	6.59345781746933	8.01949512045841	0.831916428711662	0.509567931065482	1.19934349661346	-2.49162428326311	-6.22834142820131
0.62849029712379	-0.0518329488113523	-0.00986073445528746	2.38282326238188	8.76030809778961	5.07203882478717	0.989613644623963	0.671657174269873	1.23331629503867	-2.23157313593571	-6.63750519225845
-0.594850284513086	0.214156453032047	-0.44688669545576	2.28558608932046	8.21225483735434	3.4151374775897	0.754275310962932	0.434271407150536	1.22447859834043	-1.59015436222018	-6.71812761725544
-0.772324553225189	-0.683415576815605	0.0126229817979038	4.40040483838719	6.46690094266751	3.99612522256416	0.874042809272253	1.20489353010465	1.1418774054602	-2.13947056475844	-6.48773499981635
-0.24268740741536	0.332872210070491	0.225316802971065	1.03982136073342	4.8094268059882	8.73251917304649	1.07771766277012	0.646426919259108	1.06574582239489	-2.78429236195694	-6.42296950379891
0.0576539160683751	0.908514561597258	0.886263475753367	3.71464632234099	3.31207784668525	3.66143453950237	0.904211433208436	0.627103775933178	1.29775731198712	-2.29018881222442	-6.71719619711977
0.205799930263311	-0.427299040369689	-0.975760307628661	1.9695158986312	7.89520538832075	8.13430189576428	0.693666047490066	1.06162091700643	0.942640519394478	-2.45442415187821	-6.47046377149502
0.923068498726934	-0.36229289136827	0.767106520477682	1.90327113808245	6.08656599692182	8.63205753250735	0.680762634318057	0.235513314351884	1.17951628585861	-2.25025440273301	-6.39922095331389
0.789169879164547	-0.204993791412562	-0.00795367453247309	0.842809888951977	5.54355753779991	8.39093526534565	1.2140595621819	0.240333308866351	1.21708395546827	-1.81600318012139	-6.81443583697775
-0.801192261278629	-0.582107284106314	0.798540050629526	2.09548704882953	8.40860253053816	8.07570627742158	0.973141649553401	0.366388405047258	1.24117719650298	-2.0946857516319	-7.00070749609474
-0.662132504861802	-0.906537909992039	-0.504081029444933	5.33336775471176	4.09627684735562	8.3068001197277	0.741038478547246	0.48286057654205	1.66559485172558	-2.00953762948355	-6.49286361405048
0.966729208827019	0.869306646753103	-0.844895088113844	0.455642120991815	5.5025442768844	8.27939497837642	0.81041900434045	0.273788382929738	1.36729092072008	-2.14370197624362	-6.7561008781879
-0.203774104360491	0.722532130777836	0.720210085157305	3.49690363072389	4.14561732617318	4.874433882251	0.897941111160067	0.548359219277891	0.851973920584761	-2.24237234667096	-6.21061344332551
0.364311679732054	-0.286473088897765	0.560538694728166	6.22139147049825	7.38850023758307	4.80959302274036	0.954138426535166	0.511327666464369	0.946537899001763	-2.04533009343828	-6.63753096325285
-0.368026396725327	0.0364576606079936	-0.142464260570705	5.63850321207406	6.01545508954138	4.72391732344359	0.877996156890925	0.359585675098774	1.25511086024198	-2.72573399262932	-6.80338235826888
0.579422463662922	-0.717261414043605	0.31144734332338	5.98936304444011	4.86101853286499	7.38836151930204	1.10427331834256	0.426695210009029	1.02677014344912	-2.6185391800066	-6.47076608307968
0.388486985117197	0.649288673419505	-0.835207356140018	0.51418889981444	7.6377202332248	5.26350590434242	0.963867419235179	0.25680302941737	1.36455357556198	-2.04003847532112	-6.38213888176743
0.208531571086496	0.394167034421116	-0.81525634881109	3.01733789982341	8.33726688090488	6.79553123011236	0.994723882016189	0.503331628676739	1.12373623759778	-2.75967288925901	-7.10757924440235
-0.895918280817568	0.897127869073302	-0.969004847574979	5.28939141905801	6.44766692293338	8.38171382999014	1.30316747857826	0.379644291463334	1.28691744205313	-2.99202400043811	-7.36652385497241
0.967731050681323	0.188293266110122	-0.104269892908633	5.16367756396563	4.10425823142373	6.21506264696878	0.687257798985067	0.270380279041653	0.967798417146686	-2.30891712752166	-6.76780975837567
0.682848120573908	0.0678302384912968	-0.983105593826622	3.11764583887455	4.32033420438103	6.41343302335405	0.956211828145621	0.566299904674746	1.10179917117076	-2.582130463653	-6.41026336011682
-0.743429959286004	-0.61741169122979	-0.550942104775459	4.28977918096737	9.21761930444269	3.31657194857978	1.00474495607915	0.400227935775639	0.906231804310161	-1.848668004679	-6.45213378128205
0.0750479730777442	-0.436322150286287	-0.398658277001232	1.66954893230587	4.94764853751241	8.43911198405365	0.832778010470569	0.423267563785623	1.13364649077385	-2.57588748260815	-6.65809330632137
0.867525798734277	0.742751758545637	0.0539110940881073	1.29188581771553	5.41292630155886	6.55735296123715	0.889471387989471	0.237242994313889	1.29665578130514	-2.85829237786174	-6.33041619945287
-0.609299234580249	0.564494647551328	0.840385204646736	3.81296651560026	7.81534683208562	3.41810260772784	1.10551378098557	0.508345697720889	1.30859967854534	-2.01949679963862	-6.40212413081351
-0.490057076793164	-0.241042325738817	-0.549019489903003	0.022879589643888	5.25978109254906	6.72384448306588	1.29336651140246	0.490250621688508	1.43695383202074	-2.7301681424947	-6.62670987704372
0.5818399656564	-0.742179755587131	-0.970086969435215	1.50802740108576	8.80335355526284	4.87285983213692	1.23180222613459	0.503952189611257	1.38495489443091	-2.87733100807563	-5.90372094653909
-0.939199332147837	0.836036725901067	-0.894668608438224	2.44565073114671	8.53856234589755	8.4586833965844	0.900864119351855	0.591004254742534	1.19187450732004	-2.44557079142677	-6.99109960219332
-0.117260829079896	-0.314655384514481	0.454159506130964	6.15983427983418	9.35614055235153	8.63835042530588	1.15201726204023	0.283112412237534	1.00943745248554	-2.74204826875212	-6.83598003706568
-0.960222759284079	0.138704685959965	0.286186803132296	1.58621666977693	3.41860446031201	5.59444889849793	1.17036220984244	0.29954113584418	1.36343383895388	-1.51523137478068	-6.5200907419142
-0.792287225835025	-0.431294206529856	0.10536479158327	1.19009749919492	7.50596861239524	6.43038969510749	1.08587633813493	0.412449216118231	0.970994637343353	-2.20279770971099	-6.15417917049624
-0.948957908432931	-0.129118798300624	0.874259242322296	4.60595629341321	3.64303640628913	7.30397674280595	0.988184900580673	0.610498674329922	1.17198458776561	-1.9761428172873	-6.59473933224227
-0.338937352411449	0.730900003109127	0.624907143414021	2.37481451150526	5.98593092744438	6.82879077943752	0.906903902291735	0.347834929605351	1.83346025666438	-2.20816271518026	-6.31427309828885
-0.419291878584772	0.735922486055642	-0.135879384819418	4.6538362811326	5.81684182194157	5.420522547573	1.06168327575288	0.273649850969277	1.29298220043342	-1.92496052035859	-6.54495976415946
0.444081704132259	-0.577067041769624	-0.70049165468663	1.01941490578552	9.20078333805996	3.76196450270457	0.771128969432019	0.339928324215356	1.05803786647987	-2.53296650020154	-6.64463829458616
-0.295958176720887	-0.659924621228129	0.362365913111717	1.11334512619623	8.03248620458349	5.10223832107169	0.568895068772065	0.237501562542681	1.12285377556221	-2.00364929966513	-6.46480921007452
-0.358847568742931	-0.0487127178348601	0.282277649734169	2.57091747604944	5.7002513150104	6.04966094351821	0.712610306175371	0.432820236533753	1.27136179497262	-2.25982347139462	-6.50683134477604
-0.248880581464618	0.996219855733216	-0.81197950290516	0.817753184622524	7.17629155586255	6.15013839673887	0.921102195383168	0.425643088427612	1.27951376704313	-2.42767143127785	-6.66931613660251
-0.267886494286358	-0.113021128810942	-0.00564940925687551	3.33510563578224	3.67602269860918	9.36587318394899	0.672610535147461	0.469301410934136	1.07827017017998	-2.79279131996808	-6.77473313838827
0.554709445219487	-0.48893611645326	-0.147876973263919	2.89929787806842	6.11586169802822	9.11334304210638	0.718977390753864	0.457607359979889	1.06964456823301	-2.15270175845897	-6.38526793067371
-0.526050793007016	-0.1126429727301	0.132216604426503	4.18627856072252	7.14372825167593	6.8825932681157	1.35048815097798	0.31426583052894	1.13868744643811	-2.76314647586901	-5.96346625076435
0.33634610613808	-0.506444509606808	-0.950268376152962	4.64028692845053	7.22842993280094	4.70418658743067	0.689545551204896	0.380318661677802	1.2471592611353	-1.9971425256246	-5.89467521044664
-0.0617611240595579	-0.876652881037444	0.217417224310338	2.90855218665609	3.94332958140236	8.13551976775068	0.712237250081491	0.353806107794718	1.41801973087871	-2.16039254412809	-6.72935143444974
0.784783417358994	-0.442390993703157	-0.614564610645175	6.0642388241626	5.1051159526166	5.61947248382498	0.571275722989966	0.321309740897107	1.27418775813201	-1.57695128263368	-6.72649847140453
0.879915197379887	-0.0535409445874393	0.13875281251967	2.17272962958449	9.12940496829293	5.53485832323699	0.807936494259274	0.432447810983565	1.14811840487104	-2.00936248099218	-6.86082965192833
0.0323976092040539	-0.855890903621912	-0.845367757603526	3.58247044210218	4.31716778402977	8.97904338224933	0.701859778980651	0.31725370788356	1.18518260181418	-1.77963763359509	-7.11809170683626
0.00875079352408648	-0.339272691868246	0.277385067660362	1.10555613194764	6.15657877508648	9.11446024923682	0.623141820483097	0.372821324586009	1.0152337903238	-2.33487417171923	-6.88544237606877
-0.511453013401479	-0.650913792196661	-0.157889369409531	2.1442949172103	8.61229287581292	8.55069081452552	0.686700819634274	0.425136229563094	1.04948005024059	-2.80633379574006	-6.82450402007894
0.151074247900397	0.699785422068089	0.977077034767717	3.3138003522631	3.57833331562569	5.06306838521235	1.07023681619904	0.472230232834616	1.10474062403893	-2.60152368576632	-6.59078656985753
-0.188922841567546	0.519336768891662	0.277883495669812	4.20945706695463	8.50211428030646	3.36500884434234	0.670592864492185	0.367251667424418	0.987531203176434	-2.42670030679003	-6.25073051374408
-0.0617192299105227	-0.751890468411148	0.802671206649393	1.85513128491005	5.09834544778646	8.35587837340539	0.951879375206537	0.500493874702566	1.19360915805328	-2.54594696919767	-6.50923886942339
0.0301675978116691	0.0546339373104274	0.189713361207396	5.71927775398367	8.51165452939899	3.59616414822572	1.05121680537304	0.523366866279808	1.15747177908432	-2.13698109252165	-6.07590790406932
0.229709199164063	-0.518839969299734	0.953655876684934	3.03149439130382	3.50760781547615	5.41141859331676	0.645186977617278	0.344034988379654	1.00334003184564	-2.82331274638383	-6.12373693170147
0.164694543462247	0.776551869697869	0.401727036107332	1.56841353460489	6.03712016752169	9.07450140554488	0.858470850824228	0.456901677107788	1.26898441479208	-2.55074511600478	-6.70204034231192
0.902916607446969	-0.726516301743686	-0.184605945367366	2.08431448891042	8.77204207007665	9.34701333769783	0.927048786083162	0.621930300087391	1.40129159790983	-2.26056924926248	-6.05514192160245
0.744868779089302	0.884069087449461	-0.183550117537379	4.72775975092469	7.83063139578905	5.3484307038812	1.14037771345845	0.227027769960855	0.97049842021731	-2.24732604434086	-6.39081740965256
-0.0108954729512334	-0.927848767954856	-0.0474284491501749	4.1358541064216	4.64308368256942	4.27297662031899	0.940713137070564	0.57343140686125	1.30329078732853	-2.15709971730294	-6.49650447213942
-0.444646599236876	0.148834257852286	-0.128053665626794	0.0623527138122368	3.86835224590681	7.93341672516488	1.06776541183596	0.412608152640491	1.2973177443644	-2.75080883013139	-7.18582947737923
-0.989049284253269	0.746338492259383	-0.998773804865777	5.44611320529804	9.18031031302487	6.6359939629391	1.05067794915294	0.322309873191608	1.57054799239094	-2.19285760458146	-7.23442094306204
-0.0616086022928357	0.580141861457378	0.368280140217394	2.28655149675641	7.8069260357028	5.33681793143119	0.900483956100402	0.350549516335824	0.907187684143147	-2.73830090149912	-6.15092066698359
0.202270038425922	0.521990257780999	-0.840069503057748	1.63047347608485	4.6073164005357	9.37302531729262	1.16746186349043	0.320291428116656	1.71693840008004	-1.82631242428142	-6.66107448806537
-0.0983332116156816	-0.482517316937447	0.244289651047438	6.12677167878128	5.12245293625727	8.0731866892249	0.636612740196893	0.250492048673406	1.2431225313178	-2.38080377886716	-6.41911684301174
-0.182472745887935	0.241010053083301	0.818814023397863	2.03283393941889	9.29211492734725	4.67409387977718	0.851610620198518	0.488392817354736	1.33667481052134	-2.65659513320743	-6.14363863196595
0.719610959291458	0.0555805307812989	-0.997550778090954	2.60835198583846	5.51953477130383	8.90514104723473	0.900440773516234	0.372790922825551	1.10071911886767	-1.53384090157323	-6.85925379996197
-0.568055301439017	-0.929019195027649	-0.0016691624186933	1.98105005532655	5.18955378622558	4.68068319927736	0.718363635987348	0.384316472082038	0.962621099997412	-2.61095464177165	-6.4322803780072
0.802661716938019	0.927144892979413	0.778265735134482	4.62138009912234	9.08299328511718	3.71820312823338	0.762147835617525	0.365181218279968	1.10862001338721	-1.72338813032353	-6.08206110601767
0.909657082520425	0.0357646215707064	0.0975622553378344	3.79484720286959	5.57982006587976	3.9139763510425	0.855836287988975	0.466228758957612	1.4350771321985	-2.71233434346505	-5.93587373100087
0.486844966653734	0.729217388667166	-0.391095156315714	4.26538665314925	6.4534814985738	4.38484125963309	0.795680662384933	0.316604016765671	1.03747161045083	-2.1759680568444	-6.26879802478418
0.89203156484291	-0.0927236289717257	-0.973370652645826	4.3341047678317	7.9228611026694	6.58952269072122	0.736582875050571	0.672191576756809	1.09348169562457	-1.91539496598826	-6.46013859348461
0.465084897819906	0.249728475231677	0.247077466920018	5.23547443509635	9.23897763190847	3.9820194533794	0.675702383991947	0.39906300627849	0.87530980912956	-2.17591782863257	-6.45059388087014
-0.308722875546664	0.111259675119072	0.479534201789647	6.21435390119524	8.46617107944787	5.73821362077281	0.700474625910919	0.452608114802073	0.931980470593845	-2.05902030545955	-6.37797355786944
-0.668890413828194	-0.757190636359155	0.835583504289389	5.66267086158796	7.30312826056041	4.22996347870613	0.580565247724045	0.236784765976854	0.809106996411144	-2.55473104436297	-6.45319840978344
-0.9787901006639	0.554020956158638	-0.140591409057379	0.383395267963252	6.38473387537077	8.04661010810077	0.740403615813782	0.399114453488195	1.159405733191	-2.03560531040063	-6.53761431987406
0.419065299443901	0.631961158942431	-0.632058812305331	5.39598866236963	7.81176693110552	7.7655744705927	0.883394864892922	0.309311863728806	1.07688337173149	-2.15071059695433	-6.6298815691997
-0.758660927414894	-0.193800371140242	-0.409460618160665	5.94816166396295	4.20899491650421	4.18487228097961	0.863568359407581	0.29776201649146	1.33292071462952	-2.40445332007402	-6.53322444459282
-0.278831080533564	-0.490583945065737	0.172134372871369	1.3236939694413	4.85001008309602	6.78368713227814	1.1094709943056	0.533688187164617	1.44039129557604	-2.45187456970304	-6.77757325850925
0.202985250391066	0.710994741879404	0.0969739300198853	2.49838601816023	3.66811177013868	4.52547626031965	1.23733172940782	0.222969814468728	1.31820650732052	-2.22844149695256	-6.53812073608376
-0.0841305782087147	-0.585153047461063	0.684044412337244	5.5536198760224	7.58255375483955	4.41149127485605	0.83658648904306	0.405456319146092	1.03570999399865	-2.21538193084311	-6.61166868437385
0.289964877068996	-0.286881631240249	0.0348675637505949	1.6510532678072	7.15694385715323	7.666066406871	0.909689034136832	0.530303797311304	1.38533569703868	-2.45522422117114	-6.54764282409115
0.632572807837278	-0.882776940241456	-0.424666668754071	1.9115653174426	4.01196737603058	8.95387857119966	1.04684113813486	0.299953936323271	0.995719925587362	-2.3924550908689	-6.09494775037315
0.0335754035040736	0.495526866987348	-0.36043099174276	5.70856810523238	6.39058087073874	3.7821313814103	1.21081893191052	0.368808001746063	1.12250862982418	-2.42842680723618	-6.30406848300073
0.0538885961286724	0.0702258003875613	0.43148269597441	2.01340087797674	9.13731188690497	7.04308829312627	1.05933096200105	0.547928342139034	1.16761562219984	-2.20401486233413	-6.65961358189162
-0.258002805989236	-0.212657291442156	-0.74700927361846	0.175618563858101	3.17298128429797	7.44883742332618	0.709176986045172	0.3262518062796	1.14652189067664	-2.7683395666501	-7.22343945226427
-0.642425569705665	-0.78928153635934	0.707193030044436	5.9652797087468	5.94954577318237	7.60264313399711	1.23109821727919	0.53931533526704	1.326936858588	-1.99468642491351	-6.25624916400734
0.674858857877553	0.117858982179314	-0.920165319461375	2.61178122527433	5.10222874334703	4.39479883829192	0.709343419240573	0.394775410268926	0.94930163280021	-1.7221822729068	-5.98023445524473
0.782433084677905	-0.226264857221395	0.694531149230897	4.34383112936227	8.99099292282995	3.27230493841827	0.806093682008709	0.557470196672462	1.24470592972731	-2.91111560710733	-6.66101880186885
0.275881390087306	-0.255597895011306	0.488868155516684	3.59480106845369	7.88341835453205	7.3215106352201	1.15955434929325	0.256450635450454	1.67446923757898	-3.04066951725739	-5.76641250384127
-0.336547133047134	0.256779686082155	-0.248349417932332	5.64009940784202	4.74036080353483	4.69092568854672	0.816195913298587	0.438748117337593	1.16702193734393	-2.12136427098195	-6.05323902451918
-0.439180418848991	0.519762412644923	-0.521310900337994	2.7003853954451	9.35739953965055	5.04407886443973	0.914461206561755	0.416407144227404	1.48952416900681	-2.57088993329564	-6.86624716522728
-0.301829478237778	0.383816911838949	-0.208699217997491	5.02165294471016	3.29449214063858	5.94090350270569	1.22977700202775	0.216286107582821	1.17294188233837	-2.46667782835809	-7.03939339280116
0.719118652399629	0.128909325692803	0.23790157912299	0.407109658642811	6.99887334675628	7.65344849266708	0.54161010439663	0.338407801629601	1.00761069545093	-2.19287504904705	-6.13457300216531
-0.614048352930695	0.302341055590659	-0.90770111978054	4.73201121907826	8.73552664442261	8.110552838315	1.03450280453556	0.219255396682315	1.03672370614356	-2.1766567133025	-6.05077336829349
0.347136412281543	-0.684766565449536	-0.397002076264471	3.68363796109543	8.04221527543834	9.27679220635156	0.999928971146367	0.261069186904131	1.52265032798474	-2.91558861370551	-6.60183845078319
-0.754683457314968	-0.549075911287218	-0.796767857857049	3.35805660119922	4.61031203690455	3.75995782967858	0.637136651441504	0.376399625590842	1.50361874911472	-2.85699170230262	-6.23824852899746
0.502020756714046	-0.927674188278615	-0.925783073529601	0.639768931549686	6.35683281064229	4.52607600114126	0.815427860512727	0.356596195264215	1.1595265128631	-2.0488820767781	-6.38235125645008
-0.254791005048901	0.629375483840704	0.384273529984057	0.732609523761576	3.28369631869784	4.66459885533416	0.744757943126181	0.491788011972353	1.2594208813987	-2.11271291511505	-5.97012322232505
-0.0794369666837156	-0.0515843243338168	0.779218829236925	6.00492419621312	4.22972466464428	8.27856363567908	1.07707231805493	0.6858811790482	1.53802663351146	-2.39962757660637	-6.81226443652921
0.404823126737028	0.492234596516937	0.13060395186767	0.332874452711368	3.56746992003594	7.18156054351989	1.28128509895544	0.4474945497818	1.10418284893256	-2.50517695763929	-6.45675946558349
0.420507611706853	0.275236791931093	0.873981291428208	6.06726460395847	5.29814121986519	3.8795358654866	0.860194692262768	0.360561696611237	0.930630695763089	-2.5854077247474	-6.88654540816652
0.539524849504232	0.679376395884901	-0.549950591754168	4.50566057704262	6.99661629822686	6.96865011608884	0.630413648391333	0.903125663500093	1.13034674826658	-2.40861006833386	-6.26834149729294
-0.297189602162689	0.339235488791019	0.128145431168377	0.472490554362407	9.2356164679025	6.25188478217565	0.775247179814989	0.427862329242555	1.10842755553094	-2.70318672536436	-5.9439264118253
-0.580684052780271	-0.187055424321443	0.977100254967809	1.69246889556291	7.05530996426508	7.59428375676692	0.825956410201162	0.50262757543939	1.33131483508849	-2.6634504796987	-6.43993364434885
0.331668061669916	-0.697743153665215	0.965918898116797	3.65281343745029	6.02074989770282	3.39880483694966	0.805220617744518	0.544275282899816	1.21007561088305	-2.96505447685916	-6.30692550421384
0.605856132693589	0.362875600811094	0.806556297466159	5.44555448031062	7.27057348664912	8.52041899742283	1.22384281636918	0.344489506086718	1.23382578751421	-1.93937413511597	-6.1797872376585
-0.896206353325397	0.877301945351064	-0.0761792142875493	3.93337726339694	4.80225658658835	3.72592342970064	0.676505213936321	0.531293824763999	1.06675266368345	-2.21208195958219	-6.44366174097719
-0.46273341961205	0.579294465482235	0.3812335296534	3.67487803104346	7.3384706541301	7.08065753474456	0.72050339192716	0.288960330304044	1.18943503653846	-2.285179380352	-6.40872411828778
-0.561577626038343	-0.148396324831992	0.437995119020343	3.13872928988492	5.92328998951216	6.80773667163799	0.770352860907569	0.413441074730045	1.07856900032104	-3.02634491712266	-6.71112006475613
0.842497577890754	0.417313884012401	0.273582666646689	2.64460363127072	9.35643833664115	4.08620742422087	0.801576541832809	0.511639623636117	0.942489075069479	-2.3061166602788	-6.35273118647053
0.461478534154594	-0.110911019146442	0.809457730036229	5.32542867677159	3.17786189938946	7.42920256403834	0.967643149851853	0.337862423460504	1.47806894731296	-2.81166714805285	-6.76629942481997
-0.499882468953729	0.52631443971768	-0.499450916424394	2.47094907589574	3.3063798773191	6.86041912682799	0.897406431673008	0.461213507988711	0.990200086338562	-1.78077846086225	-7.30787339564193
-0.321863753255457	0.433214505203068	-0.587453226093203	5.58400746114729	7.47262925357427	3.74055689684328	0.910511764468494	0.242226595034392	1.11365124995034	-2.83005274873289	-6.88019606035179
-0.768755973316729	-0.136669151484966	-0.306815579533577	2.0676753771732	7.78509099297419	5.53517471145583	0.701008899388846	0.437289488153903	1.17376145865477	-2.78091296831731	-6.66188302821518
-0.143017696216702	-0.590987648349255	0.590950819198042	1.58500974919528	6.40335660747088	5.07958042934813	0.78396188950164	0.521675563711665	0.965105624065208	-2.85162935578091	-6.24645913882584
0.315501147415489	0.201062214095145	-0.892575778532773	4.89457315715549	7.41523650938182	7.61129637197063	0.819540508450184	0.452864110473387	1.36795371049868	-2.60756288531839	-6.6439162817608
0.238497714977711	0.365561319515109	0.0976366233080626	3.32034411649429	9.40599688680512	3.57645931756615	0.823333325511641	0.308921176850206	0.985074370781763	-1.80434813767154	-6.4478797644799
-0.298991518095136	-0.776646114420146	-0.195142209995538	5.26410905230024	4.13122568377779	9.14540945446402	0.880929805735398	0.757862304940234	0.920702142381417	-2.50850910457388	-7.3518463967446
-0.745160216465592	-0.191497356630862	0.137320171575993	2.20846510631625	5.93800865554083	8.06716110520657	0.84502112255473	0.511287534667457	0.949768853725865	-2.39320836044608	-6.67602122297757
0.713127109222114	0.0865782247856259	0.176904653199017	0.979890283974943	8.81229670263797	4.69690622346572	0.900618484938362	0.419302345189601	1.0876443897545	-1.85382980372514	-6.72070925551054
-0.803309975191951	-0.11131980875507	0.673582788091153	0.916078704366519	4.88147626016574	7.79588997189215	0.88682756536559	0.356873510920968	0.822753871447261	-2.14677523472208	-6.40912959079857
-0.468671011272818	0.458987470250577	0.983846263028681	3.06949382007541	6.75740458159584	4.77881253878109	1.0660857871205	0.342264626902086	1.22218827964306	-2.66541789151518	-6.7521572426225
-0.0090343146584928	-0.440887209493667	-0.456909264903516	0.524696376213008	8.00485078822319	6.53109647536626	0.955935798821257	0.285838122203117	1.53381421830807	-2.47857959899987	-6.22986792433181
0.0451361895538867	0.452352225780487	-0.29445037106052	0.656833354534255	4.2236375473657	5.9355296106558	0.820301698653659	0.269104721696803	0.920174287140711	-2.43086565994862	-6.39720960535796
-0.726904372218996	0.618650546763092	0.392933467868716	5.94601079695356	5.52859948278259	9.11921627198426	1.01872584830147	0.391671430873287	1.40517035500769	-2.28973902836628	-6.52219911290586
-0.886870608199388	-0.988255280535668	-0.182429810520262	3.29326213959839	6.33096888274588	3.84396667719	1.16810362413827	0.561061779183735	1.07708052314871	-2.39457657608136	-6.40774004110452
0.51384424045682	0.179926992859691	0.379873296245933	2.7559144332067	8.19229822240122	4.67868956670313	1.12632372196072	0.439982869535586	1.12017736458792	-2.0430634206294	-5.94372926500894
-0.956444059032947	-0.00848463084548712	0.885474065318704	1.43809149780325	3.6926949703105	6.55601525724212	0.810161513287414	0.4013395470032	1.32851089197272	-2.2681749854413	-6.26763088510506
0.209966287948191	-0.0131389629095793	-0.95987311983481	4.48383554945119	8.98205484446597	6.47542342794894	0.857218908310058	0.445284392509538	0.850730027224322	-2.65709965530697	-6.73955231780269
-0.2265356015414	-0.376629589591175	0.0549415494315326	2.96360467007585	7.6451965974911	9.10227476191379	1.11398202499481	1.09398783981639	1.12897417052287	-2.17740204749398	-6.11871511869327
-0.310412398073822	-0.423116561956704	-0.99105084547773	4.90253909134577	3.14261958111973	6.56604492704098	0.83333406296758	0.49649377704849	1.35349980909583	-2.54990473299254	-6.87541965273441
0.0278565115295351	0.238492272794247	0.294500007294118	2.05265123483165	5.89107808117403	4.22658863934196	0.710029182934488	0.32212718574149	1.06979210971107	-2.85999962566088	-6.31351157001288
0.759956584312022	-0.847727327141911	-0.783895555883646	5.01304059237112	8.21477476348509	9.20503274935072	1.04385914361865	0.245960115031013	1.26220160502054	-2.69929432238467	-5.93579218883165
0.661877631209791	0.325189398601651	-0.820067220367491	3.03018839752108	8.01046602957196	5.19372982193422	0.872602684374431	0.73677608785643	1.0375257384408	-2.79937796122099	-6.48383802632813
-0.391917434986681	-0.0899979844689369	0.832285577431321	3.38164799557835	3.23747933967801	3.14260733795833	0.964338555973143	0.431118051241431	1.64122409240854	-2.18580875488801	-6.56321370707503
-0.116966241039336	0.650541914626956	-0.385075518395752	4.06325167652469	5.36376732113573	3.54836446154262	0.962878822560374	0.263673398540882	1.43330723960132	-2.250745700701	-6.41737243632372
-0.0933266091160476	0.192900894209743	0.485308239236474	3.88488730905857	4.75239325207175	7.77412186936902	0.682186090492554	0.431617044969472	1.31287106237614	-2.59684120712833	-6.47518726407603
0.896693617571145	-0.202191734686494	0.0235573779791594	2.39413498092036	4.90671435463367	4.10202780507752	1.01602237025922	0.234013754317349	1.09759530999953	-2.31347573034008	-5.94955915876285
-0.411317815072834	-0.526873623020947	0.373369364067912	1.07963746458253	5.09970134755656	4.31055547184614	1.0232309702592	0.475244161379641	1.0811408423834	-2.44665050428253	-6.52243965476557
0.0562129751779139	0.131888852920383	0.736643938813359	0.743482363950441	6.52249138056381	6.53970189639945	1.22063764668086	0.34615134558036	1.15535398059057	-2.01910572634776	-6.44574103498412
0.388267154805362	-0.506660643033683	0.789605136495084	3.13850130580561	6.35309702842625	3.42432365954533	0.737059645215946	0.445138498742436	0.952639786387727	-2.41960171694119	-6.98845011889532
0.897257080767304	-0.269774015061557	0.396721178665757	1.50702979043413	5.39680890005583	7.32021026489445	1.4133356369194	0.394338758856029	1.08624952442396	-1.66178555563122	-5.88633532541603
0.868646283634007	-0.118811302352697	0.918156884144992	2.68359818373321	7.73090374660074	4.46991194867732	0.97720937051384	0.268739549979211	1.23475252268117	-2.74307588877773	-6.27073037148777
-0.581849614158273	-0.808222671505064	0.462296306155622	6.12952793347606	4.94005146348664	8.16922616247731	0.836331099949607	0.446552773126872	1.2541355001353	-2.40499453040353	-6.49401452397123
-0.217302546836436	-0.427041498012841	0.852830012328923	2.7227814672571	4.89193048342038	5.70562762087512	0.731525203040342	0.586724733486181	1.13300323704811	-2.03331356199948	-6.54469299928446
0.541742254048586	0.820759225171059	0.496682966127992	1.17455397119602	6.22582734386447	3.59512648726584	0.881005488439519	0.500156066178528	1.05884109190978	-1.87820007813162	-6.21531534407003
-0.426493366714567	-0.319749666377902	-0.177966576069593	5.23188650415891	7.09555608410608	5.45266676815453	1.38042814502725	0.668611526247468	1.05718931731827	-2.23310510017265	-6.92105901537644
-0.869037424679846	-0.239002846647054	-0.92660990357399	1.32848314337533	8.35149880629313	6.05530524280879	0.885157128470606	0.443959866882519	1.13821861465387	-2.1585432836332	-6.3274188299123
0.196336679626256	0.919301905669272	-0.991982557810843	1.73457280725698	7.86278758157755	8.86439199371309	0.844364051227569	0.417294149212182	1.28584902808117	-2.23108378561603	-6.11177461105894
0.277742831036448	-0.815092266537249	0.606875589117408	2.40627488664187	6.0152305872071	4.5769856102794	0.902687366622517	0.536875475852409	0.78612542182367	-2.56069808764137	-5.98400873489887
-0.0852091498672962	0.0115495943464339	0.315151607617736	5.21636806666799	9.01723318786517	5.10811932343333	1.23914559554416	0.71640650290544	1.0323011500159	-2.02102056702212	-6.3182435004164
-0.48690363811329	-0.433069468010217	0.621999446768314	5.03901005078901	4.45670921102745	5.66704369342538	1.03632780310367	0.221548219327576	1.03298839652311	-2.03416627198832	-6.05855478389982
0.00232465378940105	-0.787824284750968	-0.661531534511596	1.67989157587278	9.03551166461995	3.70241350669226	0.605637079044842	0.401419636078231	1.22463172482525	-2.47561636437865	-6.42614707599585
0.288579254876822	-0.176561466418207	-0.031320228241384	1.83288602093409	7.25556906298036	5.45766376276798	1.00740373868158	0.529040064705901	1.13871013152723	-1.96703550370451	-6.74326232878542
0.0903962571173906	0.897600236348808	0.301460196264088	5.02354586268922	8.36561007312403	4.0764937344867	0.984779114443154	0.682870963410865	0.930328861551208	-2.98251768833609	-6.34699802056508
-0.409696035087109	0.679959655273706	0.172205375507474	2.89372357063042	9.27589830049966	7.78729598941543	0.957668844047904	0.386273825724614	1.13897675541936	-2.2322040019449	-6.24284162222921
0.375533730722964	-0.0152577711269259	0.102923857979476	5.20632627805576	6.50543516162383	4.45351228298257	0.837219732009119	0.569950209033557	1.37013268510735	-2.33538130573592	-6.69968937081692
0.408009271137416	-0.895282787270844	-0.411192521918565	4.03908847574468	7.30388428053167	8.1993282883974	0.865021728071895	0.303935676880064	0.990471301877651	-2.29215072534251	-6.6235728924039
0.814421362243593	-0.534585756249726	0.315039601642638	5.67806399868247	6.77205326308651	6.98745563687712	0.793840733741871	0.387014372049871	1.09078587396396	-2.62487956189486	-5.88985695276393
0.418515068013221	-0.194268744904548	-0.855383019894361	4.88286447140745	3.69721986516768	7.01080868240235	0.7328394570636	0.35034187996084	1.11811536791568	-2.34435885260963	-6.72342377057732
-0.55578943528235	0.572769913356751	-0.0313750524073839	5.7978866870584	8.18030154221134	3.63161592418021	0.791476833467224	0.304426091709467	1.26775147202649	-2.11526075182845	-6.82099919127938
-0.908149702474475	0.310462876223028	0.361415457446128	5.40772143506385	6.90816315679277	7.62988742896849	0.833542462785873	0.5257536518669	1.13134071790347	-2.35768371960648	-6.58409270965375
0.892759990878403	0.967047850135714	0.0530905327759683	1.30366723682464	8.09822388993052	9.21846935932517	0.921076677150225	0.460791599368029	1.20201313192965	-2.37813542465997	-6.67226916580719
0.71400484489277	-0.650608870200813	0.0280151488259435	5.49923203871067	6.65572149955018	6.73081615376109	1.06857720578912	0.34039768495374	1.10099691944478	-2.68440895669387	-6.86223699510111
-0.17396032018587	0.479037520475686	-0.73011859646067	4.61607214810488	5.37354850113256	7.25489309534931	1.16267776373355	0.319148494954183	1.11296447220547	-2.39934524200157	-6.41669125708349
-0.475758473388851	-0.59593554912135	0.3507887753658	2.83825195386635	5.14262627813507	4.72306938686649	0.649021145521593	0.348410564986767	1.00471973493818	-2.60873508420497	-6.91136264059521
-0.844161733519286	0.875228975899518	0.592281729914248	1.4487623119312	6.04306051315522	8.1823692891413	0.746133969256618	0.661363637922326	1.10065697505033	-2.27980034981915	-7.15209363115499
0.00668981391936541	0.515111246146262	0.254553258419037	5.7661452400083	3.53960301151878	5.59935145443477	0.939585701039955	0.395591818964276	1.10222850433302	-2.32351211247886	-6.58644742636789
-0.164038832765073	-0.631986999418586	0.221926152706146	5.97722702569193	8.7375189311122	4.03065776224019	0.831555008124099	0.428397547577486	0.881460959222901	-1.97161682436574	-6.20079171907781
0.585704812780023	-0.870004150085151	-0.594776072539389	0.309914188987081	4.76346306832832	6.62208441788214	0.935455263440929	0.3907364154869	1.15648453403538	-2.40994556884757	-6.51774238910749
-0.987628247588873	0.981876388192177	-0.832029111683369	3.98927787211024	8.23174339313091	8.82064939579545	0.775465944652089	0.336103886378368	1.29374610447471	-1.91681144342862	-6.59639247169081
0.55660057393834	-0.885884806979448	-0.384319791570306	3.83617228623661	9.2416827590793	9.13869095929744	1.12034338272678	0.639717241478784	1.06591294080051	-2.47466297623448	-6.49821547402568
0.0191093990579247	-0.693242053501308	-0.874733143951744	3.15938546348603	9.23847352496754	6.35666527872677	0.937171604593146	0.491784549563128	1.31327876573551	-1.94587333280875	-6.09247286349528
-0.528473872691393	-0.531571766827255	-0.817107961047441	1.33142524133123	5.74894602960357	8.13284903963556	0.936536789096145	0.41527751977039	1.21204036049044	-2.0548125386111	-6.70450145432916
0.560344120953232	-0.692041325382888	0.569214594084769	1.65790552049961	4.12087476594623	7.77961037373583	0.785201118179069	0.564398656809783	1.03636675789145	-2.47626163939003	-6.0278123760832
0.0537191415205598	0.897888192906976	-0.329540396574885	1.33318034364972	6.34471744390864	3.87380786680104	0.598484022383349	0.44748913762902	1.53803304237503	-2.4698955009853	-6.49587317347789
0.909481917042285	0.506251393351704	-0.275473102927208	0.822048183366461	6.99702828375343	9.19831313797764	0.776444317177126	0.435639160883029	1.26383389420232	-2.20349103555257	-6.25129955925781
-0.530383043456823	-0.90782635519281	-0.977840304374695	5.62943485061469	9.24045723310551	5.86887007625862	0.802016081795807	0.380520077719875	0.877461867323631	-2.59870006302112	-6.14850609760037
0.867511038668454	-0.486285219434649	-0.131063632667065	2.51829699299511	6.28657455628684	8.10228076218411	0.888021167140859	0.689788225506203	1.22973657949528	-2.14381618874629	-6.35216420251561
0.525483994279057	-0.630217601545155	-0.491477251518518	6.10751147427645	9.39772286791902	8.89871451101799	1.08379352654373	0.471558629494389	1.22040079690436	-2.37506305054296	-6.35042720593566
0.89617140032351	0.821896564215422	0.331854244694114	3.54921504600145	3.52902914936069	7.96423695368253	0.662534174596032	0.281547102867237	1.15914661791376	-2.62766917960379	-6.37015201601976
-0.620700594503433	-0.281064068432897	0.468712871428579	4.44050506872274	6.84202496690026	4.08985276737833	1.17061615716808	0.329838151763163	1.07965387288255	-2.08405286987268	-6.50718831768334
-0.977661925368011	-0.993522068485618	-0.564485838171095	4.7567756748001	4.26162663623231	8.05888192953424	0.889424123457072	0.33862017362288	1.32117662561568	-2.07770156703991	-6.45922495665224
-0.882306508719921	-0.388393211178482	0.934396687429398	3.87011806848898	8.64852449682251	8.4878075222697	0.963582548797387	0.336872062770497	1.02207947371478	-2.75603274191515	-6.29008251375596
-0.386627016123384	-0.772548147942871	0.337660871911794	0.380048888207389	9.37931317472712	8.4192296970423	0.8169051376565	0.477591737134795	1.27686300298822	-2.83387210698869	-6.94432444708421
0.822966448497027	-0.792453097645193	-0.312171959783882	3.18762696680657	5.36736073362721	4.88203858832039	0.979198619163596	0.473234177954337	0.991173360987335	-2.08939615581372	-5.96464525562307
0.100650771055371	0.715716685168445	-0.43126318231225	1.12199083160456	8.43470596153084	3.47926750081686	0.699603231705738	0.312229257232772	0.970307477397396	-2.0428981415955	-6.41915484836676
0.361987110693008	0.390464037191123	-0.355489314068109	3.93259847164285	6.33760162019173	8.11248182600222	0.848245720309161	0.712207352439521	1.14528017170905	-2.41281507350462	-6.40125262376587
0.759378456044942	-0.638134904205799	0.55044880695641	4.13521213846963	8.05062432458899	4.06235405632378	0.947339896910467	0.691171385349512	1.02021175723879	-2.37013171998195	-7.32963660557853
0.038062762003392	-0.564635151531547	0.638364186044782	3.67888442530872	8.47684994693985	8.6438580105132	1.13832270892997	0.282871089163416	1.27584977208081	-1.66457146349973	-6.82399951533379
0.955031287390739	-0.882685715798289	-0.677184058353305	2.34922040275647	7.25954523628394	9.09037390139518	0.929948819851887	0.252622554848225	1.27845856755843	-2.73607194849401	-6.60520173839096
-0.0635570646263659	-0.70568615430966	-0.299887580797076	2.02209001888577	5.33798812545446	5.83240069741404	0.984015480642686	0.280770851163676	0.963360944953192	-2.68270868285994	-5.88145504346142
0.972937181126326	-0.390242769848555	-0.421304157469422	1.52223514590108	6.12023906052293	5.81546051274735	0.802039755045101	0.422815736772122	1.02053079571374	-2.56490179586853	-7.15128552985553
0.0541307833045721	-0.702236505225301	-0.428258141968399	6.07677315893081	7.7002801884009	7.91520982606588	0.855933109382394	0.947198412898941	1.0845289627797	-1.81068273395029	-6.62781342141897
0.379375861957669	0.187305433209985	-0.627175251021981	0.98695279164245	5.63550886307312	6.07029554054057	0.997822349221178	0.380364414329104	0.921609324220702	-2.35778909078612	-6.09199421352202
-0.288631373085082	0.362299226224422	-0.39059144211933	5.97622712996226	8.26028941309008	5.09962406305735	0.812704078518698	0.423097097389565	1.01310166794685	-2.16788262395332	-6.77336059501857
0.00818138476461172	-0.139047821983695	0.30503816716373	5.60163360078676	7.41307738566279	8.05647968199671	1.01563033255396	0.358060998677948	1.0155030002379	-2.66613404373472	-6.34319341938415
0.990245560649782	-0.897158991545439	-0.956011450383812	5.08968169143195	8.13295882139698	5.21070802930471	0.85824583773475	0.811162479227181	1.25154899336304	-2.36299109682328	-6.83615514552908
0.0239005838520825	-0.0500955414026976	0.675404686946422	4.09728290635916	7.56841726583804	4.9868563058962	0.818211765325851	0.31093493820867	1.27691557523979	-2.27651581245465	-7.37119496220453
0.588819575961679	0.85206620907411	-0.758081153500825	4.51684996637131	6.69739608574969	6.46376547619989	0.93337786825087	0.450706050754178	1.03570730748973	-2.61246906694827	-6.82868583198554
0.476617403328419	-0.478766880463809	-0.32580519746989	0.298228424239502	5.92299864206209	7.45087003096388	1.28199979347822	0.424234066726987	1.16841146781069	-2.06130864218758	-6.13343159516295
-0.730423679109663	0.113493489101529	0.654705188237131	5.78954232375646	6.59683270803564	8.20355545016708	0.868547711297427	0.36147947625831	0.848696518571131	-2.12281067242532	-5.68774163525867
-0.999089668039232	0.351608996745199	-0.873650766443461	1.6008226589293	7.94585864447218	9.34795465965053	0.686596034713897	0.336642368513795	1.25641480296549	-2.27325194411796	-6.93979287672792
-0.793879414908588	0.612519944552332	-0.613887941930443	2.80648680608045	8.15992996030461	4.8131653282498	0.742120044432606	0.36958815460845	1.0589166858203	-2.36530848192348	-6.39903068713582
0.704724487382919	-0.0832135849632323	-0.981253012549132	0.0574865772209727	9.02798630283843	6.54761951479432	0.779042583049301	0.206935652131022	1.12525560330381	-2.27554799276675	-7.23938696519942
0.556080412119627	-0.325957258697599	0.23286406416446	6.27975873464337	7.12338462174495	8.12560707288143	1.07687259088622	0.376940562925321	0.783375337357883	-2.28431305224011	-6.67552543629832
-0.0239501190371811	-0.664538993965834	0.687939873896539	6.00314726715689	5.83869142948257	7.08697137214123	1.11588039237326	0.308026008994795	1.23272238617904	-2.57675013957134	-6.86270004994426
-0.562458326574415	0.455439517274499	-0.41748107271269	2.28017075719014	3.23992048620727	6.09107684630251	0.966454690797021	0.330017323347761	1.21399142496344	-3.12871085098482	-6.40712343835047
0.365684326272458	0.0109951049089432	0.409759463276714	4.94536286845369	8.34863852641956	6.65116902576137	0.738609532971807	0.530869303164413	1.0803436219064	-2.26527101455041	-6.26319169801262
0.436490648891777	0.745576532091945	-0.0446881912648678	6.25556888973638	4.49749235054034	7.07273237354407	0.873646544343281	0.402050833070115	0.747180677180914	-2.16226173219532	-6.52477006109911
0.822380147408694	-0.103610125370324	-0.325456615071744	2.22828669246773	4.63902263953639	6.17319036933463	0.864476094563131	0.424674253463253	1.35919697723159	-2.37180084317878	-7.30091914834556
0.108390516601503	0.990912427194417	0.102200606372207	4.98195673431223	5.18484224789109	4.39911613483322	0.906839812828695	0.457560277917084	1.42100647576506	-2.55507725175838	-6.74785496041144
-0.767752037849277	0.876533811446279	-0.182075975928456	4.60947670775545	4.243552496949	5.58364473207246	0.952123885272817	0.426129280940769	0.989867156672198	-2.24175341023913	-6.24575826885022
0.346498206723481	-0.332486952189356	-0.654326712246984	4.18263659836875	9.22016787889818	4.48643842303703	1.09111917982863	0.51039001274963	1.18175538597934	-2.32407243619765	-6.80228405599937
-0.0432790811173618	-0.949995719827712	0.598048101179302	5.44578748805061	6.09682995597691	8.95720768705927	1.00337209514809	0.465496175660246	1.14523548920235	-2.80428349944646	-6.27347286489717
-0.00884607620537281	0.152011150028557	-0.502728295978159	2.81588207999132	7.25818407000875	5.93581317391877	1.03834964100984	0.211117222369212	1.2394506309833	-2.28641797709666	-6.67525334185533
-0.100628783926368	0.958260268438607	0.94896415900439	0.523497431460718	6.62244487358228	4.27988687332448	0.847574128013944	0.670039111334687	0.975700454379764	-2.52549709721327	-6.63612107891989
-0.696427956689149	0.132490231655538	-0.158082712441683	5.1400025096903	4.39396332042639	7.016297278933	1.04418549421561	0.426075858791834	0.912914315832512	-2.11326212164749	-6.94437951814991
-0.165214906446636	-0.158159106038511	-0.675391895696521	2.10119823566053	6.23271303301249	3.45742104879016	0.968957216703444	0.314734753656241	1.21586586410195	-2.90580864789265	-6.97880508262147
0.254094139672816	0.697419291362166	-0.123412339016795	0.806492085975421	6.35529242373614	5.61331921777961	0.902545567795452	0.352405532689009	0.874590580030372	-2.94630458852762	-5.78104407520611
0.511597357690334	-0.627540581859648	0.921050411183387	1.60654755915437	4.76369232514635	8.14384160796587	1.16726809063486	0.290599022873554	0.93751313116032	-2.1229627821136	-6.25184854657647
0.00621918030083179	-0.175557201262563	-0.469628372695297	3.37338600919345	7.74039622849214	7.80955509991102	1.03593467188743	0.437973356236628	0.912541561960625	-2.00163828063385	-6.57562522129611
0.505302615929395	0.21401009708643	-0.737967797555029	2.04247298960974	4.20336406728245	3.89025956702896	1.08117778319455	0.327928027430179	1.67990080978994	-3.05951412865909	-6.3292561529589
-0.822756504639983	0.438240102492273	-0.914663794450462	0.536241254634963	7.60436304874703	8.58037958709064	1.2285866574025	0.47869499953021	1.38912331769427	-1.99831058784662	-7.08517178515587
-0.17807203810662	0.179309609811753	0.180881077423692	1.31071193639037	8.67013593983729	6.83301633199731	0.708701854153946	0.601860397992994	1.28902526787868	-2.2036124957064	-7.14546667413734
0.438117964193225	-0.295448085758835	0.535965961869806	3.08543548854417	8.74675208736736	4.04493525460077	0.915592173941292	0.739261835579106	1.60415553371442	-2.35539241206398	-6.82363325794414
0.205823203083128	0.0708911139518023	-0.731785857584327	4.38447030164406	4.42339894672124	8.58839992427844	0.827726130449216	0.332465648377208	1.08854133134488	-2.00861116147682	-6.99679091947541
-0.276127253193408	0.863971213810146	-0.501846425235271	1.50554967428993	8.44024009723838	5.20882758709103	0.833722868434521	0.750426772882158	0.922953971185763	-1.50383246667477	-6.763505209255
-0.400406325701624	-0.973630468826741	0.958716392051429	0.805527967370297	6.29433895156793	3.57606249518547	0.724494320018072	0.464890409786878	1.29449189377398	-3.00571750811182	-7.10139897673592
0.83910333039239	-0.844981716945767	0.922065399587154	1.91688979358269	4.54858835738555	7.201212166386	0.900501967165205	0.415133702122992	1.61209656722498	-1.82269461698902	-5.99110287825179
0.816387394908816	0.152838347945362	0.409517364576459	6.27800164568214	7.94828807302764	4.49857720377454	1.01091528802394	0.550602620844185	0.906231432629454	-2.12837434979062	-6.01363250410846
0.724282735958695	0.550652924925089	0.995970390737057	4.60982756232424	4.11149945940423	8.78289831199699	1.32288842803462	0.251867538308585	0.960311668241812	-2.52472643899223	-6.21767167254662
0.534758715424687	-0.19100310979411	0.853399399667978	5.03243681168436	8.14007000034899	7.11051776716024	0.789888175927646	0.39555787826229	1.89069681745942	-2.59859723555552	-6.04211246469005
-0.0307494257576764	-0.339509692508727	-0.482900992967188	0.591480246943574	3.48858465782813	3.2868449616686	0.825276229312482	0.365237774392077	1.26832635317644	-2.1305730834119	-6.25762047323735
0.332246631849557	-0.230466573033482	0.955303551629186	0.317324555167148	9.21463622722555	5.00014389572051	0.884952482249383	1.13297061859412	0.83113838834921	-1.87458289103144	-6.43866371631004
-0.386899270117283	0.982456870377064	0.777315691113472	0.925621550138635	9.2435489290642	6.21262587602749	1.10024871924854	0.31896665066057	1.30880278626284	-2.13704734805419	-6.97273692286294
-0.80746818240732	-0.475773041602224	-0.670297774020582	5.44274389137545	7.0624185962767	8.59606901629834	0.944534469722535	0.355489212102471	1.32216225197138	-2.24623905395828	-6.56914908283857
-0.298877954948694	0.656987128313631	0.682162922807038	3.43099738210409	6.8476848477313	3.47739529336905	1.04960143830439	0.332486725408145	1.69123115619194	-2.22831689525664	-6.35962713930832
0.729626134503633	0.937505789101124	-0.858646581880748	4.00055180932641	3.53090617566066	3.36624090078243	0.955774746655793	0.388148026454628	0.961312104098855	-2.64287350316531	-6.99181170973045
0.846567741129547	-0.590662914793938	0.603719783015549	5.21444739128129	3.22887855902097	6.58158328801323	0.911386941012722	0.470173487662085	1.08755628337916	-2.64497776379435	-6.33457733532428
-0.534005356021225	0.852729745674878	0.566344033926725	5.25853562261309	5.69537477268284	8.07857260353557	0.893787300660157	0.282974754964689	1.20460299090202	-2.32393109375339	-6.79741710624869
-0.599333911668509	-0.674673149362206	-0.575122305657715	0.113952994371041	4.48442012566399	4.51525269682148	0.852092625835644	0.283535295743499	1.07758879172465	-1.37152236655972	-6.86016585210919
0.155465537216514	0.489839794579893	0.151081363204867	3.92722839195748	8.36563003902998	3.51680327233241	0.797480829756934	0.279834150521661	1.42466000098841	-1.90451344627578	-6.74320782597321
0.104841853957623	-0.915694342460483	0.829406990204006	4.09291448814558	7.22701321660045	4.62364948151408	0.988266719995903	0.273712821891173	0.885596225517964	-2.36203507719812	-6.24664109885193
-0.262346837669611	-0.110246426425874	-0.998075138311833	3.85738991170445	4.14036180175092	4.63788806317959	0.649332231330048	0.494442007364976	1.19161102736802	-2.02256444672845	-6.96189198914315
0.211760317441076	-0.999701032880694	0.929617119021714	4.05169749248084	8.89477560116372	5.91040496109615	0.873512983893099	0.458317676412949	0.85760111120872	-2.3234066754895	-5.96663620722696
0.510517527349293	0.191984210629016	0.271768560167402	1.85181501054534	6.22807599816995	3.83568633118321	1.17245699257895	0.69015640552895	1.40403546002019	-1.97989926568944	-6.55636459541641
-0.420936908572912	-0.261622394435108	0.893498113844544	1.55893668253025	7.40618367679786	4.98695057633723	0.996706642797869	0.318061899863013	1.26983912698365	-2.00729109463285	-7.56834704224651
0.26710109366104	0.410002264194191	0.861656774301082	1.81231516764119	8.68405410001881	3.18424759385927	0.7428914050628	0.655390371213403	1.68860586187398	-1.69083981497926	-7.17209341890396
-0.535990715026855	0.892283183988184	0.841224578674883	3.71467705971276	6.2211617513981	4.43919972740146	0.793164734249269	0.41193294202984	1.17379523956542	-2.7579345567685	-6.2828468115156
-0.167068851180375	0.521747830323875	0.704025471583009	4.38248780333933	3.21665926804988	3.44766302239776	0.99827521961458	0.365665985501016	0.889881121914729	-2.91670722028986	-6.10186651336627
0.953738981857896	-0.735981026198715	0.353566479869187	0.619931314741891	5.35548471053175	5.93649820432733	0.609502483802575	0.747628907342453	1.26010424074436	-1.91915361597894	-6.34355435631911
-0.600069901440293	-0.943388339132071	-0.0286223120056093	3.01795991649861	5.75273682192815	6.94040075836113	1.14056280554387	0.458808379223701	1.02448286053683	-2.15289622720019	-6.1820633522175
-0.717587486840785	-0.502794202882797	-0.391007846221328	2.04612900475459	4.42472568175651	4.73219584811738	1.08886070968113	0.352638500364158	1.1991906780095	-2.32726738244388	-6.30976280506136
0.870022623799741	0.15734145604074	-0.586671038996428	5.06643929664149	6.16175549357473	8.00441921714938	0.834088061780362	0.417699996514463	1.03597388770203	-2.59623141953313	-6.02054083272607
0.544468026142567	0.568668449763209	0.217369980178773	1.5053125294176	3.99946212407379	7.76103756810393	0.822191450839338	0.37915163042662	1.18268756823009	-2.36207891165154	-6.36560401140939
0.365078649483621	0.525837198831141	0.472656327765435	2.47467966328968	4.9187177466917	5.9451054613227	1.10967004995991	0.26335452829486	1.15227593739512	-2.09601083000048	-6.51998120434735
-0.890040988568217	-0.10030642291531	-0.789729968644679	3.00942500519101	8.49499851218044	9.23881315017714	1.53881341150785	0.896246442547966	1.25574349704803	-3.04354724698502	-7.13342107594326
0.73538328660652	-0.958062732126564	-0.672668603248894	1.24511951295694	5.44536659042711	8.1704801465965	0.578664924784671	0.259654868307768	1.10090377459375	-2.66589439217831	-6.26131679637751
0.0383462468162179	0.864121834281832	-0.203484448138624	2.13810257954887	8.1664612312154	7.13200020420711	0.72698677852245	0.323221565402911	1.07456725366101	-2.60691844546908	-6.23038112376022
-0.824180831201375	0.554607570171356	-0.01411402085796	2.80877630944745	7.18148998844384	7.44715690642305	0.881731276729602	0.614478265691511	0.990766510555982	-2.05370171693348	-6.59856411517822
0.855210955254734	0.87971599213779	-0.417185545898974	3.58265879134197	5.31724294499157	5.95530776569534	0.9193751267904	0.57619658944929	1.508316643577	-2.00651765992618	-6.23483927758544
0.694158365018666	0.560146754141897	-0.261880900710821	5.38199248769278	7.65004576569556	6.57079904506908	1.02208729948757	0.385698481532979	0.907155077577911	-2.09156489531882	-6.16536847629797
-0.482152908109128	0.956835251767188	0.336860473733395	3.18099804026232	7.44795003623724	3.43201426084975	0.853648706012586	0.386426448606717	1.20709185687965	-2.31375058831718	-6.89129881471922
-0.184811795596033	0.557979956269264	-0.782028033398092	3.77625784431962	8.86870336689909	7.65641981241162	0.859658900970075	0.388343375088684	0.962335428710359	-2.37695721926852	-6.95058698585755
0.659737671259791	0.375449525658041	0.957625740673393	1.4808297966078	3.1528099685617	7.27373478825002	0.730955982399946	0.578427472775149	0.983176778895712	-2.3707159725909	-6.4940640836046
-0.189837721176445	-0.748240936081856	0.260980552528054	3.45728759116254	7.8727722125175	5.67515881600138	0.770950072244247	0.3854166543608	1.11417309273496	-2.32986060730819	-6.68789341427867
0.618455634918064	0.310305302031338	0.954376433975995	0.844233355056483	8.75537319965987	3.91708641101183	0.702489203899776	0.307182973849909	1.55424157190915	-2.62468090217589	-6.1856518283972
-0.580993306823075	0.658757789060473	-0.0336377336643636	3.10206828778988	7.19415726881834	7.74515249993565	1.23533591617312	0.514223044812466	1.40003601054176	-2.71686124762096	-5.81807591890736
-0.231016765348613	0.602709386497736	0.502893354278058	1.48705837221297	3.84759554496405	6.85117556776237	1.19000193372292	0.55666379912618	1.10389935044259	-2.22433178505691	-6.57497420729103
-0.979228084906936	-0.880188853945583	-0.514779956080019	6.20846078440899	4.1751822802779	5.99180900835861	1.08605154019321	0.387452214166913	1.23904229088108	-2.29711166400308	-7.02880735991432
-0.529509703628719	-0.530630494467914	-0.297246017958969	0.123067323642296	7.83265568234871	5.01285062660685	0.935084133287254	0.234205730044671	1.25200737980659	-2.55615908391119	-6.45371607987755
-0.363275837618858	0.731349451001734	-0.17417609738186	1.4662545609193	5.57151441431603	6.33980265505081	0.68524512472645	0.352245487072741	1.40673858895321	-2.65530805363019	-6.80252922377913
0.405253340490162	0.0641146120615304	-0.926154432818294	4.26170738053278	6.72245475185229	6.32567982238957	0.966362840556535	0.461173851383727	1.12373006793117	-2.12316789174664	-6.29580246448752
-0.699609869159758	0.581630857195705	0.830211782362312	0.834837421369559	8.11912241346648	4.55791588941184	0.728822469986808	0.486999674374322	1.00103399544452	-2.21179213602475	-6.41031669721117
0.79381511034444	0.683721848763525	-0.0457229446619749	1.67874664790764	4.42385113031078	5.41506781174422	0.895526614866916	0.383361308850214	1.20304749520608	-1.66962576198969	-6.79789205207857
0.667402262799442	-0.501419208478183	0.619336560834199	4.5886850108864	7.6204291427872	4.04622123127543	0.961057449867951	0.25397385670054	1.30078224052736	-2.63049513056623	-6.35167013098577
0.924807720817626	-0.474059614818543	0.00860497634857893	0.646775971215299	5.40260500928133	3.48429958352045	1.11353896838417	0.46523778331098	1.01137979847554	-2.61887697132879	-6.24065722492212
0.234110866207629	0.114543849602342	0.210790745913982	6.03758946725277	8.94087340356223	4.75481207447113	0.768171676342272	0.852920781250741	1.23291753943075	-2.47620537846532	-6.28627847605353
0.0275236433371902	-0.214326861780137	0.732988549396396	3.24852318182407	9.04938769714955	5.36506034322386	0.900637750253006	0.279210902451224	1.15439818990369	-2.68294313597392	-6.59947729272568
-0.97052460629493	0.954550087451935	-0.802023732569069	0.0768555760175179	6.65313702069626	7.50667292698992	0.811260008419991	0.444221564540715	1.05503364118014	-3.05976625944328	-5.82016090723426
0.907622161787003	-0.682136511895806	-0.537493077106774	3.16088769309992	8.40293611338915	7.60815726137408	0.952654482321671	0.364153964014386	1.35054965077765	-1.86382877454415	-6.25022721815085
0.791380525566638	0.872583217453212	0.199791182298213	6.09872239704468	4.53477083719037	6.18169068555549	0.572209426993577	0.575542728225423	1.26948156235552	-2.44893140989369	-6.55331492191291
-0.150407790672034	0.809825863223523	-0.0431033628992736	6.26191855399681	7.21249536533653	9.27924589301461	1.00137240105478	0.779197699071108	1.54043153924016	-2.38820233566263	-6.53480882512116
-0.0886796941049397	-0.150101793929935	0.0261547160334885	3.50149770990287	6.46588355336344	6.94649293148459	0.82697134289099	0.407170147427335	1.07269150718904	-2.46604091947827	-6.22537686725636
0.250524896197021	-0.0332316239364445	-0.851228006649762	2.52545930385982	4.39005391324103	7.84411792638004	0.985542344500543	0.372968079804847	1.38083244010113	-2.37756071077865	-6.81001083151574
0.657155918888748	-0.00670274160802364	-0.825240941718221	3.98389910854315	7.90617501809557	4.9865844898654	0.833952440336014	0.694482997356547	1.01453764956524	-2.44424006757385	-6.64092754857158
-0.528012402355671	-0.403879575897008	0.349879511166364	3.91111581369535	6.86774420342112	5.12237322623988	1.04711241171071	0.305835375056268	1.29250986981351	-2.51623342816994	-6.72382757294668
-0.231483451556414	0.931855554692447	-0.99660851014778	0.828542657498806	3.24875087185685	5.88584841090298	1.35139754313836	0.382122337190775	1.00603012388023	-2.65716083206945	-6.74502603580308
-0.946846329607069	-0.362819048576057	-0.0247668698430061	1.35039939122359	6.48394055602437	3.95248064015783	1.03351751977304	0.275166969197868	0.899772139638456	-1.99838139651497	-6.87106807564955
-0.156646247487515	-0.0315232300199568	0.601984683424234	4.71674545679799	4.47994503000115	6.98891226440865	0.746802723099252	0.33726290790753	1.33181435116576	-2.62227376440631	-6.97472660163669
0.00550396647304296	0.725043344311416	0.565095771569759	5.1880953988036	3.26806848273002	6.88261970158247	0.6858061026567	0.460086320393962	1.27290091367485	-2.13599730855586	-6.3025874535831
-0.549818538594991	0.509904175531119	-0.309062136802822	0.689333874665658	4.73446549822313	8.47899539237484	1.1427622381625	0.342296203506594	1.83521034188916	-2.19097341595182	-5.66305681638378
-0.253369442652911	0.701550939120352	-0.426576626021415	4.47897105279109	6.79957349512892	4.13040136893891	0.65021831369239	0.768480772114706	1.23444522700644	-2.12201606481895	-6.65752167134385
-0.804441967047751	0.989150238689035	-0.183731614146382	4.08800139334689	6.60049223857263	8.71713518504164	0.798443541574311	0.494401810832886	1.09534020325888	-1.99407535222821	-7.056661283101
0.991106563713402	0.847745181061327	-0.718848100397736	6.17661545115732	3.82454733060483	7.01583492952571	0.99017778112787	0.673422695828818	1.13934355076892	-2.49278542491034	-7.28909125826932
0.155850910115987	0.516554183792323	-0.744362932629883	1.02118650981994	4.19058551882176	4.62202098890369	0.829774434379085	0.410866356135152	1.65706242591649	-2.02662313906253	-6.2462136272279
0.506786183919758	0.821901272982359	0.946567837614566	4.14325548882175	8.69828979680987	6.18445880159006	1.04576921300707	0.360688140119191	1.20180705369405	-2.36213189832856	-6.47020896851108
-0.399124301038682	0.405445041600615	0.899419979192317	5.59506536047319	5.05076514029853	6.68332517643984	1.15653389149898	0.415801499107349	1.08191280198381	-2.49954305022487	-6.93423380270132
0.267115568276495	-0.236854044254869	0.135947317816317	4.79148990158699	8.10551548032882	5.02751951099619	0.957383230751814	0.51946417844192	1.6146208670283	-1.99881519505086	-6.49823528774624
-0.282413661014289	0.38630949659273	0.856308546848595	0.987042175937093	4.61533790366922	6.43451483735908	0.848397430464495	0.535911159682068	1.41131687476807	-2.29516071331086	-7.08611453946296
-0.900220621842891	0.856737388763577	-0.252965743187815	3.82982582137802	6.86583204221765	4.15291696554675	0.930630117610227	0.349561911684362	1.2048638977222	-3.16999545437658	-6.56596692803152
0.263390123844147	-0.37434504693374	0.632124722935259	5.83898335332237	5.18053524883015	3.2181598650472	0.59302017175961	0.489406320786678	0.98934266285739	-2.61471025611259	-6.14722645279086
0.319500987883657	0.358644005376846	-0.141949402168393	3.1833782255323	7.21069793348342	5.81044801412809	0.865038668538162	0.306273724907278	1.16634549494822	-2.57161994927659	-5.96297887318134
0.12502843234688	0.941801817622036	0.661730798427016	4.84035015999002	6.50194204387002	8.06370473302908	1.00077192132026	0.712104556755701	1.28463400520467	-2.43898761386335	-6.81720265529517
-0.277838235720992	-0.276811262127012	0.854580842424184	1.59821041535315	4.44514255268113	5.11550743862941	1.00524417986679	0.578604511332847	1.07415606407745	-2.20344492397847	-6.71708377296
0.407110291998833	-0.0884632156230509	-0.229721731506288	4.19637807608216	5.52348859999667	8.07640273614616	0.901649701745052	0.516925194050877	1.24285749102418	-2.58830770080739	-6.26328758145109
-0.462815366219729	0.384756456129253	0.519956660922617	2.35325158031691	5.07158066371435	5.8167882820657	0.922565882793531	0.519871739876043	0.821003715534824	-2.73957708428878	-6.58098977208165
-0.492530532646924	0.308990000747144	-0.0213171043433249	2.38770275395229	4.71451956257199	3.70590706185857	0.825322435599006	0.430544756451478	0.853995798051645	-2.61687861657213	-6.58970804187253
-0.583927069790661	0.706522963941097	0.494834069628268	5.52495684017191	6.85143307938019	4.45010515555346	0.761808996774577	0.602498016416917	1.21945486669729	-2.84817698208606	-6.11192809131003
-0.708433196414262	0.728348780423403	0.59620461659506	5.65083413100919	3.80255408645222	8.2564018194762	0.810082783089747	0.52949449721855	0.943835704559194	-2.19963400906837	-6.51352010919367
-0.544058390893042	-0.739457981195301	-0.0379119063727558	0.970745957568473	8.62893449060298	5.15878948506609	0.732526706467527	0.375005987506232	1.35533607198555	-2.86721596475973	-6.17650232765243
0.235234877094626	-0.493891155812889	0.354013653472066	1.77280076138757	7.84266381506761	5.5432949293755	0.755584820286299	0.332182668344699	1.1865020629381	-3.17882403355998	-6.21874331697029
0.929923040792346	-0.5526341535151	-0.935761175584048	5.36316513724092	5.41552539350148	6.42089405038721	0.862210264963887	0.582407283582461	0.947094350773021	-1.67398928449641	-7.11232815184987
-0.335085652302951	0.148013292811811	0.328471894841641	1.57340576303125	5.1104603844222	7.26921119977869	0.958351423546352	0.316909148667352	1.01704924491909	-1.94772530679287	-6.25157632384316
0.705736035015434	0.469028081279248	0.49951139325276	0.65232580110799	3.70998946788431	8.36081128196654	0.770299644319655	0.261887112654485	1.55040805633139	-2.83289443999469	-6.07248145994007
-0.256379655562341	-0.604544680099934	-0.381811020895839	4.14110218897959	6.3383921679555	6.62432322382311	0.626580515328471	0.639370687278314	1.21691849670273	-1.98821126937738	-6.80429543010185
0.37077553384006	-0.900261061266065	0.435866623651236	3.54469688056744	5.90266407051985	8.28518640626406	0.582039314806777	0.331480809534775	1.07878157505687	-2.76950759943066	-6.21978464627637
-0.968726420775056	0.750500268768519	0.0778201404027641	6.02557004161259	3.90611839190981	9.10077292143611	0.592912382352429	0.239855448917371	1.18977457764949	-2.30424167461452	-6.67210819154017
-0.134459008928388	-0.926500431261957	0.830563306808472	5.28181765224308	9.33175251569191	4.38472781911355	1.14777188915027	0.255818965830001	1.12932777812431	-1.89012643687987	-5.98442372442584
0.106175719294697	0.418100610841066	-0.855676225852221	1.47345019852077	3.96862879805057	4.57077974062573	0.583094608103704	0.627925179321412	1.30829466213623	-2.50228903698475	-6.2976897227671
-0.6904805325903	-0.277552018407732	0.266658688429743	1.04080399695559	7.48352108975439	5.04397962154015	0.701168550729585	0.36275754447617	0.989990909139858	-2.65958648499799	-6.42885569528736
0.633840157650411	-0.846326859202236	-0.354083068203181	4.84302684510755	6.19223112149839	8.9123028855769	0.73616772214287	0.393964456953483	1.00013952870948	-2.07761986301754	-6.26074703476423
-0.502539329230785	-0.549909308552742	0.0372911691665649	4.86686465633379	3.68690425632688	4.30897679891093	0.772176527190219	0.476832834535065	1.11642518811494	-2.70766495507338	-6.73521705054617
0.183163623325527	0.168785181827843	-0.364955841563642	1.44680026522122	8.01804983346783	5.53986700802882	0.664749844742172	0.631781763892216	1.10167115153362	-1.8800655553546	-6.78588766769303
-0.0634800135158002	-0.827826451975852	0.946298718452454	1.5787425759595	6.87185402306875	6.83984244380655	0.838360397693007	0.326565904655055	1.24187844317514	-2.32263510114055	-6.34014784147404
-0.0852089901454747	0.301190152298659	0.249371411278844	0.507556187238195	5.75965231803203	9.02094130191158	0.718081594537162	0.327994275390248	1.11521175553121	-1.86328919935445	-6.28717734043913
0.538965844549239	0.257166545372456	-0.642270842101425	0.783845499682772	6.35661399467059	5.21272887361813	0.848118837479322	0.325585074702669	1.0576520972957	-2.38851597919518	-6.21774971602411
-0.645349797327071	-0.472190518863499	0.819652502890676	2.199228755048	5.87548584970643	3.19447466397207	0.842106296167049	0.362407079990661	1.15917008886366	-2.94663368407262	-6.50877648283504
0.584282671101391	-0.758095412049443	0.990386314224452	6.04053122434876	8.98932179639797	9.14960886760358	0.821877323106879	0.540695351451964	1.04033417911477	-2.13244051690859	-6.90065159147449
0.749772837385535	-0.365218948107213	-0.0549150668084621	2.81166484119496	8.10802338858755	6.86829492917249	0.860066059084723	0.456031268619286	1.45110690941237	-2.02662349935173	-6.38199086440172
0.10770439915359	0.853268191218376	0.314712141640484	2.51077936566147	6.13345430465947	8.52669033558638	0.578214645396704	0.32423850687965	1.28119686901968	-2.44808533028635	-7.03206861941148
0.165216424502432	-0.258446039166301	-0.289527629967779	3.27171585349194	5.40132947491592	8.90767411914734	1.13289347549321	0.525006779929124	1.0270983116967	-2.85721215059236	-6.89089011284703
-0.0729491054080427	0.682915543206036	-0.0947059979662299	1.17585588490024	5.99830996614388	3.38207855284993	1.24103309098376	0.371675269848944	1.12965000098516	-2.42338644264668	-6.66308473502574
-0.443915231153369	-0.11804564204067	0.931694942526519	1.79334021899556	7.00389027509148	5.27668404595063	0.746411189838543	0.334642735726437	1.18907118526285	-2.55357721815162	-6.81737299926221
0.448702200781554	0.843296768143773	-0.832225468941033	3.2708233608189	8.24515507059254	3.4371302682377	1.04388125590303	0.63579078724089	1.36230470940038	-1.55724797286019	-6.95824988601905
-0.715482189320028	-0.227647295687348	0.627685813698918	5.67708351148696	3.43636395956359	8.02741293781014	0.841224797062054	0.334600871712483	1.19086665774721	-1.8040159098183	-6.83704253567248
0.787654451094568	0.208072322420776	-0.484618096146733	1.31653335556156	7.08709989534616	9.0979068279261	1.19099728008215	0.388147854106652	1.48736117904137	-2.73812148374715	-6.5081566236273
-0.283712834585458	-0.377849825192243	0.231225266586989	1.37853077923739	4.21124863982083	6.56893907931976	0.918313188489494	0.234347963165176	1.11233662263531	-1.97955765876434	-6.92930629400947
0.61442822124809	-0.293468626681715	-0.186996954958886	3.27784349799007	8.90185003600233	5.11872164373681	1.06922515815287	0.591634442492673	1.13501980131406	-2.01333968041793	-6.37404361742649
0.892725141718984	-0.880266700871289	0.368385106790811	1.80204873332871	6.01845282958643	6.89194269563688	0.995190950857556	0.384811872719705	1.1682847007654	-2.88619019332828	-6.56621189946026
0.326382976491004	-0.480049894191325	-0.668362493161112	5.5856944982763	7.4965804614325	6.8313599707975	0.764595108161499	0.315546913677028	1.32406606116838	-2.65830404640704	-6.36555534120083
-0.545208973810077	0.151013526134193	-0.304138720035553	2.09355930754851	9.06913049931079	6.13138052319243	0.749819407238327	0.337653315681624	1.5225505772926	-2.22632196060512	-6.77208862991832
-0.198873076122254	-0.770070037338883	-0.624307259451598	4.08311404005472	4.8193488591444	7.14148325466565	0.827354767885896	0.593354077880403	1.31751391843592	-2.18906382083734	-6.74110030523854
0.190215728245676	-0.766130132135004	0.0969342575408518	0.833565661332791	7.50579043921361	6.000548751604	0.928443562626513	0.221427406469519	1.29461938245412	-1.45804493507728	-6.76475476506755
-0.749501957092434	-0.966941914055496	-0.644842431880534	0.323894511483628	8.41618594090907	4.19505468527762	0.679909942173909	0.356183422819883	0.864730959865775	-2.06625426153075	-6.3804949494279
-0.572703952435404	-0.862895715050399	0.580585788469762	4.8573472287633	3.55536965207979	7.71754778583708	0.974193991133132	0.44887500012747	1.1843212532334	-2.20428657387557	-6.46944028271925
-0.266351537313312	-0.94051700597629	-0.505697365384549	0.979512609729009	6.72616842791323	4.96269705792083	0.848388880838885	0.482642490750292	0.917515967015746	-2.35324809858924	-6.76103626218738
-0.70567638380453	0.695205461233854	-0.612673688679934	1.39154267629799	8.16636751522032	5.17135090576254	0.826073306656486	0.293805828610463	0.992289268672394	-2.82863841313472	-6.32547242901517
-0.483533319085836	0.651408357080072	-0.162055965512991	5.26896930357207	5.33794718276618	3.52762121505743	1.223033195514	0.293838603058307	1.51351966977252	-2.77562036467184	-6.96560488885346
-0.00691117392852902	0.473348236642778	-0.23185796616599	5.0517068323695	6.93568398424284	4.69791677362776	0.901586632047022	0.57060189433615	1.27752676785728	-2.40061923200126	-7.00805212901651
0.615190309938043	-0.243805853649974	0.806600408628583	1.54179010645511	6.10689513957507	7.82918803546159	0.792372672194181	0.486984731815459	1.31678246993511	-2.10721468013865	-7.60532351918199
0.183178566396236	0.743830601219088	0.945551639888436	2.69677204045436	4.21586388742442	6.50485018457147	0.813468325770274	0.315587631902946	1.31621507097586	-2.29378055308607	-6.15754786976916
-0.251948536839336	-0.663511923979968	0.702812216710299	1.76164281455715	5.48493684796717	3.20949643053466	0.961342143442573	0.26855748212441	1.11006610846573	-2.07142470578154	-6.42812311220103
-0.126171493437141	-0.82422423036769	-0.328437642194331	6.16676887579651	8.70998210226418	7.32479795551018	1.0627246105095	0.450637288209442	1.36904656269106	-2.40053125848039	-6.32270531539842
-0.150411470793188	0.381772404536605	0.355113097466528	4.24713453232658	7.00268460823062	5.68958402651502	0.725423112276435	0.370677314683457	1.46248949889524	-2.53476555762938	-6.46804853452258
0.496870403643698	-0.619412993546575	0.549063147511333	2.31930873414112	4.50790601585416	4.46551165786755	0.8078492052397	0.272182831421916	1.27056333101073	-2.18955033205379	-6.4173831157306
0.82468698034063	-0.39140754006803	-0.796045154333115	0.890173554364469	8.17590900194154	8.16516573240696	0.839072451414196	0.308452283607983	1.24405133493881	-2.25597308752364	-6.74914692387891
0.785835037007928	-0.322366518434137	0.49391528731212	6.17155665849544	6.68261536127319	3.64869543570185	0.899098926001429	0.419260913853278	1.19101854747751	-2.34370378235478	-6.69323903809629
0.387427553068846	-0.520325426012278	-0.383997202850878	4.42985862242123	5.93316597245221	5.14254298835715	0.892126007466971	0.692316156374763	1.2729012347262	-2.33616112035661	-6.79046974894021
-0.0938456454314291	0.554294770117849	-0.168780690990388	5.87330024424433	8.41897406234838	8.96194063081109	1.17461152972184	0.290847390501207	0.944007897644575	-2.43412001316593	-6.36149464880108
0.229994449298829	0.950922734569758	0.50988682359457	4.30110674290865	5.7305915323108	6.38442101863618	1.11244528932213	0.397883039697448	1.14696166224231	-2.60552424379938	-6.38438354244714
-0.47502277744934	0.162449445109814	0.847282523754984	6.00547611863147	3.36072004837106	8.98720337398574	1.02048029751925	0.446732831523097	1.0715522918212	-2.4759636830162	-6.17171398065607
-0.28808631002903	-0.700486521236598	0.0653498047031462	4.16248219981715	3.64870320964852	3.62780241712662	0.696361040357171	0.330760817389887	1.278605527217	-1.93167466856132	-6.66316996183061
0.457088048104197	0.398335511796176	0.960790661163628	1.03679829318766	4.93441195232694	8.35665906987882	1.25987687105133	0.361919611542949	1.2996225850627	-3.16424684572764	-6.36280698812374
-0.18330507632345	-0.071608065161854	-0.524285054765642	3.48577509439854	9.0063718696191	7.21934333021604	0.680926999219225	0.470864508087407	1.15218337647337	-2.56271415790276	-5.26912993314527
0.838775179814547	0.770012257155031	0.0278465081937611	3.88258543525628	5.95133306408735	7.33935645834169	0.748883138211052	0.511171167839601	1.54485086944778	-2.20963221874226	-6.63746151311671
-0.417399087920785	0.529390738811344	-0.409681777004153	0.412410368215784	8.66880535879039	9.32172472574278	0.938977062230596	0.547443733115724	1.19993155620642	-2.96919983356683	-6.39122695440438
-0.907637197058648	0.593405281193554	0.63676227349788	2.21824142649923	7.4242964561364	9.06615087458032	0.968899943942006	0.354416520410051	1.4878351641139	-2.40275790315718	-6.42711190283466
-0.457795700058341	0.191214981488883	0.419123189523816	4.86223093353778	6.40768410347704	5.71440487334006	0.582462117868795	0.257112974086939	0.801169600628717	-2.48717739107142	-6.70438339970614
0.962396506685764	-0.39370668772608	0.0157715482637286	1.92569461473883	5.39312081189501	8.01836096542201	1.12807693722589	0.27332962488616	1.43959074611099	-2.20558403438113	-6.09689590965223
-0.689156434033066	-0.717996004037559	0.475284940563142	4.81977803834715	4.17187634142942	3.72653398441269	1.04878093807817	0.289545092590477	1.17475031280407	-1.59850937192018	-6.40786159954397
-0.572485421318561	-0.914722410496324	-0.183121422771364	4.76496691007793	9.05052910972253	8.24721304522973	0.71840564728414	0.824326419360706	1.24063201110836	-2.02551247151942	-5.71529257767023
0.569005055353045	-0.945066091604531	0.803118585143238	1.84417480823168	4.11563962143574	5.84565113935956	0.685551854204201	0.341151030193021	1.12455590808681	-2.98285713615286	-6.38855573844146
-0.681169213727117	0.941933136433363	0.864473758731037	6.02805056843363	4.55057933622638	6.81843982210717	0.710603109693739	0.268151660921849	1.11688476449456	-2.00616444652214	-6.03040665678364
0.415809639729559	0.681635723914951	-0.208105690311641	0.315357973411124	3.46639067790836	5.73519454991925	0.70351024549445	0.449454204535866	1.27403565545852	-1.86692747787302	-6.20264744952731
-0.552422864828259	0.248081064783037	-0.672953642439097	4.41490089217173	8.228342423124	5.91804637470599	0.746339775643286	0.398086608169684	1.11601553931005	-1.79304769491804	-6.87955089529558
-0.304384812712669	0.471377051901072	0.241367289796472	2.86484685803943	3.3760029545883	3.50100013050241	1.1500799656295	0.456010374371305	1.16806893964176	-2.67159081137478	-6.77398672783891
-0.681132760364562	0.909157042391598	-0.297531399875879	2.97385057818477	3.68001972873581	4.0222763183537	1.1602460500792	0.541284775315171	1.07615548637	-1.6162389872274	-6.85929921462786
0.622908778488636	0.14824141934514	-0.298717667348683	4.47291003982271	5.32502224009329	8.52742183558772	0.810905989656156	0.464096013750537	1.01796242019728	-2.49968042929153	-6.66470430620341
-0.0495402938686311	-0.79201414110139	-0.482605720870197	2.98203033394443	8.36294176613833	4.23739138234814	0.8645024643728	0.290633896978774	1.55074413284602	-2.15337722247539	-6.67240356520337
-0.449248494580388	-0.556349960621446	0.18283214699477	0.492937491179398	5.38615043441938	8.62652279992924	1.04922497611972	0.394061833653892	1.66946370887034	-2.38462464979772	-6.72479418391009
0.692181007470936	0.433648672420532	-0.401649988722056	3.47907468967693	5.04661144481187	9.24961547478875	0.833632175198385	0.415684892991995	1.26105716085808	-2.64154670173949	-6.29833734861024
0.841395301278681	0.344376111868769	-0.29649696405977	1.54339300677662	9.17819131714876	6.51288392062597	1.42236955006434	0.287012343582182	0.976960694667708	-2.85707972746515	-6.60165289739373
-0.515237422194332	0.12586737331003	0.844504573382437	5.85762121199542	8.03982990851252	3.41480779290843	1.05363720259781	0.356013427605275	1.25705422176784	-2.41141766129887	-6.85697943820534
0.713884479831904	-0.280082525219768	0.190247174352407	2.90276962844075	9.13493904840958	9.24640939472836	0.933830678491026	0.931542052105346	1.32720607815973	-2.88816020593552	-6.7035102817816
0.771841718815267	-0.984984314069152	0.543270555790514	3.17119677732609	5.63860043614669	8.08711578618199	0.969557381915113	0.291730271472017	1.38607905473256	-1.83579394869393	-6.84114293709937
0.167957880999893	0.848816679790616	-0.00216213893145323	1.32780973877675	5.2498797733308	3.66562758309661	1.28278728846097	0.472663086338647	1.10864879725091	-2.76703748497266	-6.08936703964221
-0.153424018993974	0.448751772288233	0.117058760486543	1.41007661658528	5.06299884686437	4.87416065596717	0.810998208556341	0.668854827829162	1.34996643797667	-2.67976482255154	-6.768820310711
0.114635491743684	0.97859387146309	-0.778864339459687	0.433089569610384	4.96124574955944	8.7031428870977	0.996724389662559	0.309815421964567	1.0986396004573	-2.44232928458529	-6.18102531028771
-0.38746562320739	-0.950292150955647	0.9955651499331	2.89576998382603	9.01930514361044	7.75005841180657	0.788404169848645	0.642317635399685	0.970517431825585	-1.70549374653449	-6.4742509638299
0.665011640172452	-0.740983624011278	0.522015727125108	2.23430276312979	4.50148196806107	6.48420106955009	0.773266743038984	0.233383744540771	1.18731670005037	-2.03646385518118	-7.07040729645643
-0.1084886607714	0.841930084396154	-0.786372527014464	0.57692672242229	5.05483507202181	8.46885209480292	1.13336430983597	0.524423514195075	1.51783759921833	-2.81898333334564	-6.1481398002895
-0.73839426971972	-0.77281544636935	0.670862350147218	5.05256321437268	8.20847929595074	8.6061718992954	0.611833188498377	0.477721582371524	1.03131771228313	-2.59808473618491	-6.37119282089606
-0.274793601594865	-0.98901483649388	-0.55938807874918	5.33101424575295	7.69398422201149	7.6421991207713	0.944612295370729	0.623800685625543	1.40825332168746	-2.47841366935977	-6.53541880311828
-0.230411656666547	-0.798238344956189	-0.941264254041016	3.85253241364444	6.03846155514444	4.42980497721526	0.86464859124232	0.235777481285396	1.50755561267024	-2.86372707396185	-6.94768062155291
0.525587820913643	0.883954098913819	0.97653945395723	3.28582496837035	8.95487096801125	7.1092197521327	1.26086812719291	0.35034877708572	1.24611230585485	-2.62517737831725	-6.50133381161342
0.970690769143403	-0.748708071187139	-0.658130542840809	5.78702558678712	7.06457708801512	5.75228658987132	1.17498104103908	0.515006368643202	1.20063188730747	-2.78965820299517	-6.34976813444614
0.282515859231353	0.103658300824463	0.561078396625817	2.14594716175863	5.20262871750037	5.46129333713147	0.991631394130985	0.253597917606095	1.08088971603901	-2.1431596784227	-5.88278192750165
-0.0293354284949601	-0.453279481269419	0.61434445111081	3.97431885010408	6.32580724401719	4.26539922546722	0.700245082629818	0.652917791402816	1.32196340319208	-2.88641942228966	-6.2576004401944
0.947975561954081	0.625175376422703	0.323453829623759	2.78275521587303	6.24337030783362	6.89792581260629	1.1657468087148	0.527642114931212	1.01395953540625	-1.89435194358373	-6.45504582492209
0.591793820261955	0.0421898593194783	-0.292714751791209	3.91970914517353	8.43205128308997	5.2037427105998	1.12338532910613	0.425383880921882	1.3977268653629	-2.36438382977862	-7.02713604161913
0.265672250185162	-0.348823781590909	0.733903867192566	3.43512707988258	6.76408698218464	5.4054118604608	0.934808647141679	0.540797264556815	1.36166231949766	-1.92612876243224	-6.43940294620275
-0.297391498461366	0.00946462573483586	0.208694706205279	2.7207677210222	7.14120545237407	4.20543903810189	1.20575540616084	0.661815321287995	0.963549228489551	-2.75180194853395	-7.14197118816454
-0.9208710687235	0.89160862704739	0.0615331600420177	1.62059429959463	7.94760679646687	7.06668664075503	1.31459113808968	0.512064516943034	1.68518104006586	-2.28121441973792	-6.83208587770404
-0.680421049240977	-0.193585574626923	-0.0149031509645283	3.57690759955318	4.51716364526587	6.2202074416587	0.944123092827411	0.271545022366585	1.20022738200959	-2.19970295142471	-6.30533419391771
0.207357895560563	0.638450222089887	0.223845255095512	5.01131122863332	5.89812579873975	4.31687638976631	0.798505820666807	0.329633892385037	1.14369582120122	-1.54037093111479	-5.80045143616184
-0.711694667581469	0.811281685717404	0.872065493371338	0.0392544223042525	5.40304550561834	3.48975740610638	0.824653182618852	0.235773420615433	1.23236737294192	-1.7023816145643	-6.8632951719133
-0.265733440406621	0.781877280212939	-0.641285280697048	1.27745675680151	5.85873879655873	8.17793724130586	0.716998899659549	0.450709545583044	1.12150971698023	-2.18081999847254	-6.19740665765377
-0.0304845711216331	-0.996854814235121	0.269403262063861	2.3834808835573	5.21151334083774	3.57081742623873	1.07747091821283	0.284112130199308	1.29795702684743	-2.24902470539644	-6.75122482091854
-0.606119372416288	0.984006754588336	-0.759200852364302	4.55861478243211	7.42795471978633	7.40869642731544	1.01639249650688	0.908220886735832	1.15117726792116	-2.15339381875212	-6.68855744618536
0.402429641690105	0.332738604396582	0.743030474986881	3.74170202961694	6.45739149531514	8.67733665669033	0.874440992793329	0.421583926051996	1.2409008512991	-2.80245294302235	-6.44660152920443
0.368623935151845	0.948145122732967	0.753582087811083	1.80006713764444	5.48232022441429	3.83425471516208	0.936711773201135	0.427795123991719	1.06601590530349	-2.68073481416171	-6.24020888046288
-0.536474790424109	0.482640750706196	-0.799585246946663	2.36508994058642	6.21386138788009	3.73017823330743	0.823279139890318	0.533581870851088	0.909232213203237	-2.64576934890093	-6.71666304004782
0.830050713848323	0.959459922276437	0.585116849280894	2.87124140462654	6.79310055076195	3.16729274929051	0.996112540781882	0.381306592974505	1.30548098917673	-2.47393954369794	-6.32658040121974
0.6146653695032	0.950685647781938	-0.447506726719439	3.4121014032393	8.47819022713362	4.59711778564245	0.631085791205032	0.44345758134464	1.30465143662024	-2.08415189379381	-6.43094460056385
-0.556944265030324	-0.169162445235997	0.77219542209059	1.30589993800846	4.03345729590343	4.89585050261349	0.694593374664771	0.378967938916151	1.32572730706952	-2.98177235931245	-6.78370343695679
0.100639729294926	-0.160504736471921	0.741350624710321	4.84276162830021	5.96815626065816	6.97684528954214	0.859373418176396	0.46686480457412	1.06493548526168	-2.25744145427287	-6.7715472054403
0.102089973632246	-0.328994393814355	0.0246455240994692	5.00191923019603	7.34463893556664	4.56921268326008	0.911599039270895	0.412582569016415	1.44098849569105	-2.50384096583341	-6.29888540151979
-0.682552107609808	0.0801196973770857	0.407351690344512	4.66737657250008	7.58800958785689	6.01876177008932	0.966557298844772	0.495583665486822	0.948680356993993	-2.95476403502059	-6.46080254098919
0.975365318823606	-0.677754047326744	-0.153455979190767	3.14625057890251	7.72326429037529	6.25808955902952	0.813615387727114	0.465024236785733	1.01602231639591	-2.96004133906179	-6.36587410103537
0.454343100078404	0.907231372315437	0.197766147553921	6.21252298753606	8.7571086593773	7.00659355898554	0.736976522162611	0.642443641383893	0.991601458800269	-2.69642983946002	-6.45147186011885
0.6342091136612	0.782850391231477	-0.593134510796517	6.04737147526124	8.39970425524928	5.60761804901162	1.02893912298937	0.205295393415124	1.02413081937069	-2.30332834739538	-6.68515087185903
-0.589157538954169	-0.718539238907397	-0.341323619708419	3.49029731065271	5.90410880891614	7.99721399743448	0.802818453490913	0.256030962231158	1.18796647961849	-2.34693508386893	-6.86503897762011
0.149871096480638	-0.0883935028687119	-0.602654475253075	5.18159109825052	3.97377464165275	6.01742179125668	1.15808069085658	0.73196415936127	1.34974348494053	-2.5069350307558	-6.50231446391618
-0.33837101701647	0.56147159030661	-0.736475669313222	1.57553145029465	7.45299685637755	7.47322600272841	0.779847320785089	0.332743114298674	1.32003340527185	-1.46604623008837	-5.89554277865443
0.722734429407865	-0.563118115998805	-0.0333418636582792	1.4680052466881	7.33010333032891	4.36991080110242	0.882914640579594	0.394110703644942	1.87792332843162	-2.50815763593222	-6.40819971501186
0.446628564503044	0.0951104275882244	-0.320508266333491	2.10034345408973	7.85228260091722	3.6959766598289	0.966321427177496	0.619860140511751	1.46731214413653	-1.97461756629228	-6.36249897205882
0.817326886579394	0.909919376950711	-0.854351163376123	3.85655644485007	6.40707657261665	6.03130049946345	0.934950486102897	0.494318975493681	1.63229040568475	-2.54248034336142	-6.45290781456672
0.0992179028689861	0.925040999427438	-0.763480220921338	6.11724570484337	3.44366669300889	9.17316304680968	0.914171116955034	0.394654820282962	1.1914077712027	-2.41891501522413	-6.56836104649694
0.130631425883621	0.733566738665104	-0.369104226119816	1.11374173206502	5.70690686081202	3.94035785057784	0.711983407672616	0.700668289699077	1.52271333933329	-2.42862483972389	-6.37258452110299
-0.972848310135305	0.237674276810139	0.817474990617484	2.15644845147664	6.33257642929522	7.58023698121662	0.880206599389332	0.359002812859918	1.53391833807697	-2.29725978127165	-6.53081742591441
-0.773259074892849	-0.58263396890834	0.657568562310189	6.05139510562731	7.91433226686058	9.14899623847368	1.13349299573205	0.298745342780227	1.47954314406164	-2.39464437863642	-6.38114070917833
-0.823564116377383	-0.481687114574015	-0.635029670782387	1.82943501766595	7.06812887317266	4.16785859784571	0.793386773321561	0.194089200826275	1.30211460733775	-1.61345862490979	-6.42257845857937
-0.842458291910589	-0.287149313371629	0.324693554081023	2.76966180209122	4.80269703172323	5.68818632971248	1.04074478945934	0.4613432235605	1.28432881924205	-2.18137287096602	-6.62074927312117
0.541462658438832	-0.0405820477753878	-0.617825340479612	4.66925387529156	6.15761267927274	8.2586616665679	1.09280572815557	0.473468699909317	0.975368320679501	-2.23924582799428	-6.57286898512977
0.45133269764483	-0.846675722394139	-0.417445367202163	5.30198060155085	9.41746913573319	3.87421162195049	1.00409286450764	0.300645737772338	0.966968822110354	-2.61780510304507	-7.30894442505957
-0.859904963057488	0.815913765225559	-0.18069026293233	0.973147207395881	4.00749002454807	8.91523090587213	1.2390095695306	0.401624800110981	1.11913734298917	-3.02580970082765	-6.99455093704497
0.539314958732575	0.296680714935064	-0.345628926996142	2.22112384324917	8.56629112422675	4.56245342826997	0.913762889957163	0.273519696481759	0.932099654721372	-2.22648912126908	-6.17965443461565
0.541310825385153	-0.88874045945704	-0.402969470247626	0.103429722845971	4.68035257247685	6.73820132117725	0.746249318368775	0.51500850561197	1.39125960835485	-2.44526144888762	-6.73021062726494
-0.398271865211427	0.0259386408142745	0.942653097677976	5.07670577776735	4.34776519256893	6.63344354666974	1.00402076845363	0.235528769019974	1.60058412464467	-2.72635573092118	-6.80773973723791
0.0764219737611711	-0.50696083670482	-0.973474558442831	4.7142937567777	5.32121201143912	9.08677003781694	0.773978858124007	0.336521532500875	1.28425603041987	-2.6999825304748	-6.63487413278765
0.177655428182334	-0.320045662578195	-0.0959246545098722	3.2257701799445	4.77398454046415	6.58887550161463	0.743573533826715	0.212813422878712	1.43371081368915	-2.51189009537504	-6.17904682168231
0.676994537934661	-0.543890879489481	-0.0558248083107173	3.83790592608396	7.49399673159264	7.34536506665863	1.06286201743438	0.551531329634366	1.29834368448022	-2.44696985002422	-6.24622325128498
-0.97705024946481	-0.459411880467087	0.98575216345489	4.01592353661484	4.19007111001171	5.45259726052783	1.40547606308564	0.388079584983329	1.02879093092318	-2.39716918334705	-6.36355918668467
0.161909985821694	-0.919366632588208	0.79308970272541	0.806160888636866	7.68823003416647	5.87237438094698	1.05373927800762	0.412408994027612	1.14016616419613	-2.22978727973651	-7.03058866146482
0.843683414161205	-0.913460234180093	-0.859814638271928	6.2276299237263	7.26697641247368	9.3203989606222	0.813623694131985	0.43550064164225	1.24333493894319	-2.10558997223874	-6.45446460140672
-0.710995916742831	-0.647111953701824	0.172390559222549	1.39080206524285	6.45940080159367	3.97865756815481	0.910647888995145	0.396740115557975	0.880336990762792	-2.0336683946438	-6.22747491635909
0.67615072382614	-0.308248676359653	0.965285058598965	4.71930218702178	3.9192526342723	3.23718451340874	0.873606199771078	0.302211617817485	1.21048807236704	-2.84250482676074	-7.08161061523012
-0.803410736378282	0.249295615125448	0.333153699059039	5.04961792579244	8.17301444589738	6.20717737369264	0.581921639798602	0.395935206468221	1.31067950517732	-2.56875093761248	-6.2444564025409
-0.491495629772544	0.339082685764879	-0.830967175774276	5.20227461232761	6.0856648320704	4.30521932600853	0.803079989371298	1.10759120073401	1.35365012439508	-1.86865375349403	-5.98287828440095
0.976501971948892	-0.0761076384223998	0.727969365660101	0.196256570942507	4.03270124228505	7.2591550687176	0.883843369074285	0.332357514719129	0.861067723641392	-2.5504853347864	-6.47913659067592
0.782303756568581	-0.487949937116355	-0.921011992264539	4.66348346953672	3.50319607733241	6.42016531822687	0.877345948404822	0.527862974942464	1.09254809901841	-2.72764838714734	-5.96967316179262
-0.473163228947669	0.270006361417472	0.60819506412372	2.63062922042613	8.00219005769022	4.60859284191032	1.13235508053229	0.398241036134909	1.28673075532874	-2.56915638448539	-6.54730965701752
0.804285644553602	-0.813444614876062	0.103870283346623	4.14095178637186	3.9494000828574	7.70408842163482	0.996748288278528	0.564115408455333	1.09380714758401	-2.32819732032715	-6.1173016021235
0.92509396513924	-0.292809901293367	-0.888430202845484	3.11041409499197	6.38184516222142	4.66912697007402	1.09182450914396	0.308428170315162	1.22471388418294	-2.05769932333684	-6.48071158422364
-0.0318673220463097	0.80060362489894	0.317038127221167	5.13260811857566	6.39707500693701	5.24080726303576	0.782492340551005	0.292424938143155	1.24061884895471	-1.77111487826631	-6.12258910328491
0.776887853164226	-0.820402182172984	-0.720568217337132	4.36521112557064	6.01874548488527	5.8136978310503	0.996851286028842	0.239113110117456	1.31541627020757	-2.36327965255782	-6.5839401561937
-0.206852635834366	0.865009942092001	0.282844104804099	1.95014312111726	6.85685814137866	9.13935769737833	0.777237264762352	0.254092138639382	1.47357760435464	-2.4570615327809	-6.36529914261499
0.476446019485593	-0.842559526674449	-0.826747120823711	5.38166745362809	6.93473010167552	4.71949298372351	0.823722560938911	0.365958618083281	1.80125369213468	-2.35643859231052	-6.48377064401765
0.235876150429249	-0.302031935658306	-0.860873631667346	4.82901764899687	8.36700893879812	5.27908554447411	0.872320455397597	0.244326349449236	1.23690779732272	-2.39313194779578	-6.52940832587932
0.895656979177147	-0.290825787466019	-0.127875059377402	1.32191828679127	7.46808188975831	7.83549770646757	0.979592695922274	0.299071500200229	0.999908874416371	-2.18284705293827	-6.53055631185198
-0.369050173554569	-0.420233523007482	0.874026072677225	3.94338585108336	4.73468418692096	6.81467912932207	0.736049743291377	0.315670347322447	0.891268812773206	-2.60484776091445	-6.64313499273751
0.549008995760232	-0.37358395382762	-0.760460000950843	0.309308979777688	4.9425154359267	6.28869973884351	1.12810582180858	0.455020473791508	1.04087544034	-2.29198345196716	-6.30446468409924
-0.961670177988708	0.759128292556852	0.37231189198792	4.05554417266479	5.64670276550409	7.64018773861202	0.847174825365735	0.280296739945317	0.957816774618548	-2.61954618223279	-6.57308743154942
-0.652629820164293	0.337645108811557	0.316108386497945	4.10512620120101	8.37580158408708	5.02255899278213	1.46562422104291	0.370991893735226	0.937275774398975	-2.15681482775652	-6.43573944237048
-0.476065140217543	0.724538315553218	-0.479794251732528	5.16204284517588	6.89109982514509	8.91212432033323	1.19893409634191	0.309528981661263	0.968812174016125	-2.14834832573719	-6.88826241919051
-0.18645822070539	0.459715209901333	0.923200739081949	1.6387656249147	4.41762519673566	4.68245500665739	1.0838182728536	0.432099656521797	1.01549365025803	-2.91557227998945	-6.52345782735517
-0.987456267699599	-0.484252756927162	-0.628119679633528	0.592297507591475	9.17838903052717	5.99933495384445	0.896960310369208	0.257839842810918	1.0600769745623	-2.6117780799141	-5.92287984839961
-0.172455841209739	0.960576283279806	0.873024811502546	2.44024692534793	6.71267901683654	5.42450701123333	0.708490429951735	0.68427587883709	1.04263125612977	-2.52417280549252	-5.95791732868237
0.564627190120518	-0.313092619180679	0.909366304986179	1.88094511078809	7.59818125141036	3.93772808124311	1.17588024952042	0.411942796717969	1.25759072964623	-2.02657097443422	-6.5760379383119
0.185556607786566	0.937858982011676	-0.288343459833413	0.533937543407572	3.39710184669899	8.59800395952506	0.851689198732255	0.427699727084523	0.905917390388757	-2.64055948271345	-6.62188973823931
-0.787196488585323	0.572114863432944	0.685492041986436	2.38270829457586	7.02461105993249	6.05240071112624	0.862232977044539	0.56768472143874	1.14669630463964	-2.61352814556543	-6.70761697700814
-0.289954061619937	-0.540879721287638	-0.398592301644385	2.334316387933	5.68034611138734	3.44522743934595	0.885940219396744	0.32507896919634	1.3419532952309	-2.66471460361229	-5.75004518096858
-0.251046255230904	0.331578807439655	0.332692562136799	3.36552415430992	7.15588437530728	6.26922887706111	1.10123656073748	0.36928607830983	1.53852036779919	-2.41378461766557	-7.02775935880987
-0.545705457683653	-0.639968629926443	0.862841326277703	4.30558091254435	4.93794198681847	7.74729155241863	1.17600893305521	0.476670882926236	1.47150760028545	-2.36479257788148	-7.62905837701847
-0.332710786256939	0.655811912380159	0.0171208595857024	1.79875641717339	7.06572766576987	5.73233740069037	0.956749773416871	0.552545216603819	1.30770476996004	-2.62079030413323	-6.44051596650965
-0.650658801663667	0.719986361917108	-0.362239999230951	3.43905804462876	3.64026064065592	8.16698514167837	0.768409096959769	0.361727715880722	1.50367782073757	-2.22528779075788	-6.59484866670476
-0.690209969412535	-0.833123448304832	-0.64235915010795	3.530719859877	4.8547830859336	6.59643049626476	1.03605716012248	0.719260958721968	1.16066235359804	-3.30896703919082	-6.83032000079387
-0.512089673429728	-0.991908495314419	-0.34468468464911	2.36268642616182	9.4105032435644	4.74592782125203	0.680600411546714	0.72754622506583	1.23804936840426	-2.20438480548802	-6.53621764273745
0.857094404753298	-0.766390569973737	0.162415371276438	4.05877111686283	5.65004158197348	4.48159105861056	0.843977021590423	0.531890220343584	1.61639728067632	-1.94354122154984	-6.43711408479015
0.400511890649796	-0.564467961899936	-0.796377450693399	5.14189704858259	7.90310244686493	7.02357493357367	1.21764335155372	0.587682804027892	1.27920871683656	-2.48436374458507	-6.76671858481345
-0.862237841822207	-0.138504019472748	-0.690887198783457	5.98998896418075	6.15119975989748	5.41259206720238	1.00148616705126	0.534735401444399	0.92625832553696	-2.52990685656034	-6.55502256074018
0.815929437521845	-0.688940325286239	0.177285698242486	5.99573147647658	4.79970407688322	8.12458216710428	0.585751307393033	0.251688162973331	1.01771038514732	-2.5790805299124	-5.94597673992696
-0.301722614560276	-0.848179548047483	-0.19641017075628	2.44794090306727	8.70957310109049	9.15888708905017	0.780295040232448	0.321407717850462	0.978400204244233	-2.50379207650887	-6.76597767422766
-0.362369257956743	-0.145064866170287	-0.411344041582197	6.11865821954313	3.21281285119118	8.25231708887363	1.10394663307557	0.416329180733528	1.12540674108884	-2.73517355831545	-6.52262159328212
0.217332024592906	-0.916143530979753	-0.116350176744163	6.01101419251448	6.24454247533339	6.34896224847036	1.18789735551902	0.285745573737676	1.49075083344137	-2.10262613476491	-6.39050010594921
-0.235931847244501	-0.592233393341303	-0.658220029901713	5.8320265590411	3.36009552571718	5.96848930712517	0.873072999634253	0.332761008569446	1.22937609342999	-2.63802477897112	-6.79330075283771
0.577744041569531	-0.140350297559053	-0.26483291015029	4.04370456013741	3.64235958723975	6.8146555924331	1.12002080792285	0.417338120415026	1.0128039264609	-2.21259292651186	-6.69905756700896
-0.506416223943233	-0.00526593253016472	-0.469355713576078	0.130264585082838	7.82472338942259	9.41838762738634	0.872785639173955	0.60238304744503	1.26299317172353	-1.70318976408089	-6.81814101234641
-0.335626432206482	0.925181154627353	-0.787354020867497	1.39503094155252	5.28934069529945	4.19984925591645	1.00464484668477	0.350168115395942	0.922961634266656	-2.26100914746373	-6.44052419600424
0.316261340864003	0.999094693455845	0.473934517707676	1.98074460534619	7.72850962411021	7.54058394884581	0.87945868252896	0.336865302084293	1.01678828377416	-1.98235496909054	-6.77917818325148
-0.201600044965744	0.0173582546412945	-0.872655944898725	3.461275981295	3.26771660997025	7.2193340948142	0.944426629353208	0.623765729991765	1.3106852233855	-2.68749784698486	-6.48196331604133
0.649735293351114	0.821395142003894	-0.0444583953358233	0.59289896734183	4.29207544740466	4.79218144198099	0.814748582752369	0.499188488338946	1.08561412558031	-2.37305595821761	-6.57561315357225
-0.921632239129394	0.837943109683692	0.0044965036213398	0.0415453710343199	4.8608125920353	4.73483651765472	0.809100432461781	0.225354667957534	1.28049510603299	-2.60010862608077	-6.46989272229511
0.250655882060528	0.433566917199641	0.807707008905709	5.11005656783019	8.59021123190954	4.09716514291669	0.992015052547172	0.344415753214932	0.977137714804458	-2.89645978615648	-6.4691082616044
-0.464525378774852	-0.373339188750833	0.331321705598384	4.73821606322636	9.30156826447669	4.59301326614703	0.853654652956434	0.463891065737219	1.06131939810703	-2.19017149615645	-6.38842454460097
0.419927734415978	0.904253111220896	0.299982234369963	1.61876265447641	5.85010966016056	6.49949525193989	1.18302122051205	0.266305369858626	0.991790879965885	-3.13685938892141	-7.04326579410643
-0.193388764746487	0.678008923772722	0.333041213918477	1.63107949721377	3.5814496851607	7.53677980885668	0.837135008962118	0.585965200693894	1.54845421983745	-2.1744463726498	-6.20650194303342
-0.775989156216383	0.288858288433403	0.440020610578358	2.9413938373398	8.45800953848122	4.06362160608232	0.749321550765602	0.472349143387317	1.37489030977674	-2.4566402558108	-6.04409499925997
-0.572552417870611	0.935315068345517	-0.936117618810385	4.83314826841375	7.12226547624805	7.98218084059173	0.718115247765682	0.478000834742611	1.63027026863866	-2.45681513355825	-6.51024532605623
-0.652177474461496	-0.222803196404129	0.165631379000843	5.91651399142464	6.90333582117772	5.93733602628883	0.976612321767424	0.530644829775651	1.15171022382522	-2.41028360589884	-6.47900627486046
0.421245997305959	-0.608120510354638	0.611392859835178	0.211589036435523	7.09397214759163	7.98464495347192	1.04718760585805	0.669484588993124	1.30715177933016	-1.79463761965116	-6.70446892079534
0.0744208651594818	0.0360486577264965	0.278961785137653	1.36002467681823	5.87898512488243	5.35572524937401	1.21072031877167	0.426991553697992	0.95377556936321	-2.35416449868129	-5.96944065813864
0.966958086006343	0.659933214075863	0.9779017502442	2.86928778725053	9.00622064338849	5.31976270142383	1.32451114035274	0.247420826460219	0.805435900704925	-2.52464124210038	-6.80164487280278
-0.280642570462078	0.469471426680684	0.601573779247701	5.67548861186442	9.25338326711528	7.18829224298505	0.909685558715591	0.443938709512084	0.834680829360512	-2.22977800171254	-6.71538661728687
0.678119515068829	0.274405995383859	-0.889498860575259	1.47562391777348	3.53259111350222	7.29877351916795	0.757506205659837	0.405111580146078	1.19703631060005	-2.41037530834826	-6.43353080200971
0.981887503992766	-0.498056632000953	-0.956747265998274	1.1163148469713	4.6169548319122	6.44786654688281	0.828210112594029	0.356569401762662	1.04859216219307	-2.12230073201975	-6.40560692318526
0.812248737551272	0.882988657802343	0.39679003180936	0.892124307346875	6.55595837752428	7.477724657224	0.756664671555298	0.357118538094199	1.05343367595164	-2.0223466735802	-6.3582701860456
0.0524737592786551	-0.91122834244743	0.824814959429204	1.35782826039153	5.96695000424131	7.71024894960554	0.685615923080846	0.331041603832191	1.18717654015768	-1.86113672495617	-6.00237177817502
0.442595268134028	-0.0995476930402219	-0.328513476531953	1.87782771135874	4.5302691822498	5.11029629182709	0.941150560033137	0.213553257572039	0.939956868481477	-2.41313805322331	-6.67618326850735
-0.560054731089622	-0.790829551871866	0.827760602813214	2.06009656036506	5.0456942624704	8.8212181651784	0.696153012353652	0.371412718789289	1.45498380901588	-1.90426655687389	-6.571080110945
-0.91500703105703	0.389468571171165	-0.620612412691116	5.10690277392487	8.54002096446058	5.91183814390254	0.782173451295803	0.284714571639944	1.04129401564038	-2.90929634474687	-6.69158804568421
-0.901425480376929	0.669076409190893	0.0875688781961799	5.95887340615001	6.84268524034615	7.32824319926984	0.901068876411194	0.388579652727593	1.19242177598245	-2.01984239896625	-6.11136763361254
-0.635253999382257	0.0570022477768362	0.174053207039833	4.00900298320315	3.34911279404804	4.44698048688418	1.47364171550913	0.518454643840591	1.19257682811795	-2.42145560239609	-6.60664472606624
-0.405659764073789	-0.423449687194079	0.79621061636135	1.90383097488762	9.35144350860937	8.92336157341564	0.726216610397959	0.315421035950272	0.947714037517653	-1.80972406780425	-6.90877436682299
0.448998337611556	0.599218669347465	0.992162630427629	4.88794232150314	8.4596062535851	6.45985126918031	0.796568125155339	0.464533298233766	1.04435805187173	-2.26997228822688	-6.3869554157999
-0.636949415318668	-0.814417161047459	-0.291661329567432	4.64648501538001	7.47802280431731	8.16070536540334	0.84352565010778	0.380660682872419	1.12638732792227	-2.19991459623884	-6.24926483882722
-0.29639593558386	0.950763637199998	0.255391796119511	4.70337472933924	5.61789040229065	4.32132425613494	1.19400662616529	0.331493791111544	0.966120143526702	-2.48357821804104	-6.54802281362633
-0.187487244140357	-0.732715854421258	-0.690302037168294	0.321185304234272	7.6911672064772	9.22664106757247	0.916173965125921	0.443919842779268	1.50435506588649	-2.66142723122177	-6.21008284985382
-0.90116419410333	-0.297797068487853	0.363779482897371	0.202892168393204	3.73552626974319	4.01398787948409	0.943629134139914	0.399493822350264	1.15442935672753	-2.71229267620667	-6.98705071781669
0.164624288212508	-0.811813832260668	-0.0714403358288109	0.32665478335146	3.16843039777528	7.8468718082217	0.69561300890354	0.224613460465137	1.20028978308868	-1.84958213391094	-6.61444264774139
-0.426555733662099	-0.0291865384206176	0.0131474509835243	4.83523648741931	3.3345186852534	4.90808541901258	1.13183286593383	0.379625426272824	1.61903083625659	-2.11498108968767	-6.44278005408158
-0.0110214781016111	0.545206889510155	-0.950052505359054	4.97386773360146	5.52703951179211	7.19079895603971	0.847500176298444	0.703012294416136	1.12412824038016	-1.60002475851092	-6.96151562404113
-0.202751744072884	-0.16073158569634	0.363026596140116	2.7898779387116	5.85797920560443	3.23186476395696	1.13280783263231	0.645375524021797	0.976228349256195	-1.74055136969414	-6.80661665980598
0.863013020716608	-0.13087668735534	-0.0239701485261321	2.35762539523528	8.10702460760145	3.31945164869085	1.08253803538696	0.223481204079779	1.49785825225289	-2.84018156204717	-6.10026225057433
0.179769640788436	0.989474688190967	-0.439121815375984	0.598724817691882	9.1429604871747	4.95267677859312	0.895486669797785	0.364066422425349	1.12623171915028	-2.94575858801259	-5.95207750314033
0.0231606131419539	0.909577629063278	-0.915907270275056	4.10146410763154	7.59147879714052	6.73196385395599	1.04608844030738	0.359037792771874	1.04110925856433	-2.2286744626147	-6.3692094285925
0.755879272706807	-0.592933856416494	-0.102268046233803	5.66275963584576	9.01965491561985	6.94174621143322	0.874403463468996	0.584564778672126	1.14683529708576	-1.88618873901595	-6.65995161317801
-0.325181048363447	0.263958743307739	0.353090075775981	0.831610964323244	4.19303329968452	7.52199938427838	0.701745863968084	0.443453486725338	1.1374862102238	-2.55640546215778	-6.44738837126429
-0.819213038310409	0.357685714494437	0.751091303303838	3.05496693090359	8.50010085445062	6.34192169188863	1.29631751599473	0.352559968379541	1.35727737734559	-2.50243056017887	-6.47249778012766
-0.567869963124394	-0.728213678114116	-0.421513081062585	0.899438233578403	6.17112427842794	7.99835434500311	0.860697131585585	0.394486375192424	1.33898545479346	-2.27654470823847	-7.08334942088558
-0.708392165135592	0.50960034923628	-0.547437446191907	5.83976686737601	6.52233863436132	7.33500763152703	1.03580165402179	0.505019261081666	1.1547963022897	-2.36636818769521	-6.02000458881719
-0.308890559244901	0.375116877723485	-0.107989347074181	3.06696481946381	4.11310578587989	5.71809699769186	1.05812256009805	0.512313617913277	1.33324032471119	-1.89501390369508	-6.86254875782156
0.983353897929192	0.353895150125027	0.465411770157516	4.28124801765589	5.99382097714805	9.1648393706323	1.03458035098448	0.217622099307425	0.966812126897655	-2.43177933332273	-6.82296183130528
-0.950838765129447	0.321005209349096	0.438022377900779	2.35120964803937	8.36025026604941	3.67458994297487	1.1136288273732	0.456643760080932	1.0352716892974	-2.40640605312899	-6.41446445690763
0.726382409222424	-0.55621726764366	-0.709646871779114	3.95177293598197	3.61371104159283	7.85593689859625	1.15579677176452	0.577931941947409	1.45612314046695	-2.44162246373921	-6.51138530143572
-0.572520147077739	-0.32741031749174	-0.0888902232982218	4.94741695904338	6.44357799814468	7.57855940916759	0.954597454230185	0.446821485434936	1.50957039530181	-2.1169094943079	-6.42819138644489
0.0978021845221519	0.0634426488541067	0.931141569279134	5.82802874917913	8.95780223159586	6.17100013666265	1.14593318030829	0.55179471098345	1.04628719461878	-2.09689096755295	-6.53971097684718
-0.497740551363677	-0.667797687463462	0.00396591937169433	0.557057585581559	5.82295123848043	7.23898348965608	0.662560459831882	0.224454547596469	1.32689694973906	-1.82730492360814	-6.4411598413687
0.197542937472463	0.299910564906895	0.301803077105433	2.43137110146281	6.25220832991557	6.54289812516949	0.999205486714156	0.638064595418154	1.2683865697618	-2.13464739405022	-6.17132702135373
0.259123218711466	0.00672628777101636	-0.403397570829839	2.83145089014047	7.99418762076804	7.94480506988943	0.714307555811396	0.561149841050689	1.2285242601104	-2.48640163680921	-6.42278954323143
0.0131416395306587	-0.953534942120314	-0.967073295731097	0.321805929674384	3.33689537122334	6.97109447664913	1.04608753378325	0.316444968071136	1.05568502303043	-2.04017948096622	-7.14729030999378
-0.504907145164907	0.529837916605175	0.976055612787604	1.56736116839248	9.3054690097241	3.69031084101337	1.00272267886084	0.386000119261384	1.02224030884838	-2.6544482851022	-6.42813122199461
0.313293057028204	0.77138859173283	-0.472086842171848	3.59178055223707	3.52314897939944	8.4337898822296	1.03033582180959	0.635456706185979	1.00220128574718	-2.10265612817242	-6.5670113156571
-0.18280347622931	-0.872514311689883	0.593350933399051	4.89202750561032	4.32389339044113	5.74497293720547	0.790548689953725	0.298543857835808	1.24018521996088	-2.5098919856622	-6.72239584580756
-0.344827367458493	-0.871908228844404	-0.249707395210862	0.757545386668928	3.91789798529716	4.73304121873617	0.74963943217686	0.760122307541003	1.10667255386733	-2.11760125507566	-7.063330506703
-0.874694897793233	-0.898530467413366	-0.966548681724817	5.30523603900431	5.14557738327759	4.74566223871517	1.25457652844181	0.409786001773866	0.9395890781396	-2.71916631302734	-6.05216305311694
-0.285082881338894	0.642377281561494	0.535417644772679	1.5239704505492	5.07559735399705	4.56436092276478	0.944341392153267	0.19286799228406	1.18994864716015	-2.45821814872214	-5.45103038030773
0.850764910224825	0.276345619931817	0.294728306587785	3.89281726131576	7.02283592148799	9.12305173451238	0.760020127668899	0.545133567990056	1.22857203640216	-2.09510720919784	-6.302961481134
0.82495898893103	0.300292832776904	-0.93527213903144	2.98303219437308	3.41420467859773	4.91260478403942	0.946936916055354	0.334049173536541	1.23729383565667	-2.35584079201255	-6.20901563499627
-0.780119192320853	0.151831729803234	0.759160680696368	0.107902650464217	6.38906290451507	9.01321902404199	1.0698831824592	0.620664905809195	1.49995915671473	-1.90651952756295	-6.2752850409209
-0.721996388863772	-0.489045900758356	0.648183387238532	5.00230945920492	8.78934223206927	8.53489814718897	1.04913505730892	0.610255888795996	0.936387594568753	-2.38687311165509	-6.23767958171321
-0.142202282790095	0.657077328767627	-0.881489982828498	5.7450924210396	4.10199176609064	6.44254037522066	1.15218087302326	0.449509045015168	0.809116397225405	-2.22302371404457	-6.952130561581
-0.935234616044909	-0.0417468966916203	0.164823683910072	0.757311325627917	5.97274263757345	9.30539541031553	1.00321082191199	0.352203545068619	1.20231990411686	-2.4172958543656	-6.44726988531048
-0.627388869877905	0.175288295373321	-0.219920235220343	0.846840343830886	8.54285095754115	5.54889660801076	0.769884605378845	0.786756347746859	1.26469682785661	-2.83530232898006	-6.37569403933115
0.433436358347535	-0.924003626219928	-0.26519530871883	2.59478430718161	5.9153958377862	7.60327963502422	0.7127772634568	0.53766567717323	1.42467146806031	-2.08099091386912	-7.1581014902598
0.720649268012494	-0.0755298822186887	-0.718967753462493	0.413555844775195	8.67150621862919	8.58577378883222	1.09901730220236	0.55380717303787	1.89197265593277	-2.33807992593124	-6.11347268640176
0.88554857019335	-0.84889568015933	0.375067617278546	5.55915435258985	8.95892566783149	4.99595795605646	0.742385097667095	0.269037568429438	1.02027414521786	-2.58953721146222	-6.10952806730076
-0.795958448201418	0.523538403678685	0.0119223813526332	4.30389333413565	8.50839824637887	5.5972520192363	0.781297613121803	0.326231490930241	1.1304497985882	-3.0294987556915	-6.55264857244943
-0.431873131077737	-0.355137142818421	0.449349387548864	6.07604488027508	6.28799830327162	7.6084270000612	0.792753252898786	0.615506282253135	1.05255592307999	-2.11372695125259	-6.31406929158123
-0.230591672472656	0.109401075169444	-0.790567106567323	5.85338520834886	8.13556051001919	4.49523983266821	0.900205317444391	0.484702319981608	1.52139288090036	-2.18279884370766	-6.45927323793551
-0.394829221069813	-0.725433707702905	-0.978210702072829	6.00510250690904	4.69518937499209	3.42980448359222	0.950354330730425	0.223471075574183	1.38555411466193	-2.07030672298862	-6.58226483342076
-0.635801626835018	-0.09211665391922	-0.581105121877044	2.52536284196751	7.35497711430757	6.26560970989684	0.704684665668414	1.051125908136	0.842382538877299	-2.01245956894641	-5.74611972632197
-0.878812921699136	0.904272959567606	0.903706084471196	6.1041753481134	7.97227181033228	8.70661359002069	1.03560796293248	0.337234663228435	1.03592497343007	-2.50482134072571	-6.2424112953275
-0.89197404589504	-0.359103124588728	0.139705126639456	2.26564819240417	6.38919765975102	8.24992790080579	0.89020965049908	0.551956141245604	1.27415057452208	-1.93745915639186	-5.83389211423991
0.740589705761522	0.451481439173222	-0.00177994556725025	2.08386663555839	5.85499473861512	8.66601606262786	0.762199899677076	0.37959541613578	1.26098040944268	-2.40056719121998	-6.63630359448506
-0.84090095339343	0.602590331342071	-0.354897589422762	1.61065402725668	5.05600520606545	4.97396679363627	0.933339577937127	0.389507292517074	0.905674199384609	-2.36226204749848	-6.46286383419183
-0.909367147833109	-0.469833851791918	0.486512045841664	3.19331953507918	5.61771585129419	7.86110286463661	0.666231629091065	0.412723021710764	1.18425803042975	-2.80807464510729	-6.25130516539033
-0.7489377935417	0.302618302404881	0.761664493940771	1.94396067278204	9.21966863469694	4.33363751033426	0.762271656338001	0.429281118326072	1.45387523118403	-1.96662272749208	-6.60921394895982
-0.672229759395123	-0.768813907634467	0.834361633751541	3.1677817457506	7.77947275995795	7.619679925385	0.884968252565675	0.23668749070282	1.44586352367861	-2.11903047147883	-6.75874684826956
0.714069004170597	0.720208361744881	0.547395155299455	5.49463011243911	4.41093360609548	8.11544164574773	0.748358393433645	0.747634535644511	1.06756805524586	-2.76753869724639	-6.82314401429586
0.332108072470874	0.270275773946196	-0.261752584949136	5.3786234663538	4.79840314333411	8.31101795978338	0.914597214521154	0.359940179849293	1.35205860079841	-3.13955614395588	-6.68916896157116
0.1758141675964	-0.476707139518112	0.592913609929383	4.47538281317793	6.278322372916	4.72286010619482	0.716519445304802	0.508787018372892	1.45370541495818	-2.40978624335952	-6.41385936611316
-0.0255562798120081	-0.703141232486814	-0.607564722653478	6.09190735952529	6.51784657762627	8.20996756201157	0.68841390195147	0.238769708752682	1.15767739100859	-2.32573226811039	-6.50705949455998
-0.905133076943457	-0.797074931673706	0.603514005430043	4.20991703180544	7.03600326237202	7.99062520604773	1.04477000125512	0.469725190926638	0.989586522663676	-2.53958358151094	-6.53685513273871
0.791868912056088	-0.347391005139798	-0.0165073820389807	2.98491263804968	8.35502895928103	8.22708431650167	0.806277938603673	0.511418378985874	1.06826732762031	-2.41945982671949	-6.34982011931903
0.60357196861878	0.754658771678805	-0.807958421763033	0.830479906284422	6.53198349965153	3.1492022077697	0.865246655635558	0.247779357613731	1.07923584839183	-2.44830654857456	-6.59133467799232
-0.491454773116857	-0.606794785708189	-0.474945308174938	4.24069211613409	3.23861869685109	9.34264689442366	0.919547002333238	0.463276375651211	1.32032753275569	-2.03345308072884	-6.27243229475867
0.674822243861854	0.968814875930548	0.0303975865244865	2.716000729315	5.86718752589936	8.18486958291142	0.727033094239468	0.58541560113563	0.996205568796735	-2.31101339207849	-6.33821886866845
-0.807586755603552	0.48008977342397	-0.934685025829822	3.99464710330313	8.93816225502058	6.25779517748734	1.19175194077788	0.570385169482644	1.09298275540964	-2.77981981397035	-6.23618416970813
-0.938664830755442	-0.288098214194179	0.0535417045466602	3.41667174364661	6.59417734056036	6.65308506077192	1.01576473072684	0.328536104901919	1.20035063963145	-2.16457449984579	-7.07529652420836
0.349241891875863	-0.262900307308882	-0.728487685788423	1.28448323279673	6.71342521477582	6.49340257410969	0.94374571783636	0.842570075950229	1.07301342033153	-2.23306806436952	-6.87873906158673
-0.110641463659704	0.409171446226537	0.128250477835536	0.217840598872478	5.215483573231	8.1490118033024	0.945206190801079	0.347678223661125	1.16651606601105	-2.53935822818313	-6.22096859387119
0.118075234349817	-0.233144279103726	-0.451568754389882	1.4042673440229	3.83510322081432	6.74339062514973	1.16794531844703	0.380341567395658	1.42014861999475	-2.31068210488527	-6.73191741099363
0.396249882876873	-0.139139762148261	0.777822511736304	0.986072523112876	7.38698404880486	4.56866262459935	1.12735285680735	0.746931055249942	1.38624692935524	-2.29899855417511	-6.79194830091296
0.55898150941357	0.92788998875767	-0.0699080275371671	3.37604820703325	4.01976879191658	9.32325892304254	1.15792379988574	0.517696083209842	1.6689455383937	-1.86303173260441	-6.28587963939671
0.365180728491396	0.317240128759295	0.32580539630726	0.342453445726305	5.61828795759328	4.72804062095549	0.843622913643221	0.384359996234886	1.34954323575166	-1.90512046952987	-6.06409163927398
0.1483637788333	0.359061840455979	0.324855433311313	5.05122945001604	3.7390043135891	3.51269406564746	0.964413170552703	0.259508278445061	1.05552555955469	-2.57617245604947	-6.8527451310996
0.0465307994745672	-0.412333268206567	-0.023709150031209	6.04888408720474	7.40548823480134	4.18085752028586	0.805197534398256	0.498182866080254	1.11828009505212	-2.4179207689984	-6.73938012496873
0.99333060067147	-0.225378345232457	0.356158097274601	4.05921387340827	6.90014979333544	8.17962748076254	0.850916941502922	0.243879380458062	1.46967996895676	-1.83451893492116	-6.61823166496114
-0.47963139321655	0.87381227593869	-0.396206153556705	0.812185733881567	3.86976584609179	5.48548132998417	1.00301684993888	0.544205344129023	0.845485942741436	-2.57572103595716	-6.38524279996273
-0.79563719779253	0.666489192750305	0.30991742387414	5.21588386419044	7.95859640385099	6.34810450010169	0.839944695921629	0.298729612438694	1.14506635713045	-2.58307877777112	-5.82950522026949
0.644432110711932	0.591242885217071	0.211950940545648	4.64352259602907	5.61373321774437	6.10109895574074	1.03584516081759	0.287063594320935	1.03444642322563	-2.56918183495893	-6.30978012910505
-0.264723725151271	0.272186288144439	-0.965667571406811	3.65419589064644	8.95190558039953	8.63137738824518	0.592482530842305	0.280119985266762	1.23602680419608	-2.40400815719112	-6.73905584670672
-0.508919018786401	0.292420113924891	-0.916789061855525	4.11319823645082	7.66141630085542	8.40715617415447	0.999720412851996	0.252376811015112	0.99235350347779	-2.59448959088181	-6.04099612538472
0.98132974980399	-0.436629701405764	0.66721426229924	6.11798837276133	4.70769210487811	5.97142625560943	0.99744809003476	0.401493695175348	1.41200477313164	-2.43169318508349	-6.40175728599043
0.0977371516637504	0.942112226039171	-0.95811832183972	0.696618067087225	8.7353378402153	4.53023517379321	1.10303148052549	0.543967427513257	1.21446946138403	-2.44523524400809	-6.00335651812721
-0.214779582805932	-0.207910477183759	0.688799073919654	3.37500401999581	7.04922159472862	7.21090345738146	1.01197098965933	0.299947654428683	1.28344911109915	-2.98581613965721	-6.85317533743272
-0.455757634714246	-0.655826417263597	-0.375294890720397	2.85070366594729	5.64105575396339	3.14186513232248	1.05065902856726	0.335474059902053	1.18251594491351	-2.4440689570081	-6.12135609104325
-0.192967268638313	0.572301241569221	-0.893604792188853	3.06856915198213	7.13687440293991	7.14339429527388	0.862383329355917	0.319793258327102	1.06896130495334	-1.96817261646822	-6.37624037870476
-0.584856490604579	-0.606557906139642	0.325793344527483	6.14211474896745	8.97868177523266	6.29264333881314	0.93635376112045	0.336843614211023	1.25560515406978	-1.93117543396185	-6.89982482759966
0.550142626743764	-0.920787564944476	0.257053397595882	2.11201388160416	8.86576512519524	7.11586849243942	0.800340636848073	0.282049737856036	1.70310333400662	-2.69984977410484	-6.47453954010261
0.0318144205957651	-0.620402176864445	0.516850905027241	5.15689463603517	4.06214636730699	6.90591601514458	1.21433113686334	0.356851144796805	0.992044956305966	-2.10153207981244	-6.84149010440378
0.73774305684492	0.208951186854392	-0.8159698410891	0.183584445383327	6.70817309310102	6.56753733315997	0.847817433314486	0.327704128278054	1.11269771653492	-2.66748812150614	-6.27605897977493
0.605442161206156	-0.518182569649071	0.831901651807129	5.17929602116563	8.6832223784257	3.71953854422453	1.29353064077233	0.290079669083578	0.911263636132138	-2.17768036202307	-6.13752836316853
0.837254161015153	0.817481475882232	-0.337815342005342	1.0271615558703	6.75804353739948	5.14766350738446	0.971183670764488	0.590406834852915	1.14174950169684	-2.92351896059135	-6.16216222339545
0.175555594731122	0.421116608195007	0.989905931986868	3.4061521747672	5.2182668714294	6.97854576503662	0.749233326239521	0.327368128396959	1.32657024322855	-2.68801974786259	-6.6952073389938
0.514697726815939	0.663322424516082	-0.379818954505026	5.72296426219296	8.89040084266319	8.69684644233407	0.85158054801448	0.278703363083106	1.38853288087132	-2.61800836147845	-7.22714254139618
0.103421001229435	0.126796294469386	0.774015970062464	0.558399872898928	5.99980204310631	8.91978331090378	0.837887989612113	0.476803399232943	1.31411595316594	-2.09343316352059	-6.74900726116994
-0.712676739320159	-0.296536645852029	0.744479493238032	4.22791240611644	8.72371277047591	8.69167992769943	0.782510647417704	0.396868515429437	1.14691282777848	-2.22246972340116	-6.96736031829024
0.589327154215425	-0.734617300331593	0.141148017253727	1.51959732612815	3.90829566751637	8.16677019805082	0.914080020709313	0.540321223869556	1.15802952196107	-2.38714331288171	-6.30162884582904
0.734171778894961	-0.591182995121926	0.00989459455013275	3.4548165235698	3.25337123967372	8.71016668448991	1.34628989278218	0.405389619371299	1.17388485784425	-2.56045215001784	-6.93464527197472
0.211780676152557	-0.352012891788036	-0.517584501300007	1.3358612887847	8.79322856318485	5.741845646987	0.872529693511879	0.352159902066004	1.3157232398409	-1.97834303359646	-6.48434573007992
-0.381741389166564	-0.146521061658859	-0.968903401400894	6.02826205225992	6.77109880851821	5.7385100591778	0.736406112180981	0.484949890023867	1.12716789225093	-3.21328371039253	-6.01900923970874
-0.877458735369146	-0.927704077214003	0.402126987930387	1.58638701049517	9.22382590262955	6.45365408779712	0.75980177050631	0.286448155259326	1.36706168625867	-2.55013682295518	-6.81354520872923
0.116216871887445	-0.847877405118197	0.797824625391513	2.91047821632295	6.33484588922162	4.5165748646265	0.827816072092409	0.242930833956648	0.946361192927926	-2.44020828757478	-6.01187082259447
0.824933619238436	0.583948642481118	0.344760800246149	5.1267371971825	8.03561950885819	6.94412781134499	1.07368369316332	0.402640324186126	1.09151229475795	-2.06079271890282	-5.97498740822184
-0.379676367621869	-0.350914579350501	-0.247545154299587	4.54374056286116	4.27619120578509	7.73679346795413	0.955376948617796	1.19406743286976	1.33722279614008	-2.259909332246	-7.12975547659621
-0.563810442108661	0.992407370358706	-0.93292186781764	1.1226804980005	7.07183871785115	3.67662711930573	1.12210055360389	0.482883802512095	1.17014280927781	-2.56389227200201	-6.82149056046655
-0.217158393003047	-0.690076364669949	-0.0331684933044016	3.19199531480009	6.87776824683705	8.96965653620952	1.07158638796798	0.441376799801814	1.40127305139342	-2.12475509044944	-6.84597428851859
-0.102058684453368	-0.382007488980889	0.713718627113849	0.809977788197481	9.28817700788853	5.60188226906479	0.950036320959749	0.43375644553123	1.10063567949718	-2.50466820748021	-6.48255302437221
0.098257492762059	0.556061862967908	-0.533211387693882	5.60771577925391	5.75531971059011	3.76971189595173	0.975041906495734	0.341321779889017	0.942345400734429	-2.62419464263497	-6.45085796957167
-0.431566297542304	0.522946975193918	-0.0388543354347348	4.68857224980798	3.3646559870387	6.20202076740215	1.03575057550413	0.29991810041539	1.20058992554411	-1.89590227107057	-6.51207058091701
-0.845150927547365	0.559006581548601	-0.860552238300443	4.76151203007688	9.07583432579779	7.87976222527959	1.24845508759133	0.302088209003052	1.61925826043398	-2.19942086796921	-5.96312090424481
-0.183555056340992	-0.570411977823824	0.394345967099071	2.63394674704871	6.98198548042886	7.25734629924938	0.965595827849323	0.33911065686616	1.32373234677108	-2.84810047855145	-6.71482341577962
-0.0841533173806965	-0.681528370361775	0.80811196193099	5.53289670662493	5.46020152918471	6.32188746913141	0.765920097230233	0.36289246694361	1.23411506241475	-2.4730630550821	-6.30700941825809
-0.0669999993406236	-0.684545686934143	-0.23160926438868	3.53456302613173	7.17400348908109	4.14579421344982	1.12028990800235	0.285728911714682	1.08038253408453	-2.76793874581805	-6.38870134236026
0.0850916290655732	0.856486712116748	-0.106359940487891	1.63306237441428	8.66071784879314	5.38907519825896	1.3042323337586	0.302838718528178	1.48254574015691	-2.48422165654405	-6.49046597526426
-0.601266984362155	-0.676770785823464	0.155234028119594	4.32972791443247	8.19368102669771	5.50640820926126	1.1452435158029	0.337028995192241	1.04533637601525	-2.74460430748071	-6.3611105998721
-0.123538570012897	0.710585230030119	0.663543353322893	3.94537411474824	7.66515058796918	6.17027779013973	0.727435980640375	0.411707928291756	1.05209254641116	-2.16062375061939	-6.13747293825363
-0.232728492468596	0.723893782123923	-0.286839554086328	4.64160876417315	5.74336250285585	8.02974101540106	1.13706227970662	0.478876024045923	1.05663123402848	-2.00080247660604	-6.38957763995906
0.642465068027377	0.471509381663054	-0.83885844098404	4.02969440581539	8.89477118461404	8.49060905574196	0.915016485177031	0.350442823359049	1.49377716578307	-1.88526052827286	-6.31801793730076
-0.645787877496332	0.737675588577986	-0.7510791355744	5.54274036053834	5.48404834174589	6.99868761760277	0.774487668901637	0.354291726983523	1.10569797763021	-2.13815936016234	-6.69023917594009
0.429604870732874	0.482648400589824	0.379133507609367	1.40572480541774	4.30422273354788	7.25430617554174	0.919768485773205	0.633572358172988	1.10593626521471	-2.47720043866009	-6.56076805156185
-0.737099247518927	0.415038535837084	0.918344460427761	2.66659149773647	3.79036426450292	4.54651278384386	0.742901789730312	0.27208281535897	1.08568194367641	-2.7763171145131	-6.11662242583242
0.575157525017858	0.233393358532339	0.606661288999021	0.830215725223078	6.81471622746164	9.3446544217938	0.754421933867179	0.523078386224182	1.25974097358703	-3.16805561846279	-6.7056995942834
-0.824084301944822	-0.331221001688391	-0.0650028358213603	1.20849515842271	4.15708076101983	8.72209867883108	1.20168467147088	0.537517448914979	0.993902897030451	-2.35822996969456	-6.76972968013084
0.388583417516202	-0.353123958222568	-0.163106126245111	3.10409083786578	5.21313354748014	3.8967467017013	0.875093370355676	0.417484981873903	1.04987194914145	-1.99083264894978	-6.62414500410711
-0.413654888048768	-0.0419699950143695	0.999251214321703	6.02587882850909	6.51408780857845	9.03654829861135	0.865943410305965	0.659949930229677	1.38036354929147	-2.65834430614347	-6.69850419112412
-0.0243575475178659	-0.982796643394977	0.212152570486069	3.4237329068924	7.19974273246961	9.40190548529611	1.06825297444793	0.468024889555435	1.0791209602884	-2.69982767649728	-6.41921272474095
-0.101337643805891	-0.807758802548051	0.128033232875168	2.00072710224597	6.78054854248042	5.12107677946053	0.956068651311338	0.590926669372046	1.50785105925257	-2.32168879866649	-6.31772413045431
-0.698164635337889	0.472658920567483	-0.947652217000723	2.5545354926455	4.17851290586897	5.24115655520803	0.725390263108313	0.413936493349014	0.883356143145315	-2.59650498205452	-6.4989322994319
0.830652523320168	-0.737438627518713	-0.211165092885494	1.08522548834044	3.16876851032759	3.89333249813745	1.21321693124085	0.544919077007615	1.27163177463134	-2.42215264930247	-7.03483765960918
0.981282494496554	0.0221423795446754	-0.398988988250494	2.57377718245912	5.23993715300932	5.41962984277684	0.798787206784843	0.289892206969463	1.28147668415879	-2.65633113909168	-6.35562260091674
0.782828567083925	0.947710590902716	0.0568992476910353	6.22815055286402	9.21807777711706	6.25637879483218	0.664512395472628	0.358801296357068	1.20143444345964	-2.8163378001268	-6.26693992285159
-0.167783255223185	0.233203932642937	-0.347573849372566	2.24913457416854	3.63672728534034	3.17732158230023	1.00548074462883	0.42918281632086	1.42487331015086	-2.19241885940322	-6.52388744628963
0.387189084663987	-0.806909219361842	0.35058786906302	0.652984977365327	7.28666805785261	5.98889923650351	1.13781329578636	0.317776140157092	1.17471819611362	-2.64842204369087	-6.5715375144522
-0.959092304110527	-0.80425794608891	0.84481310704723	0.830904592865751	6.7866250594546	4.71762734916663	0.854237295011317	0.320153674715296	1.00206368639096	-2.44541443444214	-6.86748677509641
0.580057129263878	0.496374819427729	-0.758881137240678	5.22530777618563	3.82019193236216	5.35651035361961	0.868188355793436	0.309244379014177	1.13936654532295	-2.39353783220808	-7.2689687497921
0.883145175874233	-0.137637168634683	0.746808669529855	0.0398127800992387	4.73356670915067	5.29591820319905	0.932263874959811	0.418427272278722	1.05797603002244	-2.80433008709208	-6.20778431954212
0.77232464030385	-0.282975849695504	-0.748562571126968	0.730680375153364	5.67280552062861	6.31675401351952	0.79123161679781	0.501274731504581	0.966460219948333	-2.52200910513562	-6.67378952966433
-0.901491951197386	-0.541475948411971	0.984181262552738	2.70913722970841	4.29608384147893	8.34142324475412	0.669715448700338	0.423738186300338	1.05457563582629	-2.34920025746198	-6.56020355911736
-0.172474744729698	0.285885731689632	-0.295584553852677	4.42857365808588	3.34434781677904	3.2855235809135	1.00141408492189	0.240712826821898	1.31182122577386	-2.43630527049975	-6.7413806694951
0.552901381626725	0.905193448998034	0.29404258588329	3.0730145372417	6.54090641633254	3.94259497855178	1.12552065946878	0.666231471623999	1.26498879627547	-2.16275267832267	-6.16830682946788
-0.459583085495979	0.159428223501891	0.195519722532481	0.0103391998577461	6.11169618801515	3.90569464598481	0.948360317569349	0.255758106458316	1.87274965239939	-1.96319307456004	-6.24742629585679
-0.975133816245943	-0.416529113892466	-0.442202384117991	2.53713456046683	5.96567986219194	7.0956879149688	0.732439080486484	0.216356727363698	1.53085150307022	-2.77296699630613	-6.20044771720217
-0.981915918178856	0.634777463506907	-0.828321469016373	3.97918306295807	5.50930162715516	5.46393119055151	0.830537703709263	0.507072701568422	0.961009723221773	-2.29807668747599	-6.45885116893832
-0.901331312023103	-0.148546119686216	0.921816735994071	3.0421700389131	8.81946140537374	6.83155134096313	0.897575291271175	0.451562347862036	1.30126763828471	-2.34725048493572	-6.12355673211269
-0.0422826819121838	-0.915151919703931	0.104937549680471	1.2131090308833	6.04380612885311	3.19555588185485	0.904393941723953	0.176078642967233	1.46028801148834	-1.45793741297367	-6.39308937507229
-0.886360873933882	0.830369941424578	0.238634705543518	5.72670854835179	7.37931417997547	3.90694935571136	1.16674336295373	0.759863625352444	1.34699447191313	-2.47594820259305	-7.0455392812058
0.416318422649056	-0.138933383859694	0.0907599870115519	3.11700500614701	7.72817104196119	6.46556133249022	0.806850120612446	0.424893916435069	1.092175738745	-2.32690925574625	-6.39911769571857
0.909726094454527	-0.450619471259415	-0.556954904459417	3.98107649734721	7.94452783667298	4.3832011397498	0.803644521064812	0.48647002362256	1.52091776571908	-2.533054792051	-5.96073782040891
-0.516220482997596	-0.782695516943932	0.374279101844877	2.54385080273957	4.37840922869604	3.23653885451445	0.944313203540517	1.28673013351694	1.19979639721546	-2.76965306832901	-6.47080007030957
0.43549533886835	0.0317872785963118	0.308819386176765	0.0789755769183506	5.98713017648363	7.24983301824536	1.01922871868081	0.346006140600619	1.0698134198846	-2.47537305347755	-6.594289200087
0.339850842021406	-0.0408608405850828	0.597070659510791	5.98270431093999	7.56540396034462	6.23589305703897	0.594867197555837	0.436167382424567	1.28859630022528	-1.80530507969512	-6.51753561035443
0.673904587049037	0.4320761077106	0.910443381406367	4.57609817930291	7.62328805775819	6.82863812686178	1.14741361108245	0.395138602264339	1.0182057205827	-1.36147022285853	-6.4688358576454
0.553604884073138	0.334758890792727	0.226640752516687	1.52303431171526	3.69696551930458	7.81976101330256	0.984942105181028	0.386090485150575	1.27668701651379	-2.72357815268454	-6.45977447738791
0.287790209520608	0.325986608862877	-0.628963158000261	0.819860095332383	7.4314118102566	7.28508665657518	0.564705839036101	0.459905083678393	1.02265206751899	-1.92441604270416	-6.67747538352398
-0.171799350529909	-0.279792814981192	-0.53293419489637	4.76634668320817	4.99959742413491	4.30599028822506	0.975241510480706	0.387463124237484	0.873527914161484	-1.83404681149441	-5.94877766437756
-0.795511477161199	-0.680791600607336	-0.106216767802835	4.50308456848438	6.55987805878331	7.9082977370982	0.909409087207268	0.548071434750511	1.25514170566038	-2.30339772043582	-6.43265865844891
-0.676281717605889	-0.878358919173479	0.0194834903813899	1.65777839291852	9.0976050323151	5.75157355628489	0.872104967905901	0.243912849024158	1.24076307248781	-2.60224347789919	-6.4123011852967
0.352567887399346	0.513228352181613	0.110945612192154	3.74971850908978	6.18465227250605	6.60817985406125	1.19923914143845	0.276988753618626	0.937756973437721	-2.21126406995116	-6.39342866005266
-0.333096663933247	-0.319377412088215	-0.214741182513535	3.82512396317247	7.56635694175441	6.63544395109175	0.819419059902141	0.44450599633752	1.31880498337571	-1.57152433445101	-6.08501670580295
0.831445963121951	-0.303265186958015	-0.849741968791932	1.15121323758935	5.79516713697822	5.14614433864213	0.865765905947748	0.653851237065956	1.30393409740661	-2.5102443391737	-6.49118166884287
0.758552965242416	-0.924552047159523	0.650456945877522	5.53939314253042	7.5815268346242	6.69177415447654	0.872896358597603	0.48400132803284	1.1954047815678	-2.81393026478329	-6.44370575753407
-0.732225686777383	-0.140087511856109	-0.757877400144935	4.15918104763662	3.9198645846082	4.52904945674619	0.911916790783651	0.30851585277518	0.982507000593968	-2.23217915714397	-6.67312089422343
-0.615893452893943	-0.594210406765342	0.492518582846969	3.2008182424933	9.29096069961189	5.86421145020815	1.04334607825627	0.514190145461371	1.13451038555987	-2.52546894180259	-6.1799415420888
-0.752210973296314	-0.27690040320158	-0.941409969702363	2.82908277248172	7.30292946462261	4.96175899096086	0.647464512357839	0.959175093529651	1.00664151905769	-2.2639400436544	-7.03022645308839
-0.0848166332580149	-0.945326454937458	-0.308305229060352	2.45817776156495	8.15595530697291	3.48259638699833	0.998872311021293	0.188702756153865	1.00240548043447	-2.30752665912209	-7.03079201392041
-0.214105144143105	0.576832710765302	0.292998909484595	4.89181019205548	4.04440831297154	6.20468319345716	0.978246190443957	0.241660852915286	1.3367672781331	-2.38592375773765	-6.80262629637798
0.0754404817707837	-0.941920425742865	0.338742709252983	1.77689482833332	9.41448437030859	3.78394954427551	0.914122207565711	0.4261629492741	1.26416844807476	-2.52238063094206	-6.3252369943816
0.512408585753292	-0.0338965686969459	-0.806826836895198	3.90197443653173	8.42352505127534	9.41450236858972	0.773414769122241	0.195279933645064	0.994924263725038	-2.68967927923176	-6.90941353156298
0.759371811989695	-0.747530722524971	0.235153133049607	4.06712816951619	3.32025958469891	8.8495958398396	0.849667307162892	0.299384196686027	1.17014365517039	-1.77220075281844	-6.8073712179155
-0.298640517052263	0.361331910826266	-0.264208021573722	5.77059205453883	9.26028667073833	5.70332885431083	0.922779331757233	0.57474552624117	0.908125122445257	-2.78722499790158	-7.5152072648377
0.264102751854807	-0.080666677094996	0.30999161908403	0.717931757996574	5.38245462497694	7.07904568575315	0.603318086745121	0.332469291978531	1.45350089444372	-1.90970477993665	-6.11104685665287
0.551650318317115	-0.195374771021307	0.764100180007517	0.658172713089629	8.69515891659042	8.85951957096283	0.79206978713535	0.810594306533188	1.08321795024945	-2.14939309832546	-6.958048827339
0.680761674884707	-0.543643650133163	0.735927801579237	5.41266141390809	8.57217153556949	4.84436047194989	0.956445999754483	0.673726291823731	1.0286478429177	-2.73133220073073	-6.54724187236772
0.0736190774478018	0.826120514888316	0.715840162243694	0.755631063272531	4.67081213613081	5.13466080037524	0.834014366946766	0.574770580038837	0.867804909115171	-1.95697170539765	-6.9054180401762
-0.292244871146977	-0.724340877495706	-0.844542333856225	6.02972465434889	4.20734438503295	6.69823271835879	0.972631035617113	0.264768813277703	0.991036119738169	-2.451217873387	-5.84294013560643
0.281176947522908	-0.986457544844598	-0.889771234709769	4.03276350700434	3.76162477070194	8.12545881930036	0.967813653688565	0.292416835820572	1.04527622251213	-2.69874863901012	-7.05482752558307
-0.294207105413079	-0.466580558102578	0.4748400230892	5.41133665381223	4.0913223285686	8.47610094458661	1.05819736713061	0.426193735704979	1.13785178910228	-1.43032389303849	-6.48341752680198
0.433312269393355	0.416499008890241	0.104945318307728	2.60636941292491	7.5467658046992	6.64822100006141	1.11937860121406	0.404768876642071	1.3176684704369	-2.69574962121768	-6.26550488582689
0.0522477077320218	0.597555188927799	-0.660210717003793	3.95227929581675	3.95871936109989	6.46968299007095	0.619140531028568	0.315925606754164	1.37884784603915	-1.80973562583347	-6.15796987367823
-0.251552743837237	-0.210788269061595	0.545167098287493	2.58204611331614	7.16229973336698	8.46872428550201	1.07894921431872	0.420526696456005	1.60756785417763	-2.54288883223567	-6.83807149128094
0.61645773332566	0.674889301415533	-0.673923828173429	1.37655528099567	4.25482464355344	7.61427585333513	0.607918442653253	0.636655967628319	1.10069266891513	-2.27704139149441	-6.50080464905518
-0.459264816250652	0.942527094390243	-0.492482888046652	5.25367634857054	6.95188773887426	5.14345779784549	0.813726383844286	0.247221422410836	1.18020675200332	-2.67149083474811	-6.15521822195621
0.125751334242523	-0.981695933733135	-0.91874077077955	5.09873173130529	4.86982399624217	5.86460805461403	0.802207840883968	0.395361572734062	1.28645529980944	-2.10483351143093	-7.07414364876143
-0.310083452612162	0.548791703768075	0.93583880038932	3.46907563875347	6.93588192583647	6.43826983792993	1.34190836447461	0.161221824101411	1.06356224494488	-2.54951920242563	-6.9998982738284
-0.716208930127323	-0.324135416187346	0.860893509350717	5.31656183959223	7.89107216637261	6.18525541753803	0.776785901025904	0.258768516508135	1.08510228828428	-2.00128948786777	-6.15707840341464
0.439832064788789	-0.774942348711193	-0.757876688148826	0.540975917315525	7.11901056105633	3.5823774209932	0.791421815234779	0.273805630937677	1.11478333270755	-2.67941360382001	-6.55401892320856
-0.819682122673839	0.907447401434183	-0.837243614718318	4.21621320885506	8.49283876964707	4.20164704179573	1.04053066095419	0.484216996247085	0.859287409631072	-2.09892755073873	-6.01686066148943
-0.144345482811332	-0.768089503981173	-0.678478484973311	1.12620060366703	3.19287361277901	4.5779134763116	0.96048789488649	0.283929461227499	0.902787298776915	-2.27793218256261	-6.49521792115661
-0.677988019771874	0.745995814912021	0.389680503401905	0.970356989594967	6.74562373887645	5.18005830535211	0.831068606927991	0.407470351966454	1.07630288904702	-2.57133667620907	-6.70800270209096
0.465648995246738	0.309430174995214	-0.508058081846684	5.15287301425562	7.33460593324039	3.19569814478639	0.614420667721127	0.369845287213817	1.06344326894625	-2.54365583708841	-6.79080905561856
-0.107554470654577	-0.713382008951157	0.875269228592515	3.0295074515798	5.19657242829448	3.73366033382518	0.978250898166087	0.257486410748172	1.59534227954234	-1.49414704769966	-6.28531438283901
-0.888540261425078	-0.950511855538934	-0.898832921870053	3.71424542427055	4.13164201124522	4.45095024968074	1.50400654044438	1.01375568308266	1.45345009616999	-1.74951541156931	-6.43756191501508
-0.963600464630872	0.504911126103252	-0.31649136217311	5.66910009542564	3.27272439067871	4.01306038064433	0.829602695601992	0.33626244292023	0.905838216995244	-2.63946154338622	-7.01288345904592
0.604685919824988	-0.516486729960889	0.773020543158054	3.02456859625665	5.78788367308986	6.85897167618158	1.05712933056386	0.289904643921015	1.30035879978989	-2.27073567813336	-7.00429242282193
0.10054237768054	-0.490025241393596	0.883013381622732	4.15683395503651	3.84849736373985	7.81084048556677	1.04621530856002	0.274636249937745	1.22357365094538	-2.19525644403301	-6.42461857366625
0.625476397573948	-0.480496227741241	-0.565160133875906	3.35300998147868	4.08307828194811	3.50489983268923	0.803425868277698	0.393148847382146	0.899990924326706	-2.28896282824575	-6.4495572766858
-0.816065493971109	0.942246725782752	0.70285861659795	1.71352112643854	3.6900931763582	3.58687466816159	0.656985971991743	0.429094828444736	1.35288369362179	-2.61731064842326	-5.85701655540238
-0.613482032902539	0.643172827083617	-0.0579763450659811	3.36386004695889	3.37882540925201	8.76996915904587	0.843208164078013	0.542211916298683	0.800257981940729	-2.11154584246011	-6.81305095675979
0.463254290632904	-0.826405385043472	0.47487515071407	0.936435076313976	3.42753066124411	3.60013126752931	1.0752775563416	0.379876191158421	0.902670014284615	-1.84719502411582	-6.85135897117688
0.00351680302992463	0.972511533647776	0.574842371977866	3.23725959914207	3.15692350548417	4.23246190725571	0.917008368462823	0.323097184752092	1.44448161179963	-2.15882515152702	-6.68697814867759
0.0464433385059237	0.820242299232632	-0.766534692142159	2.20649087788742	4.25044042875044	7.1405438944861	0.865226011062379	0.447359008003371	0.985666080469328	-1.91068000274622	-6.52003493877273
-0.0939561682753265	0.968763403128833	-0.608353681396693	3.55626506473732	4.58228663291684	7.39920797576334	0.572194114061132	0.357279797734285	1.36819885917397	-2.87249850046011	-6.84924610362015
-0.423483258113265	-0.0330498246476054	0.0857117502018809	5.39138665417466	4.93833066367128	8.80124818646863	0.616673593157687	0.442691883903223	1.28986352936196	-2.2127402793542	-5.89580549741193
-0.982347801327705	0.760656516999006	0.447546031326056	4.65538384657777	4.19217755112487	3.71292484665748	0.660696528567443	0.330820962128251	0.994631656903513	-2.63387924413327	-6.50785034975206
-0.4663553587161	-0.193299491889775	-0.0569799402728677	0.527105069367603	6.97608576441915	3.37220677141061	0.883186423626289	0.473702534089665	1.2773125223842	-3.07194515489162	-6.99446313203131
0.827165056020021	-0.646756724920124	-0.550936537794769	5.18900124060412	5.32609373249668	8.28240382489552	0.609685472648918	0.475798485705461	1.21297810498965	-2.88533976378581	-6.41023736387911
0.0149876000359654	-0.820166336838156	0.374035528395325	5.11635000190841	7.4951891765999	3.90649675080141	1.02309933211875	0.544103354564574	1.0093262645195	-2.85636626802767	-6.40110609491092
-0.719668333884329	0.990105890203267	-0.446646908298135	0.389147663733625	4.71088275261569	3.76148046407384	0.777627465232986	0.208766191700451	0.95899728583694	-2.5725807817396	-5.9936327536224
0.869205885566771	-0.448775573633611	0.600109226536006	3.64880236623593	3.32803973853355	7.18946476889974	0.822273772931212	0.389405788206716	0.992620066388404	-2.35058451052806	-6.70105589252215
-0.92931604385376	0.135676972102374	0.506919300183654	5.93506403405123	6.50256405761939	7.68045093216993	0.898466487475066	0.420131288531261	1.20566416532645	-2.45439434629222	-6.53002339467259
0.506648037116975	-0.615705518983305	-0.0163204059936106	3.11671765685205	4.62955857775452	7.75742083669826	0.869966398522795	0.244728027787518	1.33130990305558	-2.21855311757851	-6.25320895071859
0.532638186123222	-0.939006346743554	0.0542707303538918	1.26309015956364	3.78364334235525	8.21828174970228	0.706025328261455	0.371352462817042	1.17878893970121	-1.72868553728605	-6.61282181583183
-0.960998682305217	0.0126064945943654	0.576112586539239	4.90016206012716	6.60672515758159	5.82373159555686	0.786762592254324	0.304446214826252	1.46312522685961	-2.01604026911439	-6.51603229630795
-0.341577307321131	-0.0974910301156342	-0.113816916476935	3.65977715572282	5.98236009655637	3.44806246486472	0.948116985637846	0.429985087453672	1.18024791228321	-2.94966272861161	-6.91147471306871
-0.0721606044098735	0.382881988305598	-0.282236383296549	4.0903870426159	4.62576936830731	5.37019970463603	1.11546293283898	0.395343942760632	1.16406816285428	-2.44948473987512	-6.38184208070831
-0.536537641193718	0.822085556574166	0.198327736929059	3.08571021578195	4.06126343772942	4.41918028596851	1.143117567702	0.364634912941688	1.03087696503991	-2.14758434405501	-6.53661078512362
0.0413232152350247	0.579556825105101	-0.436292575206608	0.61929425926883	9.36821884288938	8.39875161908816	0.744151110167081	0.292986317280544	1.0148635631687	-2.08416726968861	-6.60017319235886
-0.587610744871199	-0.990610311273485	-0.848553963005543	0.0549237451658735	6.51039652540454	4.37398524153922	0.704577286452066	0.488243005012365	1.53032806505641	-2.3099087146875	-5.96176756986217
0.0404148786328733	0.844928898848593	-0.179966903291643	4.39740412276676	6.77510888348536	9.3009838184636	0.786564925064339	0.263459799512084	1.30604195926876	-2.44981051876965	-7.26482457854492
0.89980733813718	-0.0245634922757745	-0.444198982324451	3.00909729106041	4.7932298744067	8.50826115047399	0.695796524537384	0.298696159022259	1.24873421136282	-1.91576304233467	-6.54929916182788
0.441215054597706	0.698098847642541	-0.631254734937102	1.38497218309057	5.8858161989098	3.28310675978605	1.17361005107357	0.221520674991447	1.01574399573112	-2.13240124562068	-5.81047618878445
0.167473460547626	0.523509671911597	0.219716620631516	2.0385899544486	8.90774345414971	6.50443762996977	0.840325357403011	0.393939038816784	1.34669924649115	-2.89555130086037	-6.43407635737308
-0.93000190705061	0.367670815438032	0.345467610750347	1.86788096853412	8.19382623594626	4.48566186515885	1.02879850356932	0.665985312613005	1.23083440659288	-2.61517284919426	-6.5184152444955
0.392229289747775	0.928491123020649	0.726037334185094	0.886211062270768	6.65026994703114	5.35004908772767	0.760497619964845	0.570832434363211	1.25361983655299	-2.17360768743256	-6.6930923697305
0.519034763332456	0.158816020935774	-0.899243897758424	2.04598438945078	9.08745874307571	7.9600685339254	0.799753769094715	0.401091391290861	1.08048936134776	-2.39907303274208	-5.65213156729132
0.0676006181165576	-0.329602434765548	-0.891571274027228	3.23732274453805	7.7115800777838	8.3915248535158	0.876052879168052	0.687019218200049	1.17739891250056	-2.00075642217968	-6.16586656510225
-0.272620618343353	0.659688645973802	0.585116174072027	1.99416610191397	5.98184060264307	7.8083975016124	1.12306174787312	0.896472928667219	0.898305393747034	-2.27901927366155	-7.1311408919508
-0.173090673051775	0.243320098146796	-0.0560817718505859	1.32887624262949	6.84762900522238	7.3505418275715	0.774547628147525	0.395776991801215	1.02260027285361	-2.7471026761175	-6.58389098696328
0.0588087532669306	0.0245744558051229	0.102319615427405	5.26731584772757	5.01740362558325	5.37075881583383	1.04072969857575	0.974792817699508	1.07493938668194	-2.44037827653023	-6.77575275447393
-0.0335269626230001	0.945083154831082	-0.0916113639250398	2.23753524300984	3.25719282788677	7.94780986851421	0.875901609994386	0.95702294958775	1.18511520589365	-1.99282302533697	-7.18262183796633
-0.883969415910542	-0.202318944502622	0.72544644959271	2.4272426398501	5.21940223483613	5.29388742567187	0.979191625617601	0.463040135524304	0.877894650138682	-2.06219487637098	-6.73152672175744
0.268277023918927	-0.680707021150738	0.962398412171751	3.81118904672726	5.56612347341885	6.2427097169345	0.858701691180487	0.291672527408636	1.20437981793321	-2.36940629637623	-6.43431658113478
0.614069171715528	0.0900675854645669	0.147018045652658	4.60908501436557	5.4244105712848	8.70159368172136	0.885635037032736	0.35572937958113	0.908956683212299	-2.50298428096208	-6.73676043108933
0.578625748865306	0.534171250183135	-0.08424639608711	0.658872483860748	5.638923780541	9.16873958191461	0.94671298560607	0.354504373607773	1.06255376218805	-2.37709526876713	-5.99688693239988
