# Supplementary material for: Linking functional traits and demography to model species-rich communities
Source: Nat Commun. 2021 May 11;12:2724. doi: 10.1038/s41467-021-22630-1 (PMC8113445; doi:10.1038/s41467-021-22630-1)
Supplement: Supplementary file 4 — Source Data [file 41467_2021_22630_MOESM4_ESM.zip › SourceData/posterior.csv]

Tmin_phi1	l_phi1	c_phi1	Tmin_phi2	l_phi2	c_phi2	Tmin_a	l_a	c_a	Tmin_b	l_b	Lposterior	Llikelihood	Lprior
-0.971779759494927	0.940817720984009	0.626722656824252	2.33919867256532	4.57625781026436	6.40230832750079	0.915562297809647	0.363496098436232	1.16009405392896	-2.23885628584752	-6.62491964089435	-3236.58071735351	-3231.82537273016	-4.75534462335033
-0.980335330450779	0.949133097390558	0.56475834161344	2.3153432564312	4.50786234158844	6.45342257771007	0.971536420805853	0.365779818993014	1.13046135315257	-2.36985781591704	-6.55462123699334	-3236.184549949	-3231.44110875802	-4.74344119097935
-0.977009095719677	0.958580914025715	0.548888464318714	2.31079568596885	4.61180062234913	6.37236000611899	0.897613286031905	0.313649193843147	1.09182519309081	-2.56370931183661	-6.31129259998191	-3236.88862565406	-3231.94407034485	-4.94455530920952
-0.977410357453151	0.95300652042384	0.558371848876359	2.29947798277201	4.5883022367598	6.44579476889299	0.927841610654863	0.33614300700465	1.05200046731413	-2.48352452341702	-6.39740383502301	-3235.10405328859	-3230.30043050961	-4.80362277898253
-0.972126217799656	0.941302269531735	0.61591515483152	2.35902680335798	4.61718175367178	6.39652826573395	0.879424770059276	0.324125266451674	1.13256267799503	-2.34093889348855	-6.52580579960331	-3233.80150097507	-3229.20879506142	-4.59270591364966
-0.97798040818846	0.962271649671099	0.549378997882524	2.47628215244595	4.55599024203735	6.35292923172296	0.991406223308042	0.385984192792165	1.1078018555357	-2.33670137369379	-6.73142560656984	-3238.62375444436	-3233.56635304805	-5.05740139631283
-0.978472063316605	0.94926195044795	0.521900492750608	2.35663358665547	4.50553150830946	6.44197996856095	0.97003667925281	0.3779764945393	1.09410908086669	-2.36142568372636	-6.66466275528492	-3235.53031727954	-3230.66142576352	-4.86889151601827
-0.977410357453151	0.95300652042384	0.558371848876359	2.29947798277201	4.5883022367598	6.44579476889299	0.927841610654863	0.33614300700465	1.05200046731413	-2.48352452341702	-6.39740383502301	-3235.10405328859	-3230.30043050961	-4.80362277898253
-0.980873813162905	0.951197155376346	0.592758907198934	2.28379195229161	4.4792885292007	6.43074961375223	0.860975037052052	0.328074854080475	1.08321790608629	-2.33573829278359	-6.42789990295944	-3238.42875677597	-3233.80461922744	-4.62413754853004
-0.976120779317478	0.955221696260349	0.571114207895079	2.37106222202858	4.58802800828345	6.42620316656201	1.0194122608555	0.380245021529971	1.13060528411373	-2.43569704816974	-6.55811574213437	-3237.13692871642	-3232.18138361125	-4.95554510516214
-0.975099737125819	0.944219504697488	0.582612673535024	2.32044521205347	4.53457233285128	6.42075238681909	0.967429994233785	0.378076274004303	1.12355499150713	-2.329729140738	-6.62102277495772	-3236.75329284784	-3231.94942714697	-4.80386570087248
-0.968459925634154	0.941835341660741	0.548324152819564	2.33544839584917	4.67493733886501	6.37584686119149	0.880290268298738	0.300587480094161	1.10893572868656	-2.55320955960043	-6.34087717369717	-3240.20750044548	-3235.28753309485	-4.91996735063042
-0.968469840973444	0.937231909672693	0.589325239076451	2.35575228928536	4.55349536405263	6.35299327707327	0.985223518272303	0.400978857228321	1.17876164742656	-2.21338648879328	-6.82783987687705	-3239.21979290944	-3233.77969040775	-5.44010250169435
-0.977057484505069	0.944175497119187	0.60795720858097	2.31684335841849	4.51285754732007	6.41107877596175	0.880861116184938	0.33772317761328	1.10577726126931	-2.30292030239495	-6.557185717133	-3235.28020353769	-3230.68250675015	-4.59769678754126
-0.979472579619959	0.957815177962436	0.588471327611552	2.418397015981	4.54431009741958	6.43112898090184	0.901938630410858	0.341359099201056	1.11927271384898	-2.34909578904299	-6.4878920878662	-3235.48896881555	-3230.91020175685	-4.57876705869642
-0.968459925634154	0.941835341660741	0.548324152819564	2.33544839584917	4.67493733886501	6.37584686119149	0.880290268298738	0.300587480094161	1.10893572868656	-2.55320955960043	-6.34087717369717	-3240.20750044548	-3235.28753309485	-4.91996735063042
-0.973040120820103	0.94727917754539	0.559836503626148	2.36786892824275	4.63393900440138	6.39827563157231	0.947054866367862	0.372264275652142	1.04035163752359	-2.3365446364044	-6.70698789222173	-3238.7340492396	-3233.76175540258	-4.9722938370112
-0.975518507409858	0.953602777905551	0.553587921942943	2.34155311452318	4.61771093066052	6.37866911564622	0.972993429898669	0.362975854173148	1.06446636249483	-2.41973335913992	-6.55961689880599	-3235.6744323619	-3230.86066081689	-4.81377154501198
-0.968697368961665	0.950929505558106	0.585219218424133	2.41099184344225	4.79733023792888	6.42897579762474	0.83113083473511	0.269865653246549	1.05905095635267	-2.6335128204597	-6.15091623174996	-3242.26308160729	-3236.47285428346	-5.79022732382603
-0.973131032216059	0.945004981463404	0.590354556249453	2.27552732900564	4.5254571236436	6.3336632946648	0.938107516059144	0.358296499931162	1.17310725864169	-2.33113538967873	-6.60692885890696	-3240.30452776492	-3235.57494259932	-4.72958516560776
-0.971222254699053	0.946606081337851	0.539263968570612	2.27215472492494	4.55300463283565	6.29915181307432	0.868622845978784	0.326139222247944	1.09558190971659	-2.42924203110422	-6.47730094564101	-3242.8645676075	-3238.25976350977	-4.60480409773451
-0.977163586641989	0.93798709642381	0.647520352498317	2.30102679474055	4.53026507453755	6.43953866271667	0.939551735938978	0.3848087734011	1.16386761508992	-2.14736964548388	-6.71090017491654	-3236.92696547054	-3231.83527266291	-5.09169280763105
-0.973502549319444	0.952633597136464	0.636312028868055	2.5235269828906	4.58515492750306	6.39635974517838	0.925073462179722	0.373228906974344	1.17041175692787	-2.1417191946421	-6.76896399545861	-3240.32662876334	-3235.15447393219	-5.1721548311554
-0.973131032216059	0.945004981463404	0.590354556249453	2.27552732900564	4.5254571236436	6.3336632946648	0.938107516059144	0.358296499931162	1.17310725864169	-2.33113538967873	-6.60692885890696	-3240.30452776492	-3235.57494259932	-4.72958516560776
-0.975627013081818	0.95420021962834	0.579382890469142	2.46053111775413	4.59488876892395	6.38224658442961	0.960350101990172	0.38168488086791	1.17488350424605	-2.26513849313688	-6.66454900093986	-3237.46089497638	-3232.53763752804	-4.92325744834816
-0.972632678781635	0.932616337324495	0.673783459446633	2.41814950740728	4.53143359972215	6.38162661233838	0.959789897667744	0.420623052905955	1.14793728495484	-2.049196081079	-7.04106933284975	-3243.03611335713	-3236.56449409821	-6.47161925892539
-0.971165086040741	0.943151204625355	0.611959810880796	2.32295726217354	4.58841241579266	6.34663263300258	0.858830070553982	0.320749476265647	1.17925056496174	-2.31581568699093	-6.49544867650346	-3236.66863967275	-3232.01584020889	-4.65279946386366
-0.979344279569077	0.953995079741673	0.586093276051914	2.38892601545069	4.49744708755541	6.40560900946885	0.926245786283662	0.350232775746394	1.15849678012587	-2.34294501124525	-6.58470084281407	-3236.23058774748	-3231.56749498906	-4.66309275842338
-0.977128836611656	0.958075889509816	0.615019700586037	2.5008272456247	4.59965359615081	6.44326945250639	0.936189073321527	0.346007118975895	1.17497122605056	-2.37210577068735	-6.50865530496285	-3235.97205405182	-3231.29826995109	-4.67378410072441
-0.980170081731574	0.960514418747541	0.553760635089156	2.48401724307644	4.5215358312964	6.41470888322886	0.984820583101648	0.405024797504527	1.09419476711423	-2.24791819359715	-6.7539802462769	-3236.95472146784	-3231.75366127659	-5.20106019124432
-0.978825214476957	0.953227350485919	0.543390928251547	2.31562888570877	4.54481438051597	6.42790026116297	0.936473714286121	0.338542813806919	1.05567234483168	-2.4847727384823	-6.45668822371231	-3234.1769734858	-3229.40201193834	-4.77496154746553
-0.979344279569077	0.953995079741673	0.586093276051914	2.38892601545069	4.49744708755541	6.40560900946885	0.926245786283662	0.350232775746394	1.15849678012587	-2.34294501124525	-6.58470084281407	-3236.23058774748	-3231.56749498906	-4.66309275842338
-0.971706441984403	0.948810648889992	0.450165076705329	2.21962405219896	4.66607968787519	6.41505392470902	0.926915785947518	0.304692719009054	0.974562818277347	-2.8347423243267	-6.16170788731666	-3243.13509108766	-3236.64809973863	-6.4869913490245
-0.971325202077097	0.937373901189906	0.604039153663457	2.46086553773844	4.55315119431152	6.42807403415717	0.965607562054873	0.409051901177593	1.21187224712299	-2.08713762305664	-6.90068490152504	-3241.95976332418	-3236.04049135689	-5.9192719672898
-0.975041523384207	0.953920082534468	0.60493436271908	2.48003148993077	4.6422450058988	6.43666182919796	0.911720947960901	0.332365421226909	1.22786234827596	-2.36754117285804	-6.45667564404571	-3237.10456590104	-3232.33543950369	-4.76912639734484
-0.977655939457327	0.950922034106887	0.574733910212939	2.31923550538878	4.54645713539631	6.40329468704941	0.925606874384178	0.360542982389704	1.06095991626331	-2.28068204220914	-6.6202677867078	-3236.666891329	-3231.89687179759	-4.77001953140369
-0.974703133808489	0.94894115292432	0.550549380617398	2.37617098838767	4.61059739400636	6.42296549047533	0.951474027266524	0.360515255885109	1.1003503146205	-2.39295995467218	-6.55458814257326	-3234.64036631483	-3229.9487237834	-4.69164253143235
-0.972379105200498	0.945464056839845	0.578227207627577	2.37173378227372	4.57025620674507	6.3811967850311	0.996687925273597	0.384219793730908	1.136242065647	-2.35275270032001	-6.70919759858097	-3235.60446261741	-3230.57605560904	-5.02840700837856
-0.980113749150774	0.954981730741912	0.583997366092194	2.38602923954309	4.57426171092731	6.45250236884655	0.870919952718799	0.306294754882819	1.18767455302684	-2.48085420045143	-6.32241154230514	-3238.09958927868	-3233.21091680834	-4.88867247034132
-0.977655939457327	0.950922034106887	0.574733910212939	2.31923550538878	4.54645713539631	6.40329468704941	0.925606874384178	0.360542982389704	1.06095991626331	-2.28068204220914	-6.6202677867078	-3236.666891329	-3231.89687179759	-4.77001953140369
-0.971940566167673	0.933023094530256	0.602412884984737	2.18506133139046	4.53776262770095	6.31876048288144	0.831854470065559	0.299051221617648	1.0852160628309	-2.41493765698513	-6.44219349186171	-3241.34914750141	-3236.60413029117	-4.74501721023829
-0.97328095873831	0.94171952640657	0.591857271002725	2.31047726155436	4.55698832733281	6.38018514197109	0.925026138105313	0.375950305245821	1.14163813089175	-2.17203570907559	-6.69492307742734	-3236.51136311996	-3231.55743861476	-4.95392450520059
-0.979494674352299	0.951291910672265	0.632253027110959	2.39017711949085	4.52365221787402	6.50513284126668	0.908521696010046	0.341021559232051	1.20309639178654	-2.35003595980559	-6.41521120746767	-3242.98361949161	-3238.27012759167	-4.71349189993491
-0.974343529834642	0.93810022758346	0.605231082888367	2.33021465768197	4.47903052604009	6.37817143957565	0.955658458502088	0.380185716756826	1.15441681042114	-2.23958953634754	-6.75148778520328	-3236.69950318144	-3231.64619972476	-5.05330345668607
-0.980763614346868	0.95622416173846	0.568198921913361	2.22951364542386	4.53277141444726	6.43669140050379	0.844231985703628	0.293024402841198	1.04696734194026	-2.55799988369748	-6.252213756279	-3237.92644191505	-3232.70547583879	-5.22096607625657
-0.971938716886627	0.929321862725044	0.556754393545067	2.13114100646053	4.4374192813788	6.38500597195596	0.835433910733483	0.307832475576099	1.10445630651467	-2.358729750285	-6.43487021157714	-3243.25756179135	-3238.5828562339	-4.67470555744767
-0.973253568637429	0.941583533200374	0.59418801558277	2.25125524292526	4.5542102812182	6.38386478308914	0.933500258495097	0.362187741730383	1.07332826623174	-2.32058135684789	-6.57760754624739	-3235.15778298671	-3230.45244881067	-4.70533417604227
-0.974343529834642	0.93810022758346	0.605231082888367	2.33021465768197	4.47903052604009	6.37817143957565	0.955658458502088	0.380185716756826	1.15441681042114	-2.23958953634754	-6.75148778520328	-3236.69950318144	-3231.64619972476	-5.05330345668607
-0.97228311113007	0.949430645767836	0.521680206438434	2.33668477533055	4.64582346336796	6.4502332248838	0.950749695624905	0.334416392932457	1.07766219946274	-2.58164447280928	-6.44328331590586	-3236.88855275121	-3231.98497892522	-4.90357382598543
-0.974054890880719	0.934717410466827	0.591743523672291	2.41251130431905	4.55538991815049	6.4590696432782	0.91083422437941	0.368828719466442	1.22585929956198	-2.15342069647068	-6.70934490925742	-3241.10536148723	-3235.9806917956	-5.12466969162999
-0.977557010421841	0.953166745732067	0.598334553793538	2.39582990862258	4.58161764424231	6.40944805742558	0.903362270096802	0.343861098175974	1.07467935861964	-2.33025872212829	-6.54345082634067	-3234.24729762787	-3229.61822169532	-4.62907593254111
-0.964345905764752	0.925353488951502	0.557936506913971	2.26585613108171	4.64334262522591	6.40724185539337	0.932789819122943	0.356213356081878	1.15927612602886	-2.3484315674318	-6.6277029919156	-3239.73742693764	-3235.02300728468	-4.71441965295418
-0.977140208737151	0.950536081085394	0.584794112079912	2.10978239321692	4.50489768883392	6.36653663350494	0.86399849337118	0.303621931285116	1.10149891008245	-2.48893182716079	-6.26707274439458	-3238.6294113493	-3233.68633555519	-4.9430757941033
-0.973288364113723	0.941171244961223	0.555359904752867	2.30560414029027	4.58310524548867	6.39703056840944	0.950718980848504	0.367052406585065	1.12847239421113	-2.3423804650102	-6.61469787351278	-3236.02167937112	-3231.28974242703	-4.7319369440881
-0.972289173807726	0.935233179267119	0.627509063903329	2.16171304547565	4.52475202796294	6.41440248744812	0.943528993054309	0.349070713757661	1.14577265168884	-2.39612273240087	-6.44088840114961	-3237.53302741159	-3232.86093278907	-4.67209462252376
-0.964345905764752	0.925353488951502	0.557936506913971	2.26585613108171	4.64334262522591	6.40724185539337	0.932789819122943	0.356213356081878	1.15927612602886	-2.3484315674318	-6.6277029919156	-3239.73742693764	-3235.02300728468	-4.71441965295418
-0.978566371109932	0.946917070877774	0.57566262442082	2.401329630479	4.50743500304716	6.42312963203321	0.965323967208366	0.404424996077488	1.10301365284229	-2.16411176654121	-6.8065485359829	-3238.17140763238	-3232.80691256913	-5.36449506325431
-0.967550873440403	0.930380739803889	0.641260565052633	2.22657333341877	4.58005702258247	6.35961309200556	0.879485008774113	0.33510341300219	1.151618628181	-2.27597483036254	-6.60658869655524	-3237.68275694154	-3233.02236452082	-4.66039242072053
-0.970850526303447	0.956877718827028	0.479981747565867	2.29112208604962	4.78537116307442	6.42146490573218	1.00153733674646	0.327866881466157	1.04390873150801	-2.87565965497965	-5.97970125070514	-3244.9950452567	-3237.89484686504	-7.1001983916637
-0.982519923825806	0.958184150567367	0.582905650228674	2.4068873592848	4.49201286308838	6.41154070235015	0.958799460231598	0.373434004741437	1.1191552872887	-2.32161599750107	-6.61719462308614	-3235.89410200918	-3231.12354501639	-4.77055699278466
-0.970865934913335	0.942553910088664	0.575191518909154	2.37887769023295	4.64894653710652	6.43108158756953	0.938661639023562	0.335223680406402	1.13640798954718	-2.46359596352365	-6.50030016165748	-3236.69966382008	-3232.01604185001	-4.68362197007341
-0.971718842785242	0.931918958336059	0.637812108471881	2.34375516245088	4.56127271092273	6.44131728387105	0.905310973657118	0.355420282636535	1.25004937319567	-2.1558817577624	-6.67369482956551	-3240.81480380523	-3235.69492449097	-5.11987931425997
-0.973460717194914	0.941458809765912	0.579967800327732	2.19074892449755	4.54037580497356	6.41646623386706	0.962360411469975	0.352089941612771	1.06385749805512	-2.49422436112703	-6.51214967229065	-3237.12924336981	-3232.31248210825	-4.81676126155794
-0.982519923825806	0.958184150567367	0.582905650228674	2.4068873592848	4.49201286308838	6.41154070235015	0.958799460231598	0.373434004741437	1.1191552872887	-2.32161599750107	-6.61719462308614	-3235.89410200918	-3231.12354501639	-4.77055699278466
-0.978066867503285	0.960036430691413	0.577047439685506	2.35378221012814	4.56190822880405	6.36670460260449	0.890305227209845	0.302649510741215	1.12002108968858	-2.55761193681662	-6.31986236298573	-3237.2818357184	-3232.33316339667	-4.94867232173114
-0.974684231933768	0.943287583872373	0.602396495585592	2.35468200123937	4.56730394603692	6.42663041735864	0.940117994712407	0.370604240474551	1.13203770317844	-2.25326107357384	-6.62150565313947	-3234.85166087906	-3230.07979526676	-4.77186561229982
-0.981210643692347	0.956395326037737	0.599077071683402	2.32114445479102	4.50172139242438	6.45742197826568	0.914432729309436	0.322509922366869	1.1547098247036	-2.47338270042392	-6.33788853083825	-3234.82982920603	-3230.03775387068	-4.79207533535126
-0.97398303108532	0.941550955081361	0.650215060560501	2.3005859953179	4.55337152182147	6.33831928318348	0.890426874738379	0.341685132168168	1.15163193481187	-2.2267556403426	-6.61867530723662	-3235.70355275995	-3230.98390459518	-4.71964816477166
-0.980926881416848	0.940654639668338	0.562934454408975	2.05788966994467	4.41707405818729	6.45606755994702	0.835473552467356	0.294516202492786	1.07690486501034	-2.52841327269714	-6.30764274043576	-3241.66207167199	-3236.65011817752	-5.01195349446806
-0.980687880947344	0.957428259861274	0.59384492624444	2.45486356928788	4.54561164328716	6.41593108045886	0.964343462431852	0.372229779441974	1.09916039269869	-2.29091739136998	-6.65581899028125	-3236.10132523683	-3231.24986467582	-4.85146056100112
-0.978212081260406	0.958646187410255	0.560119976947286	2.39366502421965	4.54513016024629	6.36799877566662	1.01225852416558	0.391848650592285	1.14124887929898	-2.39297268096329	-6.68432256529954	-3241.39332018137	-3236.32395896046	-5.06936122090496
-0.97398303108532	0.941550955081361	0.650215060560501	2.3005859953179	4.55337152182147	6.33831928318348	0.890426874738379	0.341685132168168	1.15163193481187	-2.2267556403426	-6.61867530723662	-3235.70355275995	-3230.98390459518	-4.71964816477166
-0.976386528888408	0.957676857160956	0.541347017579934	2.42832632487224	4.50141315469511	6.35868484548663	1.00374530475141	0.394745281706729	1.12502484809937	-2.3467153007654	-6.72164404740615	-3237.75789846585	-3232.65667674886	-5.1012217169891
-0.977213810220231	0.951449224210671	0.57907086118848	2.2994427565953	4.59252632096386	6.42711243908524	0.949341541806394	0.333062907581631	1.07473878948911	-2.53381926598198	-6.34945101529559	-3235.82696038	-3230.91407508036	-4.91288529964046
-0.975723312459672	0.951676455669607	0.539049027850484	2.32332021057315	4.56540800580254	6.41102291125719	0.94867092841868	0.346179718593657	1.1012050837397	-2.46900208451924	-6.48241813677148	-3234.95011862814	-3230.24281309668	-4.70730553146474
-0.974593938973091	0.942895917435699	0.59080523090671	2.31936316867122	4.51944907784803	6.376523415572	0.965902586178641	0.393251595104532	1.13696310279073	-2.21025511917763	-6.68925203446452	-3238.0166734093	-3232.99340209259	-5.02327131671029
-0.970497260345626	0.932425174862343	0.583862711649492	2.22751087031128	4.51474366865158	6.32911536770737	0.954124728238547	0.362511697370299	1.09815194088241	-2.35569804101647	-6.73738079482834	-3243.24137506602	-3238.32301469196	-4.91836037405746
-0.973163708467468	0.935838821921549	0.608955202209397	2.24006073016746	4.49801486594892	6.38427852576164	0.895606275297438	0.343616910142405	1.12812678584097	-2.30098238453767	-6.58303549003025	-3236.42631672261	-3231.81009783192	-4.6162188906926
-0.974097431782052	0.949237960964897	0.590633459904627	2.35496673413841	4.59208787188793	6.41756393028278	0.938926474745866	0.340850545934527	1.05819981007676	-2.41937029638359	-6.50589074780751	-3235.06112665913	-3230.34029107188	-4.72083558725251
-0.974593938973091	0.942895917435699	0.59080523090671	2.31936316867122	4.51944907784803	6.376523415572	0.965902586178641	0.393251595104532	1.13696310279073	-2.21025511917763	-6.68925203446452	-3238.0166734093	-3232.99340209259	-5.02327131671029
-0.973223142066773	0.941463864222755	0.600013864190623	2.24509682944709	4.48103584855432	6.30670480302258	0.937903661426831	0.390351281256873	1.14033660075502	-2.14261755805439	-6.78296958395419	-3238.05075586446	-3232.8166597519	-5.23409611256527
-0.978101085852745	0.944126127054023	0.609505579972329	2.37603667947619	4.51998217053478	6.44781053656229	0.907348452041906	0.335040428540195	1.14630259124472	-2.35710972857689	-6.56017738901362	-3236.13052976534	-3231.51613933758	-4.61439042776194
-0.975775762894945	0.945330591247452	0.633474757937258	2.44302075369774	4.55233998934581	6.40973303607065	0.921899014328072	0.344709791407098	1.1719207578752	-2.33567425921244	-6.61119175580252	-3239.47463841476	-3234.77766147935	-4.69697693541698
-0.979652169474258	0.967066897998807	0.503002834081073	2.49147646470665	4.61942698049966	6.39205775436235	1.09616702274258	0.407133754260746	1.0626443230057	-2.51994155773951	-6.6577061575058	-3243.14308174167	-3237.52537091186	-5.61771082980986
-0.97693636714324	0.94972908399434	0.605277163622188	2.28415959238465	4.54598983173324	6.39724487916334	0.916959869218196	0.342710426303808	1.14023912504932	-2.3358395736877	-6.4834550223999	-3234.14160842278	-3229.53423401319	-4.60737440958914
-0.975146219756715	0.950688564254473	0.586833943698124	2.30887631563424	4.54066801688976	6.33906672131911	0.965046095311455	0.37704707202068	1.09994746926211	-2.29938104841722	-6.65872991386646	-3235.26012742492	-3230.4002532835	-4.85987414141371
-0.974694967155626	0.945982880480325	0.586681522338623	2.28563736138553	4.52017074195417	6.37223762576566	0.903816652446563	0.338698118830309	1.11311883315956	-2.37269968497195	-6.52422847582276	-3233.35979768774	-3228.77527840694	-4.58451928079654
-0.979652169474258	0.967066897998807	0.503002834081073	2.49147646470665	4.61942698049966	6.39205775436235	1.09616702274258	0.407133754260746	1.0626443230057	-2.51994155773951	-6.6577061575058	-3243.14308174167	-3237.52537091186	-5.61771082980986
-0.971736004188292	0.923852796334388	0.594156966638949	2.23056357029086	4.58045598831126	6.50022797001796	0.88051722940065	0.326507410604976	1.08492726668882	-2.43086587914719	-6.47746984768341	-3240.32469700651	-3235.70444417904	-4.62025282746627
-0.974728083804094	0.938091587794113	0.526491857954166	2.47551151839717	4.60080996897653	6.53551466571594	0.973691560416475	0.373277407706334	1.1394566457988	-2.35323771765681	-6.7899543179648	-3249.59007602783	-3244.49356367824	-5.09651234958959
-0.978981169418659	0.961480378237755	0.546273675958623	2.4950179263723	4.65184127070843	6.4524133026147	0.952071977356304	0.360015373375517	1.16142407181955	-2.335855324505	-6.51661720615389	-3241.64211046651	-3236.94135364722	-4.70075681929605
-0.983729741684056	0.955697065905577	0.540148803054834	2.24407810658155	4.465139097076	6.49042722497602	0.93490261996904	0.321078072363866	1.12043968655054	-2.59965176826839	-6.24061405248555	-3238.1762412642	-3233.02098484284	-5.15525642136638
-0.964404900173878	0.93365402670805	0.619384296502084	2.38778446801799	4.73968014200109	6.36837303272981	0.928346561549697	0.356673974784996	1.14384810668881	-2.31665976656795	-6.54491962375393	-3243.95802154411	-3239.31485184159	-4.64316970251388
-0.982644805758727	0.958494735025183	0.5541517308379	2.4197268901245	4.51180934164916	6.45124409881557	0.931766912303233	0.353076667552926	1.07006826982919	-2.3890621137571	-6.53707080180619	-3235.45868111205	-3230.78388149568	-4.6747996163725
-0.978323993936378	0.955061072468136	0.60956379244404	2.41777375295048	4.5891226812498	6.40453923703113	0.881188845691306	0.312983966064355	1.16726329799258	-2.41269971814952	-6.37923291177726	-3236.35406686892	-3231.63514882796	-4.71891804096432
-0.983729741684056	0.955697065905577	0.540148803054834	2.24407810658155	4.465139097076	6.49042722497602	0.93490261996904	0.321078072363866	1.12043968655054	-2.59965176826839	-6.24061405248555	-3238.1762412642	-3233.02098484284	-5.15525642136638
-0.976453419044906	0.951401877482527	0.648008156885772	2.21384079309824	4.54463272930856	6.32416150305395	0.953837844037452	0.365475915241005	1.1020163863628	-2.28812204468304	-6.59204064024327	-3241.88584201803	-3237.13684623463	-4.74899578339973
-0.969236769392107	0.936065031403398	0.607110677198465	2.18457336853664	4.55847685404413	6.39205545830058	0.887315498241174	0.318961466841514	1.13122588394841	-2.41024046443549	-6.42440863460538	-3238.01602237518	-3233.38098916178	-4.63503321340028
-0.978301883967599	0.956452302974287	0.583377226386821	2.41397718974992	4.55366570365289	6.41323008024013	0.954235396177637	0.355138702666568	1.10504445756849	-2.40592877065361	-6.53875442907378	-3233.25773695275	-3228.56830644302	-4.68943050973904
-0.983968500115911	0.949172371745491	0.614896307665646	2.25197387587748	4.42308896955575	6.46036024032324	0.933760442157674	0.346670215303925	1.07149083391058	-2.38709656591691	-6.48317306489217	-3239.59828627425	-3234.92670908992	-4.67157718433541
-0.975807396292107	0.942115328878214	0.610865201837358	2.39924618217029	4.49440859379435	6.4023845568043	0.97732023202243	0.405200838610939	1.10357122313736	-2.19198469658615	-6.83285229802188	-3236.67384841062	-3231.24624455783	-5.42760385278825
-0.975306650101646	0.956088258390836	0.572193565362094	2.40196666250278	4.6579352852387	6.39641233631385	0.947365444370838	0.347512461758202	1.06847462638013	-2.43071182086205	-6.47151476757365	-3233.70331105142	-3228.97991852693	-4.72339252448656
-0.976023274581889	0.953661044901679	0.568858171108926	2.45485736459557	4.61455855409495	6.41354377529553	0.955784576501516	0.356448397694519	1.13071732236576	-2.38459593148007	-6.56812023121726	-3233.56697196906	-3228.86801500025	-4.69895696881157
-0.983968500115911	0.949172371745491	0.614896307665646	2.25197387587748	4.42308896955575	6.46036024032324	0.933760442157674	0.346670215303925	1.07149083391058	-2.38709656591691	-6.48317306489217	-3239.59828627425	-3234.92670908992	-4.67157718433541
-0.976439077184257	0.940957493592053	0.56631708971344	2.26335660164746	4.45351624064884	6.40279650751644	0.956892551817307	0.366789020167845	1.10239142958047	-2.36567345920236	-6.65886921826284	-3237.03143355278	-3232.23198440065	-4.79944915213261
-0.984766104517509	0.954119991669824	0.549545502586799	2.37162905620265	4.47054939431824	6.45208358075925	0.892618353122987	0.341012065511321	1.10318953323111	-2.37872446809494	-6.5300025013276	-3241.00819821422	-3236.43141739901	-4.5767808152104
-0.977881539614129	0.965171273484344	0.508597382690934	2.47700018674645	4.65834295656741	6.4060797531288	0.967879932129783	0.342240949360683	1.03720274758337	-2.54354553202881	-6.49839490548729	-3239.41588852929	-3234.45086646417	-4.9650220651215
-0.975170895551993	0.953261510380846	0.571429667961463	2.33522429361624	4.60678968276128	6.38401907798229	0.923204801523694	0.337437369062881	1.10345685920947	-2.43529781273754	-6.4450582595516	-3234.92510277823	-3230.2784565661	-4.64664621212054
-0.979181696579483	0.955057464960402	0.5836286219126	2.4217407126853	4.52764549083701	6.41353052131083	0.895074590139365	0.354233184147317	1.08959395955042	-2.29386718162142	-6.60610995594477	-3237.78466914996	-3233.13081010449	-4.65385904546875
-0.974700619523917	0.944243508598626	0.562810711995481	2.20970375008699	4.51609016219125	6.37362284033324	0.928264468256409	0.352798061560241	1.08612786820202	-2.36805350839118	-6.49839037817554	-3235.05958734366	-3230.42364116179	-4.6359461818717
-0.980151576660141	0.943870392594988	0.569756921854282	2.19543290449767	4.4450270152332	6.47771502773125	0.905019475952126	0.348144849097053	1.13110450027199	-2.3398429196948	-6.54215835277533	-3239.43529392905	-3234.8459803915	-4.58931353754471
-0.975170895551993	0.953261510380846	0.571429667961463	2.33522429361624	4.60678968276128	6.38401907798229	0.923204801523694	0.337437369062881	1.10345685920947	-2.43529781273754	-6.4450582595516	-3234.92510277823	-3230.2784565661	-4.64664621212054
-0.979689839897461	0.956999523493217	0.521804327314194	2.39659726957495	4.47723985965863	6.41461689078451	0.94995598977176	0.375814097736539	1.08871770356437	-2.31774459787994	-6.60423861551947	-3237.97944359804	-3233.21909027445	-4.76035332359329
-0.968019594094545	0.940274858988992	0.596018690878571	2.3220151344296	4.67617709462261	6.37361863286739	0.942107721839127	0.358268707002245	1.07014695497385	-2.36458005426786	-6.59107372720215	-3237.35367362394	-3232.62768366675	-4.72598995719264
-0.976322285116549	0.953544569534344	0.599904443241663	2.44982524837106	4.58587337614775	6.42031651989659	0.934611454878896	0.3685975832651	1.15294799792589	-2.25236778276749	-6.66077134528595	-3234.0990581697	-3229.28237385679	-4.81668431290331
-0.975636700668476	0.960010254621173	0.581829777846545	2.43262487706021	4.62249155582181	6.37586197549937	0.981391424806004	0.363636504759202	1.0554616537352	-2.44260431778754	-6.54065414179748	-3236.83623750891	-3231.97149484548	-4.86474266343182
-0.974883819875531	0.942735868042447	0.586870972714989	2.2106883024207	4.52857588070233	6.41421765013097	0.931504861108487	0.352585717688564	1.16676218041066	-2.30138021837422	-6.52299219666121	-3237.69772929202	-3233.0249348184	-4.67279447361378
-0.979751051455538	0.942551992862657	0.603214810519938	2.3013546360781	4.45778813854459	6.39929145210929	0.9579791605677	0.408531518852409	1.16614784838292	-2.08903964313126	-6.79689230812988	-3239.58124137655	-3234.07336597801	-5.50787539853945
-0.977204238539894	0.956256023895814	0.528225462011715	2.28438696095472	4.5246664440472	6.32822534574417	0.976751186452883	0.377653935450099	1.08518182838859	-2.41266594837527	-6.55418047094794	-3241.9193914905	-3237.11230634233	-4.80708514817017
-0.975636700668476	0.960010254621173	0.581829777846545	2.43262487706021	4.62249155582181	6.37586197549937	0.981391424806004	0.363636504759202	1.0554616537352	-2.44260431778754	-6.54065414179748	-3236.83623750891	-3231.97149484548	-4.86474266343182
-0.969228511062215	0.93372213882251	0.625867483865236	2.25592994162553	4.60391221338186	6.38075467798055	0.897135507593159	0.347117189487074	1.109305629192	-2.2689694405903	-6.61761640420785	-3236.90564996428	-3232.23669070327	-4.66895926101124
-0.977511797919187	0.95063517134017	0.594587498617047	2.352061086398	4.55834300408465	6.41274595004551	0.882135310489345	0.336513294935253	1.16024253801463	-2.30176051679601	-6.51375556838734	-3235.25538132283	-3230.64906453526	-4.60631678757119
-0.979405213246937	0.953115697869975	0.583616972570625	2.34501681638959	4.54931658805394	6.4321191111384	0.951343395718472	0.335721328011415	1.1507027035343	-2.48391776490189	-6.46452288603315	-3238.40396275193	-3233.65918196516	-4.74478078676862
-0.971598271028936	0.933007877901661	0.586502775510335	2.20916995566273	4.52649207223614	6.43127339475499	0.932501343513163	0.365010325716506	1.08129526809184	-2.32889345272354	-6.60734466318921	-3238.54773473757	-3233.83472144953	-4.71301328803706
-0.97726341398829	0.956312481826662	0.543113776020912	2.25965288171252	4.58200375925501	6.37375369429766	0.870102537327104	0.315952112168717	1.0339037801832	-2.48314819703678	-6.3899543943375	-3237.83913806626	-3232.99112498346	-4.84801308279649
-0.975420850344727	0.949896516883131	0.558790598426948	2.33788833132396	4.53802391821768	6.40242541443618	1.01257501281915	0.370396677873064	1.14172245855632	-2.47517531654367	-6.54746775488468	-3236.71461236442	-3231.77590983974	-4.93870252467862
-0.975611527671534	0.942871434845191	0.538874482755094	2.27020657548221	4.58241933654493	6.52773285303828	0.926793132499112	0.319201803759633	1.07851564023655	-2.62737208152431	-6.34311864291806	-3240.07608584567	-3235.01812299534	-5.05796285033383
-0.971598271028936	0.933007877901661	0.586502775510335	2.20916995566273	4.52649207223614	6.43127339475499	0.932501343513163	0.365010325716506	1.08129526809184	-2.32889345272354	-6.60734466318921	-3238.54773473757	-3233.83472144953	-4.71301328803706
-0.969423206081516	0.944011961638787	0.625403699541429	2.33925906866265	4.61847244168437	6.30584806576298	0.920977034623251	0.348822448572253	1.15797995126048	-2.29965760607096	-6.64144113975077	-3237.17687080641	-3232.45411233222	-4.72275847419279
-0.977055677808027	0.955398412181845	0.540111079877474	2.33788455774699	4.5310053519316	6.37128385476346	0.941478720150579	0.354836617419719	1.08886564481685	-2.38618481138317	-6.53387116015758	-3234.18339126163	-3229.5168086028	-4.66658265882368
-0.977596540955108	0.955170824281149	0.611074925364636	2.40014191106251	4.57254585206062	6.41932881389787	0.911758699034588	0.3261523959881	1.17491043256076	-2.39757680302014	-6.42482804874962	-3236.83866671054	-3232.15806139733	-4.680605313208
-0.975517365802873	0.948030270726028	0.614054537190486	2.29653919794492	4.54569413159711	6.39306772732364	0.953054629659439	0.36623742722978	1.14925295115112	-2.32570773637827	-6.58817118200999	-3235.52091061063	-3230.79009358383	-4.7308170267974
-0.974004193163047	0.94398036602666	0.584841872125996	2.27143034590497	4.58149960671007	6.43416555746303	0.960270705631105	0.338672652984444	1.12042493238268	-2.50973083290257	-6.46555459046546	-3236.16008034828	-3231.38178610404	-4.77829424424438
-0.973326160186227	0.94766625854201	0.556219822668639	2.33344515970587	4.54796648637739	6.33419908508637	0.941448305077882	0.351062214723762	1.12608170486229	-2.40222418205753	-6.61120897786566	-3237.23554215835	-3232.53922963651	-4.69631252184093
-0.979344144442078	0.955025984029209	0.570470334373009	2.33447242559329	4.46730830700654	6.38679581420677	0.961955217685188	0.353452180435771	1.16378224532851	-2.43378669864487	-6.48155275187506	-3235.67681266286	-3230.93831828687	-4.73849437598886
-0.975517365802873	0.948030270726028	0.614054537190486	2.29653919794492	4.54569413159711	6.39306772732364	0.953054629659439	0.36623742722978	1.14925295115112	-2.32570773637827	-6.58817118200999	-3235.52091061063	-3230.79009358383	-4.7308170267974
-0.972231584084196	0.943831550682886	0.629418958040133	2.34959798566735	4.65440722488458	6.43346637821407	0.930580475479393	0.334013357078428	1.16214898800726	-2.45684816928681	-6.44568508433865	-3236.93134249648	-3232.23402951998	-4.69731297649734
-0.979830936068697	0.949524785652202	0.605644605254188	2.37619120929097	4.50200639996851	6.45422854965934	0.957631811126582	0.384498178303789	1.14212938303377	-2.24487976040657	-6.68660102003462	-3235.40553276978	-3230.46907184649	-4.93646092328941
-0.97802791854804	0.946820048966465	0.594019620589886	2.1701275812298	4.46032740498005	6.38315747793956	0.92005929493326	0.340775484268786	1.13086836230793	-2.37820643693099	-6.45050776179047	-3235.35962824182	-3230.74545046116	-4.61417778066029
-0.972542842840976	0.944791788418603	0.541986901427604	2.36450685205059	4.58437426394862	6.44608217416553	1.01944926070962	0.389312540766327	1.13473971863254	-2.40777618955129	-6.6732469400221	-3237.13139895347	-3232.05607644032	-5.07532251314593
-0.977928818495148	0.941039612062235	0.586489656867959	2.26407614332243	4.47612067919788	6.41849258902431	0.862329253126867	0.331715211234039	1.1495200715385	-2.31452704200144	-6.53010909713838	-3237.00111169687	-3232.40720952165	-4.59390217521725
-0.974080419834611	0.950598067016407	0.56040849829004	2.24649761950706	4.58579130870068	6.37418160121645	0.892894491449171	0.308267925005546	1.09289919129586	-2.55539789513721	-6.30176141613737	-3233.69021373025	-3228.72739411016	-4.9628196200944
-0.973589809110846	0.956669840045552	0.572736570153094	2.503230565035	4.70220136558256	6.43161449695945	0.94885029182673	0.327884436586363	1.25099769041527	-2.5263208553647	-6.44242955469091	-3240.87132263352	-3235.84318994361	-5.02813268990593
-0.972542842840976	0.944791788418603	0.541986901427604	2.36450685205059	4.58437426394862	6.44608217416553	1.01944926070962	0.389312540766327	1.13473971863254	-2.40777618955129	-6.6732469400221	-3237.13139895347	-3232.05607644032	-5.07532251314593
-0.975111302968683	0.95388616655129	0.552372515754531	2.31598300948075	4.61531597790253	6.43361173817291	0.922944893499372	0.328444503168253	1.09562860595798	-2.51708090998185	-6.37786330981333	-3235.2799039983	-3230.49443101158	-4.78547298672102
-0.968060147660586	0.933390464522147	0.605576388769891	2.29760097973416	4.59194538103158	6.42645175569809	0.914269038203117	0.355468330092108	1.1957971383032	-2.2715302956356	-6.64846053891782	-3238.76808264802	-3233.96606373083	-4.80201891719549
-0.983178957531583	0.951175084145494	0.599218041982483	2.24685798991107	4.42355864188002	6.48633300932266	0.961552071430725	0.355407832236175	1.10346051505305	-2.4403260641317	-6.54708833892708	-3241.42537324019	-3236.69750809372	-4.72786514647427
-0.976944933035834	0.956984218236525	0.553100824137327	2.35343392858089	4.60525744135136	6.41723886261311	0.966644382279543	0.349501605278733	1.06632771724053	-2.50142647530024	-6.45300191335728	-3234.98454369002	-3230.14496979509	-4.83957389492441
-0.968933810418392	0.94015640097586	0.617883634057369	2.27209730555087	4.64011678643212	6.36686709192163	0.847004344124297	0.300674937662921	1.20588534298651	-2.39356894451767	-6.37514189281634	-3240.98698271023	-3236.13920354185	-4.8477791683745
-0.976873453122839	0.960727601784448	0.532663802556742	2.36385335903492	4.58737744817394	6.40507234394734	0.979743441833297	0.347672614480753	1.04754758124341	-2.55877260724938	-6.44972087178099	-3237.11533028193	-3232.11467682035	-5.00065346158612
-0.971480874207114	0.93362642099993	0.635581851788887	2.23789386533543	4.5283347022533	6.40178491791065	0.90090423555023	0.32672932457412	1.21404550641141	-2.41436843987214	-6.48020771026327	-3239.87954085723	-3235.14947150593	-4.73006935129858
-0.976944933035834	0.956984218236525	0.553100824137327	2.35343392858089	4.60525744135136	6.41723886261311	0.966644382279543	0.349501605278733	1.06632771724053	-2.50142647530024	-6.45300191335728	-3234.98454369002	-3230.14496979509	-4.83957389492441
-0.971709899772887	0.937916667546633	0.576217823977124	2.20288629485988	4.56292532577603	6.38665134656366	0.910971058892194	0.325365238058162	1.10749327548268	-2.50255358105422	-6.42592146357432	-3236.22463792465	-3231.51490689971	-4.70973102494677
-0.978164838024647	0.947532543773876	0.587868707218281	2.29522172780759	4.55693104136965	6.44546312148746	0.885695957016588	0.323542448768752	1.11827941530499	-2.43848607434194	-6.40600352993637	-3236.3653870926	-3231.72014721675	-4.6452398758487
-0.970497132451639	0.938289710318962	0.55434087905072	2.10450328716829	4.52259910113208	6.3297782907472	0.936395627615624	0.346811532190072	1.05707175468907	-2.46268407067877	-6.43523367476261	-3240.74482006953	-3235.98781652139	-4.75700354814072
-0.975801133202994	0.95639050283766	0.647486232158276	2.61351158987891	4.67506787163165	6.40718423039855	0.915869615617017	0.351369955732058	1.16989839401748	-2.22490492905987	-6.68623044356601	-3239.2422269596	-3234.3870533347	-4.85517362489906
-0.975288414740535	0.940071266429323	0.584852056688924	2.3155793150253	4.58787545392777	6.45161193279903	0.854482414771758	0.319329133158848	1.10263080222002	-2.3642326222511	-6.44493393372236	-3236.76147616713	-3232.14669503703	-4.6147811300988
-0.969833485902151	0.94451650724403	0.559438776182796	2.341128205856	4.67419041894219	6.4007279024667	0.932636955860395	0.354732586798611	1.05392059293397	-2.3679833998207	-6.61620094632831	-3237.60779547794	-3232.84746738556	-4.76032809238047
-0.975500826357771	0.94515201806634	0.636439925219878	2.39562981850598	4.54078035352077	6.42189487195104	0.9261695484402	0.367347195236859	1.20244942072523	-2.20028313672126	-6.7086208784523	-3236.75616906607	-3231.74341373159	-5.01275533448227
-0.975801133202994	0.95639050283766	0.647486232158276	2.61351158987891	4.67506787163165	6.40718423039855	0.915869615617017	0.351369955732058	1.16989839401748	-2.22490492905987	-6.68623044356601	-3239.2422269596	-3234.3870533347	-4.85517362489906
-0.981445019376972	0.957352370521985	0.606446173150202	2.38001880011032	4.58101096061682	6.46491444475044	0.879598970107229	0.309871994507171	1.12316503195826	-2.47757064050157	-6.36401888254972	-3237.28387240173	-3232.52934685967	-4.75452554205893
-0.970647670629989	0.952891021682147	0.605311961452129	2.54268426639032	4.71611159367195	6.40066210185146	0.855076627363624	0.301409518277796	1.18208364180016	-2.37652570234352	-6.47115093354763	-3243.81599323406	-3239.08755100914	-4.72844222492744
-0.976425959550089	0.943738661706503	0.600995382991381	2.35864158810068	4.6070376481236	6.42962933991323	0.90139136564863	0.345621225183469	1.07879443257898	-2.33337867712499	-6.53766422264774	-3238.02386146233	-3233.40736127229	-4.61650019003524
-0.977100038696863	0.950071746662446	0.57425989832573	2.28564805754973	4.58494343657779	6.37780443351128	0.918775032923959	0.339197894859482	1.13276077597493	-2.40069253308414	-6.4768387219095	-3237.94131971903	-3233.33155813017	-4.60976158886001
-0.973874166263186	0.950675478952372	0.56368297919967	2.33254463460768	4.60525594975993	6.41853542523078	0.903854382710026	0.329415617390938	1.11532025119289	-2.40929134985184	-6.39442226911582	-3236.73055570175	-3232.08388032952	-4.64667537223421
-0.979602170616109	0.949704711522308	0.560306189604486	2.29079686831918	4.56362866580906	6.46946021221266	0.929600048355907	0.34773985945082	1.03844166453028	-2.40709424799695	-6.5191030440841	-3237.73731483828	-3232.98777190351	-4.74954293477492
-0.975224618552615	0.945505827809932	0.548676272844924	2.23638551194365	4.48330308290367	6.39771602757502	0.965651169687009	0.352668244432564	1.15370183495391	-2.46966441247303	-6.5230317668003	-3236.15087260018	-3231.38877833654	-4.76209426363902
-0.977100038696863	0.950071746662446	0.57425989832573	2.28564805754973	4.58494343657779	6.37780443351128	0.918775032923959	0.339197894859482	1.13276077597493	-2.40069253308414	-6.4768387219095	-3237.94131971903	-3233.33155813017	-4.60976158886001
-0.98078146422072	0.958479353063263	0.566095721719122	2.399166341104	4.49813219074174	6.38849145459706	0.992740287354452	0.376782074136464	1.08266118484028	-2.38908633818139	-6.62686753652822	-3236.71915366862	-3231.80986775102	-4.909285917594
-0.974891551670686	0.949719759168793	0.61581983977827	2.3265911285795	4.60708637777455	6.42784591602668	0.897192537634933	0.339494271707003	1.03117138841668	-2.37085665695937	-6.49144096187126	-3238.20708834492	-3233.4840584643	-4.72302988061613
-0.979756621615199	0.952161156611704	0.580968993978359	2.24107311635162	4.50587810358787	6.35433950462153	0.949127435034884	0.349836340468113	1.08030368390485	-2.42785612803477	-6.44641956405746	-3238.62518336809	-3233.91073008068	-4.71445328740784
-0.971461803584921	0.938570699838415	0.6122267926208	2.32417423657493	4.59437298441366	6.38709013083859	0.978795709099477	0.39444913198589	1.114255688846	-2.25838794503958	-6.68509916572647	-3237.93919218547	-3232.9359399422	-5.00325224327025
-0.973722020726253	0.944268581038426	0.577979371046812	2.26887013310362	4.52321181715236	6.37730451677134	0.873106418521173	0.31536756331914	1.14072776671693	-2.43661064885823	-6.41382412764371	-3235.53647465341	-3230.87414491385	-4.6623297395664
-0.98182283861495	0.962737004822477	0.478900132797935	2.43107475895418	4.59015531939593	6.46359031343403	0.821329791993424	0.290812518361591	1.04151434227662	-2.53902404425737	-6.27878979809448	-3240.89725957939	-3235.69787483296	-5.19938474642158
-0.977574025956311	0.948012909177303	0.5279123959585	2.2548649440712	4.52808095653044	6.44293744697374	0.925367554023614	0.334405864243095	1.0791949664713	-2.49384426731755	-6.44801011801639	-3235.71482691444	-3230.99093272778	-4.7238941866658
-0.971461803584921	0.938570699838415	0.6122267926208	2.32417423657493	4.59437298441366	6.38709013083859	0.978795709099477	0.39444913198589	1.114255688846	-2.25838794503958	-6.68509916572647	-3237.93919218547	-3232.9359399422	-5.00325224327025
-0.97927522320204	0.950288434219226	0.600742325522754	2.34815640641707	4.54226836344805	6.43238085609198	0.886722537214066	0.331862914264435	1.08969127547702	-2.35127687192487	-6.47964564094725	-3234.66245110148	-3230.06849147056	-4.59395963092609
-0.978263061837368	0.954937528124694	0.575675816124115	2.21976806212582	4.51745068162979	6.36696004584033	0.877095290138685	0.313968827224527	1.09165721623196	-2.4763412016703	-6.31172733858383	-3236.83249512593	-3232.01151304426	-4.82098208167221
-0.973753212548008	0.951011627455691	0.591658211137845	2.28242576416388	4.56415913756985	6.36879938947443	0.873390189799052	0.304543848144683	1.15515897375107	-2.51319458104464	-6.32253530276515	-3237.00836487127	-3232.12528162617	-4.88308324510245
-0.976122792068125	0.954243129073699	0.5997987563114	2.39305044936288	4.61726987250098	6.39484228985622	0.924833733602921	0.340938249980356	1.14021971665781	-2.39781654621741	-6.49711597178535	-3233.76919451668	-3229.14982446798	-4.61937004869608
-0.978078488995871	0.947405165748274	0.568356334851837	2.24523420131557	4.43429257965592	6.41643896161695	0.933586488359548	0.348187554739931	1.11319909239333	-2.41085514997632	-6.45629863592419	-3237.74341930518	-3233.10308932215	-4.64032998302897
-0.976417099451917	0.954256217915572	0.589531324195866	2.51840810028065	4.58173518811833	6.42119499726415	0.95848381741479	0.370948356301057	1.15001800378395	-2.28919751816267	-6.72622831233584	-3238.85123532573	-3233.90329418657	-4.94794113915784
-0.977912678992801	0.940282320152274	0.561912113321346	2.18217237618604	4.42662528229918	6.39003389856719	0.955380579664925	0.36642100608652	1.1218297304772	-2.33616560831559	-6.61938828442708	-3237.56259735191	-3232.81419851641	-4.74839883550794
-0.976122792068125	0.954243129073699	0.5997987563114	2.39305044936288	4.61726987250098	6.39484228985622	0.924833733602921	0.340938249980356	1.14021971665781	-2.39781654621741	-6.49711597178535	-3233.76919451668	-3229.14982446798	-4.61937004869608
-0.97454545982891	0.944241399479341	0.55899973373489	2.3774631205181	4.53263427350375	6.45865303946092	0.91613256451908	0.354320226971153	1.17684994576773	-2.34091011745647	-6.53429820712439	-3239.63071899689	-3234.98304654419	-4.64767245270369
-0.977764620183162	0.953999613690474	0.543403694505877	2.32040357273245	4.52343515727863	6.39252601251083	1.00270588342958	0.370327247859304	1.09659523173715	-2.49708681892046	-6.53527297125577	-3237.64642881949	-3232.72405434286	-4.92237447663421
-0.981201744998128	0.947461155386626	0.566201055953461	2.32293723129214	4.49016478090846	6.50109142353068	0.952330143997419	0.349069936536675	1.19236349534771	-2.40331491619185	-6.49512914608186	-3239.02958198577	-3234.28313467066	-4.74644731511323
-0.971328411781767	0.942023627190467	0.648574469186352	2.1730597006988	4.56686027971207	6.35722456532174	0.846461793832172	0.306971267285648	1.10756748355093	-2.38078463839411	-6.36307639748688	-3238.08678402088	-3233.35983571468	-4.72694830620548
-0.969970254657699	0.942947957818119	0.612709542936154	2.26725078920509	4.61693427238554	6.39175686743221	0.935497019394621	0.330054640225952	1.17066528653931	-2.50688963177796	-6.43920299769346	-3238.66048718966	-3233.8865505688	-4.77393662086093
-0.973210363310607	0.950675873199537	0.613023399330009	2.39479497308146	4.64615550376085	6.33955223379408	0.900374302262131	0.331574603908845	1.08993785917765	-2.36862907976117	-6.49759577541785	-3236.29239251422	-3231.6887986616	-4.60359385261847
-0.975395477428778	0.949088804114346	0.598870082813733	2.32239004339772	4.55271411782054	6.40034755765536	0.882852676274516	0.322961111801654	1.10280841046355	-2.3979017432449	-6.45457845264622	-3234.45768985234	-3229.85048279519	-4.60720705715607
-0.971328411781767	0.942023627190467	0.648574469186352	2.1730597006988	4.56686027971207	6.35722456532174	0.846461793832172	0.306971267285648	1.10756748355093	-2.38078463839411	-6.36307639748688	-3238.08678402088	-3233.35983571468	-4.72694830620548
-0.980338424222556	0.955793587374653	0.622564194078515	2.38150010020694	4.55277766173126	6.39223484506165	0.888010137583128	0.337410188394416	1.07400820976302	-2.28681909209517	-6.50088235622465	-3238.02056228141	-3233.38610748463	-4.63445479678398
-0.979316969076498	0.950462741837981	0.52284503426825	2.28941306412211	4.44706355449154	6.39767811302732	0.9400499229556	0.380573448663667	1.11589509797908	-2.27193693108391	-6.73135404292603	-3239.86904928217	-3234.93848035011	-4.93056893205924
-0.97042505402758	0.931259350649373	0.667262284507589	2.29696415730633	4.55968874241177	6.32629772351109	0.868094232058023	0.341068696385463	1.16583384108435	-2.17269187180422	-6.64015707269332	-3237.83408377971	-3233.01074142787	-4.82334235183905
-0.97187677523302	0.943573028555585	0.583699623295493	2.22591550812489	4.59951140483029	6.39716340821094	0.935452333323602	0.354375634240846	1.06918458296013	-2.40767789427579	-6.4975749423742	-3238.25883231963	-3233.5756972758	-4.68313504382768
-0.97956611583732	0.957244023085885	0.572240712363411	2.37764506593556	4.48670810266914	6.39574528626289	0.941062664438011	0.361918433746089	1.12914411171565	-2.34051865128093	-6.55969006796857	-3234.01877013888	-3229.35389659749	-4.6648735413919
-0.976409382509135	0.948085544594884	0.459161626703744	2.03313683516149	4.40318893402642	6.34438424567417	0.851942498773775	0.306601480593484	1.00222907744948	-2.59674454300204	-6.22914464054466	-3245.05403321135	-3239.62830612994	-5.42572708141344
-0.983156829405708	0.960866127680198	0.519189976901237	2.31637107929657	4.48060601215534	6.43628796880913	0.853989826214495	0.291760117257046	1.0840853699207	-2.63280914805226	-6.15187197069364	-3239.65515411867	-3234.12513516219	-5.53001895647964
-0.97187677523302	0.943573028555585	0.583699623295493	2.22591550812489	4.59951140483029	6.39716340821094	0.935452333323602	0.354375634240846	1.06918458296013	-2.40767789427579	-6.4975749423742	-3238.25883231963	-3233.5756972758	-4.68313504382768
-0.976022520512321	0.945989916259126	0.622440031922903	2.23537034424226	4.52589148793789	6.41613759842632	0.863347623604688	0.318135676943565	1.10878587422649	-2.34233412991832	-6.33629750005851	-3240.5740108283	-3235.86065561587	-4.71335521242764
-0.972581310159814	0.944272321130832	0.574577639785908	2.14052492835622	4.52415563992809	6.34713720734953	0.899114499314973	0.311344577892733	1.08553213809598	-2.55551953829175	-6.27820348746795	-3237.14699917313	-3232.14198786104	-5.0050113120911
-0.974104451839033	0.94128945981953	0.608170976982995	2.30086035309818	4.58517615991799	6.40542001851926	0.867164278900049	0.317280900901609	1.11711916524507	-2.36280057748488	-6.45841822353568	-3233.51554694292	-3228.9071097855	-4.6084371574209
-0.973462046951602	0.945951058976303	0.611271986658046	2.27041110266534	4.62816305135195	6.38125002989973	0.814854312590181	0.288428677025362	1.14100175813787	-2.42171803149498	-6.27618371600989	-3235.53892911853	-3230.52291549594	-5.01601362259196
-0.978462070695297	0.95052223101593	0.536388145055248	2.29632597835221	4.46509790249272	6.42130044623848	0.884651984687312	0.331752080241255	1.12158918915348	-2.42586650711945	-6.4855015510342	-3238.78532700873	-3234.19972779125	-4.58559921747591
-0.972226426556295	0.936482027099638	0.590889174740908	2.15309858601385	4.49573242748137	6.40068714177985	0.933137841968674	0.364783634231402	1.08906097438532	-2.35257912704788	-6.59137858057739	-3240.88345042604	-3236.19795105724	-4.68549936879466
-0.976795410443901	0.949890131111836	0.628829704497669	2.40401270418758	4.59029389609627	6.43014636871219	0.930177333776133	0.347690346850216	1.13416184320141	-2.36350839686406	-6.52988166284497	-3235.28122305948	-3230.65730905138	-4.62391400809521
-0.973462046951602	0.945951058976303	0.611271986658046	2.27041110266534	4.62816305135195	6.38125002989973	0.814854312590181	0.288428677025362	1.14100175813787	-2.42171803149498	-6.27618371600989	-3235.53892911853	-3230.52291549594	-5.01601362259196
-0.975149087021914	0.947221619930503	0.577830951147915	2.21035896887081	4.48430133069298	6.3522701106342	0.910189629711966	0.336884007900702	1.1426429625052	-2.38687228363217	-6.44386176101393	-3235.96386462206	-3231.35189678919	-4.61196783287625
-0.969694248166026	0.938405619117655	0.629662426066752	2.36788552334675	4.61230149373684	6.42778880991764	0.925721950245115	0.356222609186863	1.10167214809819	-2.32444720311114	-6.64499408705496	-3239.9556262001	-3235.24392895632	-4.71169724377428
-0.977456500713419	0.950219048038191	0.639544051865586	2.39149540005992	4.61992737385561	6.42620528968259	0.935321426562374	0.337148650523692	1.14080145729893	-2.39585069506032	-6.46455943302645	-3236.47654281496	-3231.82801686932	-4.64852594563593
-0.974193620719107	0.945609610206669	0.561660355883338	2.35836111193501	4.60286985021703	6.42203796188403	0.96699603754558	0.365098655696406	1.15013435359511	-2.35415171046035	-6.60093754400063	-3236.41822108619	-3231.64715493653	-4.77106614965637
-0.972408853373496	0.947009675996705	0.519958129842065	2.29488937419535	4.55078435947442	6.40902112463583	1.00194814537066	0.355347444862479	1.03940532723876	-2.56025861701847	-6.49806428785761	-3241.97418956664	-3236.88030252775	-5.09388703889705
-0.973742991447414	0.959475148570623	0.628124442285625	2.47194815038168	4.67374504009496	6.28954415425107	0.850297346350176	0.313130080044645	1.15408709422349	-2.30940311363814	-6.47854913040066	-3241.19688671158	-3236.54506672636	-4.6518199852257
-0.970817332019109	0.94102946534395	0.612812981548116	2.29911669556219	4.62442542018514	6.34547008025695	0.965626088354239	0.363439685740965	1.11062711088923	-2.35756554846378	-6.63003363768732	-3236.2038140764	-3231.42183057088	-4.78198350551803
-0.974193620719107	0.945609610206669	0.561660355883338	2.35836111193501	4.60286985021703	6.42203796188403	0.96699603754558	0.365098655696406	1.15013435359511	-2.35415171046035	-6.60093754400063	-3236.41822108619	-3231.64715493653	-4.77106614965637
-0.970894283508247	0.941200961346519	0.576670831996154	2.22428463232519	4.58657955597849	6.39280842172421	0.903338229896429	0.332970926620135	1.16216219404395	-2.40729748726048	-6.46136573594916	-3236.91395661	-3232.28963355348	-4.62432305652112
-0.97614091810348	0.947703022340896	0.625203698193693	2.29706120501498	4.50122198211458	6.33881837350403	0.919901124388477	0.351279248402096	1.11277074263592	-2.30594997757943	-6.5880645868649	-3236.30510411777	-3231.65649242168	-4.64861169608853
-0.97389041557582	0.949052281171893	0.565942349116889	2.36447828934992	4.61250768448984	6.43410708152548	0.977241971949083	0.37195604330809	1.09381833325138	-2.35233248557928	-6.61426855070751	-3236.1035761314	-3231.27954024516	-4.82403588624229
-0.971858822944486	0.95259123043803	0.63863944393561	2.35072015939625	4.6559469238478	6.30917991350461	0.868473921426566	0.309400186570803	1.11838215221892	-2.41488577861704	-6.40870750301386	-3237.64697413368	-3232.97414725134	-4.67282688233512
-0.97008480272659	0.934829312122953	0.612740788607585	2.26191683035058	4.59119455852721	6.35475202779438	0.857133238590629	0.334506672520467	1.2003730953755	-2.23207577204365	-6.60352211267122	-3239.97765204058	-3235.20247712744	-4.77517491314119
-0.969784409927084	0.938634216551718	0.572019857242027	2.28711972550221	4.61879601087404	6.40212002525769	0.955522613280565	0.334453932918166	1.11564950901913	-2.5298236221814	-6.45647051052441	-3237.52300026551	-3232.72430889253	-4.79869137297953
-0.97931637601104	0.957638254301774	0.536299505879694	2.39460881778378	4.55596971988237	6.39940056882511	0.943650128970135	0.345299924838444	1.1057106167292	-2.46297637923944	-6.44785890461987	-3235.94970260515	-3231.25171779779	-4.69798480735692
-0.971858822944486	0.95259123043803	0.63863944393561	2.35072015939625	4.6559469238478	6.30917991350461	0.868473921426566	0.309400186570803	1.11838215221892	-2.41488577861704	-6.40870750301386	-3237.64697413368	-3232.97414725134	-4.67282688233512
-0.974346350790713	0.950385926076451	0.594708727787609	2.34372162855626	4.60996689706506	6.40357453253511	0.971624388043706	0.363403313419669	1.07002474144917	-2.41608365793186	-6.5555693311645	-3234.44573464877	-3229.64994083761	-4.79579381116293
-0.973631665595208	0.958355488050431	0.534407418707603	2.34641244544655	4.67305414773381	6.38742851640064	0.967556083185419	0.346027061019941	0.968586922089854	-2.54667714324557	-6.45838056478211	-3240.46405560333	-3235.15473041992	-5.30932518341619
-0.970204770298248	0.946477819466937	0.58954885319661	2.42864278027057	4.66452914259155	6.46038148234561	0.994118088374494	0.372718265596322	1.10473905259261	-2.41442819677662	-6.62600999317432	-3238.50403397939	-3233.61284900238	-4.89118497700847
-0.974690952691856	0.946880008087516	0.61351916912873	2.33657138490964	4.55275523704378	6.39497768829925	0.922055506690389	0.358989843026629	1.14647958611475	-2.27591310820128	-6.61195968247798	-3234.79447853416	-3230.09202998304	-4.70244855111638
-0.975162732523554	0.954318601490902	0.540763456368852	2.3606728822125	4.65639100378367	6.42093892801332	0.884401317173663	0.313144855753574	1.10001230072441	-2.48425954164735	-6.35550234487273	-3236.58258121765	-3231.81451625918	-4.7680649584727
-0.974645798792592	0.950575827313171	0.558982376471249	2.27493966921951	4.56516897743599	6.37510890613379	0.902432755278306	0.324043268982004	1.11267212725761	-2.47054576322894	-6.42732107714682	-3234.66393387158	-3229.99552915976	-4.66840471182527
-0.977298039142129	0.95503942595455	0.536826342165905	2.35804879306176	4.60330509689026	6.42308110338008	0.891154997182691	0.320107775930289	1.06744445833956	-2.49474343654651	-6.40040901694622	-3234.83295715604	-3230.07394694136	-4.75901021467981
-0.974690952691856	0.946880008087516	0.61351916912873	2.33657138490964	4.55275523704378	6.39497768829925	0.922055506690389	0.358989843026629	1.14647958611475	-2.27591310820128	-6.61195968247798	-3234.79447853416	-3230.09202998304	-4.70244855111638
-0.975780938946228	0.94611401011475	0.609888252982229	2.42863818546147	4.60479937698289	6.42717239235913	0.912464793156052	0.348015871183578	1.14566927094343	-2.32786522276727	-6.57541577867772	-3237.50151991479	-3232.87496088189	-4.62655903290529
-0.979284763562467	0.947967648468339	0.604492350024147	2.49057682104314	4.51325144322354	6.49030085425674	0.913367021359076	0.37418920471811	1.12061881306873	-2.18727185559625	-6.79530424053164	-3240.90649524171	-3235.8040367118	-5.10245852990383
-0.974868786798915	0.940474287807684	0.629652394102746	2.3220789219325	4.58693842179049	6.39016701068005	0.793648906904029	0.287079701146193	1.12832480920712	-2.3881127720367	-6.39651922708334	-3241.3423095464	-3236.44377464828	-4.89853489812031
-0.978712044602811	0.964394789520411	0.530815451136035	2.53445965942007	4.6014439905167	6.43512187171338	0.929360308427458	0.325973825658199	1.03683045074928	-2.59323828385672	-6.42715016445627	-3242.28123800562	-3237.2833348664	-4.99790313921997
-0.977532052066534	0.953234926553573	0.612394082426726	2.51453730359585	4.60715603589338	6.46409580023089	0.96181239654775	0.389958470997459	1.11530525535713	-2.21282798172445	-6.73737895253646	-3236.49762776152	-3231.41720824051	-5.08041952100437
-0.980170673187831	0.955772029499196	0.581254429200007	2.31509378851613	4.46583022852064	6.4220905715874	0.955099393454717	0.376037236633121	1.1225546282697	-2.31312992654242	-6.63863449643789	-3238.11028104743	-3233.31902485462	-4.79125619281281
-0.97864447671279	0.949916881937865	0.551958365115775	2.32450758354572	4.54228100840398	6.45746354712755	0.931940440608317	0.323998424078159	1.12292574411501	-2.56068873553095	-6.34017260408648	-3237.13446780533	-3232.23020986559	-4.90425793974651
-0.978712044602811	0.964394789520411	0.530815451136035	2.53445965942007	4.6014439905167	6.43512187171338	0.929360308427458	0.325973825658199	1.03683045074928	-2.59323828385672	-6.42715016445627	-3242.28123800562	-3237.2833348664	-4.99790313921997
-0.981159781769038	0.971672335309014	0.544326906297708	2.64703869769989	4.63541488259577	6.43807924068464	0.974115963462105	0.365293038132881	1.06105484106442	-2.40474836687222	-6.53192509383782	-3241.94975514978	-3237.13827991043	-4.81147523935175
-0.980111127819662	0.949398778918994	0.586469268948975	2.18512200431605	4.43980024271981	6.3940452349025	0.968828936779658	0.342454165624154	1.06030060473584	-2.52993903261114	-6.44169435030132	-3238.94348612857	-3234.0435916838	-4.89989444477247
-0.978212275315317	0.954336250761639	0.613683834167474	2.43919033847991	4.57685088680672	6.40838716874315	0.909794686829159	0.349243032854728	1.10206029346602	-2.28800363770277	-6.5855177700022	-3234.50046638137	-3229.85335522479	-4.64711115657601
-0.978722764466796	0.93956039847029	0.602684405959768	2.24938164781896	4.48368472613971	6.46895864752128	0.858989189677126	0.313925722080644	1.13386014403845	-2.39056676849487	-6.46708501389247	-3238.37353068854	-3233.75227972372	-4.62125096482802
-0.976809920581061	0.954038693564632	0.596702897659888	2.54684296201759	4.63740275688213	6.51217941769117	0.917142317261835	0.330720276842572	1.15405139858538	-2.41303306286531	-6.43184871871028	-3241.08154694468	-3236.42828510666	-4.653261838014
-0.974370410748974	0.946096704982345	0.600140695991362	2.42328171935191	4.56488396683594	6.38446303670562	0.990162509279616	0.397591746553141	1.11708910447578	-2.2744597182343	-6.74948180309637	-3237.58527824398	-3232.43533958587	-5.14993865810485
-0.977611374523373	0.95703347420204	0.569097198133466	2.44050390886805	4.53382386211268	6.3837251233473	0.950407875884556	0.350843218745771	1.13596721012723	-2.40983327276311	-6.62018755936381	-3238.43622208385	-3233.70508342969	-4.73113865415649
-0.978722764466796	0.93956039847029	0.602684405959768	2.24938164781896	4.48368472613971	6.46895864752128	0.858989189677126	0.313925722080644	1.13386014403845	-2.39056676849487	-6.46708501389247	-3238.37353068854	-3233.75227972372	-4.62125096482802
-0.974552612085598	0.94738005641595	0.656812387843749	2.43481080971437	4.6249439404946	6.38356800634432	0.876355824334038	0.347224471638886	1.10441361959813	-2.18740717703213	-6.66547345720635	-3239.66779822065	-3234.86137747168	-4.80642074897213
-0.969189946441699	0.942112064863185	0.605179270688971	2.30499390397668	4.61682170514638	6.34126366213899	0.871115245541268	0.324220827073657	1.13432630090009	-2.33701963691813	-6.48618798059612	-3234.94611016336	-3230.35681733961	-4.58929282374605
-0.971058313373178	0.949407508483192	0.541247276125012	2.32965034217873	4.63882411089395	6.38104878773617	0.808834981104589	0.280446941853159	1.07909905415173	-2.51099546162279	-6.24670951762608	-3241.3138308214	-3236.06805262149	-5.24577819991048
-0.967757634019945	0.935393997428214	0.585973401237337	2.26113954404156	4.62661233564135	6.38583776460836	0.906147502976822	0.326645544525134	1.11315657373992	-2.44179831421593	-6.44378518235721	-3235.54883127624	-3230.9109218467	-4.63790942954198
-0.972959336569873	0.946824161055978	0.580281749526259	2.43238952354413	4.63897056932703	6.43178070590156	0.909649124819038	0.346164648762758	1.12440006621748	-2.34605062803313	-6.57240491941152	-3235.56800526687	-3230.96056637049	-4.60743889637993
-0.974334134330378	0.942094378723248	0.6249793987459	2.38607202131564	4.54698555401133	6.41641156799462	0.949704763394918	0.36880698290693	1.13680068283693	-2.28672137358221	-6.69216492679146	-3236.22513666575	-3231.36832918589	-4.85680747986264
-0.973956771718052	0.940585152958153	0.610307205041117	2.28467371533453	4.56492394285207	6.43942417539995	0.907951334145976	0.354815923010737	1.08507819156183	-2.26429824699682	-6.59167110536518	-3235.71686917825	-3231.03221527233	-4.68465390591796
-0.967757634019945	0.935393997428214	0.585973401237337	2.26113954404156	4.62661233564135	6.38583776460836	0.906147502976822	0.326645544525134	1.11315657373992	-2.44179831421593	-6.44378518235721	-3235.54883127624	-3230.9109218467	-4.63790942954198
-0.96923036649073	0.936236786990281	0.511080892210859	2.18933662624286	4.5375665871598	6.36776764797128	0.935932411857421	0.330656774672469	1.11869772637005	-2.55916654271495	-6.42532720311526	-3239.91775200361	-3235.10307744178	-4.81467456182906
-0.971769878729783	0.945612843428355	0.582682137767715	2.4395860965578	4.60745816341232	6.40573969892342	0.988533686350936	0.376756145099238	1.1284321923435	-2.34856142145703	-6.7570848951636	-3238.45116911964	-3233.37758838742	-5.07358073222012
-0.979429504913884	0.964294196806681	0.492705676827916	2.52388194318422	4.58990219895244	6.44433959138626	0.92792165908584	0.343668783828591	1.08785593612262	-2.49945269327543	-6.53990724360025	-3240.89558918655	-3236.18615803386	-4.70943115269374
-0.984802805307258	0.966939801641353	0.467368268112762	2.40217613904854	4.50027490633216	6.487260926324	1.00323087190713	0.369156399057353	1.0063461560326	-2.53231565892815	-6.46795867275543	-3242.20191204675	-3236.99791048536	-5.20400156139756
-0.972258015060641	0.933078423926275	0.561214662759853	2.0876494639475	4.46240775187529	6.36544595108506	0.921846279052152	0.361261681395006	1.02890217519082	-2.36419614868199	-6.58920178172362	-3240.48857529501	-3235.69072545924	-4.79784983577609
-0.972988950521998	0.940429295092932	0.633825982914813	2.38929348563613	4.57299123602042	6.440076724027	0.957620433092967	0.382364449486193	1.16962072470469	-2.21536514861627	-6.73241956096365	-3237.40053733727	-3232.32836240287	-5.07217493439645
-0.967753562432338	0.948630221066834	0.554891841920799	2.32213686626535	4.68313018290854	6.37520065650787	0.907549332636223	0.323889858233375	0.993271067529265	-2.58129066934078	-6.40159641715082	-3244.30828264719	-3239.15859397708	-5.14968867011468
-0.984802805307258	0.966939801641353	0.467368268112762	2.40217613904854	4.50027490633216	6.487260926324	1.00323087190713	0.369156399057353	1.0063461560326	-2.53231565892815	-6.46795867275543	-3242.20191204675	-3236.99791048536	-5.20400156139756
-0.970745947803938	0.952471864796489	0.617299198521513	2.44164921278531	4.76087817052894	6.38261989047191	0.8964299689345	0.321614422794894	1.08030978531988	-2.42674682203574	-6.41245900054033	-3237.29576816471	-3232.61771821508	-4.67804994963115
-0.973411064003902	0.945044449222821	0.58411691049212	2.22481471857269	4.53720074364528	6.36336719736833	0.917706176910182	0.336128716747818	1.04857008135412	-2.42205753629375	-6.47914627127698	-3236.5285944586	-3231.81638833115	-4.71220612744727
-0.978566814318709	0.953445556378548	0.625506028871382	2.53689873405144	4.6027779157236	6.43974473466079	0.882098729660205	0.34531317766399	1.16473484873425	-2.21968755968658	-6.5409076330753	-3242.38512932771	-3237.70094743522	-4.68418189249256
-0.971646185350955	0.935308383671595	0.616262182450578	2.30745128451879	4.54113412644685	6.39105713895336	0.895979371046821	0.337513067735423	1.17303697020302	-2.29243488300805	-6.63821801727275	-3236.91366177253	-3232.19772114221	-4.71594063032571
-0.975481000932692	0.956767797500471	0.604894659452507	2.51588020967772	4.65144003258685	6.37914310348462	0.982388138297566	0.384096662127293	1.12837857324419	-2.29205165724135	-6.66844753201276	-3236.94552993904	-3232.00794435173	-4.9375855873077
-0.98358902222096	0.966341209543725	0.588734997192496	2.40098713966016	4.56585561997654	6.4246023536322	0.883011246719293	0.294244995073107	1.09893157374688	-2.62639259528406	-6.228783987174	-3239.60097065713	-3234.30751116784	-5.29345948928676
-0.969247125017156	0.944203333592867	0.587675448237617	2.35192885846147	4.62600120289738	6.38852126527971	0.962455249605782	0.36300502462434	1.05143282438163	-2.39366486758119	-6.60731005108504	-3241.23763249532	-3236.39921393384	-4.83841856147932
-0.971646185350955	0.935308383671595	0.616262182450578	2.30745128451879	4.54113412644685	6.39105713895336	0.895979371046821	0.337513067735423	1.17303697020302	-2.29243488300805	-6.63821801727275	-3236.91366177253	-3232.19772114221	-4.71594063032571
-0.980057925941476	0.950104247306248	0.557108860279594	2.26644784127276	4.48370829704258	6.47781863747333	0.946909955528394	0.35103159226502	1.09504280823572	-2.40817355451506	-6.45185624460938	-3237.3874540459	-3232.705836567	-4.68161747890209
-0.976625503339108	0.962992921863404	0.483866260441996	2.41858374285762	4.61572036384195	6.45316743563965	0.967281777197153	0.314619271667902	1.06542591861968	-2.75907643631587	-6.2884738563783	-3242.8118122268	-3237.18873595921	-5.6230762675903
-0.976839050419389	0.947836263706472	0.571011480483178	2.24882474063394	4.5202634538748	6.37756633274764	0.954988080728609	0.353578387076786	1.09272052635198	-2.42952018757412	-6.49641693109208	-3235.27409525041	-3230.57048063576	-4.70361461465299
-0.974714685506979	0.962325551107357	0.59420576306214	2.43034934964024	4.64353125114737	6.32218868028741	0.953183518627436	0.376813030188548	1.07588418276357	-2.25600498253063	-6.68145651885484	-3239.53095115368	-3234.61086388266	-4.92008727102633
-0.980144553502495	0.964111688752369	0.526893468259767	2.49990047707646	4.62939006576523	6.48060766958436	0.939561453397208	0.335482919100997	1.06427683818965	-2.50728361218602	-6.40431889587453	-3237.06061799696	-3232.24205461578	-4.81856338118305
-0.976795024013084	0.947931503366484	0.535255732924615	2.4341418046722	4.52756949819638	6.45434187472017	0.976068728046119	0.385263755211513	1.12687640296353	-2.31501975139766	-6.71761218241372	-3237.67901323058	-3232.6940223996	-4.98499083097086
-0.968837922549589	0.930799623470159	0.577911734929789	2.19496986464416	4.59082144886754	6.41126594695631	0.915374060449531	0.334315435323685	1.12801193290624	-2.4241687705747	-6.50146984201316	-3237.38920848529	-3232.77452465529	-4.61468382999054
-0.974714685506979	0.962325551107357	0.59420576306214	2.43034934964024	4.64353125114737	6.32218868028741	0.953183518627436	0.376813030188548	1.07588418276357	-2.25600498253063	-6.68145651885484	-3239.53095115368	-3234.61086388266	-4.92008727102633
-0.968544276115783	0.93080443505198	0.628386847933101	2.32332749203397	4.61211442193357	6.33663600489853	0.94701853366064	0.372208493867559	1.11542573190882	-2.20332303369614	-6.80123612660524	-3242.14351309716	-3236.98625211987	-5.15726097729555
-0.980245747598425	0.959188964529964	0.522616776943289	2.35398078762738	4.53900090731159	6.40546850829991	0.959601134763599	0.356616950038351	1.03788376664293	-2.47754525319473	-6.47238177481536	-3236.13976956217	-3231.27362919824	-4.8661403639321
-0.976738516020088	0.951812556893769	0.57481380649082	2.32467785045143	4.58552458567755	6.44490006809498	0.922619453885578	0.321996798506351	1.04702348047062	-2.56255910361854	-6.39865666797804	-3236.12642732759	-3231.19374464147	-4.9326826861152
-0.978442916167258	0.947696343180941	0.617396097556412	2.33270797529399	4.51962213283422	6.43513465078794	0.928128837320772	0.358289058917925	1.0866092421358	-2.26905051020855	-6.62941416100396	-3236.64520501529	-3231.89778235791	-4.74742265738018
-0.979903207031353	0.955503946320517	0.599686567924222	2.44740974265963	4.4656586741016	6.43388025638498	0.999960815618772	0.395660014665895	1.18958793619468	-2.29187942899221	-6.69848568361043	-3238.43593544385	-3233.29424198596	-5.14169345789592
-0.978327553361907	0.95067889615077	0.573710432183182	2.30274932645681	4.53372778064097	6.39873931490757	0.871642334777599	0.31767722175592	1.05176103467203	-2.43090786274451	-6.4321984184031	-3234.82500841307	-3230.10346802763	-4.72154038543619
-0.974294465834807	0.929888969956337	0.580934401601367	2.25560154209526	4.47434062283855	6.4441109183856	0.959299048153387	0.397566809428903	1.15740693871584	-2.19779161163266	-6.81885236598009	-3239.89279726882	-3234.57368770012	-5.31910956870153
-0.978442916167258	0.947696343180941	0.617396097556412	2.33270797529399	4.51962213283422	6.43513465078794	0.928128837320772	0.358289058917925	1.0866092421358	-2.26905051020855	-6.62941416100396	-3236.64520501529	-3231.89778235791	-4.74742265738018
-0.975901954686762	0.94434486413534	0.610164992400547	2.34391464241922	4.54857221349374	6.40921142763397	0.909174009541452	0.35130686767384	1.11581382027107	-2.27883851152524	-6.59479014336497	-3233.8139892771	-3229.16037277312	-4.65361650397637
-0.975957837548733	0.963167443347419	0.585143630551402	2.41068279270535	4.67554769986943	6.34219835682403	0.902257607052617	0.320975226249589	1.04791739275413	-2.49209268731412	-6.39684899727805	-3237.7585282062	-3232.94444574589	-4.8140824603142
-0.978437042601125	0.960768848829203	0.596289786150257	2.40502350732447	4.63857471715514	6.40811263308135	0.958379827241998	0.331816561768093	1.11939973366684	-2.53762905979196	-6.42369535740248	-3237.99227689949	-3233.1560931917	-4.83618370778877
-0.978569869766292	0.944255072681165	0.555475136604339	2.31652572478487	4.47433997673726	6.4689240003253	0.907872913400986	0.339387179428057	1.09698302617284	-2.36516627121599	-6.55837089171294	-3240.10428429093	-3235.49446546583	-4.6098188250933
-0.978257814146148	0.957247722499487	0.628669797910701	2.43784743575447	4.6042439334108	6.34159766761976	0.890487739258628	0.330101572498192	1.13830778519255	-2.29292999094026	-6.48247789843923	-3241.18641084621	-3236.57747702151	-4.60893382469568
-0.977500030045815	0.955964870053106	0.52114452239519	2.42577900205734	4.58647743341321	6.42188748392703	0.909618814096927	0.341640622312853	1.07120136181721	-2.45599945788773	-6.53873698764276	-3238.5216680238	-3233.85484977274	-4.66681825105972
-0.973087811962194	0.945669154115373	0.596327152234281	2.39145776465328	4.60045819744231	6.41147898084107	0.922021441364832	0.348104301870071	1.10960390512048	-2.33693235350799	-6.57269604902992	-3234.17506291001	-3229.5439761665	-4.6310867435044
-0.978569869766292	0.944255072681165	0.555475136604339	2.31652572478487	4.47433997673726	6.4689240003253	0.907872913400986	0.339387179428057	1.09698302617284	-2.36516627121599	-6.55837089171294	-3240.10428429093	-3235.49446546583	-4.6098188250933
-0.974069724051091	0.949179617469937	0.576191938985405	2.38196350558448	4.62834722610661	6.44536677541122	0.963921869317332	0.352621657928212	1.08562191604703	-2.46575096649162	-6.54233421401436	-3235.57825689413	-3230.81241147978	-4.76584541434622
-0.977450637039275	0.950914695907466	0.613799122878378	2.3233373000873	4.58231371078369	6.46911711219523	0.862969825999207	0.301193725859382	1.14545271722629	-2.50685498495829	-6.29514934477531	-3238.84923386361	-3233.92316616164	-4.92606770196388
-0.979744632764935	0.954475704745527	0.58596613435148	2.28281883341519	4.47601031735242	6.34955804887879	0.918741918805472	0.339641154359457	1.05629902984407	-2.41885973331268	-6.50017441598396	-3236.62899097093	-3231.94180445445	-4.68718651647917
-0.979119378455	0.947174240820307	0.570263726775048	2.26258188120077	4.50830962018574	6.43352124792152	0.980392455603162	0.392678365263082	1.09801956765632	-2.28008562268511	-6.66812865247669	-3238.58860361595	-3233.61893735403	-4.96966626192044
-0.98122418886704	0.954331414165725	0.536847770027819	2.26406931752225	4.45611038809525	6.44030230262235	0.89988344991896	0.322851207056488	1.08126910015979	-2.53966250018206	-6.37602450159013	-3235.34461924822	-3230.53181227005	-4.81280697816991
-0.975940971278645	0.951201164705211	0.61452584109231	2.386381972791	4.59806438774022	6.38147975912522	0.944985751450474	0.356924031479733	1.08598862266967	-2.31764662206555	-6.59257919640951	-3234.86125400232	-3230.14176071181	-4.71949329051084
-0.974253739984149	0.942117269639564	0.605829313109902	2.33709912491994	4.6002612666069	6.4606720851582	0.950494887149999	0.363596583063356	1.12698480582856	-2.32554180586527	-6.55430211268478	-3233.88149730627	-3229.19106921424	-4.69042809202897
-0.979119378455	0.947174240820307	0.570263726775048	2.26258188120077	4.50830962018574	6.43352124792152	0.980392455603162	0.392678365263082	1.09801956765632	-2.28008562268511	-6.66812865247669	-3238.58860361595	-3233.61893735403	-4.96966626192044
-0.980985225934746	0.963050134152681	0.544627402585717	2.42052757990393	4.56372232541563	6.39165826186321	0.975025544559124	0.375506608170397	1.04839489375938	-2.35254353392306	-6.58912490252026	-3237.38976121668	-3232.50438368094	-4.88537753574002
-0.979610851582001	0.960887424348727	0.549135314746924	2.37834442799843	4.57836180762039	6.42243684416	0.918631954949691	0.346656277097814	1.0650888071779	-2.38148426152444	-6.42809969669042	-3237.72872249159	-3233.053544753	-4.67517773858301
-0.973651488982793	0.940860892113249	0.576423161144207	2.27986029399872	4.57996333540367	6.41207209139058	0.821190191164182	0.302280040006225	1.13381953835315	-2.34990487335593	-6.43643888435552	-3237.33047457603	-3232.61295891029	-4.71751566573624
-0.97160458607802	0.94804782324109	0.584635338101195	2.30380455290879	4.65490198885942	6.43345383546198	0.921545768467126	0.317664278154634	1.1155393718294	-2.56817527531623	-6.32649099073604	-3236.46739706323	-3231.5334416109	-4.93395545232541
-0.977591710880256	0.94522771241395	0.585668733655841	2.17270911489195	4.35954748593296	6.27996982012544	0.911708432108793	0.352210132043919	1.14881150982065	-2.29168424994464	-6.67297074700617	-3245.68137315164	-3240.9367176076	-4.74465554403666
-0.973513849620168	0.948466175401907	0.573222882741702	2.28095323933502	4.54418896173173	6.41269094858182	0.989298047790119	0.344832410611853	1.09337209306925	-2.54930928054015	-6.42325167983986	-3243.23872764846	-3238.29120021781	-4.9475274306448
-0.982991779905444	0.947243746764166	0.616122440660113	2.12949498118796	4.40454649770419	6.42443257338382	0.888812691456112	0.341351945875359	1.10855385088416	-2.31970149121467	-6.4666792626177	-3239.54980154526	-3234.9684622283	-4.58133931695941
-0.97160458607802	0.94804782324109	0.584635338101195	2.30380455290879	4.65490198885942	6.43345383546198	0.921545768467126	0.317664278154634	1.1155393718294	-2.56817527531623	-6.32649099073604	-3236.46739706323	-3231.5334416109	-4.93395545232541
-0.971554036069478	0.947017166192327	0.52240957829903	2.21843505123248	4.55733029461421	6.35737111010759	0.862325133263306	0.306122930998578	1.07116851027657	-2.5506902722636	-6.36026675673355	-3239.02303183856	-3234.12055189894	-4.90247993961815
-0.975057139875298	0.940455715254061	0.608454043253121	2.14167599223528	4.42267828502574	6.33742060986036	0.979657685189507	0.391404284091429	1.09297329158181	-2.25098951321817	-6.68073394088768	-3239.22441459743	-3234.21325741075	-5.01115718667956
-0.981010336148814	0.961992135036604	0.503633257520614	2.3534769626962	4.52030649643399	6.37420915467352	0.868559497589893	0.327597200252668	0.997305837827418	-2.44256599702957	-6.46288202234986	-3239.71602690667	-3234.81957368901	-4.89645321765533
-0.977009602659366	0.948688984880549	0.642617000141176	2.48913151432451	4.60217749385166	6.45645445962276	0.926537089737819	0.363745654192511	1.20578985795141	-2.20976888440726	-6.70718394125071	-3237.70701108387	-3232.70521334001	-5.00179774385962
-0.977262174681387	0.957487618340357	0.592010888642738	2.47610922363312	4.62628643038224	6.43535718481121	0.930456315768572	0.347896961878944	1.10843953519542	-2.35371108592514	-6.54733476928383	-3233.82353896911	-3229.19207451411	-4.63146445499885
-0.978053933487619	0.957234164440177	0.589609710048927	2.32987810411977	4.54600274213545	6.37035810878003	0.914612430392636	0.325876038609249	1.07178909809669	-2.46780033585612	-6.39811946672904	-3236.3803906437	-3231.63905887358	-4.74133177012357
-0.976728123545742	0.945957854476612	0.608731033467192	2.32452189041933	4.5238482786436	6.43201044733227	0.887924225299882	0.331423584365372	1.16413140074086	-2.33885128212555	-6.50479586370807	-3238.47708859008	-3233.87062796478	-4.60646062529431
-0.977009602659366	0.948688984880549	0.642617000141176	2.48913151432451	4.60217749385166	6.45645445962276	0.926537089737819	0.363745654192511	1.20578985795141	-2.20976888440726	-6.70718394125071	-3237.70701108387	-3232.70521334001	-5.00179774385962
-0.975607838412909	0.945193677551	0.582316579224289	2.29228230136396	4.55159791758504	6.44879312521498	0.877156447371398	0.314332755429989	1.12925743269242	-2.45320110003042	-6.39852222545014	-3235.25768983773	-3230.57319427609	-4.684495561639
-0.976183664891599	0.953048828580017	0.586157071401551	2.46900900340918	4.58781461737729	6.40903046227164	0.937528871523511	0.351844820872346	1.104720474635	-2.34036968671548	-6.59416942097171	-3236.74212109755	-3232.06464609204	-4.67747500550611
-0.973507359161174	0.948282868146687	0.647236480390877	2.33892774475353	4.58550619562905	6.33929336254896	0.87679344888404	0.333891239461052	1.13383255608682	-2.25310159823031	-6.56759624544793	-3235.81472942894	-3231.17344460786	-4.64128482107633
-0.975735378737763	0.949993197317851	0.582955696264596	2.30643215298056	4.59050142514943	6.3764862990073	0.952086336147035	0.356395665590344	1.07926808662107	-2.39847482787235	-6.57825679306125	-3234.83038942325	-3230.1024769409	-4.72791248234956
-0.977244839497166	0.951281195754829	0.537186563311228	2.21959876485187	4.4809927589576	6.37953730620474	0.916864442369936	0.333594276088937	1.12929545242263	-2.46787555545206	-6.42199896101694	-3235.61435574194	-3230.94406022808	-4.67029551386516
-0.975569844047591	0.935731046118425	0.670607758853476	2.24875896730868	4.5777440200016	6.41339301144293	0.77354410072853	0.287351472557096	1.20421931997951	-2.21464477141669	-6.37664332211439	-3241.48237240098	-3236.30748043248	-5.17489196849985
-0.981842778393973	0.957558165518201	0.626508460336579	2.45758327546854	4.52487377874642	6.446460067122	1.00127398642444	0.397897538830142	1.14908556812273	-2.24703905634287	-6.7089325926288	-3237.70754215104	-3232.55751758238	-5.15002456865902
-0.975735378737763	0.949993197317851	0.582955696264596	2.30643215298056	4.59050142514943	6.3764862990073	0.952086336147035	0.356395665590344	1.07926808662107	-2.39847482787235	-6.57825679306125	-3234.83038942325	-3230.1024769409	-4.72791248234956
-0.973229903193102	0.949586485158098	0.577970889461408	2.50477634606793	4.59654326259462	6.39983147280886	0.991159271433207	0.411058956368842	1.16806031023312	-2.18559155180709	-6.86163295818237	-3236.85263380239	-3231.24085889875	-5.61177490363585
-0.974880103111796	0.953191579131964	0.54224204446146	2.24320239598178	4.60193965446279	6.36109097866722	0.865605130963276	0.303352330612202	1.03775935893005	-2.53657713647466	-6.29479860585172	-3236.86405748158	-3231.79260812151	-5.07144936007141
-0.976018851371624	0.961620737541559	0.581636384252484	2.36163526952408	4.61393728002669	6.36309298568413	0.96323105421113	0.328659893595033	1.06737752879217	-2.5831308121659	-6.39685897009268	-3239.32368788265	-3234.32638589253	-4.99730199011609
-0.976149492040447	0.948564099344738	0.579054111358783	2.34922902178034	4.47081924158819	6.3788156263317	0.873634196428965	0.351537237237928	1.11601786645961	-2.249102691318	-6.63685041748998	-3240.22061965447	-3235.53162244098	-4.68899721349352
-0.976018204342354	0.956124236600851	0.554699595584531	2.40754177161988	4.70417986794614	6.46571884891555	0.929229593541904	0.314140551185895	1.05751428037138	-2.61188120262552	-6.28520359517255	-3234.98909925658	-3229.81260555516	-5.17649370141882
-0.977321804112074	0.951562593998942	0.47637365947313	2.23587450758585	4.57425059636216	6.46437403495985	0.930473724867378	0.314010154740328	1.02076818941328	-2.77833898986854	-6.26666893671035	-3240.24671705715	-3234.47576772448	-5.77094933266392
-0.977367186037167	0.944952877041062	0.603035994248575	2.3551869162087	4.49373565306858	6.43478057264362	0.970082375153012	0.381336132294308	1.15043773685003	-2.27810014734206	-6.67218267549996	-3235.93445336608	-3231.0142779397	-4.92017542638155
-0.976149492040447	0.948564099344738	0.579054111358783	2.34922902178034	4.47081924158819	6.3788156263317	0.873634196428965	0.351537237237928	1.11601786645961	-2.249102691318	-6.63685041748998	-3240.22061965447	-3235.53162244098	-4.68899721349352
-0.969931217996147	0.925403257984246	0.642351594976257	2.19740997671801	4.58606441063231	6.44438235281101	0.959331302183863	0.370963334859515	1.13044627074983	-2.26901052997642	-6.60397489632932	-3241.38811419781	-3236.59890525385	-4.78920894395915
-0.978299056599456	0.934147245062777	0.635934693125354	2.13073384525458	4.42528490911601	6.40384195486553	0.91742419238262	0.367217880822915	1.13088899044602	-2.20285506886665	-6.60886026271323	-3238.35054449082	-3233.58083019618	-4.76971429463969
-0.979849104390369	0.957088237729448	0.651725610309705	2.37253023774884	4.53732387057396	6.4125302052966	0.939035303043779	0.353590590463267	1.10398036051574	-2.33623019442404	-6.50934807393735	-3238.06557232825	-3233.41876828827	-4.64680403998076
-0.976052719673908	0.955355014542861	0.566987568522265	2.31640457167945	4.57143169051775	6.33555022497557	0.892714726913095	0.310948490253096	1.1063425742097	-2.51495973931104	-6.37389859554895	-3237.36799856755	-3232.57685278191	-4.79114578564763
-0.977738800183309	0.956679364854505	0.535798476474997	2.24990047068401	4.52503380459961	6.36541393321474	0.889697331415174	0.328251430622807	1.06104242632046	-2.41648167562655	-6.4157331735381	-3237.74743926112	-3233.06248620273	-4.68495305839082
-0.978386336652935	0.949847314125578	0.58974136472314	2.31686110485128	4.53848819886723	6.42872371929151	0.906901296891506	0.351108032337541	1.09636313070543	-2.30305360632509	-6.53124745514127	-3234.111189816	-3229.49858983362	-4.61259998238156
-0.977365487500265	0.950920188465768	0.608627801147728	2.36242328550045	4.56304901850376	6.41180278312645	0.934869024668252	0.352909983942351	1.08749334436289	-2.3669750364455	-6.56723528578334	-3234.10220655744	-3229.43623886734	-4.6659676900928
-0.976052719673908	0.955355014542861	0.566987568522265	2.31640457167945	4.57143169051775	6.33555022497557	0.892714726913095	0.310948490253096	1.1063425742097	-2.51495973931104	-6.37389859554895	-3237.36799856755	-3232.57685278191	-4.79114578564763
-0.978488384895294	0.95417525267864	0.553669368407377	2.3097258750064	4.59597202788979	6.49440796371375	0.939755419027601	0.326820069872647	1.10301563390931	-2.59912993006074	-6.30991253873092	-3236.54521518287	-3231.5159612972	-5.02925388567111
-0.978008801440174	0.947602336135692	0.597096104484261	2.25520116609553	4.50056117400876	6.40263804720048	0.90703620001899	0.340556027188541	1.10781531434791	-2.36000021901091	-6.48247650425229	-3233.62660098288	-3229.03840113469	-4.58819984818828
-0.973223310952793	0.945423801462189	0.557043320090208	2.23942307665925	4.50379752675208	6.35603273632176	0.9061465123643	0.33973068953741	1.12109472340866	-2.37315545690859	-6.56073579021574	-3237.50188702668	-3232.90400655004	-4.59788047663888
-0.969818542766963	0.938016303618009	0.548113313149832	2.29385990848779	4.57994482815746	6.43811862888736	0.931746147825329	0.32871677956823	1.17084784844659	-2.53189077685944	-6.44097242779575	-3238.82134371044	-3234.0226757752	-4.79866793523803
-0.978853080224003	0.952026849276727	0.548532495393252	2.3296217884051	4.49794109757742	6.36621876489136	0.918016158096802	0.352833156493026	1.09908950194012	-2.3373522921968	-6.59692919363597	-3236.115078277	-3231.46766882684	-4.64740945016442
-0.979904113656459	0.946823548225991	0.542685132955808	2.16568580384202	4.49760984920995	6.43145789512956	0.903471748244693	0.3110178047855	1.0682349861234	-2.6074474103268	-6.25729757868903	-3238.73623330352	-3233.56803000515	-5.16820329837131
-0.968072187813351	0.936784917567227	0.628637671478906	2.35489269759605	4.67334681058535	6.32719674355594	0.849174034187577	0.321920149032627	1.11985412152171	-2.24211483118019	-6.59450032548678	-3238.44531588203	-3233.75105865151	-4.69425723051954
-0.969818542766963	0.938016303618009	0.548113313149832	2.29385990848779	4.57994482815746	6.43811862888736	0.931746147825329	0.32871677956823	1.17084784844659	-2.53189077685944	-6.44097242779575	-3238.82134371044	-3234.0226757752	-4.79866793523803
-0.976838929354178	0.949540487578804	0.610588201587252	2.2560809936124	4.48439991583365	6.33569062836458	0.989821844152805	0.39778737728044	1.10250333198242	-2.25430196982835	-6.70390085151349	-3236.8536090604	-3231.76529643278	-5.08831262761632
-0.964556203140486	0.927210258030588	0.621502392809083	2.24265300457656	4.62261726477956	6.36764673012578	0.878870140066696	0.351830373543357	1.11035493494446	-2.19887790629152	-6.68459017026472	-3242.18891668345	-3237.37375798573	-4.81515869771785
-0.979684940089958	0.957138778260101	0.51137263685951	2.25401350747133	4.50159831894245	6.41994101421007	0.924698523042524	0.323037513729889	1.10640714656667	-2.61008132544761	-6.35609008661942	-3238.14661194257	-3233.18266055482	-4.96395138774615
-0.971083214941204	0.942318372456721	0.507722444050773	2.25385956731476	4.60289407992695	6.39888091541443	0.923058188993024	0.322950808113343	1.03695027813052	-2.61792021516725	-6.31598221312715	-3242.42072268669	-3237.2635411691	-5.15718151759736
-0.967540865710014	0.937803392635697	0.573867270984823	2.31786010467882	4.69617830872633	6.43290007163355	0.913225317045383	0.324344243630334	1.08834567684765	-2.50925157645194	-6.39604321299478	-3236.39440200959	-3231.63411061008	-4.76029139951146
-0.974492805579443	0.951650463184632	0.568919604650207	2.46489593501711	4.53497883238713	6.40832555329662	0.97866018548338	0.37704164152754	1.214750978008	-2.3484038471479	-6.66638344004044	-3239.83155910963	-3234.82108236309	-5.01047674654297
-0.974332195976553	0.943868991187196	0.50845756118502	2.09632848119069	4.45977484938119	6.37038456743482	0.917178174748204	0.341434338388543	1.02531257806067	-2.47280704637176	-6.42587720875418	-3239.74546515883	-3234.91109878405	-4.83436637477903
-0.971083214941204	0.942318372456721	0.507722444050773	2.25385956731476	4.60289407992695	6.39888091541443	0.923058188993024	0.322950808113343	1.03695027813052	-2.61792021516725	-6.31598221312715	-3242.42072268669	-3237.2635411691	-5.15718151759736
-0.9769186229532	0.950303958410733	0.566919258604821	2.33735995271926	4.56316704623586	6.40368729084037	0.903717990664797	0.335649732094242	1.03133479630398	-2.43888761792008	-6.48369850089771	-3236.28771778357	-3231.53357445167	-4.75414333189809
-0.971835468055148	0.946417282877441	0.557415717560869	2.3081665744782	4.63779886825755	6.41133831620091	0.928572016732059	0.341541704505404	1.07318397785163	-2.45044339973091	-6.47943550163422	-3234.34888975561	-3229.66227267366	-4.68661708195609
-0.973572748922087	0.939655926004775	0.61341237381249	2.29390779938591	4.58416507141529	6.40231487589856	0.862794801589621	0.314289301157515	1.12148902836946	-2.36050642175874	-6.44976883267457	-3234.55956148519	-3229.93787844084	-4.62168304435266
-0.970112681025069	0.935499816085602	0.618773723413362	2.26417316362942	4.5869663911367	6.38925486452447	0.922264825293822	0.356547762082142	1.14385228838704	-2.28262110753696	-6.5601448583475	-3236.03159203811	-3231.37353363653	-4.65805840158125
-0.977389054699285	0.939045142104332	0.667939966435926	2.28458345935332	4.46580599720122	6.32730936736342	0.951357713939798	0.410232213958993	1.10388685589088	-2.04808652861447	-6.882822863187	-3239.15095269019	-3233.33981763567	-5.81113505452125
-0.97921284748149	0.950541352226607	0.586092348322527	2.33359512064664	4.51728671607346	6.40608253484236	0.960377651093075	0.361056630009375	1.11533351598982	-2.37351765577621	-6.57750673158364	-3234.56362335764	-3229.84500647309	-4.71861688454815
-0.973834815116161	0.940254341666701	0.596750911375036	2.16817936553632	4.54560222301327	6.3852556251074	0.833923840018788	0.284570326316087	1.12901412083819	-2.52232572608348	-6.24262072935719	-3236.59603936723	-3231.43309027758	-5.16294908965274
-0.970112681025069	0.935499816085602	0.618773723413362	2.26417316362942	4.5869663911367	6.38925486452447	0.922264825293822	0.356547762082142	1.14385228838704	-2.28262110753696	-6.5601448583475	-3236.03159203811	-3231.37353363653	-4.65805840158125
-0.972593460468301	0.946162265548739	0.537654558454711	2.25573261360619	4.60658168696055	6.3925632105	0.92531907573151	0.327561972558781	1.07631673039384	-2.52821835493193	-6.36848348529567	-3235.81104523565	-3230.97171386836	-4.83933136728475
-0.976206334272949	0.948417230482128	0.604789404862899	2.38027065045015	4.58378033310583	6.44308899095766	0.937598627929658	0.346492567405462	1.11204758760531	-2.40268608500016	-6.55897564384967	-3236.01419691372	-3231.36074185541	-4.65345505830367
-0.973699732440415	0.953162889323507	0.575363485349105	2.47320218140739	4.66057396742157	6.4383684647029	0.905023287998646	0.331835882540739	1.14384790869273	-2.39575375229075	-6.47190411958045	-3237.41191702729	-3232.80706144936	-4.60485557792371
-0.980558441466539	0.964882747456659	0.520024963476637	2.46944091605112	4.61043347317795	6.48535047909344	0.945393089656633	0.316115179830385	1.06609555373295	-2.70653487936984	-6.28295311118761	-3239.35778056475	-3233.94482053227	-5.4129600324817
-0.980685325834213	0.960784819074948	0.577539671864536	2.41979821054779	4.55359549442731	6.41421829647281	0.925070539696618	0.359029863182225	1.10109182575611	-2.34213689274883	-6.59846341823768	-3238.29069272953	-3233.62965108038	-4.66104164914143
-0.982302461637786	0.948978179512858	0.566058780254799	2.43869468067114	4.53346477460648	6.53371018473948	0.88135006385077	0.338350285428248	1.06177452013412	-2.36853634447295	-6.53385879495334	-3244.37689873997	-3239.7475056076	-4.62939313236894
-0.981129595469478	0.956906872644324	0.640322325093787	2.42430361915459	4.53792912737091	6.39669281821087	0.899253269928889	0.348738892347726	1.19041130982509	-2.25395690941778	-6.6017915080792	-3240.78255239404	-3236.04462814319	-4.73792425085355
-0.980558441466539	0.964882747456659	0.520024963476637	2.46944091605112	4.61043347317795	6.48535047909344	0.945393089656633	0.316115179830385	1.06609555373295	-2.70653487936984	-6.28295311118761	-3239.35778056475	-3233.94482053227	-5.4129600324817
-0.975560003258413	0.954112777469697	0.619654407003797	2.38309299470169	4.62741819536875	6.33274588377051	0.905959116956268	0.328880158249113	1.17076637801145	-2.33596270748049	-6.5278209141584	-3242.63467513123	-3237.99229730664	-4.64237782458267
-0.972660262301926	0.952650920159597	0.552584970106635	2.30561897871616	4.63873773687886	6.43321497630186	0.978969417302132	0.337115875920471	1.05688275718409	-2.62239763980174	-6.3788452118591	-3237.58390342092	-3232.43876030848	-5.14514311244057
-0.972895173593411	0.946669212552106	0.617642523793234	2.35172104643029	4.63278472120262	6.3444486348618	0.930581965946588	0.356156230017571	1.06268892060095	-2.29873823128832	-6.58692977776715	-3237.65584862767	-3232.92300804965	-4.73284057801864
-0.980371400413612	0.944968231112874	0.620852839596698	2.31009114704074	4.5053644853495	6.44760655578053	0.870565747070391	0.330597069541147	1.0988002935851	-2.28023979082108	-6.49344598133617	-3237.28803279474	-3232.67794359715	-4.61008919758888
-0.974929936528078	0.936995283463131	0.567422769246189	2.11309370395406	4.52922928194603	6.42978198507827	0.890046485516247	0.335971030443514	1.0267843898899	-2.43555452462226	-6.38831809967949	-3240.29280544424	-3235.48861443455	-4.80419100969006
-0.97771853181527	0.954559668812655	0.568590625274434	2.44415693816239	4.54331101303402	6.44518250872349	0.979260717699472	0.365158971485869	1.11443406923725	-2.39513286804338	-6.58768263333554	-3236.51327357855	-3231.72516395306	-4.78810962548981
-0.977581350592757	0.966531381935605	0.465229796445018	2.3455303384738	4.58035158686711	6.29665951526402	0.923127550134978	0.350776201539914	1.02279475453986	-2.4430827543877	-6.45296044919003	-3244.20377655336	-3239.38753285018	-4.81624370318627
-0.980371400413612	0.944968231112874	0.620852839596698	2.31009114704074	4.5053644853495	6.44760655578053	0.870565747070391	0.330597069541147	1.0988002935851	-2.28023979082108	-6.49344598133617	-3237.28803279474	-3232.67794359715	-4.61008919758888
-0.971052799745511	0.941352785452801	0.569440532401592	2.34594457118786	4.59628544324073	6.39211249162666	0.957650786981514	0.376949189585629	1.11247905385918	-2.31718135193185	-6.72497250349507	-3236.60470061107	-3231.67722707094	-4.92747354012803
-0.975655733697843	0.950061765861061	0.555916387390557	2.29026167147834	4.58423737242631	6.45337908617034	0.89358563660397	0.317022065167384	1.08899950642116	-2.53111793300966	-6.27472888090884	-3237.94967449992	-3233.00317152228	-4.94650297763605
-0.98168172058894	0.960967140530056	0.556207692918038	2.40661170570754	4.54370887919614	6.4351231234606	0.948799045009175	0.339595453989562	1.12224580511811	-2.50941905081463	-6.4227588904566	-3235.391209613	-3230.62435846784	-4.76685114516044
-0.973896045725374	0.942766812047779	0.591340907578526	2.14525627728546	4.52710713079543	6.37805311477269	0.855861177382584	0.299445608229074	1.10701410529481	-2.49879196268696	-6.28738484506247	-3235.84965536637	-3230.91324883986	-4.93640652650922
-0.975901493733236	0.953727921138031	0.531678232179429	2.25431605828589	4.59912484759313	6.39763096130684	0.93100685698088	0.319038303934701	1.04224117722057	-2.62207443409795	-6.26660886919893	-3236.87297168443	-3231.61379217898	-5.25917950545448
-0.972877294777645	0.948340129297892	0.579982720263299	2.3667060242052	4.64885824609175	6.4265785637867	0.932873455854324	0.349166717316861	1.13074267527918	-2.35267314535057	-6.50125242237535	-3235.31048978369	-3230.68511404624	-4.62537573744736
-0.981112175888521	0.958169384132374	0.607391299954583	2.41533593289718	4.45622527525599	6.38160258335084	0.894785497978179	0.354281788097948	1.16539520463759	-2.22026935865786	-6.64003505680129	-3237.56670822449	-3232.79968911735	-4.76701910714565
-0.973896045725374	0.942766812047779	0.591340907578526	2.14525627728546	4.52710713079543	6.37805311477269	0.855861177382584	0.299445608229074	1.10701410529481	-2.49879196268696	-6.28738484506247	-3235.84965536637	-3230.91324883986	-4.93640652650922
-0.974588512308699	0.94262062752927	0.61652634695093	2.22020301887783	4.52196697032298	6.33190224951365	0.936400277632911	0.354102895204338	1.0483756356476	-2.37017227298547	-6.5468413301337	-3237.78701132924	-3233.05069326449	-4.73631806474683
-0.97570600001123	0.942389116952518	0.669186073257297	2.37134687444046	4.57094683228097	6.44880078545601	0.874167660249137	0.333003209743582	1.18306115300696	-2.2675112740402	-6.50962954405313	-3240.18324983125	-3235.51835606115	-4.66489377010455
-0.97201356098366	0.942692781776604	0.596467315324358	2.35323418709157	4.61717364386399	6.42724117240725	0.856783302910508	0.317429230856834	1.11965740993897	-2.34781960221044	-6.46970883572134	-3234.58956850898	-3229.98246451296	-4.60710399602415
-0.975864277620777	0.941294014744775	0.586331208520923	2.29403165691626	4.51981832376121	6.39560705251024	0.840063331484519	0.315867374182156	1.14998107114578	-2.32361175219893	-6.3752879221643	-3244.4866557757	-3239.78615703076	-4.70049874493195
-0.970914155307003	0.955623934665452	0.582216249440789	2.41716298776955	4.71021948734879	6.3518067856746	0.946301737747037	0.344305901972635	1.08018150871949	-2.44438190751683	-6.53952583078708	-3237.11938628578	-3232.40665593715	-4.71273034862562
-0.977425255846581	0.950577987121394	0.546169486748223	2.32435059020577	4.54452074323916	6.47037661024949	0.928871380343176	0.32750739895269	1.14631659626682	-2.53111322898261	-6.36942968894101	-3235.63195767394	-3230.80952548757	-4.82243218636884
-0.972644728066915	0.947192344403483	0.583780603095417	2.40144305158686	4.66688992137047	6.41980010918154	0.909806678873985	0.321672265684235	1.13683112592372	-2.48333884097737	-6.44414561830756	-3235.19633611305	-3230.50777490665	-4.68856120639507
-0.975864277620777	0.941294014744775	0.586331208520923	2.29403165691626	4.51981832376121	6.39560705251024	0.840063331484519	0.315867374182156	1.14998107114578	-2.32361175219893	-6.3752879221643	-3244.4866557757	-3239.78615703076	-4.70049874493195
-0.974028282716392	0.946390788322163	0.668289607271675	2.3355589278548	4.65304433310496	6.3606351205259	0.796654624732434	0.27776137297102	1.15052567896243	-2.36616986297408	-6.29577515717541	-3239.26111658828	-3234.15402292468	-5.10709366360531
-0.982368100250443	0.959775262953046	0.556914744779786	2.40336599847153	4.57031010553485	6.48038282125663	0.891031885012233	0.323750068802923	1.01050206962388	-2.51901812606994	-6.40371277134224	-3239.06771529851	-3234.11347073418	-4.9542445643328
-0.967193167189291	0.947213991869078	0.641820230981628	2.39376366923957	4.72059587422485	6.31877968107362	0.923998107220717	0.337180887279407	1.15739824765492	-2.36713082265407	-6.54509211519062	-3238.9707155915	-3234.32982447832	-4.64089111318583
-0.969384330635548	0.952057446011563	0.577755788762538	2.30409658875057	4.64208336044776	6.36226245038367	0.970525111958093	0.362612797313741	1.05453596579622	-2.41290863849485	-6.53665379784051	-3240.82365829599	-3236.00659809733	-4.8170601986535
-0.980103622757307	0.954935152480851	0.592859928100637	2.39560548496754	4.51330536759751	6.41951183250591	0.916151425026853	0.35524330000602	1.11798946524239	-2.31088405719772	-6.52991159600046	-3235.88034401618	-3231.26842209855	-4.61192191763639
-0.976649657993789	0.955070686899203	0.566087310920403	2.36288346916752	4.55192883691559	6.41362533641308	0.955256487798479	0.350917724594669	1.13951900360197	-2.43338966483093	-6.53164176312191	-3235.0939313721	-3230.39361401193	-4.70031736017005
-0.980544085755354	0.952351276381536	0.571254521311202	2.11556020343482	4.47552301311346	6.42648300942843	0.969784866768152	0.353001291874953	0.98239291674709	-2.52769566173803	-6.44065548058025	-3241.78641041554	-3236.57659262839	-5.20981778714911
-0.969384330635548	0.952057446011563	0.577755788762538	2.30409658875057	4.64208336044776	6.36226245038367	0.970525111958093	0.362612797313741	1.05453596579622	-2.41290863849485	-6.53665379784051	-3240.82365829599	-3236.00659809733	-4.8170601986535
-0.975335131034824	0.943614132688519	0.635962846751007	2.33584545796639	4.52927032400096	6.3659761446135	0.847737161432453	0.317127124607258	1.17717085036518	-2.27797996725484	-6.49804946870149	-3234.66165550349	-3229.97440775731	-4.6872477461848
-0.972961962583679	0.941730864403315	0.61041977112239	2.30948509983192	4.58577179327175	6.411579383371	0.934342668384318	0.359980484876264	1.10116582873699	-2.31455720888169	-6.63154390507358	-3234.82749218654	-3230.10730262339	-4.72018956314784
-0.973084608994413	0.939714429443971	0.577753158319671	2.2119365185753	4.54484946069295	6.43422989078166	0.977916167496418	0.338900103359614	1.13746456650709	-2.56495595618818	-6.4312680335135	-3239.39397511359	-3234.47035176987	-4.92362334372361
-0.969371872511551	0.933607022879893	0.577488528107272	2.24468045606598	4.62257084740887	6.4759810564003	0.87421475595547	0.290481644516363	1.09552546545853	-2.64507796533761	-6.28051095799619	-3240.51744404458	-3235.26279396848	-5.25465007610058
-0.976584992589927	0.952458122045169	0.605797834204607	2.45455768453105	4.5493423219019	6.38965685575072	0.939054744377755	0.37476540846683	1.19097655654768	-2.2259372257546	-6.70935501042362	-3236.65855481186	-3231.66451771791	-4.99403709395668
-0.974243037635345	0.955962150033607	0.606040589758707	2.43229750661889	4.67263049864364	6.3716215847113	0.926272776220084	0.358959215910263	1.07848115722725	-2.28494366239751	-6.57557966945671	-3236.66509666188	-3231.96661769144	-4.69847897043429
-0.977133910503719	0.953296433145815	0.606968046014054	2.30333441651225	4.57153650943776	6.4191879627853	0.849879223293585	0.30710618928087	1.12699654024584	-2.4074013261893	-6.33108869288629	-3238.13136326705	-3233.36482581166	-4.76653745539033
-0.969371872511551	0.933607022879893	0.577488528107272	2.24468045606598	4.62257084740887	6.4759810564003	0.87421475595547	0.290481644516363	1.09552546545853	-2.64507796533761	-6.28051095799619	-3240.51744404458	-3235.26279396848	-5.25465007610058
-0.981198346252273	0.960529685908666	0.53638160081246	2.36522946612411	4.52967664467601	6.47506914548937	0.887449225289132	0.298440012743526	1.0943836269585	-2.63512294918439	-6.26201896521262	-3238.25085070046	-3233.02665799606	-5.22419270440294
-0.969873177853026	0.93529855225983	0.62722785735561	2.17741130040805	4.52665652653415	6.37363934727753	0.874615024464944	0.332865567222035	1.11899445158883	-2.35090602736995	-6.47618397300855	-3240.47754971578	-3235.90826387409	-4.56928584169028
-0.970817679479321	0.94724915451777	0.57855972429184	2.39972628689199	4.59809185514523	6.40538276810304	0.944256853927884	0.364624062186162	1.1606230027085	-2.30433400479427	-6.62389703738086	-3237.35447911737	-3232.59496630811	-4.75951280925254
-0.977145755253956	0.948209973817907	0.608163341725065	2.30930251332297	4.55965355385529	6.40658952296242	0.878557661937031	0.31696251788217	1.13514531372023	-2.40563834840631	-6.3858107713439	-3234.92472885329	-3230.2586512268	-4.66607762649464
-0.977943645141229	0.944484131211042	0.607404368982137	2.22344465329867	4.47175594031755	6.39091374555312	0.960935685054788	0.36577950205877	1.12207263498148	-2.36946896049434	-6.60592868825574	-3237.08548063736	-3232.3400288997	-4.74545173766403
-0.975266586667249	0.949794926765902	0.621234888428979	2.30145940688007	4.54989892122994	6.3610276131199	0.960287737776823	0.368797606119797	1.11782866890383	-2.32290125772645	-6.63828615842499	-3236.90121060079	-3232.11208058095	-4.7891300198448
-0.974276127492449	0.942425677138691	0.557521601702181	2.22156005150347	4.50847604450314	6.41537852768504	0.97340430221692	0.385012866330759	1.04980637508241	-2.32404010921473	-6.59004884656421	-3239.39624331448	-3234.49173273854	-4.90451057594513
-0.977145755253956	0.948209973817907	0.608163341725065	2.30930251332297	4.55965355385529	6.40658952296242	0.878557661937031	0.31696251788217	1.13514531372023	-2.40563834840631	-6.3858107713439	-3234.92472885329	-3230.2586512268	-4.66607762649464
-0.973268186812361	0.951739500553029	0.614085648339331	2.34131001865894	4.63298961460913	6.37398701139997	0.813732344271224	0.272657057115289	1.1094025729047	-2.54811306534339	-6.27731623296353	-3239.57828384241	-3234.30727916406	-5.2710046783508
-0.977831598241525	0.950177605608513	0.602379742478544	2.34437889070924	4.54469535630703	6.41699651664311	0.917387782107455	0.356942895076678	1.11107184933247	-2.28139575772072	-6.56911358383885	-3233.41212804972	-3228.76209814317	-4.65002990654451
-0.972661660770202	0.947555547295978	0.629468458684434	2.40253025325235	4.58635610101822	6.31774301130968	0.863309513002492	0.334258592942588	1.16004412191667	-2.20104839101041	-6.65300090551775	-3237.13539219716	-3232.33904099965	-4.79635119750948
-0.970881361599616	0.957795541758214	0.524782673602265	2.38868280206544	4.68322217466708	6.32852263532059	0.962911223691834	0.352658417671567	0.989183219556969	-2.49629800754188	-6.54183008023436	-3240.64806667525	-3235.54072669396	-5.10733998129726
-0.972293106900011	0.928022681598684	0.605209961482339	2.27610488336745	4.57851441155755	6.43756384951607	0.922431961632406	0.36113682792872	1.18269633038215	-2.2791094779949	-6.60828974158793	-3237.31151494609	-3232.5659694356	-4.74554551048953
-0.975148551041762	0.958514978855014	0.559261556928413	2.29780071677976	4.59553413771138	6.27384163626016	0.92478781954391	0.321549872652255	1.05266665483195	-2.56532172303156	-6.41535617820484	-3240.06871399851	-3235.1543809905	-4.91433300801278
-0.973040504938662	0.937018579095232	0.563927649087165	2.27540215044552	4.4921901453577	6.32068676361334	0.905245684417098	0.372698033614054	1.08235646787322	-2.18238817237595	-6.80868044196822	-3241.15253833555	-3235.99670109036	-5.15583724518681
-0.970881361599616	0.957795541758214	0.524782673602265	2.38868280206544	4.68322217466708	6.32852263532059	0.962911223691834	0.352658417671567	0.989183219556969	-2.49629800754188	-6.54183008023436	-3240.64806667525	-3235.54072669396	-5.10733998129726
-0.976398238331587	0.94983683697576	0.518761101631553	2.16052810591668	4.53395146641499	6.44014009366726	0.957984537519367	0.328393462148276	1.06003611296804	-2.66752652041986	-6.26284455933207	-3236.83563736431	-3231.47461964512	-5.36101771918782
-0.974796137832788	0.949189316528512	0.589199376726533	2.27352277122645	4.56760833355241	6.42005206192996	0.856678525475508	0.300581763562237	1.13878270276176	-2.49425358597074	-6.34812606448743	-3237.2937611812	-3232.45812743004	-4.83563375116463
-0.972932810814105	0.943995360657393	0.581919260004548	2.3551336826753	4.60890373651542	6.40271424974655	1.01865551697757	0.394772752511319	1.11066582674549	-2.314168301295	-6.70676816341012	-3238.08525846237	-3232.93983034499	-5.1454281173776
-0.975034928820186	0.952798517576851	0.59425060146058	2.41411849092023	4.63842661065903	6.43113770012043	0.936670721355362	0.345545142105863	1.10887710285809	-2.39146770691003	-6.48795452758021	-3234.20866426692	-3229.57175776657	-4.63690650035179
-0.975038277997943	0.949211383186125	0.597067065098312	2.38279083728248	4.5815111121806	6.40500830496236	0.932431755367321	0.381568009895899	1.08211383623467	-2.2233377247789	-6.67854867332198	-3236.19138610795	-3231.28813940697	-4.9032467009797
-0.975586416149903	0.946903039392548	0.559321369365158	2.22275177423625	4.5107995124131	6.37530339531924	0.887967039886903	0.330849409604357	1.0237350125731	-2.43484311885927	-6.49148299431977	-3238.61233160267	-3233.84160244848	-4.77072915419759
-0.972522219927561	0.945299952806585	0.551335721224876	2.33199921673266	4.62222489672944	6.44629316650271	0.947684230582782	0.327898834064573	1.04797079745404	-2.60086611020353	-6.4176668678556	-3237.63236143981	-3232.61195649588	-5.02040494393067
-0.975034928820186	0.952798517576851	0.59425060146058	2.41411849092023	4.63842661065903	6.43113770012043	0.936670721355362	0.345545142105863	1.10887710285809	-2.39146770691003	-6.48795452758021	-3234.20866426692	-3229.57175776657	-4.63690650035179
-0.979952686297179	0.960303920229401	0.578226374937465	2.33870802397636	4.56087516326237	6.43037961244093	0.930476898360879	0.337594150721809	1.00929651366485	-2.50731081437821	-6.35981903526219	-3238.77309537183	-3233.75341498828	-5.01968038355456
-0.977634481367425	0.947421394925631	0.567755265200342	2.34088811848213	4.5441451106974	6.41541219988672	0.889176849402919	0.343964411263972	1.1145712427273	-2.2969511144641	-6.5405074851595	-3234.13316411789	-3229.54163141138	-4.59153270651232
-0.972762068572041	0.944377593686348	0.572712530281799	2.23637521646621	4.55037978720486	6.33811677329632	0.885860119762937	0.320711119011113	1.10266084112214	-2.44586917189044	-6.45500863383695	-3236.36713680559	-3231.73164764754	-4.63548915804381
-0.978032903626627	0.951303484341413	0.617447929642127	2.34855538276454	4.53647943311824	6.40791784673712	0.935782402309476	0.358976518300457	1.16420667305435	-2.28812560642974	-6.60024157438785	-3234.87183780933	-3230.14370911184	-4.72812869749094
-0.973225740375045	0.938347130650891	0.621239955246394	2.24569820265401	4.5029630230403	6.38559983027808	0.927473978473246	0.37039889408171	1.17392011796458	-2.19515404278886	-6.65859437163208	-3237.51113912019	-3232.61426894847	-4.89687017172592
-0.981036581393512	0.9507692985207	0.580529750374475	2.30303136546916	4.4736432873839	6.46639774510964	0.917135103090443	0.329638176008437	1.12555941336422	-2.45841151135004	-6.43094802916024	-3237.91182133719	-3233.24770313311	-4.66411820408319
-0.977324876075694	0.958013830538374	0.533891035428783	2.42275084720535	4.58758147676513	6.43101263358123	0.90884754344426	0.329174445416646	1.13850043993584	-2.46748384541941	-6.44547857549554	-3235.63652931129	-3230.98014082393	-4.65638848735921
-0.978032903626627	0.951303484341413	0.617447929642127	2.34855538276454	4.53647943311824	6.40791784673712	0.935782402309476	0.358976518300457	1.16420667305435	-2.28812560642974	-6.60024157438785	-3234.87183780933	-3230.14370911184	-4.72812869749094
-0.974485581924634	0.940422994440949	0.589473347959424	2.24434166970019	4.56666909840707	6.37071721478302	0.786789966807438	0.289177424211694	1.09489243017868	-2.35466406738102	-6.35195543784833	-3238.98380629954	-3234.02432301014	-4.9594832893942
-0.979343072201123	0.961118440602657	0.563977069968762	2.41048442862743	4.5116771925173	6.36422794285747	0.936768620990271	0.359167348775535	1.15417438471282	-2.3271004337025	-6.60319070434441	-3239.39789217316	-3234.69633070512	-4.701561468041
-0.976977574297475	0.951825535051785	0.540758080212434	2.38288425096439	4.50122475284096	6.40450603334161	0.964834807656914	0.370843664853499	1.13726486111881	-2.3721609620452	-6.57626642807147	-3237.55102989055	-3232.80614965281	-4.74488023773687
-0.974087579637496	0.949284859976187	0.564470738028861	2.23617932363141	4.56135791558374	6.38584028808159	0.957108098045421	0.328869761509421	1.13353110681819	-2.63452437147609	-6.36017648900538	-3239.54485275073	-3234.47775775258	-5.06709499815254
-0.97367248482696	0.924901244274124	0.607307493531167	2.24439735229826	4.43005249794448	6.40811717249347	0.893151551068668	0.366480870282751	1.1691309656315	-2.16613530081448	-6.79886807494935	-3238.09138887867	-3232.94843862473	-5.14295025393857
-0.973618506889448	0.946446853711874	0.598234899544918	2.41165654667369	4.62373220713527	6.39584610526459	0.943775265550435	0.373392765293432	1.13383703454372	-2.25432472563795	-6.71482747703528	-3234.15367139988	-3229.2413357828	-4.91233561707557
-0.978922788978323	0.95044841839732	0.610086882060828	2.2592122701189	4.51160545250216	6.38097624992335	0.958474118879683	0.342121285672856	1.04828396808309	-2.50965679622739	-6.48410448738024	-3239.06140334284	-3234.19803444404	-4.86336889879999
-0.974087579637496	0.949284859976187	0.564470738028861	2.23617932363141	4.56135791558374	6.38584028808159	0.957108098045421	0.328869761509421	1.13353110681819	-2.63452437147609	-6.36017648900538	-3239.54485275073	-3234.47775775258	-5.06709499815254
-0.972089440064147	0.936919811680903	0.58658748728374	2.30874270439369	4.5367279169238	6.44917386118159	0.989028284243741	0.386599377703957	1.12472802470252	-2.31998060419783	-6.71693801837509	-3238.30876627996	-3233.28202302074	-5.02674325922019
-0.9772649529679	0.956297148789808	0.539091295577697	2.34474144844593	4.60691240599971	6.41551359261605	0.945664486875984	0.332878215855514	1.07337660418523	-2.55888830934878	-6.39078195384233	-3233.79823883146	-3228.89935413611	-4.89888469534599
-0.977382243147131	0.952044337852983	0.565276768247931	2.30883905535181	4.55955174776295	6.42898260097227	0.88501460649885	0.307414148185345	1.17021052539244	-2.54400318507457	-6.28771682984029	-3238.01308427762	-3233.02415439062	-4.98892988700855
-0.976015472790454	0.956421878025393	0.579015626969934	2.36285505770757	4.58677729275325	6.42753255872088	0.982964374664468	0.365024411368087	1.0512374546344	-2.43726167145272	-6.55267783394954	-3237.55637106092	-3232.67279114519	-4.88357991573449
-0.967819594276504	0.918704655311681	0.643264065147162	2.37902098079335	4.64066231767367	6.48354255028219	0.890754354271239	0.353207114521577	1.17864858474748	-2.18287846671767	-6.67484340484619	-3241.35547512758	-3236.47643885265	-4.87903627492789
-0.976377539657767	0.953797884192688	0.609770203571725	2.37359388006451	4.6598521298963	6.40710753219412	0.863927841837163	0.299121334183838	1.06810314678809	-2.48610355842395	-6.25216562631024	-3237.67131291076	-3232.63415822722	-5.03715468353748
-0.972800568041071	0.945007974657522	0.604917614548064	2.23922095842435	4.6174232757304	6.36513361564169	0.879971684228457	0.307397183047239	1.13053706922432	-2.4862933204191	-6.31170341083399	-3237.54376890441	-3232.69993376513	-4.84383513927921
-0.976015472790454	0.956421878025393	0.579015626969934	2.36285505770757	4.58677729275325	6.42753255872088	0.982964374664468	0.365024411368087	1.0512374546344	-2.43726167145272	-6.55267783394954	-3237.55637106092	-3232.67279114519	-4.88357991573449
-0.978681672646917	0.950158476727255	0.581176770865477	2.35394335332856	4.48841238640744	6.38419368342401	0.970119722263502	0.38848968047565	1.13177306976969	-2.26737059182198	-6.71432511240986	-3237.19642259186	-3232.1955138956	-5.00090869625784
-0.973788350163109	0.953385928457256	0.563449845397488	2.36087845203277	4.63793061483205	6.36640804594514	0.889416072241761	0.320196436841987	1.05455337595659	-2.47804837535685	-6.44079236721922	-3235.68977432182	-3230.94585256045	-4.7439217613744
-0.97585516476802	0.949314115241634	0.589883467167886	2.31524032039855	4.58553452105463	6.4728101060099	0.958404554800317	0.329810232079255	1.09770298342388	-2.57854990894579	-6.3617103363088	-3237.78165878089	-3232.81501550581	-4.96664327507595
-0.980395237164952	0.956406116280047	0.633506180001243	2.45453617351714	4.54050617610734	6.42125686374133	0.984527132068109	0.376363519865679	1.09887796642442	-2.31957537089495	-6.6883683116755	-3238.75063185977	-3233.79937020185	-4.95126165791852
-0.973437972512804	0.939399361520554	0.638051021442356	2.37110150312981	4.5966502489048	6.39727622926023	0.958623769233888	0.374011105371306	1.17706690983834	-2.26134151730551	-6.72477296246264	-3236.52687445217	-3231.52074468956	-5.00612976260884
-0.975883773442923	0.952663920567718	0.61770436531035	2.1829067457313	4.48971384864238	6.30517048246624	0.880734633310879	0.317514244751127	1.1462310671113	-2.40267673908986	-6.38198291415063	-3240.47227968371	-3235.79759751077	-4.6746821729353
-0.97557118794172	0.946878871881065	0.566914576949955	2.2631484526268	4.57438869329737	6.42818211228463	0.843185626730425	0.311499894763812	1.03329352985333	-2.39689644795917	-6.40025070677962	-3236.19074717314	-3231.37491014951	-4.81583702362941
-0.980395237164952	0.956406116280047	0.633506180001243	2.45453617351714	4.54050617610734	6.42125686374133	0.984527132068109	0.376363519865679	1.09887796642442	-2.31957537089495	-6.6883683116755	-3238.75063185977	-3233.79937020185	-4.95126165791852
-0.982103266975508	0.95949696342722	0.544375360046537	2.31819653933998	4.52870930403114	6.45844715032204	0.91488367541499	0.328348813761349	1.11688353888596	-2.45754318001103	-6.35197674114037	-3238.40038520421	-3233.66774946501	-4.73263573920447
-0.972472131255733	0.949121763928018	0.555752914615389	2.48706761816456	4.61719167636152	6.38066591718266	0.929176285727586	0.362715892002585	1.16162382969795	-2.27689981977512	-6.65244867601119	-3240.48329312209	-3235.70675830887	-4.776534813216
-0.974549909359913	0.954671800525377	0.564782618846377	2.43679740338119	4.67258274754176	6.39397361449916	0.939865900601939	0.33558942288061	1.13779229257262	-2.45403889332349	-6.551989375406	-3238.96748673506	-3234.2769208108	-4.69056592426342
-0.977700441837611	0.937614790638706	0.557631986759415	2.21004281935697	4.44125706939541	6.42261288101181	0.87058077915772	0.340875860911827	1.14041462273761	-2.29089463885356	-6.5946716297906	-3238.94078233357	-3234.31822685525	-4.62255547831495
-0.975172931585471	0.943179084647744	0.593071579494239	2.35736567885712	4.5756092488139	6.40466874227444	0.984941791065715	0.383187926360092	1.1644870431592	-2.33778529303532	-6.68333192875319	-3238.86701532148	-3233.89496458283	-4.97205073864722
-0.981299298221325	0.954971394179453	0.651751109227695	2.38460464189535	4.51096965238637	6.39392154108963	0.892317962676772	0.341018428592151	1.13553284935977	-2.25123036725335	-6.56610147067639	-3237.79088292975	-3233.14585353069	-4.64502939906655
-0.97461638482179	0.948956733722569	0.616863342378509	2.36998012389692	4.63102561770091	6.42723260234729	0.835243661475473	0.292455228750557	1.14987500051882	-2.44319246497663	-6.31726585003136	-3235.39615319881	-3230.4883438594	-4.90780933941193
-0.977700441837611	0.937614790638706	0.557631986759415	2.21004281935697	4.44125706939541	6.42261288101181	0.87058077915772	0.340875860911827	1.14041462273761	-2.29089463885356	-6.5946716297906	-3238.94078233357	-3234.31822685525	-4.62255547831495
-0.979805791200755	0.958524733868917	0.530793616964816	2.43950392759894	4.51301049376462	6.40247287811325	0.97775451190889	0.368310888487046	1.14530976653377	-2.39452400164022	-6.57177844248643	-3237.80873670146	-3233.02422244776	-4.78451425370544
-0.967949460867765	0.937758122279023	0.590837978794225	2.30444787083788	4.62349339564832	6.38970124514379	0.941761291548457	0.337927642156206	1.16344264630397	-2.45585002918714	-6.51179093964639	-3236.00004176435	-3231.29446878482	-4.70557297953053
-0.976119739138055	0.948619447043238	0.572835725886723	2.27705644081986	4.58608011944819	6.41732121415342	0.914879223719802	0.319491467927242	1.12989356179487	-2.51276483458416	-6.41017200878813	-3237.75579139798	-3233.00509872562	-4.75069267235204
-0.970412124563296	0.945095245956653	0.553749988984855	2.33080083933337	4.69332920802534	6.4218176911391	0.910296868126257	0.320507570251903	1.10812101339452	-2.50140881893735	-6.41406869564983	-3236.54017907245	-3231.81258229627	-4.72759677617867
-0.976274907394083	0.951290114991434	0.595630273020071	2.45290610403093	4.55274349826206	6.40503113591504	0.979822570031848	0.41032755460571	1.13520952428931	-2.15513339846117	-6.84865547045232	-3236.36857573477	-3230.81500806504	-5.55356766972331
-0.97396311031159	0.940579971096524	0.6113845296871	2.28166932135194	4.55646789287187	6.4168864456778	0.900654926649965	0.342553845171818	1.13753279184374	-2.32178652481323	-6.50033396831134	-3234.50516075601	-3229.91782013844	-4.58734061756891
-0.969728689580694	0.936103674210772	0.558041508938633	2.20823831545207	4.58308961950068	6.41456142600545	0.918065574909762	0.323409467384315	1.12149540733159	-2.54095284895007	-6.39720062808066	-3237.32063366614	-3232.53043807011	-4.79019559602936
-0.970412124563296	0.945095245956653	0.553749988984855	2.33080083933337	4.69332920802534	6.4218176911391	0.910296868126257	0.320507570251903	1.10812101339452	-2.50140881893735	-6.41406869564983	-3236.54017907245	-3231.81258229627	-4.72759677617867
-0.97330132887163	0.95258316276208	0.602019529840387	2.40427522476665	4.63339859351381	6.3554507338913	0.914565908340597	0.344506484680994	1.09105730237616	-2.33751556548269	-6.55684888726272	-3234.57873841124	-3229.9536655423	-4.6250728689425
-0.972936389028794	0.943550203957194	0.581958714861565	2.26257502078754	4.60476288933745	6.42757840442923	0.893092683242464	0.306812289552828	1.16054325687963	-2.53746188306364	-6.33686370032308	-3235.02125313159	-3230.12037818717	-4.90087494442121
-0.971858056673644	0.942834204614909	0.510929475582948	2.21304073016815	4.54847843215927	6.38846700556228	0.85931405969145	0.300516397250886	1.12449117521579	-2.53796486551616	-6.32899942886879	-3239.17186213319	-3234.2635456223	-4.90831651089111
-0.978510103356375	0.958315684074847	0.529706661650732	2.3403725414866	4.56822536399006	6.44768168876173	0.929842917939831	0.332549068244361	1.06544072674283	-2.52495262927325	-6.38065237781818	-3234.71561041086	-3229.8736265866	-4.84198382426391
-0.972532906975875	0.942298973678091	0.588987139590626	2.30112192285607	4.58119490184108	6.36270678975332	0.867839026766732	0.316179247137295	1.07825019456451	-2.38860899655194	-6.49871327147407	-3236.68108728139	-3232.04237374347	-4.63871353791786
-0.981686944022969	0.956750165135025	0.606942001160469	2.40994679839992	4.49795815457069	6.39199333884214	0.921234782832839	0.372901886573566	1.10867898040999	-2.18612037960929	-6.62574463153482	-3238.44402393211	-3233.61787037339	-4.82615355871632
-0.971495357535708	0.952748161433205	0.607405711167537	2.42575139035227	4.75705616170723	6.41854227152013	0.871782592502637	0.290517941504214	1.14412188276861	-2.5760331682587	-6.2580582481597	-3234.98151402637	-3229.82502231906	-5.15649170731025
-0.978510103356375	0.958315684074847	0.529706661650732	2.3403725414866	4.56822536399006	6.44768168876173	0.929842917939831	0.332549068244361	1.06544072674283	-2.52495262927325	-6.38065237781818	-3234.71561041086	-3229.8736265866	-4.84198382426391
-0.975346020290558	0.956934105073859	0.585034139329944	2.42461643297686	4.64674739710807	6.34877489948543	0.927995055572813	0.343274581587344	1.1053326060954	-2.34863832442625	-6.54098956078419	-3239.0802206673	-3234.45174991187	-4.62847075543056
-0.976614626423993	0.952011839243767	0.590568588508739	2.29904433052501	4.54511006247973	6.37803368716051	0.889350527267625	0.325637220768321	1.0554346725417	-2.42948312518989	-6.43277657745512	-3236.44692068083	-3231.74843717871	-4.69848350211895
-0.97870593829525	0.956013990334101	0.610733054494711	2.30174529713142	4.5517846879486	6.31736017980153	0.880351109711468	0.312916088316508	1.15746765416857	-2.41203496914839	-6.36155724074888	-3238.52455609437	-3233.7993574186	-4.7251986757746
-0.973706482035568	0.950581709934508	0.595173062906321	2.32701071939302	4.60156436876185	6.39636129191265	0.850379502703909	0.295206092536612	1.17848150030305	-2.49229534612412	-6.27120284186604	-3236.95079589263	-3231.9194207567	-5.03137513592588
-0.974355965495366	0.950703681863753	0.604469732032495	2.35060443358354	4.57814696787691	6.38505594653355	0.939949757645389	0.367514377448099	1.11402971327157	-2.28779608151025	-6.60667471589525	-3233.59002296297	-3228.865314993	-4.72470796997236
-0.973011520934039	0.950754259621448	0.575504097735905	2.32380353021115	4.63524622434961	6.37028222627872	0.898786722492958	0.327286096016339	1.10128233385209	-2.45925136831198	-6.41190091327946	-3235.42897998689	-3230.76505097533	-4.66392901156212
-0.981421987180035	0.956106155541217	0.59181400272228	2.37384163697221	4.52693599386703	6.40152127324495	0.859698230240466	0.31639125285554	1.1061090378653	-2.37308797564016	-6.41906845997725	-3235.8983766136	-3231.26339082087	-4.63498579272988
-0.973706482035568	0.950581709934508	0.595173062906321	2.32701071939302	4.60156436876185	6.39636129191265	0.850379502703909	0.295206092536612	1.17848150030305	-2.49229534612412	-6.27120284186604	-3236.95079589263	-3231.9194207567	-5.03137513592588
-0.97186551027595	0.933243839905234	0.580372264419518	2.2308673648743	4.5414567308901	6.44521790751411	0.92926769839352	0.335343590782962	1.16761828711752	-2.45536616087917	-6.46917159976865	-3236.86492860928	-3232.17411117815	-4.69081743112303
-0.973702334269041	0.939040729665902	0.590626154917641	2.23726463054422	4.52421474848814	6.38924960407069	0.995718127380587	0.398363759231932	1.12067512400433	-2.25921021249745	-6.694289013303	-3237.04850961584	-3231.96438049525	-5.08412912059093
-0.979354787686579	0.944914736488819	0.607363242706072	2.20478280292423	4.49249923296451	6.45088943539687	0.856619258021937	0.321483013237241	1.11449530989704	-2.35808823643095	-6.37359357699727	-3238.2161067748	-3233.56022277728	-4.65588399751593
-0.979500551114349	0.957699113021065	0.561676800467723	2.40092752497865	4.54204238769115	6.4503210449678	0.956547988244335	0.357654080792318	1.07668474487405	-2.4230367253121	-6.52371939875752	-3234.52074788873	-3229.79113765074	-4.72961023798597
-0.976255816635316	0.946923780883141	0.589690842459338	2.25364961212461	4.53453775619895	6.37224953962906	0.939464153769384	0.357996987204557	1.10036223130371	-2.35004688185255	-6.58414654436564	-3235.16845715147	-3230.4907657297	-4.67769142177378
-0.978420300763054	0.969017310851571	0.553990559552363	2.5301357123768	4.62151186858378	6.36599285139029	1.01717693350627	0.376724970831911	1.05890737850332	-2.47793744149293	-6.60440577297844	-3239.4817319608	-3234.41281820451	-5.06891375628486
-0.976023315550709	0.947172079963441	0.592678530812387	2.31332271054245	4.56934423498418	6.41082031690478	0.926931873519289	0.343231658039095	1.12980448699909	-2.36915870081819	-6.48898748467452	-3236.56503452857	-3231.95036231372	-4.6146722148464
-0.979500551114349	0.957699113021065	0.561676800467723	2.40092752497865	4.54204238769115	6.4503210449678	0.956547988244335	0.357654080792318	1.07668474487405	-2.4230367253121	-6.52371939875752	-3234.52074788873	-3229.79113765074	-4.72961023798597
-0.974491855418502	0.938134535869786	0.580274353735749	2.14218943620702	4.45291369244555	6.40186403792061	0.921301551593513	0.338032946939612	1.15954588126829	-2.42916435845408	-6.3986662967535	-3237.52581250082	-3232.84032338145	-4.68548911936757
-0.976274252609458	0.949822875963129	0.550639476327148	2.37326337418707	4.5371116267316	6.44389152181687	0.929659429235155	0.347524629276212	1.16119002532581	-2.36507239119543	-6.56107428899483	-3237.03322189122	-3232.37722350387	-4.65599838734574
-0.983654694197687	0.95258207361212	0.576486467568223	2.22994694626647	4.40519200334698	6.40601445809918	0.903946182689847	0.342607742527072	1.09685585107562	-2.34332479123132	-6.51661672246322	-3237.48652690802	-3232.8941088115	-4.59241809652593
-0.977877446690989	0.959880384694183	0.570810633700975	2.48991160229624	4.66221222078105	6.46592718130915	0.950190472607328	0.341136116084397	1.02198596535194	-2.49312111551644	-6.44937229196973	-3237.51266593208	-3232.59080705034	-4.92185888173525
-0.983218251227919	0.958110940861742	0.566098191095896	2.35908912845723	4.4478129978403	6.40030696583458	0.940553437988804	0.353500188177997	1.09462456838634	-2.42022146757613	-6.56028384622729	-3238.02533253024	-3233.34788147638	-4.67745105386873
-0.975494801287697	0.949574671427707	0.602826101813442	2.3509084172192	4.60768344068008	6.43603218331576	0.903123804324628	0.341777348594795	1.12754304825677	-2.34131316766421	-6.52643416646547	-3236.9814322123	-3232.39734438884	-4.58408782346132
-0.975735763497141	0.957409485199752	0.556896950845919	2.35513872772273	4.62117891620731	6.33711348871182	0.899199550278885	0.327082313378234	1.0320011821215	-2.48186699903478	-6.45973046222605	-3237.33695915136	-3232.53853458715	-4.79842456420589
-0.977877446690989	0.959880384694183	0.570810633700975	2.48991160229624	4.66221222078105	6.46592718130915	0.950190472607328	0.341136116084397	1.02198596535194	-2.49312111551644	-6.44937229196973	-3237.51266593208	-3232.59080705034	-4.92185888173525
-0.981777845343971	0.951541582433562	0.575118636624452	2.34227204433971	4.51917851532154	6.45662958308856	0.928047575018873	0.353956734485756	1.00468865511025	-2.37190006545173	-6.61571919125643	-3241.10647123329	-3236.17853081167	-4.92794042161527
-0.973568396770523	0.934656889272716	0.611009146856038	2.29654346596517	4.55424658601326	6.47072767291703	0.916514852205141	0.348301809741777	1.19797944404001	-2.32929727812129	-6.56830612947208	-3237.91025070547	-3233.20486712748	-4.70538357798996
-0.983285339120365	0.962037261931797	0.625897577142736	2.51349024202673	4.58551370091032	6.48193237999787	0.923666589747373	0.371044898500942	1.04491447336973	-2.24624219591487	-6.63542472187065	-3244.26528828745	-3239.39967614298	-4.8656121444695
-0.978973771986782	0.943966144776477	0.624803056061261	2.34218089149471	4.51205813391905	6.41664407019296	0.917769556122631	0.351019548717968	1.11691719893475	-2.28300084367528	-6.62817608001494	-3236.37433254084	-3231.68068684253	-4.69364569830551
-0.976305771991085	0.950405754580312	0.569953525730754	2.28083778942078	4.57448677908471	6.42166003548246	0.947356320994923	0.343728551464414	1.01408622323913	-2.46412390366884	-6.46202327880917	-3237.21932348432	-3232.30387555956	-4.91544792475852
-0.972478206864873	0.940242336673671	0.611370425177436	2.20917418870625	4.61991387203836	6.47322374390613	0.89778701704224	0.307358887838042	1.11430910297188	-2.55747497190421	-6.24886341443112	-3237.16426668974	-3232.10573326324	-5.05853342649968
-0.974426488174093	0.940597873141639	0.629132077779888	2.19735176629008	4.55200459109968	6.4353623239075	0.905827662904317	0.322943986539212	1.18500601317381	-2.39959986437615	-6.33867929018751	-3239.06659344066	-3234.28547498164	-4.7811184590144
-0.978973771986782	0.943966144776477	0.624803056061261	2.34218089149471	4.51205813391905	6.41664407019296	0.917769556122631	0.351019548717968	1.11691719893475	-2.28300084367528	-6.62817608001494	-3236.37433254084	-3231.68068684253	-4.69364569830551
-0.977615295051007	0.93727420843289	0.611376679166339	2.2279309044121	4.47619985854206	6.42365352935883	0.945418211232796	0.383847069048423	1.11857572002362	-2.22047840576504	-6.68635542983782	-3237.24553627826	-3232.3205861331	-4.92495014516285
-0.979724184003725	0.958558269298171	0.574958628147852	2.33440311444037	4.59611249752508	6.41515189398635	0.894188445839315	0.299224882028986	1.08509826629384	-2.61738523669338	-6.21190059588521	-3235.70544079883	-3230.39927776981	-5.30616302901903
-0.975640130575352	0.960073637428222	0.606829188248607	2.41570116732176	4.67741506256617	6.35545894026501	0.852482821681322	0.30134663197209	1.11230762716507	-2.45288402802493	-6.3895448517054	-3239.91150158896	-3235.16087735071	-4.75062423825459
-0.974945112845648	0.944903246690713	0.58452129496099	2.29995414349573	4.52103797312225	6.38474862356523	0.893499819448459	0.341663237515491	1.12067468257706	-2.31540992031766	-6.5806404751591	-3234.46716847997	-3229.86119087882	-4.60597760114717
-0.977839625100486	0.960250145923017	0.607170197386956	2.50117909607212	4.59534476278802	6.45498006297933	0.973414479175804	0.363513133406264	1.13342049887619	-2.39047228120415	-6.56536486013027	-3236.97880965409	-3232.22427639453	-4.75453325956257
-0.96827177359181	0.937517308741148	0.616483275288806	2.26422369324026	4.54300737597597	6.32051326203208	0.870810759920582	0.335871799272488	1.11860510923867	-2.26744282845429	-6.62291684761648	-3239.07437999096	-3234.40946709681	-4.66491289415017
-0.976936736936497	0.950620891337756	0.643215369867196	2.30789743254472	4.56166943665501	6.428543066915	0.928185011449232	0.359081636081873	1.15267469218326	-2.26572963342034	-6.5334900661011	-3238.6234401435	-3233.94277434917	-4.68066579433307
-0.974945112845648	0.944903246690713	0.58452129496099	2.29995414349573	4.52103797312225	6.38474862356523	0.893499819448459	0.341663237515491	1.12067468257706	-2.31540992031766	-6.5806404751591	-3234.46716847997	-3229.86119087882	-4.60597760114717
-0.974234124797023	0.955190055686823	0.563587731778817	2.27958874163412	4.53219837022082	6.35857495039716	1.01093106322314	0.354646055513204	1.10457056344331	-2.57703158581929	-6.49345448430785	-3240.25762267396	-3235.22059770086	-5.03702497310523
-0.976559735499508	0.945465614940391	0.611835344343851	2.24038183903743	4.53793013723136	6.40658109838097	0.891782831812577	0.335810572038844	1.07542737438198	-2.35163609799994	-6.45195650906273	-3234.74683466666	-3230.12727282883	-4.61956183783501
-0.973522803003923	0.944667532291265	0.526623719909873	2.21690197933651	4.52467008608929	6.42520859396307	0.92630857879909	0.324337530913308	1.11242470947937	-2.56634321954516	-6.3105645593804	-3238.21455620435	-3233.2693987343	-4.94515747004892
-0.963193518641486	0.925309652682758	0.624781920517435	2.25219403098093	4.58428286645867	6.35988998637161	0.866874693416892	0.34741863082867	1.17231228738235	-2.20069941222161	-6.66479848083065	-3243.38261226608	-3238.56455877978	-4.818053486302
-0.978917749289673	0.963062065146032	0.520257851008259	2.50902410012602	4.64556900514002	6.44098592479079	0.987696528183351	0.362051522885558	1.03458462183679	-2.49648068150896	-6.54096947859321	-3237.19338132518	-3232.205166219	-4.98821510618071
-0.976916398139849	0.953531809326679	0.582594469413457	2.28966381555434	4.51664355309998	6.30217596651063	0.880265833419715	0.344579704063352	1.1379324911473	-2.25336621949616	-6.54739152358951	-3238.05511963504	-3233.43024120376	-4.62487843127636
-0.975830812542351	0.952137457286141	0.546883762120876	2.29677515660609	4.54709816964319	6.38243715135203	0.950706522574158	0.376868827520954	1.08473764585655	-2.30738781928836	-6.60412733171826	-3236.90217145962	-3232.12836390174	-4.77380755787286
-0.963193518641486	0.925309652682758	0.624781920517435	2.25219403098093	4.58428286645867	6.35988998637161	0.866874693416892	0.34741863082867	1.17231228738235	-2.20069941222161	-6.66479848083065	-3243.38261226608	-3238.56455877978	-4.818053486302
-0.976810053616167	0.943110404894194	0.575185222156243	2.3085969255904	4.4513610575334	6.3701533036132	0.959332781012185	0.398366755810727	1.06239243037379	-2.22217981813747	-6.80312351502219	-3238.61522929954	-3233.32291579817	-5.29231350136821
-0.971547571899239	0.950779744477045	0.604458024546374	2.40464965759218	4.74486377362795	6.43859794750183	0.874316578297459	0.304348104952929	1.09972488401398	-2.498442453755	-6.34096611476863	-3237.12737180884	-3232.29372845271	-4.83364335613162
-0.973329621434483	0.952042028182982	0.545407373738919	2.38512484774781	4.67179211045951	6.3863028898747	0.885328847178015	0.318557999755941	1.10155623675338	-2.44960334118114	-6.45488701966202	-3235.87417161198	-3231.2294861499	-4.64468546207427
-0.974003074522511	0.949899136749022	0.587590549873399	2.2922784933165	4.56193636133457	6.3747038743904	0.857776645323021	0.308221420868357	1.08834313423034	-2.45319962771069	-6.33829106475223	-3236.44416071192	-3231.65397475544	-4.79018595647675
-0.977449212843075	0.964613463040232	0.559705895919949	2.43202653089973	4.60885516466877	6.31412196686243	0.927388258190273	0.370096148951119	1.03090511014235	-2.3112761268325	-6.54314248848937	-3245.9848699588	-3241.18471566484	-4.80015429396303
-0.982494300223441	0.957929468678555	0.618532699464079	2.3665025882762	4.54759902027803	6.46656340847313	0.912929739192645	0.315044559789175	1.10562148653417	-2.53519798023574	-6.33738772924898	-3238.74801405024	-3233.87920284637	-4.86881120387143
-0.96909969437971	0.94903818024306	0.571571049957469	2.41246120409204	4.75538730203471	6.37955968458233	0.897224024585074	0.318181693888344	1.03418251964253	-2.49800837426998	-6.46220880563456	-3238.6467249788	-3233.81938133375	-4.82734364505178
-0.974003074522511	0.949899136749022	0.587590549873399	2.2922784933165	4.56193636133457	6.3747038743904	0.857776645323021	0.308221420868357	1.08834313423034	-2.45319962771069	-6.33829106475223	-3236.44416071192	-3231.65397475544	-4.79018595647675
-0.976853289326384	0.94285290271875	0.57916305305155	2.33479934319808	4.56432890935526	6.46422268523482	0.888824410882506	0.327008520538943	1.15125164972382	-2.36292684316951	-6.4866216592407	-3236.0459347197	-3231.44751161056	-4.59842310913996
-0.970144601636005	0.93688732634263	0.617124969604396	2.2509104178931	4.62341412154949	6.43519480064601	0.873373650167318	0.303301421031722	1.16266956728196	-2.47295099398794	-6.32701801357978	-3236.29787612331	-3231.44697063029	-4.85090549301484
-0.970462086021683	0.942100019964069	0.636954537056102	2.31181915432835	4.63203543662289	6.31550198795093	0.847485789080638	0.324320549005844	1.11788600097374	-2.23610607356659	-6.59077297464294	-3238.0533620173	-3233.36053364672	-4.6928283705771
-0.971899752003431	0.948069233789441	0.577187065486851	2.24106884368351	4.5262414134852	6.29456535336394	0.869523338648197	0.341289802692875	1.10016644335804	-2.24136427121682	-6.5898814648027	-3239.87889736121	-3235.21595546338	-4.66294189782731
-0.976995685963943	0.949490465455027	0.622133008502147	2.20949994537655	4.55720431974894	6.40215771309617	0.872366248369272	0.298933135070538	1.11986371360785	-2.49253091793421	-6.28668593777442	-3238.75476975603	-3233.82464129094	-4.93012846509038
-0.980173062770458	0.951193237544629	0.593280321552391	2.21864984862203	4.46351336921949	6.43727808783018	0.892505390101063	0.32670068069523	1.15969990336989	-2.39569800994347	-6.38288702380938	-3236.74319987441	-3232.07461743109	-4.66858244331912
-0.972215615292553	0.94793918152744	0.588116519807365	2.18649047511813	4.54143311528717	6.31937258068173	0.906710755590617	0.328973731052601	1.06442333202939	-2.47620798691172	-6.35860950813267	-3240.06776817888	-3235.28370252078	-4.78406565809768
-0.971899752003431	0.948069233789441	0.577187065486851	2.24106884368351	4.5262414134852	6.29456535336394	0.869523338648197	0.341289802692875	1.10016644335804	-2.24136427121682	-6.5898814648027	-3239.87889736121	-3235.21595546338	-4.66294189782731
-0.970833434177798	0.934204932985473	0.598457533188096	2.22784855383035	4.53532435262736	6.39638741464428	0.917001816833217	0.349691890642544	1.15180593384501	-2.30924336001251	-6.55392773805595	-3233.67175198398	-3229.03679539043	-4.63495659355016
-0.965396785182081	0.926497836633876	0.550200932691406	2.22332018264622	4.62327008171549	6.46709677976576	0.994324505285055	0.347958891717395	1.13211115553182	-2.5872333367414	-6.44448024688845	-3243.14712381248	-3238.14534660179	-5.00177721069242
-0.979937368552804	0.952246717849184	0.58412249762587	2.33651505831392	4.49531637273126	6.44775376073571	0.961150613113563	0.371230743395743	1.14069666424533	-2.36908704821882	-6.58540971694645	-3237.26579032812	-3232.52274977639	-4.74304055173268
-0.969892755348976	0.935963697417913	0.623851317593356	2.29495219424128	4.58067917162262	6.36215712797623	0.964175451832386	0.37874608845978	1.08700863320489	-2.30881092633969	-6.76217593404537	-3240.03389525454	-3234.98787953782	-5.04601571672163
-0.973445955632386	0.949756205950155	0.56595010038682	2.31805689954284	4.57914776285042	6.37608645427908	0.962476087418709	0.348412392849292	1.12895458105399	-2.49969307995982	-6.49919111002282	-3235.87087742155	-3231.10699845285	-4.7638789687065
-0.979894320713887	0.952309472436051	0.564354222244048	2.18702251108167	4.43742747511022	6.38283073525887	0.901189346999275	0.319018081048557	1.05438258271638	-2.514561492985	-6.35856877590101	-3237.33436999047	-3232.47011139379	-4.86425859667432
-0.981122732309782	0.962730563351852	0.555220578182796	2.4339716413012	4.51582772340289	6.39265964138288	0.948728991620811	0.363409369886481	1.05169773570021	-2.38708890722966	-6.56906157244188	-3235.94286968309	-3231.16924485927	-4.77362482381978
-0.969892755348976	0.935963697417913	0.623851317593356	2.29495219424128	4.58067917162262	6.36215712797623	0.964175451832386	0.37874608845978	1.08700863320489	-2.30881092633969	-6.76217593404537	-3240.03389525454	-3234.98787953782	-5.04601571672163
-0.976521605329014	0.952310930941632	0.545044903605812	2.26342828543702	4.62590696438353	6.43337243936164	0.928705062140085	0.327455536470409	1.0742309278885	-2.59755707970538	-6.28277161242635	-3240.32861463884	-3235.2480680742	-5.08054656464207
-0.975051430917328	0.947705848105138	0.495250105985466	2.21701041764087	4.58007826357795	6.41338470012973	0.851873235037529	0.29098637528137	1.06440214178639	-2.63731868379515	-6.22395228883155	-3238.12271481989	-3232.72697246451	-5.39574235538015
-0.970786980899834	0.942407617392109	0.563995585982113	2.32332339872923	4.66043330649058	6.43846733812871	0.907254769689032	0.326576301175646	1.08904665563747	-2.47021129924745	-6.39049729981541	-3235.80017000407	-3231.08759631648	-4.71257368759023
-0.980683849931556	0.956984044060146	0.553775097176405	2.36917903907465	4.534814798748	6.47162404812076	0.928467732112409	0.32903625277651	1.12940988195154	-2.50561831868739	-6.33288392860184	-3235.9502089849	-3231.12660540663	-4.82360357827025
-0.978478032218764	0.955762210063188	0.606272143354354	2.4283947869633	4.55701473996982	6.43127937755749	0.950742837951125	0.359024700057386	1.21546520821339	-2.30848333237502	-6.53542993814722	-3235.90077619058	-3231.08568019758	-4.81509599299762
-0.974810457096181	0.940226442404235	0.592852846798951	2.1886400960523	4.50580767564836	6.38971435885079	0.948018833638669	0.359278761650623	1.11967788183403	-2.36713312376794	-6.47570471482591	-3236.75684724062	-3232.0942659614	-4.662581279221
-0.97465868703591	0.95064669145253	0.591554693568593	2.37887076603848	4.6606348510691	6.41230080362752	0.926614315385066	0.345883268630212	1.01626737015567	-2.38058433533927	-6.52465163657106	-3238.06404018234	-3233.24230151004	-4.8217386722976
-0.980683849931556	0.956984044060146	0.553775097176405	2.36917903907465	4.534814798748	6.47162404812076	0.928467732112409	0.32903625277651	1.12940988195154	-2.50561831868739	-6.33288392860184	-3235.9502089849	-3231.12660540663	-4.82360357827025
-0.969682815359975	0.93781522667818	0.615224285108392	2.39696873918123	4.67060255371571	6.47994695238801	0.944216739452683	0.368549356556175	1.04841162022844	-2.32984676692327	-6.59499647972515	-3243.93447851557	-3239.13395291237	-4.80052560319769
-0.978001576280964	0.965472156397099	0.564210890602119	2.48406706531497	4.57605764574152	6.3178542702517	0.842573940221535	0.30787817516124	1.0970096602156	-2.34348986782227	-6.47388399998958	-3244.78706830956	-3240.12581966468	-4.66124864488206
-0.980193076061558	0.947349665242326	0.609212316451629	2.29528739221739	4.46355533977255	6.38847644161949	0.901407082037541	0.343687687826525	1.15254152063794	-2.31009551220347	-6.60365404722791	-3236.35073315856	-3231.7033637205	-4.64736943805457
-0.971890890957171	0.948982979988256	0.552235705016332	2.33741605016587	4.61492850884996	6.41297134751613	0.957540811978927	0.338315029865107	1.09202406413542	-2.56078763718284	-6.41857130799885	-3234.75703153087	-3229.87955490681	-4.877476624058
-0.976372037465186	0.945835133544438	0.555466948366463	2.35752122413538	4.53933097521245	6.4152040063254	0.923641537950242	0.355057769541588	1.16640851293819	-2.31277564126793	-6.59823191434497	-3236.08063471576	-3231.39105790796	-4.68957680779262
-0.980795709288333	0.959238092147176	0.498575108966425	2.33977807316049	4.49520403886401	6.42454580359171	0.94075147230134	0.342741520569063	1.11889704168507	-2.53835186482733	-6.41646726966484	-3237.86711159442	-3233.08087885516	-4.78623273925374
-0.982211410026116	0.942659995461518	0.548502644075541	2.16605819652462	4.41247993417303	6.53248191127725	0.966819346040667	0.353874116905149	1.15522975572416	-2.44801081898894	-6.50436144780192	-3246.11089910197	-3241.36139603351	-4.74950306846247
-0.971890890957171	0.948982979988256	0.552235705016332	2.33741605016587	4.61492850884996	6.41297134751613	0.957540811978927	0.338315029865107	1.09202406413542	-2.56078763718284	-6.41857130799885	-3234.75703153087	-3229.87955490681	-4.877476624058
-0.980154290201412	0.955200671142398	0.544687005011081	2.27979827665487	4.57506206168508	6.4933227140751	0.932380300974061	0.315921683919075	1.04921632586888	-2.63990852809277	-6.27575492482845	-3237.4399799773	-3232.16701693508	-5.27296304222098
-0.969637471905957	0.952350985577806	0.58787449706479	2.38281901434296	4.67574074556993	6.33696706473376	0.899720554812201	0.332867437682879	1.06471744983257	-2.4238616902938	-6.46955990287902	-3237.93644470063	-3233.28021957275	-4.65622512787931
-0.982629097218177	0.955622797582322	0.570945353111815	2.35358258722866	4.50226146341717	6.45379919363668	0.911314269822788	0.335142608476314	1.05281638276845	-2.40131114776746	-6.47191434452873	-3239.47217138672	-3234.78534408289	-4.68682730383057
-0.971676354787478	0.943886147431198	0.588645256295611	2.43040855946967	4.68568756599345	6.47304761553974	0.928843863256011	0.337637602193458	1.11033722335826	-2.44051026539405	-6.44180427788513	-3237.18365432072	-3232.52587434536	-4.65777997536132
-0.978123297215477	0.947402436820325	0.614001561512102	2.39407411222065	4.5633684278306	6.45222188851876	0.893261902648668	0.361898492158857	1.16287770144775	-2.16770309384305	-6.62120827913779	-3237.44257115128	-3232.61994057111	-4.82263058016713
-0.977755643909157	0.950564545348192	0.555446407829219	2.26150609997134	4.51342257520661	6.40527505629177	0.932209711496302	0.348082050953688	1.09807438254569	-2.38399431576854	-6.49095199035535	-3234.94447756774	-3230.3121123377	-4.6323652300406
-0.97259976946484	0.95042905817687	0.567427611623021	2.29818783393658	4.55914810370638	6.39230586840516	0.999275868258328	0.387561118896264	1.1041980353355	-2.3816012507648	-6.63896544966658	-3238.72354008816	-3233.77628524896	-4.94725483920622
-0.971676354787478	0.943886147431198	0.588645256295611	2.43040855946967	4.68568756599345	6.47304761553974	0.928843863256011	0.337637602193458	1.11033722335826	-2.44051026539405	-6.44180427788513	-3237.18365432072	-3232.52587434536	-4.65777997536132
-0.972633956079514	0.957107097445057	0.518946301423276	2.41483923417744	4.72436617889811	6.38684497697353	0.93690806995653	0.329888503535437	1.03346323753991	-2.55997319398371	-6.38108906997961	-3236.7712651221	-3231.77486884838	-4.99639627372111
-0.980289159411537	0.954879605151949	0.592980877297899	2.29864614307949	4.51973980589839	6.43274279913177	0.959146812580128	0.36326481227989	1.05328369459908	-2.40996261090506	-6.53089161595322	-3236.35531923371	-3231.56935571009	-4.78596352362378
-0.973310253840029	0.95277073265138	0.568322296634214	2.34102417906642	4.54597758773043	6.36225495644725	0.976013705379916	0.379427115468497	1.12214052234977	-2.34187275507545	-6.62538376803542	-3236.20106719962	-3231.36777531575	-4.83329188387474
-0.959059236848848	0.918459933897082	0.601919408569441	2.15923929975958	4.64059858164721	6.3794153343871	0.878839066677708	0.310735439219995	1.06153372990264	-2.52449360658519	-6.38865177321888	-3243.19633764745	-3238.35644141462	-4.83989623283157
-0.975431927266469	0.944803669603972	0.531625051129777	2.23934563422443	4.48676858018041	6.42572796857551	1.01588507375025	0.386028411666447	1.07223123940316	-2.41065235371596	-6.68501030392218	-3241.43135529492	-3236.32026321358	-5.1110920813322
-0.980341335641686	0.95798120814752	0.559520094060425	2.36342941665789	4.46941378588315	6.3689824682241	0.861540189289823	0.326382181400299	1.06616233948305	-2.34773257438979	-6.5044159372585	-3237.75220695461	-3233.11979735114	-4.63240960346511
-0.974426253146126	0.946137537828379	0.597716587275302	2.27452812231636	4.543581081108	6.33982217050257	0.97480296414266	0.387460677111414	1.0511101192623	-2.28232171143795	-6.76943385331354	-3239.0396445668	-3233.84241245479	-5.19723211200889
-0.959059236848848	0.918459933897082	0.601919408569441	2.15923929975958	4.64059858164721	6.3794153343871	0.878839066677708	0.310735439219995	1.06153372990264	-2.52449360658519	-6.38865177321888	-3243.19633764745	-3238.35644141462	-4.83989623283157
-0.971103572470465	0.933200592363515	0.579825756180833	2.21166171013609	4.5372364971663	6.34645785594249	0.857542056228484	0.3188829500014	1.17833693122061	-2.33167244340814	-6.50011086228658	-3238.91640535776	-3234.26541749386	-4.65098786390168
-0.978087143965167	0.946976286083197	0.569318774328594	2.32866209410814	4.53368579226293	6.44267031201219	0.971668454685068	0.375101559949271	1.09125570734498	-2.34093463969127	-6.60029066785646	-3235.23532767709	-3230.4305505615	-4.80477711559005
-0.977134436309667	0.948681746753241	0.582925909851599	2.30481043882247	4.54422430537128	6.40436458758285	0.878978491403154	0.308876582798636	1.10260300843058	-2.50169382742461	-6.3664243416378	-3235.64838083937	-3230.86279760321	-4.78558323615975
-0.976276112700937	0.944798224859805	0.592957432360766	2.33779510936598	4.58300711038552	6.4532180979094	0.869362463822468	0.312975788059952	1.08729714685928	-2.43726205752177	-6.41344517560748	-3236.79477173299	-3232.10916738795	-4.68560434504588
-0.974341563799994	0.951367837477297	0.61551954446355	2.49108563751744	4.671728684867	6.45386549153735	0.915026379159412	0.326991909902293	1.17716692058791	-2.39101000223858	-6.47232406678466	-3235.89719399589	-3231.23115696076	-4.66603703512811
-0.97661807142829	0.954398935166075	0.530918815511297	2.42545790748826	4.56407512257526	6.40220195781312	0.948887900787557	0.351440688444981	1.11916638725668	-2.42590776029691	-6.59230994634897	-3236.2268552216	-3231.52032813137	-4.70652709022793
-0.974346413685147	0.949053908779057	0.628177971302831	2.39826111182028	4.65596564662855	6.43856362650755	0.92557899716047	0.346196384959861	1.12943862878636	-2.33990483740817	-6.55655065247209	-3235.89816404091	-3231.27116059921	-4.62700344170496
-0.976276112700937	0.944798224859805	0.592957432360766	2.33779510936598	4.58300711038552	6.4532180979094	0.869362463822468	0.312975788059952	1.08729714685928	-2.43726205752177	-6.41344517560748	-3236.79477173299	-3232.10916738795	-4.68560434504588
-0.976535833359031	0.948388490320922	0.568520850536452	2.26945982836874	4.55053524081188	6.37903774374352	0.924642093217573	0.345594283495492	1.09693178983638	-2.38404369015324	-6.51582347507161	-3234.56526149467	-3229.9450834156	-4.62017807907182
-0.976691789987272	0.95157628779571	0.570029147402097	2.39710528621086	4.6545221099373	6.43714062597085	0.879133247954091	0.304427333725898	1.12228918030768	-2.53290531300097	-6.32098359528167	-3236.09538682879	-3231.19994542156	-4.89544140723166
-0.97808776627615	0.945828881518328	0.662863944934385	2.39658356240826	4.52573326743809	6.45099783069983	0.894008491044458	0.3584933248174	1.18140540175745	-2.1676789838012	-6.67562885299284	-3238.57504997649	-3233.66070723868	-4.91434273780526
-0.977058835520527	0.94393632456392	0.611495486232815	2.35293847085397	4.51026916773722	6.42312765454001	0.965170001686806	0.387259867942362	1.14556076391974	-2.23193634591134	-6.71250651786312	-3234.8829737739	-3229.86062432126	-5.02234945264271
-0.979580764645639	0.957968269510066	0.530321469627366	2.32690275937336	4.53375805994694	6.40027547624911	0.963573477977397	0.34352974881065	1.03140275389507	-2.58252182382018	-6.43321249729641	-3237.0914379233	-3232.04041411736	-5.05102380593728
-0.965646900321595	0.930577300172609	0.668685722293018	2.34589134547445	4.64925555890003	6.34497753110637	0.82903344924104	0.313855718598325	1.19722851007194	-2.21144668510258	-6.58333938176308	-3238.80320790455	-3233.95291716093	-4.85029074362064
-0.974849847156616	0.958021657018001	0.543037136363143	2.29823728090659	4.62552673942847	6.36886445061444	0.870016410864091	0.304326961820995	1.04233678115227	-2.54877922129972	-6.28849102317718	-3236.37536902752	-3231.29462082075	-5.08074820676932
-0.977058835520527	0.94393632456392	0.611495486232815	2.35293847085397	4.51026916773722	6.42312765454001	0.965170001686806	0.387259867942362	1.14556076391974	-2.23193634591134	-6.71250651786312	-3234.8829737739	-3229.86062432126	-5.02234945264271
-0.97945700431451	0.948193204662931	0.566304498103243	2.4806743211488	4.59924885307173	6.49593530375879	0.936561426633213	0.362314390098609	1.1489392738196	-2.30028700104713	-6.61379089056219	-3240.54666304981	-3235.82602598259	-4.72063706722466
-0.979468090844688	0.959993205825576	0.429649690489517	2.21057347089319	4.4914576663221	6.40617648079737	0.990912927586683	0.317361642848365	1.02578519806035	-2.8584694096332	-6.28093982333666	-3246.14806997778	-3239.97625653028	-6.1718134474998
-0.978655966358336	0.953247417967351	0.547181203474015	2.27281691954978	4.52094617013088	6.44278510725593	0.892544703070231	0.29989719767348	1.10414509591002	-2.63348875977977	-6.22422706202023	-3234.92354867744	-3229.63530404933	-5.28824462810365
-0.969234914936572	0.948077564792838	0.632935828176347	2.41236436158296	4.61462641900456	6.34695478665955	0.990006076708494	0.367762220669342	1.26110786273533	-2.34205968161064	-6.66053964069387	-3244.90709259835	-3239.73723173215	-5.16986086619209
-0.974545372544189	0.953675837796133	0.589948997562112	2.30133404230758	4.62314712003335	6.40310494211815	0.914570001042217	0.308732163797319	1.15089458877146	-2.59288376722602	-6.27973980226485	-3235.11067538392	-3230.02441856902	-5.0862568149082
-0.971048662359557	0.933338599158367	0.591114341304117	2.24019043401835	4.58831142031742	6.43649411867517	0.95565070228602	0.382468305733171	1.0979778777043	-2.26815727047173	-6.63033644635774	-3238.95089867737	-3234.11548097184	-4.83541770553348
-0.979419090101254	0.964224208609791	0.566671691440363	2.45454498633269	4.58175273313302	6.4271706056087	0.973954494560418	0.354950044141625	1.08682050741462	-2.46645064985399	-6.4977829848292	-3236.61532252892	-3231.82755138043	-4.78777114849214
-0.969234914936572	0.948077564792838	0.632935828176347	2.41236436158296	4.61462641900456	6.34695478665955	0.990006076708494	0.367762220669342	1.26110786273533	-2.34205968161064	-6.66053964069387	-3244.90709259835	-3239.73723173215	-5.16986086619209
-0.97585333268714	0.951088669644194	0.610782403130645	2.35854889225813	4.60207359879848	6.39147895015005	0.931185799174694	0.341688726730998	1.14654193517839	-2.37075456518	-6.49833651116168	-3233.86358886118	-3229.23162080627	-4.63196805490954
-0.97320053164368	0.953992703817445	0.570750449006848	2.40952138487122	4.65980000122799	6.45098935731305	0.923609118953983	0.33232396180198	1.14370944275565	-2.44752609384144	-6.48940513887802	-3238.80543027664	-3234.15407929678	-4.65135097986091
-0.970534647411415	0.936726211162006	0.650155672733714	2.31163877563048	4.59048390158858	6.34591808191134	0.886382285005938	0.345862016872408	1.09753953523683	-2.25772795621311	-6.6419793732314	-3237.87796127783	-3233.17496355048	-4.70299772734587
-0.978981675636337	0.960658421753479	0.558642819109968	2.37048362654223	4.5674906756724	6.42119684479841	0.918143932506813	0.306325565629475	1.16255438932249	-2.65004546257203	-6.2452950542807	-3236.98282317641	-3231.68356877367	-5.29925440274052
-0.975018462951905	0.937622927463476	0.589657529708336	2.10478070904185	4.50021396682238	6.40685680360546	0.853323049014941	0.313705356206246	1.04799784517746	-2.40438034958347	-6.41314560908261	-3238.53217413308	-3233.7837582323	-4.74841590077595
-0.977068762036661	0.953642216825495	0.595022696910461	2.36741458439691	4.58136048119999	6.39847085696085	0.916027451820467	0.33164118419204	1.13741043855748	-2.43388047794617	-6.46405813406864	-3234.34813505513	-3229.71515160417	-4.63298345096383
-0.977493865743421	0.957434429274311	0.602308249852261	2.45618198728921	4.56213991793081	6.44056092137776	0.964002831929911	0.367430923682048	1.11758167404667	-2.35491607845522	-6.58625552754465	-3236.27897106033	-3231.53713838447	-4.74183267585752
-0.978981675636337	0.960658421753479	0.558642819109968	2.37048362654223	4.5674906756724	6.42119684479841	0.918143932506813	0.306325565629475	1.16255438932249	-2.65004546257203	-6.2452950542807	-3236.98282317641	-3231.68356877367	-5.29925440274052
-0.982676925955705	0.960476078742174	0.554550296049268	2.39840202018909	4.44200824942384	6.44292577230658	0.960441085044207	0.370520657193265	1.10142118367777	-2.38431992449627	-6.56691446139316	-3237.03952111694	-3232.3087314444	-4.73078967253992
-0.971700460226319	0.942032073842723	0.602896283018268	2.35086038401795	4.58205705047017	6.384433759037	0.974697128254239	0.385741932554016	1.12630476852273	-2.27418012266134	-6.7308787798647	-3235.05540023221	-3230.02416394142	-5.03123629078665
-0.980665183872078	0.948432242064066	0.569337495316499	2.19151077983653	4.47215137993403	6.45495589887267	0.962179589666879	0.354631648572547	1.09645428928887	-2.44842202381347	-6.42127285111204	-3237.2264509237	-3232.4707717272	-4.75567919650743
-0.977586060746662	0.952396812679919	0.629178888217491	2.44552742006921	4.53465303850813	6.36222592657311	0.995401071616151	0.405375883532304	1.15354257453856	-2.18870971600923	-6.82272744405604	-3236.91227644903	-3231.43603167016	-5.47624477886848
-0.975763206380634	0.950419819950201	0.64734981305665	2.39689259011471	4.61273018863734	6.36721301582616	0.899699136105776	0.366048615594177	1.07336800050061	-2.19443669350805	-6.67969629984408	-3239.57905352357	-3234.70020015862	-4.87885336495134
-0.981285146532792	0.963680029469234	0.487951047526027	2.31651940537724	4.46081660214559	6.35729677777393	0.937733992004052	0.330148187676788	1.10215189759266	-2.59033737487365	-6.37180911194185	-3238.53387476938	-3233.61165728023	-4.92221748914944
-0.972895179446866	0.943816018434249	0.585677206602861	2.4172336252699	4.58811460408731	6.42232699198939	0.927631268433431	0.367983763799627	1.18277802746933	-2.22982755280606	-6.70926140327964	-3236.31226536379	-3231.37225796977	-4.94000739401831
-0.977586060746662	0.952396812679919	0.629178888217491	2.44552742006921	4.53465303850813	6.36222592657311	0.995401071616151	0.405375883532304	1.15354257453856	-2.18870971600923	-6.82272744405604	-3236.91227644903	-3231.43603167016	-5.47624477886848
-0.972682176309883	0.92759507079259	0.618188705206509	2.18515863374651	4.57324195020824	6.49301545542407	0.882500745812431	0.316798207636556	1.11460919199019	-2.43332231242559	-6.37832648375384	-3237.8158587954	-3233.13072829585	-4.68513049954993
-0.971939525270527	0.938041891418644	0.596675780055239	2.19128676582308	4.52718224814502	6.38001223664755	0.985599037926258	0.348804735820263	1.13720483696246	-2.51243422629309	-6.47705232072023	-3238.51140553238	-3233.65772490666	-4.85368062572528
-0.974196502678187	0.942898218721152	0.652557238773243	2.23278643091527	4.5094650037922	6.27943215087299	0.952993506642511	0.379395268167402	1.08334735237666	-2.23505052948898	-6.72394303952348	-3240.01060867822	-3235.00545316561	-5.00515551260577
-0.981493553487974	0.955203548370938	0.598040095010441	2.46234961898495	4.53172035048255	6.49527350002056	0.859432006140834	0.339490751205232	1.12477181103972	-2.21727204170083	-6.52269490846177	-3241.60313149246	-3236.94962173466	-4.65350975780791
-0.98427642059837	0.948004669492381	0.600933377206757	2.1984866151881	4.33633323705846	6.48453096986976	0.989884421296928	0.383164639260773	1.18440216972894	-2.29471618881458	-6.48451873969057	-3247.70971497298	-3242.80737867792	-4.90233629505998
-0.979934497887279	0.960890715815503	0.584479528111112	2.42098056216674	4.56029078216115	6.45524146297986	0.963789427100527	0.329752727904579	1.03053628502118	-2.61472200118427	-6.32662177682006	-3242.71024383056	-3237.47462818747	-5.23561564308732
-0.976494744576754	0.942576650199571	0.597665313674215	2.33090762367861	4.53767962164269	6.41942619467189	0.782295916822237	0.299933704918687	1.10786243203916	-2.26963538933019	-6.51418833606575	-3239.89709959453	-3235.05003534309	-4.84706425143755
-0.981493553487974	0.955203548370938	0.598040095010441	2.46234961898495	4.53172035048255	6.49527350002056	0.859432006140834	0.339490751205232	1.12477181103972	-2.21727204170083	-6.52269490846177	-3241.60313149246	-3236.94962173466	-4.65350975780791
-0.975812992346759	0.942039860234588	0.606981722818857	2.31091365354978	4.59900549971467	6.45062670588056	0.985903373130896	0.393029002588955	1.07023734771047	-2.35216847020735	-6.59471497480178	-3245.15279489881	-3240.23785138254	-4.91494351626217
-0.975632666804891	0.940040477407323	0.605713840217547	2.26234031850285	4.50127719323048	6.35154964958727	0.951459162053621	0.378263201980154	1.13189032206311	-2.23953919334794	-6.72203324240227	-3236.11277710136	-3231.14595638693	-4.96682071442833
-0.971793168293546	0.940801505584202	0.615388649042563	2.24266978295279	4.57956971572165	6.37296710419365	0.902518602361166	0.328955113224004	1.06537751736775	-2.42390417091505	-6.4085931013294	-3236.84207849042	-3232.14684683029	-4.6952316601359
-0.968787933631373	0.931764694987979	0.631378493124438	2.27658732417681	4.60595652221996	6.3694905851151	0.842932163531089	0.316326788873356	1.19933131011122	-2.24389200819225	-6.51952592094482	-3235.89875252652	-3231.13111633318	-4.76763619334289
-0.976387769615676	0.95180442521796	0.581773057464258	2.38430886473281	4.55682441740662	6.39199317625765	0.934835202406585	0.347108633023608	1.13272838927745	-2.39155153119702	-6.59717699009925	-3235.93838882639	-3231.26882633696	-4.6695624894303
-0.97429215006213	0.950531806203388	0.603645470050027	2.48842993540732	4.67681106747494	6.42748513983206	0.951310249040275	0.359805075696082	1.15185416520978	-2.30791315749982	-6.60503869344085	-3237.15923932582	-3232.41584986233	-4.74338946348377
-0.976657451313925	0.953307342609236	0.551335939691783	2.21512751418836	4.55786981004917	6.39634843680485	0.872614159098062	0.287344968305491	1.08462495783913	-2.70441502273288	-6.11638929876568	-3238.5937017294	-3232.75293494092	-5.84076678848761
-0.968787933631373	0.931764694987979	0.631378493124438	2.27658732417681	4.60595652221996	6.3694905851151	0.842932163531089	0.316326788873356	1.19933131011122	-2.24389200819225	-6.51952592094482	-3235.89875252652	-3231.13111633318	-4.76763619334289
-0.972271274685317	0.936988282280732	0.635478402389602	2.26715484011201	4.56067504724704	6.39021752584561	0.916137478010037	0.343816053342959	1.07194284526804	-2.3180259798199	-6.56950532530318	-3237.48877406284	-3232.82052880779	-4.66824525505444
-0.971054146608179	0.936477568309629	0.575222907056869	2.23660203359496	4.58238183589069	6.37782815524604	0.87372092507408	0.33174539873684	1.09867520813813	-2.28908361415134	-6.50027795107391	-3238.47734383545	-3233.87468954306	-4.60265429239297
-0.971820150267369	0.94838716004874	0.56806108287981	2.33669833784588	4.66549722549401	6.388899461514	0.897496127349896	0.31833908734284	1.05298187659171	-2.50039658065384	-6.39156257889453	-3235.58547069265	-3230.76916442441	-4.81630626823827
-0.976674341514445	0.947967135709119	0.510488204174868	2.34566359156203	4.44845645838236	6.42172413016139	0.986230508827862	0.397618109619093	1.07466141213997	-2.33352451694879	-6.74083934930048	-3240.23042402282	-3235.10462572427	-5.12579829855863
-0.979423948234786	0.962364967182444	0.61191643776283	2.47138668536698	4.58665630262396	6.43434032160284	0.984062251908343	0.376559382557714	1.12359399521453	-2.34899206161272	-6.62050402063815	-3237.83971839399	-3232.99262356353	-4.84709483046036
-0.970385602432927	0.92882563460089	0.595815355880631	2.19046681814786	4.58256537220233	6.40429008098047	0.872914651194013	0.317943156931668	1.17369145325209	-2.39848898339082	-6.40182891740056	-3236.84330663688	-3232.15993367329	-4.68337296359051
-0.977080142740931	0.954969880927815	0.619103429267781	2.4706996850036	4.61797283415757	6.42807076025292	0.911162328052572	0.336353272915541	1.15822314638868	-2.32839538535499	-6.5905908625993	-3237.25468941346	-3232.60044474154	-4.6542446719137
-0.976674341514445	0.947967135709119	0.510488204174868	2.34566359156203	4.44845645838236	6.42172413016139	0.986230508827862	0.397618109619093	1.07466141213997	-2.33352451694879	-6.74083934930048	-3240.23042402282	-3235.10462572427	-5.12579829855863
-0.979405086410067	0.945959390947952	0.573527994275445	2.18995444213943	4.46727534711833	6.41162568742465	0.82781092497544	0.305033139925256	1.08627465975935	-2.39701568348388	-6.38266404597409	-3237.12078313572	-3232.3662530392	-4.75453009652149
-0.972366304455888	0.946857506461726	0.552704738287535	2.39855725758286	4.59595525006174	6.40351798140349	0.977597758003819	0.405500478789315	1.08534407944621	-2.22368458894023	-6.81966450578297	-3239.00714417178	-3233.63756315792	-5.36958101386051
-0.97731426022661	0.953652516754896	0.590615729945597	2.36622464607743	4.54561660683463	6.34848689052508	0.881243549036057	0.334557813959364	1.03053475276707	-2.30500907333945	-6.58013664642402	-3239.41436564998	-3234.65281831115	-4.76154733882492
-0.980075617379534	0.955176338228	0.521592697193658	2.27955609943378	4.51986302241721	6.46326991616205	0.989695857619583	0.321210150027202	1.11495505747276	-2.78002296965314	-6.22884703938402	-3240.97336630196	-3235.16961807714	-5.80374822482283
-0.976114385389085	0.954954038972799	0.640240786698167	2.66816853357001	4.64332857097022	6.45005845624041	0.902411096269527	0.361406628716459	1.22744478747816	-2.12734002534917	-6.78402180165945	-3242.16819202974	-3236.85912704011	-5.30906498963277
-0.981079457991313	0.962505861229521	0.553070763050058	2.4322968053275	4.60661824688528	6.46852871537245	0.890647632417437	0.295546156319212	1.04134733594687	-2.6544313629812	-6.18723197721324	-3239.01854227634	-3233.45899598387	-5.55954629246278
-0.978553729465581	0.951778861659783	0.575156533166968	2.46447081578121	4.58113671489914	6.46006097610195	0.924680145703271	0.363224433027581	1.07538188539776	-2.2772150407233	-6.59729956841607	-3237.93149504883	-3233.20644314196	-4.72505190687457
-0.980075617379534	0.955176338228	0.521592697193658	2.27955609943378	4.51986302241721	6.46326991616205	0.989695857619583	0.321210150027202	1.11495505747276	-2.78002296965314	-6.22884703938402	-3240.97336630196	-3235.16961807714	-5.80374822482283
-0.979031142310646	0.957538760156769	0.579758122644782	2.46501089271687	4.55645379901563	6.43629667139157	0.952259191500209	0.364127305611124	1.10822786862699	-2.33708461959202	-6.5946694899392	-3234.36822489168	-3229.64920529911	-4.71901959257227
-0.975462443693696	0.942396504847271	0.56724443410561	2.23444028330801	4.5408098444562	6.4458269739672	0.937668476712007	0.343270146705938	1.14046580282716	-2.45787165990634	-6.4156688311111	-3235.56966884836	-3230.86884281201	-4.70082603634876
-0.980477613733021	0.970439620280846	0.585147270279535	2.55939421647138	4.68406312321782	6.4344954075285	0.976559964743401	0.359322717057781	1.15293492355582	-2.41921373910444	-6.49514408740134	-3242.43561141984	-3237.67126316106	-4.76434825878135
-0.971261831640261	0.940770960464626	0.572298435497873	2.37998009964449	4.53632206852144	6.40264738913983	0.941765493163352	0.380844325710991	1.16391410669224	-2.25048207156042	-6.74618095884634	-3238.44325551402	-3233.43360664148	-5.00964887254539
-0.976582392081529	0.945115599128053	0.631473332462669	2.32917819228392	4.52071278022936	6.39345890239596	0.914893342757433	0.362694414071894	1.1291545014325	-2.20226711181409	-6.68331208354902	-3235.57041958711	-3230.72063201079	-4.84978757632063
-0.978701529578875	0.94411836636679	0.577037496352959	2.28064156442954	4.47205505279163	6.45123142206569	0.872486456020008	0.326247940260254	1.15224076405005	-2.36818706579953	-6.43448931994288	-3236.29979338909	-3231.69065226765	-4.60914112143672
-0.972075467910136	0.938338584259245	0.614338329623792	2.36595551214884	4.58721220600329	6.40724639251356	0.931325944041292	0.368940800029166	1.06765074379458	-2.24943787898541	-6.71067715442482	-3237.37123393238	-3232.44604588165	-4.92518805072856
-0.971261831640261	0.940770960464626	0.572298435497873	2.37998009964449	4.53632206852144	6.40264738913983	0.941765493163352	0.380844325710991	1.16391410669224	-2.25048207156042	-6.74618095884634	-3238.44325551402	-3233.43360664148	-5.00964887254539
-0.972134287893616	0.943797609391988	0.641351803591585	2.4437185472199	4.67008885247064	6.40742588665389	0.875881088825507	0.335910289043035	1.09458216211991	-2.24503748663284	-6.60161509901693	-3234.55618936137	-3229.87617439367	-4.68001496770591
-0.983202247283234	0.955381653494352	0.583337163355409	2.30008560426981	4.42822346357482	6.39625517648769	0.979637746522745	0.397830712357703	1.06510257385098	-2.25550836214931	-6.68893178430235	-3237.3374243019	-3232.25762012463	-5.07980417727158
-0.968954077999134	0.933465886582711	0.606256080486962	2.26103778871678	4.60885779430246	6.42223226409129	0.932662090126636	0.350665099241038	1.0531972987093	-2.39149773634488	-6.53971804188867	-3238.80469380251	-3234.09017176573	-4.71452203677244
-0.972370303593685	0.935160496399986	0.651598436148277	2.20869355733558	4.53342784390898	6.40003286908601	0.913193794310566	0.361604068754304	1.14260381435987	-2.22271103106109	-6.56996377396342	-3238.17116089562	-3233.46248491181	-4.70867598380848
-0.976710800570465	0.940641772527641	0.635804281817936	2.35352603048755	4.52885273508325	6.44029336380141	0.899150008818898	0.339866412676195	1.16575211009668	-2.27841631331568	-6.58329904372985	-3235.26753175407	-3230.60095638308	-4.66657537099256
-0.980562899350687	0.951485840173605	0.592673265745608	2.33619840355398	4.53731495347908	6.51353569177541	0.953727844208559	0.370186467294243	1.09108815969601	-2.32349614378806	-6.56714262122134	-3238.35941130815	-3233.62973527574	-4.72967603240876
-0.979577214401477	0.94958202802844	0.584383816027066	2.4207627990047	4.57978976360877	6.52798439564782	0.917043569866257	0.341981906548371	1.15470783648995	-2.35522244540458	-6.51159112186179	-3237.99382847406	-3233.37879945385	-4.61502902020837
-0.972370303593685	0.935160496399986	0.651598436148277	2.20869355733558	4.53342784390898	6.40003286908601	0.913193794310566	0.361604068754304	1.14260381435987	-2.22271103106109	-6.56996377396342	-3238.17116089562	-3233.46248491181	-4.70867598380848
-0.971006729292415	0.933102404003815	0.549416758123568	2.24559689537337	4.6226905072478	6.4894045380785	0.900901004473831	0.336465580224159	1.10552239503641	-2.41187035730438	-6.41795472192071	-3238.61766765397	-3233.9987535514	-4.61891410256229
-0.976245025765216	0.950138869134003	0.527791704465849	2.30405194739489	4.6051332837146	6.41462150605823	0.88666361239323	0.316828516019656	1.0547001519507	-2.50662587242472	-6.36823548663317	-3237.45670664443	-3232.61966047638	-4.8370461680498
-0.981522094735573	0.947500913231508	0.612526127787361	2.26747068123429	4.43482417280326	6.42448736541913	0.90645687648726	0.349893952570789	1.16064903356124	-2.28704673106025	-6.51520372358799	-3235.22282318722	-3230.59178897151	-4.63103421571048
-0.977231788093565	0.95928014792674	0.564483247495992	2.45431884096366	4.64664454693566	6.34475469827087	0.89778813142281	0.328086228218354	1.00373745957427	-2.41214454191259	-6.46608792842266	-3242.07177942822	-3237.20612822763	-4.86565120058668
-0.97181767430386	0.954672414825778	0.595625662363393	2.38821590070395	4.68845604126029	6.32869751652622	0.802155210051666	0.297964366766195	1.07128253616953	-2.29574416827359	-6.40866168441945	-3240.36370904793	-3235.50451659956	-4.85919244836735
-0.975839565589714	0.957230547261703	0.605312497697113	2.30852056356029	4.58747679150923	6.32176391132791	0.949641511133526	0.32444411485676	1.04872234929361	-2.61401862509803	-6.39072628510315	-3240.53511778243	-3235.45769421219	-5.07742357023669
-0.972515520033371	0.94570007394865	0.596771785188398	2.28637697317127	4.59169383457053	6.35067881996443	0.878085919567208	0.328522817482626	1.1485843881746	-2.31823652753454	-6.47668536299029	-3235.41198514858	-3230.81329998558	-4.59868516299932
-0.977231788093565	0.95928014792674	0.564483247495992	2.45431884096366	4.64664454693566	6.34475469827087	0.89778813142281	0.328086228218354	1.00373745957427	-2.41214454191259	-6.46608792842266	-3242.07177942822	-3237.20612822763	-4.86565120058668
-0.978430667795301	0.955723799713693	0.574063470202959	2.46422443122125	4.53772773588311	6.43011605638488	0.950813373745241	0.365373337789601	1.15058978899503	-2.33418205190193	-6.64854618207225	-3234.71218674398	-3229.93132449201	-4.78086225197528
-0.976943247213653	0.954502361986911	0.615826809354152	2.50895601085565	4.64361653135744	6.50304864506418	0.894219298160223	0.323888436551048	1.16860196223672	-2.39591138196115	-6.49296871472976	-3239.68507952386	-3235.05273927161	-4.63234025225147
-0.973770883467661	0.94182255600616	0.592905213043009	2.28248932429325	4.55910408503883	6.42676782635414	0.964879871636391	0.357471037212164	1.16004680960428	-2.41348906207921	-6.5204103782048	-3235.58496016613	-3230.84963717265	-4.73532299348169
-0.975277186091161	0.946033059521755	0.609527206385187	2.40058001631695	4.56371615619875	6.43910206507295	0.941839177851036	0.368126663389517	1.11411734235588	-2.2980933979981	-6.66027928679078	-3235.46751615309	-3230.68585485433	-4.78166129876894
-0.974759879336317	0.949351782251733	0.561170224120306	2.37451010580591	4.60281205647807	6.39194820613365	0.902506603246701	0.345068309305684	1.09301703845233	-2.34154768665577	-6.59033346705961	-3234.80034695169	-3230.17482196476	-4.62552498693647
-0.975523383761433	0.947008691603744	0.640959780225382	2.5853333868893	4.64925203932128	6.50590144363334	0.938254313593922	0.366047289303182	1.21731746563761	-2.22793221859685	-6.71203858798211	-3240.82349550192	-3235.78071124134	-5.04278426058048
-0.975669785829548	0.938378469859927	0.579959035781382	2.11170018592886	4.44067156868606	6.37962347537171	0.923187213397069	0.352267064372937	1.0838722698621	-2.35243887867832	-6.56832609425709	-3237.13024768721	-3232.48056774004	-4.64967994717463
-0.975277186091161	0.946033059521755	0.609527206385187	2.40058001631695	4.56371615619875	6.43910206507295	0.941839177851036	0.368126663389517	1.11411734235588	-2.2980933979981	-6.66027928679078	-3235.46751615309	-3230.68585485433	-4.78166129876894
-0.968185719205279	0.945033270612412	0.612590760047091	2.34968561182948	4.66834297718141	6.33921766483414	0.910319245236201	0.327903616113075	1.16682255175193	-2.39402624727544	-6.50926491285347	-3236.67782862576	-3232.03833839	-4.63949023575675
-0.981276649114263	0.953126687866868	0.626679523872025	2.3707529519701	4.49065115213024	6.41835091101778	0.904302746740993	0.351446863384174	1.13184487926339	-2.25721791972099	-6.57734001846012	-3236.185264112	-3231.5313105303	-4.65395358170065
-0.969035151568747	0.938174867692231	0.615988968492982	2.28286164324883	4.6336908598104	6.38291411240098	0.935584373151415	0.338071939544583	1.13345510605712	-2.40602264705438	-6.46181492303416	-3236.0516875168	-3231.4037524772	-4.64793503959757
-0.980930280199383	0.96039937378885	0.616493092986826	2.42196988801948	4.52821589524114	6.36164623740046	0.96884423043939	0.37829334100519	1.09915088446979	-2.29749731987951	-6.65878120555241	-3237.13122936852	-3232.25619223426	-4.87503713425643
-0.975040348121453	0.947882439789865	0.588791061027453	2.35729208290665	4.57699930479503	6.40012505792007	0.903053387225887	0.332192034441836	1.12221177104403	-2.36586470659898	-6.4833681204676	-3234.11759279517	-3229.52807993329	-4.5895128618763
-0.973406344445604	0.954041401468077	0.603409514100271	2.37428254804906	4.65455794218301	6.37144069505823	0.936046322037389	0.332872909019129	1.13598545308914	-2.4725743104859	-6.41952260023544	-3236.01256024032	-3231.29777127372	-4.71478896659397
-0.976349090570572	0.955581195355964	0.520695043952633	2.3235508082453	4.55602585489944	6.39433951430921	0.922699998690885	0.343621461527466	1.14722376552998	-2.4777799998131	-6.42812806760231	-3241.9085510592	-3237.2246809364	-4.6838701228019
-0.980930280199383	0.96039937378885	0.616493092986826	2.42196988801948	4.52821589524114	6.36164623740046	0.96884423043939	0.37829334100519	1.09915088446979	-2.29749731987951	-6.65878120555241	-3237.13122936852	-3232.25619223426	-4.87503713425643
-0.974086475624376	0.942669036294577	0.617726604320538	2.16383607132478	4.48289014691831	6.43050253712542	0.927433437318006	0.340522827177418	1.10454344367483	-2.42834113715174	-6.45880491625491	-3241.79714153432	-3237.15527729472	-4.64186423959821
-0.970390670940752	0.94544793812715	0.523848264639481	2.33248350929021	4.58340822314988	6.33465037541269	0.935712790623198	0.351484732508305	1.11046623320535	-2.41363922400138	-6.63537508772735	-3240.64387546131	-3235.93028357875	-4.71359188256205
-0.974580684678946	0.951676879534518	0.575944683664537	2.49836346536746	4.66097294281365	6.44675579479891	0.955543142040044	0.362224108803955	1.14442256872761	-2.35306835872284	-6.65632980730036	-3237.30288048264	-3232.51250399	-4.79037649263756
-0.981262624089038	0.95171530579072	0.636493860078786	2.34138912360813	4.44441147604052	6.33178894753589	0.963365183393723	0.403014634458318	1.07286250724587	-2.16716058308636	-6.78651806092419	-3239.93017799289	-3234.59376602506	-5.33641196782889
-0.971076763073131	0.93723431914105	0.570564394358384	2.22495757572967	4.64911894348793	6.46149624420956	0.816609909369375	0.265218659149883	1.16153785991512	-2.68805049073673	-6.08627992987185	-3240.50845494593	-3234.35785054625	-6.15060439967588
-0.98009076864197	0.946984735171986	0.595448762303321	2.23227243882109	4.44314209837522	6.35119218926531	0.8856965721923	0.341376000299253	1.07872054966151	-2.27995196814092	-6.56725743243636	-3237.68393963516	-3233.0390755287	-4.64486410646039
-0.977544260691655	0.94073562588665	0.628569992933535	2.14806974332679	4.49463704955105	6.38091820806717	0.880869819832182	0.327650641346594	1.08920397993334	-2.3361458013773	-6.40199711223442	-3238.50190097157	-3233.86240378007	-4.63949719149348
-0.981262624089038	0.95171530579072	0.636493860078786	2.34138912360813	4.44441147604052	6.33178894753589	0.963365183393723	0.403014634458318	1.07286250724587	-2.16716058308636	-6.78651806092419	-3239.93017799289	-3234.59376602506	-5.33641196782889
-0.977768961902962	0.954509243048142	0.583785318713412	2.43812927559382	4.56125285832296	6.43713940513311	0.955328628725159	0.3597127066726	1.11231120098631	-2.37432404075476	-6.56884707967282	-3234.56753354132	-3229.86780680521	-4.6997267361191
-0.97171467218234	0.93226690559168	0.602351098501417	2.23763050348008	4.50493281715719	6.3364691736382	0.935725893254704	0.356974269789355	1.08370022843255	-2.3084707160138	-6.65411618774252	-3239.24296259235	-3234.47489824877	-4.76806434357766
-0.973314275598477	0.956039068645501	0.535290411878756	2.27057508439354	4.56767075275869	6.31230886009544	0.966624129021036	0.345214697741895	1.03871925427897	-2.56176192431588	-6.47152319069833	-3238.09368961276	-3233.10827101474	-4.98541859801916
-0.974904809947519	0.948290654504209	0.600084388095815	2.40056899822061	4.5793932572733	6.39183996899374	0.925079215403354	0.350578109299559	1.17563534920465	-2.31474088240153	-6.62667898677384	-3234.6079910811	-3229.87808490676	-4.7299061743346
-0.978041339435226	0.951789568556988	0.582850811451467	2.38730056669279	4.53506823221146	6.3874057045184	0.924839062268096	0.357267235698342	1.09274130172684	-2.32738868511351	-6.60609224420903	-3234.63537049126	-3229.95813136107	-4.67723913019291
-0.97463235156018	0.947373387292779	0.615277891916362	2.39344353620273	4.57216067141525	6.38962390521575	0.933564162436276	0.367392511220838	1.15795819336983	-2.23022622556604	-6.70585934060294	-3234.65660712599	-3229.74779840353	-4.9088087224666
-0.976375529701841	0.948174966622698	0.563118608741976	2.21028061688957	4.48150488623491	6.35333502608326	0.981094395237974	0.363336027842295	1.08973156831418	-2.45003458006496	-6.5525225980803	-3236.75862314975	-3231.94651638652	-4.8121067632242
-0.974904809947519	0.948290654504209	0.600084388095815	2.40056899822061	4.5793932572733	6.39183996899374	0.925079215403354	0.350578109299559	1.17563534920465	-2.31474088240153	-6.62667898677384	-3234.6079910811	-3229.87808490676	-4.7299061743346
-0.976913501138371	0.951612937388197	0.555026325680469	2.33669620593522	4.56422149541284	6.46708967756662	0.95056424780799	0.324178850301834	1.1426927389575	-2.59216803372494	-6.38894164744696	-3237.15888657467	-3232.20719511604	-4.95169145863277
-0.977303489780366	0.94390094417379	0.594202598578722	2.19290794126314	4.43795758999749	6.36369459134407	1.00784923079105	0.41286073987357	1.08089440987704	-2.24007792552846	-6.77896446034665	-3238.63091471885	-3233.24211921076	-5.38879550808952
-0.977905812660014	0.957022407648512	0.563461702912673	2.41288081524509	4.54637659309584	6.43088537059001	1.00157212932668	0.390929480237681	1.06750649672965	-2.3834385473875	-6.6703765895766	-3237.97210960173	-3232.92158261605	-5.05052698567758
-0.975847126412656	0.952448179528938	0.563356793439032	2.38601350276027	4.60772823763466	6.38487563126402	0.898098097891056	0.313078427610953	1.12301615243862	-2.52567659503436	-6.37623255696463	-3237.71689577829	-3232.92207295678	-4.79482282151115
-0.972531830196156	0.946625709967924	0.585716800809237	2.38203328706245	4.61226856120176	6.41572464897773	0.946150431209035	0.351195928714307	1.14427666769626	-2.38881345674059	-6.59465218232757	-3234.38126105319	-3229.68311135881	-4.69814969437765
-0.975283153387114	0.948582020349412	0.588916074444971	2.36781450770376	4.59950986877847	6.38060826566491	0.825170111609428	0.312196714278884	1.12644038430191	-2.24257136254594	-6.51845192774368	-3239.93812963762	-3235.22396048212	-4.71416915550125
-0.974512763087853	0.932670353807035	0.654520860310012	2.2765102203882	4.51126178215898	6.37763062867136	0.883426028409313	0.365358568661175	1.15971284339173	-2.12106873297489	-6.69375839835367	-3238.97203527021	-3233.97792723806	-4.99410803215069
-0.975847126412656	0.952448179528938	0.563356793439032	2.38601350276027	4.60772823763466	6.38487563126402	0.898098097891056	0.313078427610953	1.12301615243862	-2.52567659503436	-6.37623255696463	-3237.71689577829	-3232.92207295678	-4.79482282151115
-0.976371181533616	0.943114351398029	0.631521555075711	2.30629365909341	4.5268537718376	6.40908674339159	0.904544140369958	0.343559996031094	1.14563457516029	-2.31507362794039	-6.5933469795415	-3236.74791968667	-3232.11316016145	-4.63475952521408
-0.974216833532325	0.942699825265533	0.597501960771944	2.29285284494565	4.58671932890718	6.36221179371124	0.97756459298523	0.38013908226777	1.11513022670349	-2.31179680013824	-6.68102816074567	-3237.65265499477	-3232.73210189024	-4.92055310453093
-0.972097310890982	0.948305980806932	0.59338906407661	2.29771539780918	4.63311079427702	6.39074491558133	0.908169823434123	0.327130084427838	1.10584816481592	-2.47631659699944	-6.38481371496541	-3235.95784195476	-3231.2489265131	-4.7089154416557
-0.973921605933428	0.944647575714733	0.55206630513971	2.2400665281425	4.55863086237201	6.40365788230467	0.971270219153967	0.363191541435304	1.05000388231596	-2.45956727687691	-6.56947142398169	-3237.25772346566	-3232.38673538005	-4.87098808561307
-0.974995453129619	0.928564693825683	0.608794924963531	2.42456478950256	4.44752677271526	6.45696257602527	0.968080304448808	0.41816067271043	1.15661922267376	-2.10332194145756	-6.99095565644157	-3243.33394906985	-3237.18144524978	-6.15250382007097
-0.974235440049744	0.949660022466729	0.581963668579328	2.4203132532114	4.66167114220393	6.40101491458158	0.931854245409622	0.350562287609618	1.07409549774488	-2.33472738812213	-6.55284040485741	-3237.44134032473	-3232.76451691296	-4.67682341177043
-0.978639335204356	0.953401575446249	0.556560367125648	2.2744587540621	4.50487457408535	6.34654895234325	0.924492996648306	0.365955862253737	1.05701848597688	-2.32270953120417	-6.56233511325235	-3237.34104477001	-3232.6251649572	-4.7158798128122
-0.973921605933428	0.944647575714733	0.55206630513971	2.2400665281425	4.55863086237201	6.40365788230467	0.971270219153967	0.363191541435304	1.05000388231596	-2.45956727687691	-6.56947142398169	-3237.25772346566	-3232.38673538005	-4.87098808561307
-0.979293839640362	0.946879805862878	0.622066880890763	2.30366977911167	4.46095731324849	6.38341547925221	0.952311076800131	0.398752283473959	1.12116384243956	-2.14636657104083	-6.79587879202904	-3236.67441656625	-3231.36419787518	-5.31021869107019
-0.976494360987814	0.950018009256241	0.569730245808642	2.38055631323887	4.58253243065925	6.44972750638449	0.91779091087344	0.332863937023336	1.1616215827306	-2.46663091219449	-6.45266110308623	-3235.64520830434	-3230.96539626369	-4.67981204064908
-0.975750007016084	0.94725938713925	0.553098461230714	2.29012010764252	4.51504074970196	6.40088417416628	0.930387360635439	0.349843398457224	1.10150483236783	-2.4092508924356	-6.49338758552351	-3234.92284583809	-3230.29150390735	-4.63134193074153
-0.974760392896485	0.93501391349512	0.564005786431016	2.10675036659076	4.46052555800883	6.40922834310686	0.867091270767217	0.308951264883062	1.064439451301	-2.48154472891762	-6.42632111621225	-3239.26364473894	-3234.50077637806	-4.76286836087766
-0.975364731081133	0.942910543798075	0.59731673708423	2.28494704601726	4.52978139189918	6.38322020874828	0.876040439129246	0.338409301227313	1.14514183432305	-2.26605769857737	-6.55978290863214	-3235.36082820245	-3230.73485924515	-4.62596895730335
-0.975284468340562	0.94611233553602	0.624241859014533	2.43913814203827	4.56619948266963	6.43284547165778	0.966919167167258	0.37738674577848	1.16390370516959	-2.26859817737473	-6.69327323097439	-3235.81098418385	-3230.85465218252	-4.95633200132743
-0.980944636898924	0.955108469142055	0.629396531804169	2.53129083672681	4.50553044579129	6.44240926293798	1.03337161973846	0.425872063501779	1.13512472069732	-2.17736496690365	-6.88622985073529	-3240.82070957033	-3234.9293126015	-5.89139696883048
-0.974760392896485	0.93501391349512	0.564005786431016	2.10675036659076	4.46052555800883	6.40922834310686	0.867091270767217	0.308951264883062	1.064439451301	-2.48154472891762	-6.42632111621225	-3239.26364473894	-3234.50077637806	-4.76286836087766
-0.977578818501069	0.953200902298704	0.610407723265036	2.37540700355702	4.58411482082399	6.39488044790803	0.860778609802609	0.321274950542069	1.11099990570373	-2.32102467944425	-6.43800762826548	-3238.11395382425	-3233.49759476118	-4.6163590630685
-0.975841383647109	0.938018164982309	0.596767042373088	2.23861299991815	4.44029005923714	6.35087175771114	0.960008065811026	0.37482550319753	1.1543516059267	-2.27711751500209	-6.71594839166855	-3238.35810426986	-3233.40560477183	-4.95249949803035
-0.971141529134601	0.94089573483138	0.627073866105123	2.30857550236722	4.60980475542747	6.37195492315011	0.892103922381789	0.346114856415444	1.10649725072863	-2.26211216851814	-6.60514533111165	-3236.36154208322	-3231.7012547244	-4.66028735881564
-0.976222489716574	0.939467735491033	0.555574555150443	2.20324650526877	4.50231631445257	6.4707142403011	0.966114552032731	0.36561238103197	1.10547319235152	-2.37175024875135	-6.56487465720749	-3239.27375785488	-3234.53806300378	-4.73569485109729
-0.974855698588514	0.946535223697503	0.618079473930007	2.31628159767698	4.5553740428556	6.37822633147057	0.948870992065553	0.35971932461156	1.09220595763857	-2.39312825718044	-6.60899105423324	-3238.76224369545	-3234.03418614282	-4.72805755263566
-0.971924489557347	0.946189254839403	0.575997679465567	2.3050991013382	4.59871267420652	6.40743764724296	0.926602515309282	0.337164901597238	1.13945971185693	-2.43106683670693	-6.44932057333408	-3235.23575389305	-3230.58744798421	-4.64830590883943
-0.976865691465947	0.951920143718301	0.565257539886474	2.3162477213762	4.56120364660868	6.36639733979625	0.924937357384194	0.354181910907477	1.08549343489121	-2.34989248495024	-6.59590574639768	-3235.59302271101	-3230.92293130349	-4.6700914075203
-0.976222489716574	0.939467735491033	0.555574555150443	2.20324650526877	4.50231631445257	6.4707142403011	0.966114552032731	0.36561238103197	1.10547319235152	-2.37175024875135	-6.56487465720749	-3239.27375785488	-3234.53806300378	-4.73569485109729
-0.982936939671021	0.962530158602462	0.583762354876879	2.50790458021163	4.52919810377036	6.47944003152467	1.02113473704724	0.392062658947249	1.13127398181795	-2.32654048104129	-6.64711463569031	-3240.17661951268	-3235.12064346441	-5.05597604826332
-0.966241297862335	0.936082539207645	0.621084694487702	2.45185982630683	4.63260873565716	6.36672025623036	0.949764177538246	0.383648697451992	1.17333898795557	-2.15404791020626	-6.84926956104694	-3241.55128739875	-3236.12071245752	-5.43057494122944
-0.974276916520227	0.949252197723024	0.600910904641986	2.27480910172926	4.60827718224506	6.38030033036279	0.91846731321472	0.334840415174166	1.10474816946948	-2.42661286686969	-6.39714951310987	-3233.97700487312	-3229.30950125027	-4.66750362284238
-0.974903893595495	0.948186546710251	0.563699234982222	2.38844843022865	4.60542563618689	6.41859225607582	0.964151341880613	0.344539341070679	1.06742859676026	-2.51307965530952	-6.53979697831045	-3238.26711654578	-3233.4250992881	-4.84201725767768
-0.968032876246977	0.930350709637657	0.569191331393747	2.17706057342611	4.5665906133511	6.39483664448059	0.804384796409253	0.286621946895703	1.10501072885132	-2.45830973077936	-6.30739075250772	-3239.24599030482	-3234.22817213676	-5.01781816806572
-0.971023035688892	0.938911347947517	0.582518060965165	2.30045960713771	4.5992893733384	6.42960832704893	0.971286273875128	0.349981240108897	1.19214807104057	-2.49471183184047	-6.49668434659659	-3239.45497633371	-3234.59768827625	-4.8572880574556
-0.977786602825188	0.954311281357242	0.634378459331045	2.52887705578034	4.55479383128145	6.37358927683701	0.969082416373571	0.410965553204804	1.16655194393504	-2.1203612260195	-6.87076799295519	-3239.47972835526	-3233.79799264027	-5.68173571498766
-0.974903893595495	0.948186546710251	0.563699234982222	2.38844843022865	4.60542563618689	6.41859225607582	0.964151341880613	0.344539341070679	1.06742859676026	-2.51307965530952	-6.53979697831045	-3238.26711654578	-3233.4250992881	-4.84201725767768
-0.977393450252203	0.953675332566273	0.634222983522217	2.42669754861264	4.58150540915723	6.44531580449317	0.920817177561589	0.358009289044125	1.12727287044961	-2.25862936515335	-6.59645347891779	-3236.368113827	-3231.67620596393	-4.69190786307682
-0.977279129231769	0.955331923897546	0.532678026418433	2.23295965460196	4.57721226712795	6.37925690106047	0.918330774363724	0.320177973367167	1.02893685725064	-2.59604219543704	-6.24289410754807	-3237.69233303623	-3232.41889443969	-5.2734385965367
-0.973372529889616	0.943777574685409	0.565969339283013	2.31750492369751	4.62075771347367	6.42820010215393	0.856542917712171	0.30556624256344	1.07218241681874	-2.45823992064116	-6.37898477931065	-3235.45941595969	-3230.67649908951	-4.78291687017669
-0.978460510554769	0.954065597509027	0.537332485028933	2.27246603376539	4.48514581386943	6.44717902391041	0.907589541878288	0.349638516886341	1.08726296125856	-2.35507286482686	-6.49162744965678	-3239.53206288357	-3234.93024245457	-4.60182042900091
-0.979583546549069	0.96556405223981	0.537148293664074	2.53319131040795	4.62509082005851	6.4492480770003	0.899167064259826	0.332010039260822	1.10604881616716	-2.40664465458652	-6.46261796004022	-3237.74075624726	-3233.14121128284	-4.59954496441523
-0.975520384253263	0.943338420315324	0.62216436565086	2.14337934015349	4.394180201596	6.28122316908749	0.949157444603492	0.375368728650335	1.15117564215855	-2.25350347912841	-6.62954907397345	-3239.22594456289	-3234.40524876742	-4.82069579546735
-0.975707950357092	0.943468746137331	0.587254585565917	2.33750544767792	4.63703272856287	6.47281642026288	0.948479170173572	0.349421007026929	1.11971447745971	-2.43153107761079	-6.47440491851174	-3237.70268875286	-3233.02668619274	-4.67600256012098
-0.978460510554769	0.954065597509027	0.537332485028933	2.27246603376539	4.48514581386943	6.44717902391041	0.907589541878288	0.349638516886341	1.08726296125856	-2.35507286482686	-6.49162744965678	-3239.53206288357	-3234.93024245457	-4.60182042900091
-0.974988924088261	0.950308784051103	0.582254533079178	2.44365377153367	4.67320395764753	6.47941684707512	0.866466336507466	0.312864294559731	1.062695929551	-2.4586343210829	-6.38826449618378	-3238.57415912403	-3233.81339120149	-4.76076792253614
-0.969399071029045	0.940574193004863	0.605421327165747	2.30032811064741	4.62096871741469	6.35500690345887	0.865759617084382	0.320980128327391	1.14244018073373	-2.35661566141188	-6.48555560297161	-3236.19787431515	-3231.60012962754	-4.59774468761792
-0.973759368982051	0.948303190745249	0.56593076488381	2.34635696482883	4.62301124000459	6.41976914315276	0.853233050247967	0.305276927937949	1.10817658985941	-2.43734559004331	-6.31908037545687	-3236.57381168201	-3231.76755764623	-4.80625403578159
-0.97425348805892	0.941836526928582	0.599177766246948	2.20927907941873	4.51880082151331	6.36541588775271	0.903366048086129	0.34514321299483	1.12886683373291	-2.30358375410369	-6.58107888812209	-3233.82100615104	-3229.19960160267	-4.62140454836865
-0.974399408429273	0.950188807191168	0.607049875525476	2.33471713446847	4.57322981292256	6.39096343491177	0.92615964742716	0.330553135645007	1.13794156225852	-2.46801478616867	-6.47810041116005	-3237.17721722277	-3232.50548518635	-4.67173203642287
-0.983299889799831	0.956066597484578	0.548306615687865	2.33509419972544	4.50238908664535	6.48156479538277	0.927482727735011	0.334858704335756	1.06101778908052	-2.51870696991836	-6.4586369500857	-3238.18572357601	-3233.40112927745	-4.78459429856074
-0.977868267809683	0.951809707605176	0.525543690649304	2.30417250817178	4.47630193664235	6.39922494087099	0.960091456090758	0.371587755392724	1.09153169645352	-2.36956870306961	-6.59384851540159	-3236.30364990742	-3231.5467485999	-4.75690130751892
-0.97425348805892	0.941836526928582	0.599177766246948	2.20927907941873	4.51880082151331	6.36541588775271	0.903366048086129	0.34514321299483	1.12886683373291	-2.30358375410369	-6.58107888812209	-3233.82100615104	-3229.19960160267	-4.62140454836865
-0.976938281859954	0.965760110927255	0.498161678284043	2.41615819400809	4.73276196469226	6.41931410788039	0.958603361492796	0.307358335203397	1.0474395066994	-2.82178389321152	-6.14183746106766	-3239.61933735581	-3233.39167478744	-6.2276625683654
-0.978011702152316	0.94546594088211	0.605642302785849	2.32387475918263	4.51916962242381	6.43891055613205	0.964277727142269	0.357553034507714	1.12143449804147	-2.41185233886304	-6.55273100744434	-3237.71457207168	-3232.99442790967	-4.72014416200955
-0.974018116608023	0.961440876920935	0.568636836770679	2.4578921736792	4.77733973951206	6.46367050202305	0.957357468959748	0.320102224610546	1.0302881124257	-2.67689662396247	-6.26765424428291	-3240.42008632204	-3234.94058786937	-5.47949845266488
-0.973672697776643	0.930284255766419	0.643437819050824	2.15291179386208	4.49724020466973	6.38025945718519	0.92271959927103	0.337755800269144	1.18090241529718	-2.40802751840048	-6.47512538688891	-3243.89124632434	-3239.21994116846	-4.67130515588541
-0.976674142811417	0.959450895483096	0.598118975831214	2.43380824451477	4.62671940269975	6.34612625230774	0.890114963880839	0.318430592160209	1.11903202049959	-2.43042756212031	-6.44569661163246	-3236.81495021641	-3232.18036269676	-4.63458751964856
-0.974688812789519	0.950453582706865	0.612879716078071	2.51954892948663	4.64827404095859	6.39114029411304	0.890534051876256	0.349745939137829	1.05489530592169	-2.21204755384406	-6.6602485550051	-3242.05291805956	-3237.20505352165	-4.84786453791666
-0.979595101175055	0.963911456318131	0.522041880627484	2.43982714591979	4.66735327876775	6.50929329269702	0.92919901382105	0.317291223624241	1.01612578781761	-2.66678354573339	-6.27670859950841	-3239.61089647727	-3234.17452894282	-5.43636753445063
-0.973672697776643	0.930284255766419	0.643437819050824	2.15291179386208	4.49724020466973	6.38025945718519	0.92271959927103	0.337755800269144	1.18090241529718	-2.40802751840048	-6.47512538688891	-3243.89124632434	-3239.21994116846	-4.67130515588541
-0.981788718243052	0.953094945858795	0.502947162811818	2.21862595860322	4.45541377061758	6.48039273989923	0.963823330808435	0.348552452985112	1.06162085342534	-2.54430689179559	-6.41171048991277	-3238.31285456484	-3233.39504522051	-4.91780934432973
-0.974961248128235	0.952578641615325	0.548849852973493	2.31464170166411	4.60078182164032	6.42177648889723	0.950399773567899	0.341345698330644	1.116842162178	-2.49749109913511	-6.42535566063614	-3234.30688335212	-3229.55170307368	-4.75518027844133
-0.978431025598157	0.962324021791142	0.559706378213364	2.343564958759	4.57796613959727	6.36029763575607	0.916963759524771	0.313630962260993	1.03629959714493	-2.64077191318834	-6.24311569711253	-3239.90529928616	-3234.54753589683	-5.35776338933084
-0.982522379473828	0.954958440733851	0.527661079445881	2.34303229246162	4.46423240236928	6.48190922798325	0.912363111304606	0.336324448285851	1.05250023628206	-2.45775862537857	-6.428031867193	-3237.56576979143	-3232.83274753341	-4.73302225801603
-0.97776122390531	0.952465647760882	0.590581272176749	2.47684358250408	4.60982966404828	6.39674871763544	0.902443203335808	0.344756716333973	1.06966178499771	-2.32755305532929	-6.62299502414875	-3237.97698984736	-3233.28558671731	-4.69140313005341
-0.978284925286144	0.946827952367091	0.614843493922024	2.34150953256531	4.55848551832086	6.44409291317783	0.94718763832287	0.360129239036961	1.14166967295757	-2.34331208094487	-6.56218480740829	-3235.88949914832	-3231.20593735056	-4.68356179775382
-0.981100402425665	0.958358406123876	0.551414634622914	2.38192696405922	4.52327357969984	6.44257592769054	0.946056476557548	0.357574609206874	1.10421902817621	-2.39198093071549	-6.55646393956705	-3235.8537151739	-3231.17927416809	-4.67444100581094
-0.982522379473828	0.954958440733851	0.527661079445881	2.34303229246162	4.46423240236928	6.48190922798325	0.912363111304606	0.336324448285851	1.05250023628206	-2.45775862537857	-6.428031867193	-3237.56576979143	-3232.83274753341	-4.73302225801603
-0.979836461470777	0.948336541724814	0.57310793601471	2.12584559066505	4.49023748029973	6.39918960098333	0.931958837312131	0.334144051085607	1.03581352910489	-2.50876730577072	-6.39794612130316	-3238.10719170082	-3233.2197803971	-4.88741130371894
-0.976800900985269	0.9470725029798	0.656519364590063	2.30786436729949	4.56818329157801	6.37442594399888	0.852392134749553	0.334327655682244	1.0663985442833	-2.22945993152913	-6.52800520441196	-3238.43675933086	-3233.73503080613	-4.70172852472939
-0.978345913810388	0.954445093726593	0.597631538167257	2.32980309980888	4.58350097779019	6.37001797109195	0.871445196383883	0.309784675831464	1.14887588313736	-2.44873236235078	-6.37685918099812	-3236.21325392277	-3231.4853487855	-4.72790513727356
-0.970432850280723	0.943116075003106	0.606455306163595	2.2958935144107	4.64174853424022	6.38807532952994	0.892298735484005	0.323844302146967	1.07007220562137	-2.39594233632433	-6.44325170859443	-3235.72645547582	-3231.0696854904	-4.65676998542427
-0.98109913673244	0.95693753535614	0.620973474616339	2.29556310059869	4.49682310850561	6.41448775298916	0.849073959956304	0.321083857027492	1.09915032821733	-2.28363671749892	-6.39384865517045	-3240.48791507159	-3235.80943709165	-4.67847797994236
-0.975257970317832	0.957520081808163	0.577154366425378	2.36644752205682	4.63184017732055	6.37072912898114	0.965895198417142	0.351614006018288	1.08742320685249	-2.46019491837255	-6.47443377127196	-3234.55692971881	-3229.79673128618	-4.7601984326299
-0.976874174504202	0.946418499541499	0.538606688862543	2.15944134188434	4.48860149801975	6.40600904000946	0.91918682578115	0.327321903929808	1.06925125377102	-2.53093307918183	-6.3646088860411	-3235.49416218761	-3230.64489879174	-4.84926339586914
-0.970432850280723	0.943116075003106	0.606455306163595	2.2958935144107	4.64174853424022	6.38807532952994	0.892298735484005	0.323844302146967	1.07007220562137	-2.39594233632433	-6.44325170859443	-3235.72645547582	-3231.0696854904	-4.65676998542427
-0.975537343803385	0.951859721238014	0.626168367613771	2.55779511411141	4.61832099575641	6.50135247721505	1.0119779962017	0.426747194788459	1.07479508165206	-2.21345810483712	-6.88163155653539	-3245.68997429021	-3239.91291455001	-5.7770597401957
-0.974047285775502	0.953771189271028	0.592994184885271	2.42767965480981	4.71062029587384	6.40977889114421	0.915567398344686	0.321810945169762	1.09657328193289	-2.47844045676393	-6.38105173812876	-3235.43519506625	-3230.69064019821	-4.74455486803652
-0.972634917121909	0.944169873512972	0.535371082172686	2.28603813198498	4.56518867628726	6.46413024397494	0.953519537453096	0.362691230980481	1.10025012390588	-2.42084407127612	-6.57815698699344	-3240.95599222355	-3236.23598462114	-4.72000760241138
-0.966452204705348	0.943405271044005	0.621446676516764	2.25381437844294	4.66044020419474	6.19425991783533	0.870433178005992	0.342339426847089	1.05902552237948	-2.25216100270696	-6.61884136874819	-3248.12629940549	-3243.38842598494	-4.7378734205504
-0.977930228636459	0.94984806808329	0.573353887856839	2.24444172813984	4.51907853430081	6.35639148405195	0.808900208140667	0.296838551605364	1.09452545510434	-2.38192581456815	-6.33969140806224	-3236.57336210981	-3231.70520381668	-4.86815829313097
-0.975484911333636	0.956694176061643	0.572240507976284	2.31924421490702	4.55851871242912	6.30078219384509	0.927316898072946	0.34398580105844	1.09093782548185	-2.41857555790379	-6.51344941198748	-3237.09514989456	-3232.45502619878	-4.64012369578467
-0.982918593794101	0.953766691381164	0.554962341393963	2.26649023375803	4.39103100213536	6.43513659370492	0.926280715028706	0.360647148894839	1.1323384723067	-2.30991394705287	-6.58188052604214	-3238.02001478095	-3233.36168695116	-4.65832782979429
-0.966452204705348	0.943405271044005	0.621446676516764	2.25381437844294	4.66044020419474	6.19425991783533	0.870433178005992	0.342339426847089	1.05902552237948	-2.25216100270696	-6.61884136874819	-3248.12629940549	-3243.38842598494	-4.7378734205504
-0.974471602754247	0.949522595359809	0.542679197805898	2.43149147923055	4.622686958558	6.54363971277733	0.952352789222228	0.346908014291696	1.13190505523259	-2.49817057576362	-6.45640186110616	-3241.72214723632	-3236.97793847213	-4.74420876419415
-0.978545920268727	0.959790071882198	0.519570094173964	2.39522957781837	4.53131879050708	6.38126949517638	0.884543270797049	0.303478215602158	1.07182159501815	-2.60105602682608	-6.31896195351299	-3240.38122553914	-3235.32199772516	-5.0592278139853
-0.974044999618972	0.946513988298471	0.550316369257051	2.36180556459391	4.66197612923515	6.4411093118496	0.894166726480341	0.321965983552333	1.15996490298741	-2.4363410210167	-6.43699295986105	-3239.08821896283	-3234.43076750604	-4.65745145678802
-0.974426611165106	0.946304861723468	0.566185095637089	2.28915576623734	4.51066698820013	6.39837874364336	0.906128982356548	0.334856316852392	1.14502202946926	-2.4266146915524	-6.49374127042836	-3236.39279473707	-3231.78291812098	-4.60987661609175
-0.976059071490495	0.947360690524678	0.572458657485267	2.29928642098213	4.527816451652	6.3681474256191	0.932260800411139	0.364625663725567	1.09414761322347	-2.29405032457091	-6.61070329978617	-3235.26649007126	-3230.55001155785	-4.71647851340377
-0.972953391141455	0.937603350696934	0.55006863375604	2.14414187602126	4.48714171312971	6.38996433857656	0.88779612282948	0.343594402567712	1.05853533763068	-2.32618244398503	-6.50073628677292	-3237.79748267956	-3233.15757858926	-4.6399040903078
-0.971739848189744	0.93966444998788	0.625636176346038	2.47507062069083	4.61789932403535	6.46670059464674	1.0038134233686	0.395983057853488	1.15654609618191	-2.25720252270211	-6.85272408734538	-3240.27415534189	-3234.79350784954	-5.48064749234123
-0.974426611165106	0.946304861723468	0.566185095637089	2.28915576623734	4.51066698820013	6.39837874364336	0.906128982356548	0.334856316852392	1.14502202946926	-2.4266146915524	-6.49374127042836	-3236.39279473707	-3231.78291812098	-4.60987661609175
-0.979454388048837	0.9662593696064	0.496088003102514	2.43434822195623	4.61942327066495	6.42065588881165	0.963862593917016	0.32172734158125	1.02116277768407	-2.71537335284545	-6.28636881801533	-3238.96682948233	-3233.37152096519	-5.59530851713664
-0.977674191621882	0.950699412155929	0.56179456675196	2.27521233073174	4.51069976252466	6.44790671149647	0.869921215883793	0.300124281042988	1.12145462161368	-2.52235131773006	-6.23754773713747	-3239.22637359726	-3234.17465412526	-5.05171947199984
-0.977036848754221	0.959732380895176	0.491405200423243	2.41162051351433	4.6481316771929	6.43199065776994	0.981860108713778	0.335702783246337	1.07563335393176	-2.65898675245886	-6.38682645242226	-3237.25652309396	-3232.06490743345	-5.19161566051524
-0.976959718510244	0.946704610930195	0.660927854725557	2.48753507711196	4.59268067485379	6.46764699459592	0.954020810432753	0.375101162613204	1.13595671102434	-2.21158209712455	-6.74906977018437	-3238.52226654277	-3233.46837067354	-5.05389586923142
-0.971467920632934	0.952492189486631	0.589459385494153	2.42956280738722	4.66628202773274	6.39410708263017	0.88896406363394	0.328389777227948	1.13834141512897	-2.37624694066945	-6.51415248820171	-3236.68468585376	-3232.09819835582	-4.58648749794412
-0.978938641323031	0.954865399389442	0.577545153043232	2.32643037950024	4.52994773439292	6.43731875693001	0.911275363223367	0.342844945308499	1.04568377895969	-2.37315609685739	-6.4419207681821	-3236.83563666655	-3232.13036138388	-4.70527528266685
-0.978003188707971	0.957723087009705	0.562575369656303	2.46827118178594	4.59414390561354	6.44006658488603	1.00840773118156	0.389914429802427	1.05881718873975	-2.36380022068889	-6.68090338071228	-3235.77883982155	-3230.6723949363	-5.10644488524787
-0.976959718510244	0.946704610930195	0.660927854725557	2.48753507711196	4.59268067485379	6.46764699459592	0.954020810432753	0.375101162613204	1.13595671102434	-2.21158209712455	-6.74906977018437	-3238.52226654277	-3233.46837067354	-5.05389586923142
-0.971151407435837	0.948265995383982	0.510453600637702	2.33859955139311	4.6837988145811	6.41701179464022	0.886176842261802	0.314758166023405	1.10587692441318	-2.54890579553527	-6.35441406638581	-3244.37035041326	-3239.53212093765	-4.8382294756029
-0.974240294463463	0.934585176027508	0.608960961321753	2.22502385646805	4.49385746636441	6.42136058879539	1.01326036099099	0.421233581824517	1.08930990257026	-2.2257004587227	-6.75879725887715	-3241.02495173996	-3235.62200150676	-5.40295023319947
-0.982092813267342	0.945312253936939	0.574041606420875	2.20423210748393	4.41639038017402	6.46937695420095	0.879615340407587	0.323341917019362	1.05016415639401	-2.43322790699438	-6.43956464246634	-3239.36154844382	-3234.651898774	-4.70964966982667
-0.975152599210648	0.946419942245792	0.58794017865148	2.37752571723193	4.54525379319621	6.40595212054644	0.879366112832481	0.342566001797665	1.11980086579709	-2.28031605516771	-6.6341754773027	-3236.54733277201	-3231.88418656139	-4.66314621062794
-0.972680763692182	0.950383025363942	0.593973236675144	2.38636084078422	4.669165808737	6.39144701818799	0.932798563157887	0.348535658070311	1.11700464051954	-2.3467858390474	-6.5454545282574	-3236.26238146462	-3231.62854228194	-4.6338391826772
-0.969180113723778	0.956252760517826	0.543669717845015	2.40998056827801	4.69506799516897	6.34506686163607	0.921692032041153	0.322399646527517	1.13792348605771	-2.51137431368493	-6.3918647027034	-3239.09106618557	-3234.32119017093	-4.76987601463804
-0.979050028723778	0.947464107613456	0.535513238796806	2.31666443969929	4.48706721740146	6.46361161786489	0.893417684109564	0.332123902424703	1.1314904012844	-2.42318170349858	-6.4733021900974	-3238.42725431574	-3233.8331099239	-4.59414439184773
-0.975152599210648	0.946419942245792	0.58794017865148	2.37752571723193	4.54525379319621	6.40595212054644	0.879366112832481	0.342566001797665	1.11980086579709	-2.28031605516771	-6.6341754773027	-3236.54733277201	-3231.88418656139	-4.66314621062794
-0.971205504300928	0.936383588977693	0.585233084840888	2.31265078158344	4.56415388624845	6.39581689421289	0.91600655422009	0.347435107517497	1.09774355405514	-2.34812767455181	-6.62833327102021	-3235.46264336812	-3230.79095148881	-4.67169187930505
-0.971615363761233	0.938149098760593	0.588321740307601	2.22164456593643	4.56782192823583	6.39896793808987	0.903570867891008	0.338813080653909	1.10028869343234	-2.34949631033958	-6.5339394927022	-3236.76348185571	-3232.16882379142	-4.59465806429486
-0.968149739158509	0.936403614662103	0.583805306641118	2.2813617510998	4.5590831973449	6.34739368197849	0.963401938765289	0.392739561181256	1.11198003551517	-2.24638329000249	-6.77373953522981	-3239.24212359173	-3234.11145660694	-5.13066698479697
-0.972226903538583	0.951074567008764	0.614874763911097	2.41473690229458	4.62817374941882	6.38370817490633	0.990907702169664	0.377716508111042	1.11287246328435	-2.33725836009593	-6.63479377996324	-3237.30093503682	-3232.40984661382	-4.8910884230045
-0.980753777374487	0.960264519199005	0.516947788179492	2.37701492679161	4.56119739510025	6.47158280607	0.900611018247653	0.308315105160711	1.08543073985569	-2.60094584630881	-6.30260159291057	-3237.63777499768	-3232.58282607174	-5.05494892593538
-0.97657676780316	0.951059261289786	0.566212573689619	2.18719277946607	4.54702453976386	6.36785249503576	0.871006521032342	0.324952934465175	0.977821547555263	-2.45166105090288	-6.39710778256578	-3238.22289692959	-3233.1666846458	-5.05621228378601
-0.975709280300179	0.954618596839283	0.563057991482044	2.38883989445356	4.59248067078158	6.40695435292749	0.964761944860192	0.36638976410214	1.07586790066542	-2.38593892998449	-6.57557683268659	-3234.91847101518	-3230.14648624954	-4.77198476563957
-0.972226903538583	0.951074567008764	0.614874763911097	2.41473690229458	4.62817374941882	6.38370817490633	0.990907702169664	0.377716508111042	1.11287246328435	-2.33725836009593	-6.63479377996324	-3237.30093503682	-3232.40984661382	-4.8910884230045
-0.978229844905703	0.951472939463284	0.564492687879969	2.35843461370698	4.52334870629547	6.42608514276967	0.946404777493821	0.347004735314458	1.06941912545898	-2.45763950115577	-6.44232657288315	-3239.08765732596	-3234.34167862179	-4.74597870417363
-0.981392112685916	0.971951901972907	0.49480729211725	2.50011921537145	4.44062273507769	6.38344193207406	1.04445584961962	0.402340039358666	1.09785467207738	-2.45796713459691	-6.62604051023539	-3242.95118764925	-3237.75553147139	-5.19565617786577
-0.976025851598701	0.936301313774247	0.587475993908027	2.14262937189333	4.51454984706024	6.40372171020036	0.898628771967687	0.330170393863865	1.08638811602005	-2.40785149461563	-6.44851733738986	-3236.88178723389	-3232.25686542018	-4.62492181371045
-0.976796908331378	0.947865703368617	0.542472063194231	2.27550352532863	4.54120171281248	6.40423460479523	0.947179120403241	0.372030943306255	1.02058688679048	-2.35262710988409	-6.61742417655376	-3236.4726930847	-3231.5525360941	-4.92015699059515
-0.976075388041376	0.961323417799429	0.514711854387845	2.43615944457534	4.68093123925001	6.45086773386455	0.983932411897538	0.337732353174032	1.11749526960628	-2.6468826709678	-6.38340660256603	-3237.24861073108	-3232.11399978443	-5.13461094664712
-0.969977365561989	0.940314654807192	0.589959226452274	2.29976162439013	4.61693103485393	6.40815361849097	0.906599461471962	0.339243527171025	1.10883192312309	-2.36399695472667	-6.51804122437214	-3235.62155196709	-3231.03342538039	-4.58812658670447
-0.980475145458169	0.949757816265894	0.674154576396793	2.23445370129978	4.55749755328932	6.44565835755402	0.781277204805012	0.263889611872355	1.12374909403781	-2.44861833226925	-6.13067657454325	-3242.87369023969	-3237.17298093811	-5.70070930158317
-0.976796908331378	0.947865703368617	0.542472063194231	2.27550352532863	4.54120171281248	6.40423460479523	0.947179120403241	0.372030943306255	1.02058688679048	-2.35262710988409	-6.61742417655376	-3236.4726930847	-3231.5525360941	-4.92015699059515
-0.973473697386183	0.942280213714214	0.623213654924561	2.15399679440799	4.51199108525745	6.36097438193528	0.865521412218669	0.323529697781967	1.14345531979724	-2.32739178740671	-6.40940585867302	-3238.18341505981	-3233.55249497428	-4.63092008553467
-0.974695655507845	0.946177423895396	0.616646722528043	2.12467477737541	4.51436359643079	6.38723652909341	0.941091676387425	0.330056009400134	1.14370526063979	-2.50078278252376	-6.31583060805783	-3239.991193919	-3235.11740497781	-4.87378894119664
-0.981409936653882	0.959359895219426	0.580284219550553	2.4032616427869	4.57118258120802	6.46602586815752	0.89790754502114	0.319254458688624	1.07902852365747	-2.50241562642764	-6.37015145508577	-3239.02428584788	-3234.24005420667	-4.78423164120851
-0.976444335814458	0.949851921772697	0.550563652555912	2.39519543019781	4.56646749451834	6.4671955572564	0.901548846106375	0.337650430292618	1.1144275496599	-2.3683825304387	-6.52211565937935	-3236.55670554578	-3231.97457450659	-4.58213103918675
-0.982239945817615	0.96767590041464	0.522574204766127	2.42361722502442	4.55711764190187	6.42603638478291	0.939054422451001	0.314846638160087	1.0744137631356	-2.67441882086986	-6.24529917652072	-3237.66279371253	-3232.28678424424	-5.37600946828623
-0.973984308327462	0.943917948246157	0.581468810362305	2.20900361968527	4.50244827431774	6.40337925111159	0.927493447075457	0.355488897039829	1.08355900146416	-2.36620190415947	-6.56753360073469	-3237.62871452262	-3232.97137546124	-4.65733906137831
-0.973696557873699	0.956844205426445	0.54788123669296	2.44040842563748	4.72194131642808	6.42831380138261	0.870859725794501	0.289347160775297	1.07146064222239	-2.64287430088801	-6.21267730770991	-3239.10667341249	-3233.67698442252	-5.42968898997694
-0.976444335814458	0.949851921772697	0.550563652555912	2.39519543019781	4.56646749451834	6.4671955572564	0.901548846106375	0.337650430292618	1.1144275496599	-2.3683825304387	-6.52211565937935	-3236.55670554578	-3231.97457450659	-4.58213103918675
-0.974567981398892	0.943829143474178	0.675710629999511	2.3847066974217	4.5883347198333	6.38507959207489	0.830704045220895	0.310060962293294	1.1998218580052	-2.23045156469949	-6.48946972807346	-3237.88314102926	-3233.06543511581	-4.8177059134564
-0.9731060453994	0.952404632885429	0.568184036806661	2.33386227653845	4.58589762337264	6.37366797884621	0.94371355571711	0.346396768058766	1.1942162292777	-2.44287433313584	-6.46339881598466	-3238.89013304481	-3234.13775969815	-4.75237334666101
-0.971784770973282	0.942305286668931	0.572231279059581	2.25747552973919	4.56196675829547	6.38921718714814	0.929893311607521	0.356110460159315	1.11796772082859	-2.31981028029293	-6.55866917720558	-3236.00020024379	-3231.35719205306	-4.6430081907357
-0.977027642372353	0.936726259947925	0.579734361898033	2.01128141511163	4.43042186954741	6.45246892183728	0.863650040545893	0.304820543138219	1.12270194776279	-2.47038427090704	-6.28997985035642	-3243.55395665602	-3238.68178956516	-4.87216709085279
-0.976819206989065	0.951905344737367	0.579221459367362	2.39548468652893	4.55789432319928	6.39783518233597	0.94740541454634	0.376755796190738	1.07074755509809	-2.28946449979642	-6.69119492490151	-3234.66642814886	-3229.7636568914	-4.90277125746148
-0.970853418336247	0.942320700404826	0.60209141058542	2.26762489728698	4.57781849953736	6.36378580336768	0.912840786318174	0.346555982538643	1.09194276232952	-2.32846254119018	-6.56489418267764	-3235.23727644852	-3230.60976729072	-4.62750915780039
-0.976965868087741	0.94845739282481	0.566089873993013	2.35107550007233	4.5361746024457	6.41592351356676	0.970612792603825	0.376317008614497	1.11375496751867	-2.34693784351945	-6.63130431971894	-3234.24143581263	-3229.42437732103	-4.8170584916025
-0.977027642372353	0.936726259947925	0.579734361898033	2.01128141511163	4.43042186954741	6.45246892183728	0.863650040545893	0.304820543138219	1.12270194776279	-2.47038427090704	-6.28997985035642	-3243.55395665602	-3238.68178956516	-4.87216709085279
-0.979401921647089	0.948388265574455	0.573720945708609	2.27046504481403	4.49232837041621	6.40877946072548	0.934165123909296	0.355673138112542	1.08666554438652	-2.37808291465375	-6.59502617423377	-3236.6913392892	-3232.00625306125	-4.68508622794931
-0.968218497401183	0.943601860118619	0.503458175509956	2.24766721283209	4.57515378696192	6.38000825309371	0.960056726409942	0.35651383530008	1.05766200284208	-2.47963094033876	-6.49992093813568	-3240.81457159891	-3236.0033530506	-4.81121854830425
-0.979594897098721	0.952698994569194	0.625161656622142	2.44783593921582	4.45465672127733	6.37579980391422	0.939178927285494	0.386228454808632	1.1347724574089	-2.17024615834785	-6.83317532681242	-3239.97572968014	-3234.67397596193	-5.30175371820397
-0.975740260302116	0.942199545074288	0.515499125619135	2.20416221824841	4.49107461411531	6.42199601392939	0.884048632611357	0.32449241937782	1.09295999898468	-2.46837061047351	-6.42472460914126	-3236.88348654548	-3232.22029899402	-4.66318755145753
-0.976068334516993	0.94661418123763	0.601431125175604	2.33664809934599	4.51045504217313	6.35273553892002	0.958507332116025	0.375895289720216	1.14193237648472	-2.27479791573167	-6.67049747889178	-3234.89761051372	-3230.02726254857	-4.87034796514596
-0.978215028269765	0.96118250300718	0.521264620915407	2.37614509739157	4.58332961609455	6.35665493832474	0.96118447376485	0.364187033195276	1.01724124325511	-2.41264822803776	-6.56064380702854	-3236.62841046431	-3231.70406332572	-4.92434713858831
-0.971344945992335	0.946070812931538	0.622992600670659	2.26118851278089	4.59748964949608	6.32434811305408	0.914199053855082	0.342641694147514	1.0980669950331	-2.36500896684034	-6.52158515729546	-3236.70980059635	-3232.10633932902	-4.60346126733832
-0.975740260302116	0.942199545074288	0.515499125619135	2.20416221824841	4.49107461411531	6.42199601392939	0.884048632611357	0.32449241937782	1.09295999898468	-2.46837061047351	-6.42472460914126	-3236.88348654548	-3232.22029899402	-4.66318755145753
-0.975798788605659	0.952131778178726	0.573346236743264	2.29435627470682	4.60772022200158	6.42839128711063	0.923406931824901	0.333468104752674	1.07217347388885	-2.48413409564351	-6.37579183137723	-3234.6383913385	-3229.8626661429	-4.77572519560192
-0.982526548833695	0.962625512710766	0.492560686683299	2.37420334446434	4.55592693975708	6.40675413156467	0.900439321246318	0.302864095109472	1.04371117584074	-2.69572228920453	-6.33922413647205	-3242.03577306936	-3236.70623143602	-5.3295416333435
-0.974766484620788	0.944061203766736	0.603082889504125	2.32108696557046	4.59829812434702	6.4288368458291	0.837049578024165	0.290891027828918	1.15954469075227	-2.4623510255219	-6.33431363161426	-3234.29150543774	-3229.37634756869	-4.9151578690453
-0.974042057831129	0.954133073682765	0.571699918012111	2.42859338794614	4.69322611678887	6.42025340450946	0.922349547433676	0.316610657127905	1.12922011273925	-2.5269262026394	-6.35332413831247	-3235.01389082713	-3230.16977104878	-4.84411977834441
-0.975444620301546	0.94154312738515	0.641314549014858	2.4067560354268	4.46732765528313	6.34739524177536	0.974159466571823	0.42157000992597	1.17445045413108	-2.08674356686191	-6.93620293931871	-3238.76554834368	-3232.72792913967	-6.03761920400984
-0.975500106800704	0.954709778840974	0.574995239953359	2.42781131485754	4.61177289945003	6.45059969738531	0.907906060877663	0.328939938127927	1.07879357712407	-2.42069553791917	-6.45376460455947	-3237.85328237309	-3233.20183726539	-4.6514451077048
-0.974347569077567	0.953872340886223	0.598866028607932	2.41954455678394	4.58840040704924	6.33902993734348	0.94765852083537	0.351090347604659	1.07966231497535	-2.39577709498706	-6.6490352979696	-3238.38081569241	-3233.60095485076	-4.77986084164891
-0.974042057831129	0.954133073682765	0.571699918012111	2.42859338794614	4.69322611678887	6.42025340450946	0.922349547433676	0.316610657127905	1.12922011273925	-2.5269262026394	-6.35332413831247	-3235.01389082713	-3230.16977104878	-4.84411977834441
-0.979436401515973	0.948397514944613	0.610601662439572	2.20218119607286	4.49995300490683	6.43186604486734	0.895245623410729	0.32862298305852	1.13742905542721	-2.37781690524968	-6.35821683457567	-3236.70216737035	-3232.02979202623	-4.67237534411592
-0.974901092216635	0.946572866301929	0.599967288633487	2.37446378800445	4.59225577444848	6.39573829320229	0.939289343489178	0.3581415081883	1.13759248764812	-2.30198135809034	-6.63693059942702	-3235.43584590407	-3230.69743822245	-4.73840768162553
-0.968129734165562	0.946640033237991	0.555329100987639	2.37612707863241	4.63175082322078	6.3279399133162	0.841392094821645	0.309125571483608	1.20541006235525	-2.36639141055815	-6.47563967961954	-3243.23075692155	-3238.48457158942	-4.74618533213697
-0.974761200023692	0.948316388544695	0.554514938185033	2.25030467535153	4.50024823331368	6.39169586026877	0.946950242927729	0.354183438911348	1.09398427751531	-2.41564863921992	-6.48223629612078	-3235.75649523015	-3231.07874236438	-4.6777528657763
-0.979930985353045	0.947093239795732	0.619579202033459	2.24967520815427	4.45989339292519	6.38755111829217	0.901960434477213	0.366891668211741	1.12136983590334	-2.17387861540507	-6.60817691381339	-3234.67586472884	-3229.88702274149	-4.78884198734523
-0.976360758920408	0.954341200578279	0.517494547386018	2.3131609827709	4.68218019100857	6.50314445022564	1.00319095183063	0.318327355233995	1.06011078242775	-2.88397236851062	-6.17710311136576	-3243.05469096784	-3236.61056117559	-6.44412979224189
-0.978629137365564	0.951648328214224	0.519600022308598	2.18152875094133	4.45882020594447	6.39819621330634	0.915915277906824	0.316814458107966	1.10916536259643	-2.62586577544299	-6.26715513524753	-3236.93825225259	-3231.80345815255	-5.13479410003932
-0.974761200023692	0.948316388544695	0.554514938185033	2.25030467535153	4.50024823331368	6.39169586026877	0.946950242927729	0.354183438911348	1.09398427751531	-2.41564863921992	-6.48223629612078	-3235.75649523015	-3231.07874236438	-4.6777528657763
-0.975572144199487	0.949252206301387	0.567737187481319	2.24638181645117	4.52047411160965	6.37573273533784	1.01626009707992	0.378635970766702	1.08542780588583	-2.43052054966558	-6.5915145660723	-3238.096759186	-3233.11790017965	-4.97885900634758
-0.978725117409772	0.95155162294918	0.61055653684786	2.4086662627303	4.56213934173151	6.41581859603424	0.913134187755398	0.35671252166087	1.11110889619024	-2.27814455454889	-6.60177462090095	-3234.62486642862	-3229.95639821907	-4.66846820954799
-0.972812152046688	0.956631501538635	0.517178204885068	2.33026091855681	4.63005422887672	6.3577904620601	0.905209354107263	0.322596530114693	1.06925037947032	-2.51798239209029	-6.35194094321387	-3235.66717257967	-3230.82883871698	-4.838333862694
-0.976111454587341	0.956189947562566	0.612982790190479	2.54825191356332	4.63025430420761	6.39604306798733	0.978585250894243	0.399604460281825	1.13620634104131	-2.18532547139882	-6.83650697271959	-3236.70468483077	-3231.273735493	-5.4309493377686
-0.974770558090916	0.943808977255177	0.573079761166773	2.31060405437106	4.5595828064342	6.42426080670349	0.895981292970674	0.360641448997758	1.07360666907297	-2.27688417057886	-6.62961843840241	-3237.74167093788	-3233.02622135508	-4.71544958280539
-0.97982303388651	0.952621145069819	0.562519679413631	2.45598059653787	4.55860447756694	6.47930413390973	0.868506735464049	0.314019512465453	1.11990185043461	-2.39952288775753	-6.40254309748891	-3241.91836697412	-3237.26380282478	-4.65456414933558
-0.974969039282748	0.947706729061791	0.628526807828828	2.38055512073042	4.59403090105165	6.40759053790113	0.93568959732061	0.342760152404256	1.13081002041958	-2.40834172436064	-6.54380560097673	-3235.90195028373	-3231.25595198731	-4.64599829642246
-0.976111454587341	0.956189947562566	0.612982790190479	2.54825191356332	4.63025430420761	6.39604306798733	0.978585250894243	0.399604460281825	1.13620634104131	-2.18532547139882	-6.83650697271959	-3236.70468483077	-3231.273735493	-5.4309493377686
-0.981642732616861	0.953908522963099	0.589260612233512	2.28081823958096	4.50289731755838	6.45312449215026	0.879760605384333	0.319406242014799	1.07274331752221	-2.44067971827641	-6.3384457827539	-3234.90362342363	-3230.13707591858	-4.76654750505064
-0.977809519433929	0.947180610323966	0.631373396992498	2.28582509943374	4.53556350572173	6.40191187587315	0.807304625640582	0.302303626829821	1.12656725298945	-2.28001184946166	-6.40479041729387	-3235.89300327509	-3231.09996209266	-4.7930411824386
-0.976026510217592	0.951673530797091	0.603272363095086	2.42830872602587	4.6162123033506	6.43249651917816	0.853092092674745	0.293862524891748	1.17919173456748	-2.46963944652628	-6.29321768456635	-3236.3173979374	-3231.3371066721	-4.98029126530091
-0.976546929698526	0.951470955195108	0.458521194772871	2.21192360897704	4.55741834508442	6.4326013020802	0.90772644945933	0.302482537852744	1.00944932661742	-2.76480133034809	-6.25780198147296	-3239.21865713915	-3233.41368295442	-5.80497418472564
-0.975367737562586	0.937111994896759	0.571686395914381	2.12920522585814	4.44318940284107	6.36704388820597	0.838073370941933	0.299724414745044	1.14102830987905	-2.43372671414208	-6.39310969874929	-3238.50918922179	-3233.75034173301	-4.75884748878107
-0.977054635203258	0.947971403192914	0.587225021683007	2.37220266027445	4.57323905393079	6.43496655874094	0.821228631148462	0.28763876226008	1.19822784565256	-2.43392759538908	-6.34089252420055	-3238.98618042357	-3233.98945376593	-4.99672665764215
-0.974818141216426	0.952298657167291	0.480520936315552	2.28667876085814	4.6064655510501	6.43941560995811	0.943269541643481	0.3229836019032	1.02491363625519	-2.67456079497566	-6.30849998844116	-3236.96808872888	-3231.5882999635	-5.3797887653836
-0.976546929698526	0.951470955195108	0.458521194772871	2.21192360897704	4.55741834508442	6.4326013020802	0.90772644945933	0.302482537852744	1.00944932661742	-2.76480133034809	-6.25780198147296	-3239.21865713915	-3233.41368295442	-5.80497418472564
-0.975396756340884	0.943417384290819	0.560267823956915	2.33003304492096	4.60771995125827	6.46731483292726	0.883513216299726	0.322944864776356	1.10156526831177	-2.44742643329289	-6.48451402100787	-3238.30279367853	-3233.68047086227	-4.62232281625939
-0.972866391618782	0.949414181993713	0.597616405187618	2.45062753435651	4.62141453656079	6.41166502677937	0.93324205573609	0.350695560918735	1.17726212888376	-2.33443064895959	-6.5798349105669	-3234.57641733555	-3229.87487742382	-4.70153991173294
-0.977254206347745	0.950657803488459	0.581113252159358	2.30537321888833	4.485895385102	6.36476004244505	0.881781919711451	0.327448934896891	1.15216339797596	-2.40543460483214	-6.47822118581015	-3238.14694892777	-3233.54717660117	-4.59977232659745
-0.975482198261484	0.946081262045731	0.597146496995362	2.24417876072601	4.56671861138877	6.40578235540602	0.867888545761594	0.321628397613663	1.0791554001711	-2.37172330177738	-6.44015738466857	-3235.73870212459	-3231.10482513321	-4.63387699138201
-0.972812937171125	0.956686061889012	0.574828284902747	2.43078960676642	4.6351675553389	6.39552239386548	0.996546153768381	0.370379683267103	1.13175979575255	-2.45689751488639	-6.59289109511693	-3238.32509914921	-3233.43918742283	-4.88591172637997
-0.975207391959158	0.946367756099463	0.561647845787406	2.32878251609691	4.60688418797684	6.45049930821759	0.876022475975628	0.313200486084329	1.13003319708691	-2.44785881547791	-6.36385604048971	-3234.93996532647	-3230.22144169195	-4.71852363452623
-0.977836144124414	0.947061636757003	0.581172549085015	2.35877090095365	4.57497837724344	6.44519414013866	0.858544914626033	0.314074168096009	1.14316818031884	-2.38900477771418	-6.40290472174419	-3235.6843810652	-3231.02490487952	-4.65947618567837
-0.975482198261484	0.946081262045731	0.597146496995362	2.24417876072601	4.56671861138877	6.40578235540602	0.867888545761594	0.321628397613663	1.0791554001711	-2.37172330177738	-6.44015738466857	-3235.73870212459	-3231.10482513321	-4.63387699138201
-0.971692874355469	0.939886948743517	0.630992650324049	2.32542083056885	4.5860431482414	6.44874768426769	0.89954516583997	0.322856466417446	1.18808160983123	-2.36552791680551	-6.45195318673302	-3240.00341314794	-3235.32405331626	-4.67935983167857
-0.977658050278274	0.9546939537047	0.548101734594311	2.35967861856217	4.59282115743722	6.42329570629145	0.953061394448571	0.350135691564594	1.05499707775087	-2.49059940196347	-6.48012720592259	-3235.64325179348	-3230.83383198246	-4.80941981101759
-0.970069901592133	0.933146891934529	0.613261450430577	2.34042590456719	4.60068286557402	6.39234266401643	0.944939765866436	0.371290427807581	1.13107653869925	-2.27846442531064	-6.70787510261026	-3237.53715287042	-3232.65882711716	-4.87832575326159
-0.978515832271015	0.956978871398692	0.576930384031397	2.41903073333985	4.55021829935983	6.42030594949733	0.949648928310105	0.357841991314649	1.10178673395819	-2.37594925604647	-6.59825744140356	-3234.31277267727	-3229.60335319877	-4.70941947849264
-0.977816709673598	0.944974331982244	0.547651427573841	2.28500199891408	4.5164138454545	6.36688632655125	0.920439921982591	0.333645923006683	1.12252715576221	-2.44717686089731	-6.52407815679892	-3241.63076393674	-3236.9927781403	-4.63798579644175
-0.969258048072301	0.937085701020389	0.606299496640069	2.36061407495122	4.67144188514771	6.41344342375227	0.904452763144767	0.34485468515132	1.11272477154707	-2.32802601534436	-6.54952382126877	-3236.50930969674	-3231.91345683694	-4.59585285979755
-0.981127253122141	0.959056889661888	0.599819590045775	2.40689644103427	4.56280654782164	6.42892878950188	0.95023320986313	0.366619200496869	1.06797917611806	-2.26911443659074	-6.53345334287617	-3241.55782867646	-3236.78837262516	-4.76945605130122
-0.978515832271015	0.956978871398692	0.576930384031397	2.41903073333985	4.55021829935983	6.42030594949733	0.949648928310105	0.357841991314649	1.10178673395819	-2.37594925604647	-6.59825744140356	-3234.31277267727	-3229.60335319877	-4.70941947849264
-0.97483294993601	0.946324128649656	0.508907207673575	2.21572611509732	4.61180714299071	6.46545503290786	0.872420332877217	0.292912065755693	1.03890147254294	-2.6558942363131	-6.19389911001368	-3238.9345294481	-3233.37379628587	-5.56073316223307
-0.977086470446033	0.944268946772987	0.561756265392154	2.28532945629261	4.51965375476427	6.47435158601425	0.919816558464486	0.339428948178155	1.05657959456958	-2.44262603128325	-6.50151007752465	-3237.98255274465	-3233.28226644764	-4.70028629701692
-0.976905229019733	0.944926968220232	0.605598188526752	2.36893488620857	4.55416017124842	6.4610323430895	0.864475355727714	0.331587314692504	1.1458381623525	-2.27082155704962	-6.50734900814497	-3237.70546342691	-3233.09028201181	-4.6151814150943
-0.972562938080879	0.927109753098197	0.636372804454572	2.2026187177632	4.50897558422353	6.37823015026455	0.959443865020463	0.39959875663158	1.11878367056053	-2.17708036081011	-6.79634303590491	-3240.36996019559	-3235.08937544587	-5.28058474972312
-0.976452763971135	0.946126253302423	0.624763931741555	2.44748815292818	4.58373648251171	6.41424302778351	0.970409803357367	0.402607977003189	1.14264448270171	-2.15281560813577	-6.81799433244645	-3236.22343282829	-3230.80059030217	-5.42284252611961
-0.979855097032702	0.963834646544444	0.560262146678354	2.49134658245454	4.61907631444001	6.44815990823944	0.945748269455752	0.318888659834005	1.11325488553488	-2.61037018599226	-6.29470977715237	-3237.68981446832	-3232.58480080667	-5.10501366164947
-0.980013055025217	0.964307123190015	0.557609835364068	2.53874929664425	4.57730045464839	6.46890263696877	1.0245184980078	0.375215935208536	1.15780050933716	-2.49262372549337	-6.55096326020374	-3240.02035233738	-3234.99427238929	-5.02607994809397
-0.972562938080879	0.927109753098197	0.636372804454572	2.2026187177632	4.50897558422353	6.37823015026455	0.959443865020463	0.39959875663158	1.11878367056053	-2.17708036081011	-6.79634303590491	-3240.36996019559	-3235.08937544587	-5.28058474972312
-0.974702696976172	0.947676107776735	0.539934314751789	2.29229890705488	4.58402256859139	6.44275527310138	0.910188095890291	0.323495303539423	1.03450975155588	-2.52131164370845	-6.43158470368311	-3236.6654020069	-3231.79856535526	-4.86683665163857
-0.973482728116285	0.947956209095358	0.611580087270832	2.38130456954756	4.63653686678186	6.39994597560406	0.952304631232226	0.358701949521201	1.1335215477355	-2.33402659490318	-6.58210512785878	-3234.02662127705	-3229.32139526751	-4.70522600954379
-0.97594768545107	0.948162061216241	0.635061806133577	2.42668180200558	4.55337597542459	6.39979933768041	0.881523675843995	0.336368213613931	1.24372691159831	-2.24240346843666	-6.60944111724389	-3237.92809611512	-3233.0388378485	-4.88925826661455
-0.978878894108768	0.957339958985082	0.557472690909732	2.38298619091121	4.52092517166622	6.40357009727558	0.98559681123228	0.37709211572279	1.10599539528548	-2.38352904264734	-6.62082599283527	-3234.5539313403	-3229.69731803852	-4.85661330178181
-0.978579040119456	0.958053876149822	0.573272177295133	2.44968984580558	4.54066869023874	6.36351845825774	0.962136268910876	0.382029048472302	1.08977251626432	-2.29299404296634	-6.73391600714933	-3236.61847309854	-3231.62278200943	-4.99569108910153
-0.971755131980967	0.941092877103141	0.564192646749543	2.23959648941135	4.60652863089352	6.41785355888248	0.898511383983264	0.306481212983663	1.09168270421765	-2.58660643767976	-6.28025270755399	-3236.06259885014	-3230.99705478298	-5.06554406715471
-0.970861853716096	0.947418687631153	0.527721745449294	2.38837820478184	4.64339537781825	6.42880923621699	0.996730616113051	0.368008673609352	1.12865711001008	-2.44112941637317	-6.63463423535667	-3239.43774327558	-3234.52673986612	-4.9110034094555
-0.978878894108768	0.957339958985082	0.557472690909732	2.38298619091121	4.52092517166622	6.40357009727558	0.98559681123228	0.37709211572279	1.10599539528548	-2.38352904264734	-6.62082599283527	-3234.5539313403	-3229.69731803852	-4.85661330178181
-0.975528558109397	0.949611392758734	0.581781420323461	2.26217750522258	4.5716315515318	6.39922203605927	0.908666554283576	0.328456466456315	1.10587981293295	-2.49094029675225	-6.39819070964482	-3238.36165374147	-3233.65310600423	-4.70854773723951
-0.970682440409266	0.942274219264943	0.554243440498836	2.23134853522004	4.56288659887241	6.3900022491299	0.979026218449978	0.365262800951443	1.08255306572924	-2.47509656544985	-6.58255875031243	-3239.31646208946	-3234.46445149915	-4.85201059031256
-0.971346989586262	0.9514648703378	0.573262781881701	2.31709929092696	4.60649009064427	6.35671666092842	0.946307945244901	0.338222034341834	1.09383524847037	-2.49806902567079	-6.48461868231715	-3237.06684075918	-3232.32713905747	-4.7397017017004
-0.972104550221875	0.952087565009972	0.608266539480529	2.35617607155859	4.64835336553445	6.35714411524437	0.968567687577044	0.380975903145655	1.07822229489017	-2.26120836733517	-6.65143869603862	-3238.92478164758	-3234.00335053	-4.92143111757201
-0.977413599099324	0.94952516757461	0.580209517744313	2.41078814199272	4.55014173450715	6.41357383360441	0.976460385458787	0.397178739798828	1.08289094048746	-2.25543622605436	-6.77452042006286	-3235.6899176193	-3230.49046015233	-5.19945746697001
-0.973623395770846	0.943006183454932	0.618702763050281	2.29734102847902	4.57202140961758	6.37240827625986	0.92849966364539	0.356596111702471	1.15467711131066	-2.26899370872726	-6.63283855989292	-3236.07539940302	-3231.32898404118	-4.74641536183798
-0.979595531180793	0.953135594708652	0.600455398372482	2.3685956115022	4.54968386897127	6.46749114394608	0.938968419940331	0.349207666415215	1.12284339286243	-2.38599535725519	-6.48807382359738	-3234.56334463565	-3229.92592822583	-4.63741640981771
-0.972104550221875	0.952087565009972	0.608266539480529	2.35617607155859	4.64835336553445	6.35714411524437	0.968567687577044	0.380975903145655	1.07822229489017	-2.26120836733517	-6.65143869603862	-3238.92478164758	-3234.00335053	-4.92143111757201
-0.974675932814854	0.947330937921264	0.625395269304943	2.33647157664169	4.59544044081036	6.35110431579515	0.886523510574442	0.347798091116555	1.08167671576549	-2.24535813948562	-6.63348133803535	-3236.7818329711	-3232.05910022886	-4.72273274224228
-0.979182794638088	0.951949256083629	0.611367357795461	2.46470919398819	4.50797292163573	6.41844509470006	0.942338950003486	0.382814955043061	1.20849265846694	-2.1931539279689	-6.73985480848626	-3236.8650287423	-3231.70985032036	-5.15517842194525
-0.975425726609588	0.953612805918695	0.605652153150554	2.33593702384419	4.63255773966065	6.42616139051782	0.915963986666703	0.332556424996231	1.16111474276342	-2.43526621090655	-6.40504662396003	-3237.62660303168	-3232.94290816486	-4.68369486682182
-0.978848512134556	0.950170228240614	0.641565608765044	2.25820746515117	4.48863599699902	6.35101784557651	0.886920992874705	0.343002950191205	1.03343641618064	-2.25894215118913	-6.54462692171435	-3239.91894318904	-3235.15715323505	-4.76178995399071
-0.973905720247839	0.943723951955512	0.622756112017767	2.2780035219361	4.59309922188458	6.3839470811526	0.843526531008868	0.293446977618402	1.1371697458153	-2.43945457357764	-6.339236899905	-3235.87430166528	-3231.02198554415	-4.85231612113037
-0.980661356001339	0.944409194103248	0.613901643200316	2.24853909950448	4.42118280123809	6.38010257990561	0.788167053900238	0.30468930028462	1.14088839983714	-2.20711669177406	-6.4625785112253	-3240.94948943797	-3236.07077867411	-4.87871076385909
-0.963576065281918	0.943147252052163	0.566526747419039	2.24466606083518	4.70536927114658	6.28331313485014	0.967817088901624	0.322876078720108	1.0717072780865	-2.67289853833849	-6.31685614458747	-3245.178711915	-3239.8806755699	-5.2980363451017
-0.978848512134556	0.950170228240614	0.641565608765044	2.25820746515117	4.48863599699902	6.35101784557651	0.886920992874705	0.343002950191205	1.03343641618064	-2.25894215118913	-6.54462692171435	-3239.91894318904	-3235.15715323505	-4.76178995399071
-0.973662268234017	0.949218623720389	0.597175234545436	2.35802651513894	4.60830172179428	6.38990806484054	0.908249156746288	0.313560946900385	1.18816785568561	-2.50565215479302	-6.35760614007377	-3237.5574295245	-3232.68964104894	-4.86778847556206
-0.972088994748586	0.944091034267013	0.601694093257875	2.37875768646276	4.62588693032416	6.42011622470649	0.912521947909818	0.350837914223948	1.17412060170214	-2.26955355416579	-6.56645804486572	-3234.54629946354	-3229.85823790478	-4.68806155876667
-0.969266302239179	0.935381486154737	0.596018393246029	2.29182363564486	4.62408612673046	6.40812861677359	0.891344928671773	0.321757117489838	1.18740855020675	-2.39098298323404	-6.47264807027852	-3235.97587278419	-3231.30751631829	-4.66835646589808
-0.974348105706404	0.942847435426401	0.595709463874383	2.37324903168084	4.5612432486466	6.40933914706275	0.962486160889483	0.38307310536075	1.10742898688068	-2.25588581617849	-6.71853999993651	-3235.44753955051	-3230.46203738024	-4.9855021702686
-0.978318188167261	0.950329606514839	0.598872286062301	2.25650178874424	4.47551479189568	6.35575575204707	0.970540210602164	0.376547773608765	1.07234459777925	-2.31864130154274	-6.69201411319017	-3237.99207030724	-3233.04462803802	-4.94744226921902
-0.982770552817228	0.95634397075755	0.535662980809809	2.46740535234905	4.47899118971088	6.45020282873674	0.873349703079236	0.355076974703584	1.10218534456351	-2.23068367343252	-6.62688696230104	-3241.0414716855	-3236.33684553785	-4.70462614764625
-0.978579804453717	0.954921080566726	0.545925377636197	2.32909615947744	4.49606950752417	6.39887500114102	0.914390782841684	0.350060943469319	1.0764817818102	-2.33194309432846	-6.51637222293385	-3237.03757063154	-3232.40507226579	-4.63249836575099
-0.974348105706404	0.942847435426401	0.595709463874383	2.37324903168084	4.5612432486466	6.40933914706275	0.962486160889483	0.38307310536075	1.10742898688068	-2.25588581617849	-6.71853999993651	-3235.44753955051	-3230.46203738024	-4.9855021702686
-0.969830455886714	0.941404274909716	0.517908869307286	2.16310164394251	4.56582476291453	6.38911714370536	0.880375151128289	0.304851711321195	1.05598277675509	-2.61068725645422	-6.30767976363969	-3237.37125770891	-3232.25216723827	-5.11909047064122
-0.976134637617284	0.944708737940295	0.56867317818247	2.21074620320055	4.45537158474115	6.39445289824993	0.978426632990532	0.374090448249836	1.14395067807243	-2.36757315280385	-6.57023630668246	-3236.32006647941	-3231.52883799082	-4.79122848859166
-0.970296603951553	0.949257550898468	0.616252619507792	2.41014715727772	4.65392474684819	6.37657336252888	0.906194834430394	0.33333748306091	1.1683279656861	-2.36208225700046	-6.51389339476654	-3237.1917418257	-3232.5670679259	-4.62467389980345
-0.978726098242414	0.956186732539539	0.530328564743905	2.39428003635915	4.59364235914841	6.47811057869111	0.947921474450507	0.348248733408374	1.11595763425173	-2.44984215748463	-6.4396620307061	-3235.09302038194	-3230.39500119519	-4.69801918675225
-0.975404835386123	0.939599363025355	0.605072403506526	2.35378351887269	4.52245098999273	6.40965560862359	0.930843973354039	0.40123503604878	1.07492373744631	-2.1136040456768	-6.85206799075782	-3239.10406410369	-3233.58367973382	-5.52038436986954
-0.975536509382407	0.948033920197009	0.562450306333905	2.34137981470939	4.55702195480426	6.41465610421323	0.966967343151999	0.38042389168754	1.10352569178206	-2.33887813920098	-6.63423798082336	-3235.50910796818	-3230.68509466872	-4.82401329946567
-0.972644044777899	0.953745861677077	0.522225041167699	2.31857893011126	4.63059483002855	6.40279582546439	0.916854146011923	0.310196085109962	1.1046923574033	-2.64691533038303	-6.2337991294932	-3235.21087512867	-3229.93403389703	-5.27684123164372
-0.978726098242414	0.956186732539539	0.530328564743905	2.39428003635915	4.59364235914841	6.47811057869111	0.947921474450507	0.348248733408374	1.11595763425173	-2.44984215748463	-6.4396620307061	-3235.09302038194	-3230.39500119519	-4.69801918675225
-0.972055813541836	0.942705252281247	0.546035400501209	2.29825339775969	4.56847420131911	6.36056283387326	0.942238657621059	0.356793165943056	1.07989981642629	-2.40197300086137	-6.60282994776762	-3236.92319811394	-3232.20066486489	-4.7225332490538
-0.971310331490754	0.949917317533138	0.55073286075981	2.28617914204345	4.56270694446726	6.34050933443394	0.853541014582815	0.3065810193143	1.10490767361864	-2.43543817571771	-6.36267587622271	-3238.76961917953	-3234.02560043156	-4.74401874797122
-0.974705681471836	0.962624582430808	0.587670264438559	2.40922361964988	4.66948485860078	6.3571788380569	0.940323746326342	0.323122543065984	1.01999167602723	-2.60785171351114	-6.42228864338602	-3242.4795661244	-3237.36032860543	-5.11923751897038
-0.968248667807496	0.923800554471295	0.617883744840774	2.35195996374118	4.59844516504352	6.43723112851919	0.917119316700819	0.373575112219889	1.16019440050368	-2.18640699370875	-6.7911517121199	-3241.06463030201	-3235.94329965511	-5.12133064689886
-0.974581067990595	0.942927684160294	0.587667316739614	2.26338631277989	4.55167045630943	6.40123160318649	0.889300759760117	0.343156196743338	1.11122733681802	-2.29450137955335	-6.52663728644079	-3233.18803938897	-3228.59728204292	-4.59075734604337
-0.980618771975603	0.949617185818188	0.608047496600784	2.30102535383983	4.51636791326626	6.38861640300332	0.866441748850319	0.319562491913533	1.14684273335132	-2.32990933297345	-6.42514516855883	-3236.80939916114	-3232.17654049793	-4.63285866321356
-0.975715333390345	0.941116609398577	0.599051699432668	2.46795234337519	4.62345599554777	6.53297339311925	0.948166708449507	0.367911793526067	1.25580531031048	-2.28180139278228	-6.57973451809432	-3241.42870897192	-3236.45084041523	-4.97786855669692
-0.968248667807496	0.923800554471295	0.617883744840774	2.35195996374118	4.59844516504352	6.43723112851919	0.917119316700819	0.373575112219889	1.16019440050368	-2.18640699370875	-6.7911517121199	-3241.06463030201	-3235.94329965511	-5.12133064689886
-0.974357976974146	0.943923069487244	0.604799550320996	2.36809741528315	4.59142382621488	6.41665538551454	0.909404601213786	0.349042492402396	1.12351466920891	-2.30544253116762	-6.57622326765984	-3234.23957191672	-3229.61611585579	-4.62345606093259
-0.976101054093834	0.94505453555572	0.548230109919854	2.28814475848167	4.51542711504616	6.36419409594281	0.910605498686855	0.353790559818174	1.06589444561534	-2.31039933638374	-6.61765275450522	-3237.03420608381	-3232.32350523297	-4.71070085084265
-0.974337448515813	0.944884298261088	0.61677966196323	2.26387583381739	4.58502651008777	6.42060701006891	0.85282160658998	0.304137803964088	1.16161897065611	-2.40784363623806	-6.34360133593305	-3235.7566988035	-3230.96982796762	-4.78687083588204
-0.969819342323355	0.935037576734447	0.595781801973993	2.22480571225508	4.59462306535753	6.39507791269035	0.859865236965811	0.322348832946879	1.06130689911446	-2.35445345807858	-6.48110880467091	-3238.05680376998	-3233.40375492356	-4.65304884641863
-0.973622498026893	0.939636571944196	0.542281706966882	2.25474995959659	4.50108426352081	6.41446421934096	0.921867321152718	0.329551895698569	1.15139541783919	-2.48865111745592	-6.4965355949261	-3238.38260499231	-3233.69084830712	-4.69175668519557
-0.978520169321801	0.952948292611003	0.512595733385123	2.13280004353446	4.50413304773501	6.41786627580951	0.893159455686157	0.288654388328895	1.10089639988589	-2.79887437227976	-6.05699765951206	-3238.76546893766	-3232.44409032448	-6.32137861318458
-0.976220478066343	0.940257612006997	0.602484478783867	2.39509420080008	4.56362457545781	6.47294897800413	0.961185649592998	0.384411089788694	1.11703755147823	-2.22208916343057	-6.7599877660291	-3238.43409080883	-3233.33512048255	-5.09897032628283
-0.969819342323355	0.935037576734447	0.595781801973993	2.22480571225508	4.59462306535753	6.39507791269035	0.859865236965811	0.322348832946879	1.06130689911446	-2.35445345807858	-6.48110880467091	-3238.05680376998	-3233.40375492356	-4.65304884641863
-0.98008508778354	0.950623158272914	0.5929875467138	2.35073477692872	4.49434644499652	6.40941110752187	0.965791715548299	0.382115021348885	1.06168249488265	-2.30397531424576	-6.64831334911039	-3237.1477250925	-3232.23537176808	-4.91235332442294
-0.977656863532204	0.939191816282331	0.587468873104385	2.2745824430323	4.52833715344923	6.45744536132057	0.926362940641821	0.34839240330316	1.10473623832999	-2.38304473334154	-6.52482447681724	-3236.13401029489	-3231.51556916658	-4.61844112831374
-0.972101053302119	0.934384769762679	0.639176835501696	2.24965779332908	4.5936959365326	6.42988862535628	0.849151997040383	0.301352560352469	1.18315117489182	-2.41916364350259	-6.32300748617037	-3235.16736351217	-3230.30000873734	-4.86735477483224
-0.974725395730931	0.953574068760058	0.553745822043586	2.23960112592823	4.52325765689351	6.29517797358752	0.91320989436779	0.34131302207992	1.08624773580181	-2.39864013541987	-6.45927496843276	-3237.72660271292	-3233.10349430433	-4.62310840858072
-0.975213038953654	0.947160747568216	0.54208192372434	2.21009897660044	4.529211939669	6.38846133363909	0.891541227901953	0.308346163826674	1.10586771742263	-2.57478794310216	-6.34673615579566	-3236.50685538122	-3231.58915092687	-4.91770445434463
-0.978199871948236	0.957937936924085	0.567753720108921	2.48607702691131	4.55478997504216	6.43429341759938	0.954104076456179	0.365007637235064	1.14200605739193	-2.35998025209594	-6.59519780042579	-3234.93288196627	-3230.2085077898	-4.72437417646363
-0.970175928967656	0.945986205457271	0.591215909390815	2.36875516282168	4.69339851568203	6.3641407251918	0.90094661023826	0.332891743279812	1.05974415081597	-2.39747506673015	-6.49391404822796	-3236.3793654027	-3231.72340126247	-4.65596414022617
-0.974725395730931	0.953574068760058	0.553745822043586	2.23960112592823	4.52325765689351	6.29517797358752	0.91320989436779	0.34131302207992	1.08624773580181	-2.39864013541987	-6.45927496843276	-3237.72660271292	-3233.10349430433	-4.62310840858072
-0.979210991638057	0.961476823210416	0.524084097855285	2.51537644419908	4.56940732630241	6.38941743037052	0.897346983214783	0.371978665346639	1.10638069670843	-2.19615255256516	-6.73493426051047	-3242.60743306235	-3237.66852997548	-4.93890308686873
-0.97445686408224	0.95178960575374	0.572665415232198	2.25419968572475	4.56781800708011	6.42251177986829	1.03996551701303	0.365083923936135	1.11579640935208	-2.59733005975646	-6.48508731501273	-3242.16110274464	-3236.9632288222	-5.19787392243824
-0.984078233278228	0.957513876322888	0.606934086091342	2.45110200306073	4.40759619661659	6.42585668623315	0.924197821209962	0.374081786263189	1.14785811642811	-2.20421440045027	-6.68211732048436	-3238.05824651073	-3233.17219303722	-4.8860534735072
-0.977048756957601	0.946530761269753	0.588635734997438	2.47181819804963	4.58898879805001	6.44672234398379	0.94597567424182	0.373055495415006	1.11584804369876	-2.25095093729959	-6.71214059409796	-3236.15355136401	-3231.23972421847	-4.91382714553579
-0.974358601282853	0.939207356677618	0.592694127645891	2.20989188323336	4.48143200787808	6.38908199756869	0.923729636435803	0.375718216903146	1.11584332529845	-2.21989669025897	-6.66525033370723	-3237.47329539361	-3232.63930726565	-4.83398812796551
-0.978547883002193	0.950624385947933	0.52758626121832	2.33209691414238	4.56943633228222	6.47946082838386	0.920727544135337	0.328127075464685	1.15089827673538	-2.48911995724044	-6.41639904096516	-3239.21527086147	-3234.49420239938	-4.72106846209429
-0.981402084482227	0.953934244242164	0.562626542910856	2.26870582276447	4.44977046560442	6.44172007844986	0.928695741927508	0.332631793317622	1.11230653028403	-2.48851280030325	-6.43467230378805	-3235.85900817941	-3231.15494597789	-4.70406220152176
-0.977048756957601	0.946530761269753	0.588635734997438	2.47181819804963	4.58898879805001	6.44672234398379	0.94597567424182	0.373055495415006	1.11584804369876	-2.25095093729959	-6.71214059409796	-3236.15355136401	-3231.23972421847	-4.91382714553579
-0.983520133293803	0.954272824765352	0.5977862585506	2.20334341225968	4.4315074500674	6.45135080813063	0.903236593417045	0.326520996448775	1.15669713925644	-2.42067431616337	-6.34238908801054	-3240.14747970429	-3235.41739397833	-4.73008572596742
-0.971745578539277	0.949053746074984	0.546077408616417	2.31655231404461	4.65476818723028	6.43825565128403	0.970663562975655	0.338757369208876	1.04740341350325	-2.59032146477342	-6.42529814379803	-3236.9700091397	-3231.9266396392	-5.0433695004999
-0.976869727583101	0.962275707917565	0.48365195550904	2.53035718014922	4.67275232036514	6.43092101787658	1.08091008821337	0.420175268353699	1.09006732277287	-2.46705901176351	-6.69264169149344	-3245.94737844304	-3240.40957217646	-5.53780626657482
-0.974655818587134	0.951420682812218	0.600526659459482	2.42489377439354	4.6248359822548	6.40620207759958	0.97328732810882	0.359490188078963	1.11291782903019	-2.39482357185595	-6.60279192022151	-3234.29656067753	-3229.52022978478	-4.77633089275824
-0.975186896804183	0.960046419783748	0.574155808518051	2.38994311859995	4.68019891108386	6.42568578475256	0.925083478902351	0.321409803347009	1.07625972471168	-2.53906138153049	-6.3056300540341	-3237.38830591907	-3232.43630333261	-4.95200258646385
-0.974893128212667	0.941529433714336	0.607443307539846	2.34851448715787	4.50890024701999	6.41612879617206	0.883949717586087	0.345375153544367	1.15046789575832	-2.242903917332	-6.62162549470455	-3236.09179303704	-3231.39482576066	-4.69696727637773
-0.975537575560123	0.94702169277307	0.563519613422897	2.21755339220239	4.53272129841419	6.37673399457932	0.881834611521965	0.323127363029986	1.09501709756962	-2.44415387329584	-6.39720149859422	-3235.61391120364	-3230.94764070379	-4.66627049985322
-0.974655818587134	0.951420682812218	0.600526659459482	2.42489377439354	4.6248359822548	6.40620207759958	0.97328732810882	0.359490188078963	1.11291782903019	-2.39482357185595	-6.60279192022151	-3234.29656067753	-3229.52022978478	-4.77633089275824
-0.981765324204221	0.952048285635438	0.562600569203197	2.36857823947	4.48866500413334	6.4722908183728	0.940628929596963	0.357475923889875	1.08828972982984	-2.35495269652277	-6.5657799698492	-3236.65316521163	-3231.97371372508	-4.67945148655328
-0.978000500997364	0.960138246657497	0.536263211985658	2.42128630231245	4.65542961536045	6.42569104269637	0.960846272288925	0.327157499687281	1.03664490670448	-2.6620524606893	-6.35942218233234	-3235.83460785536	-3230.56103768284	-5.2735701725232
-0.9701992048946	0.938367332249624	0.609613248686355	2.20162617642174	4.5652620534198	6.39021130701941	0.934656579214614	0.308197288000012	1.13842166722991	-2.66073419861377	-6.31137651310075	-3241.50582005287	-3236.30029244937	-5.20552760349208
-0.972347118455061	0.942707772473876	0.621750098913848	2.36587087453658	4.58914440957541	6.32012449254653	0.894570554129521	0.35161172407048	1.06900311283323	-2.20586606345994	-6.72222647595536	-3239.61082850131	-3234.6851896526	-4.9256388487032
-0.974075709457756	0.941522464452307	0.633828911095377	2.35168846135785	4.59055051975496	6.43624911545291	0.890078787816278	0.331542273556955	1.18443794739507	-2.32263060583064	-6.50879394325722	-3237.76160793106	-3233.11668407079	-4.64492386026747
-0.971696906745103	0.936685444976726	0.627555955922702	2.24174185723219	4.58073842984303	6.41245731814512	0.894190083998225	0.344969815872402	1.18573139786002	-2.27781775521238	-6.53852625908281	-3238.27844682668	-3233.61016629201	-4.66828053467625
-0.977017150700906	0.946204923341405	0.58390929211524	2.33759744998225	4.50435261458811	6.4365589081485	0.969428336845347	0.377740380256594	1.08017705721385	-2.30671133218363	-6.69064005820503	-3239.59471378126	-3234.65752110093	-4.93719268032619
-0.972347118455061	0.942707772473876	0.621750098913848	2.36587087453658	4.58914440957541	6.32012449254653	0.894570554129521	0.35161172407048	1.06900311283323	-2.20586606345994	-6.72222647595536	-3239.61082850131	-3234.6851896526	-4.9256388487032
-0.97931946038565	0.946761743983132	0.593775466151554	2.28039859731893	4.53642492733735	6.45802861469601	0.781948246252266	0.28173601926294	1.13645788770315	-2.39041778457495	-6.29055814155167	-3238.59204577311	-3233.47715267555	-5.1148930975605
-0.974047686006489	0.945001844956966	0.637556668975907	2.40657745622831	4.6547724945487	6.44102492662258	0.878950346346832	0.329550036601948	1.11961485702096	-2.32386690027075	-6.482487740212	-3237.065818793	-3232.48305630722	-4.58276248578163
-0.976825858449783	0.958960462725502	0.557099304677118	2.48420290264283	4.57663891581156	6.38169840973136	1.00319467993131	0.404338388974905	1.10867513142893	-2.31857670403547	-6.74673802779796	-3238.90317595006	-3233.71492556419	-5.18825038586733
-0.976468016172948	0.948222627135834	0.503642006236164	2.26277946698356	4.56979971259211	6.46287577007325	0.876833455543725	0.303921545407353	1.07679386795691	-2.58340855387709	-6.33823893064342	-3239.15213924054	-3234.16654519082	-4.98559404971642
-0.978144097103284	0.958446537108559	0.614149184164842	2.41468101490198	4.6114140659086	6.35770515764996	0.885061211995335	0.321982485710666	1.05136704816618	-2.38358092384093	-6.45919347014057	-3237.32968686843	-3232.64020981468	-4.68947705374706
-0.967460306756899	0.939371776829197	0.558948781941443	2.29005042972191	4.67399100256425	6.45133995168027	0.933876144241135	0.316028416364576	1.18866546310864	-2.59906699823663	-6.27337949587234	-3240.06685250598	-3234.89709846721	-5.16975403877236
-0.978808097913953	0.941028151056433	0.602295925775	2.28401072907369	4.47113388775452	6.40243868501716	0.985212828395729	0.403072835851981	1.16658109435919	-2.17636291880584	-6.76837846272711	-3238.21216949555	-3232.87554788563	-5.33662160992195
-0.976468016172948	0.948222627135834	0.503642006236164	2.26277946698356	4.56979971259211	6.46287577007325	0.876833455543725	0.303921545407353	1.07679386795691	-2.58340855387709	-6.33823893064342	-3239.15213924054	-3234.16654519082	-4.98559404971642
-0.975554335111895	0.951017613945776	0.575929357719293	2.29945260015724	4.52510548375813	6.39301213067257	0.934872702566639	0.356726536172046	1.07327735154297	-2.35391686490968	-6.52745599530337	-3235.85521358364	-3231.18136333376	-4.67385024988135
-0.97712759470266	0.953620984358367	0.539664773102657	2.31224987346583	4.58024968198746	6.39688002755943	0.931015490107555	0.339719488611591	1.07223962290609	-2.47389839350228	-6.4582448687793	-3233.85734602387	-3229.13979474979	-4.71755127408453
-0.976754298701444	0.958339014219642	0.533188278387875	2.39031687288967	4.60419770874903	6.44475995288731	0.950149597590195	0.325077273950613	1.08346344756217	-2.64902948536342	-6.39603392405372	-3238.17181231159	-3233.09478227776	-5.07703003383512
-0.971612531670697	0.939644834407593	0.62511913504331	2.26675201118181	4.55695796556659	6.32906112893894	0.912658422137385	0.34202078813433	1.13170831602697	-2.31052560045558	-6.5701225177792	-3236.19042660101	-3231.56439371435	-4.626032886662
-0.97650028714139	0.960067561636412	0.582278626793617	2.48280295485536	4.58904410906943	6.38108591198286	0.988043940409857	0.382053364029988	1.11124437307697	-2.31595832493426	-6.67219962894234	-3236.22325003303	-3231.27798521484	-4.94526481819205
-0.973473830644912	0.951599214112384	0.542532032173678	2.41522301969941	4.5979514253434	6.39590066275375	0.96676027263989	0.385466154098257	1.0959037556289	-2.29420702662899	-6.70218139547103	-3235.63505039055	-3230.68177260376	-4.95327778678916
-0.974400551505039	0.960320708966563	0.532570087580747	2.41758258572424	4.70554074187872	6.39622280622893	0.918789086364182	0.313507702699579	1.11759112781807	-2.62335450971069	-6.24296388287495	-3238.95579429152	-3233.76401212009	-5.19178217142828
-0.971612531670697	0.939644834407593	0.62511913504331	2.26675201118181	4.55695796556659	6.32906112893894	0.912658422137385	0.34202078813433	1.13170831602697	-2.31052560045558	-6.5701225177792	-3236.19042660101	-3231.56439371435	-4.626032886662
-0.971829812324639	0.939846027478039	0.635969274993912	2.34006721786451	4.67269494284675	6.3719682410305	0.87547961572191	0.332736744005099	1.08283062064314	-2.27632564146987	-6.51214315518772	-3241.67792887062	-3237.04954790908	-4.62838096154435
-0.980125699405414	0.947336626179099	0.57844418026737	2.40168133204065	4.49327683386793	6.50036606186839	0.956011256163621	0.376320236133399	1.14612515788197	-2.29356540694912	-6.62574074222566	-3237.4175986061	-3232.61745982825	-4.80013877785259
-0.974960160516887	0.955579999394365	0.609449851732219	2.39284286889794	4.65588037809534	6.37976444284629	0.956312778616928	0.35908783177941	1.10886510104961	-2.32628973829986	-6.57120642553454	-3237.63203078148	-3232.91980758809	-4.71222319339252
-0.97403515018342	0.950199110760664	0.566248602900944	2.3407357290469	4.59436079376444	6.41520782510049	0.949255639581177	0.364846534173764	1.10206539464355	-2.35575286177093	-6.57864250964326	-3234.34842386846	-3229.64756554112	-4.70085832733565
-0.978937836334126	0.945097995536658	0.574975117409253	2.16614097102141	4.46256055841572	6.38895903014578	0.893286640613054	0.327299236296778	1.06833155678707	-2.42375244814622	-6.40552984704748	-3236.25362016484	-3231.56830872181	-4.68531144302911
-0.967303939946768	0.936176099999669	0.618783701521871	2.37139057348002	4.65171687787115	6.36209254466358	0.980943034574511	0.379318207167324	1.14333366712912	-2.3297462986466	-6.74214716061402	-3239.6731577872	-3234.63871685693	-5.0344409302684
-0.968544282344346	0.939336673854391	0.589245443185079	2.32290266166895	4.63050583512206	6.38066465300417	0.931071954582821	0.344780199595437	1.14784299184885	-2.4119000774332	-6.5643766078797	-3236.79469926339	-3232.13964306131	-4.65505620208046
-0.97403515018342	0.950199110760664	0.566248602900944	2.3407357290469	4.59436079376444	6.41520782510049	0.949255639581177	0.364846534173764	1.10206539464355	-2.35575286177093	-6.57864250964326	-3234.34842386846	-3229.64756554112	-4.70085832733565
-0.976373854717766	0.943065260535431	0.616418315003708	2.38509663581477	4.53261874060686	6.41393345263742	0.903406607254579	0.366894965004335	1.18749366542381	-2.14629151882731	-6.71780482059166	-3236.52372573436	-3231.47517868733	-5.04854704703216
-0.978108650729735	0.947791727320509	0.604435901761055	2.33076252126584	4.52906038132056	6.40662768095068	0.871251432590736	0.342581636611576	1.09452259842954	-2.26807915919724	-6.50611962410614	-3239.28883953666	-3234.67969578741	-4.60914374924985
-0.976255954508867	0.94342487097172	0.626333777672782	2.18697092973231	4.51608246115998	6.3474928660181	0.952985020911021	0.372879550591146	1.05523136530104	-2.27078335728606	-6.64405129313641	-3238.14001690238	-3233.24783706373	-4.89217983864589
-0.974491393550043	0.943799521731108	0.593275186503726	2.22508048351685	4.46824197140086	6.3301058384086	0.935635019685606	0.339896041806001	1.15070353132943	-2.44217633857884	-6.49693505987749	-3239.10387185118	-3234.43663565763	-4.66723619355023
-0.973472286471744	0.949297851499814	0.591714891321391	2.422707192332	4.60974714830834	6.43888103865436	0.940813687496323	0.353307673547751	1.16110987647606	-2.34755301682033	-6.58427918833017	-3234.96148734775	-3230.2662988387	-4.69518850904774
-0.9704145250964	0.941049770583532	0.63046191652437	2.32114706689868	4.55435651075362	6.34376352193637	0.958341587020013	0.383512025121644	1.19076482801843	-2.20638295780479	-6.74311871752206	-3238.07226197154	-3232.92693419191	-5.14532777963292
-0.975336870667227	0.939022329355711	0.598769781362139	2.1748713265863	4.47531001520737	6.407284289009	0.912226024546213	0.342139848898683	1.10334587085876	-2.34850063817231	-6.44350857025575	-3238.64381599486	-3234.03386377633	-4.60995221852743
-0.974491393550043	0.943799521731108	0.593275186503726	2.22508048351685	4.46824197140086	6.3301058384086	0.935635019685606	0.339896041806001	1.15070353132943	-2.44217633857884	-6.49693505987749	-3239.10387185118	-3234.43663565763	-4.66723619355023
-0.971660589007164	0.940359852775788	0.594832225542764	2.31654081315446	4.54183580654714	6.36401648632566	0.96104317000997	0.365426656858533	1.17152481057953	-2.30908183744254	-6.69836835752699	-3237.24039949996	-3232.32732931462	-4.91307018533602
-0.97784598927059	0.952284682599504	0.593852555199663	2.36632416649561	4.5740493643754	6.4498283226631	0.983394173458506	0.380481484317087	1.11081080061768	-2.34937658698436	-6.55339889174213	-3237.81061430526	-3233.00359601483	-4.80701829043658
-0.972581463506431	0.949649255096913	0.558624609435664	2.41744287595277	4.60380628409958	6.41384426085966	0.986063069134226	0.376600780301975	1.11527579718372	-2.38712993658559	-6.62633001038685	-3236.32244981008	-3231.46270680811	-4.85974300197611
-0.979191642419156	0.946978777514272	0.606613229174745	2.41465024036196	4.47440652687797	6.40666082207043	0.851639751673525	0.326444130584625	1.18249064753553	-2.22440605851857	-6.57671467424166	-3238.88893801701	-3234.14410298534	-4.74483503167497
-0.975958351573064	0.945710130356015	0.634733444793889	2.29639022389061	4.55398201811737	6.3522884621406	0.890971828421866	0.339061169798966	1.07857579913366	-2.32756024111464	-6.57836082339456	-3238.29152838572	-3233.65963141374	-4.63189697198577
-0.976686958090509	0.951847047303127	0.611515601616341	2.36808959165137	4.65999056471649	6.42102039246233	0.977175787586506	0.357371309762694	1.06516162317968	-2.45458470902885	-6.47515185625568	-3238.98373263278	-3234.1557854656	-4.82794716718114
-0.975555001157069	0.941226211123272	0.568656604289501	2.27573572798761	4.58453750060192	6.47494455187271	0.89690319928417	0.315116741099469	1.08421621919192	-2.52225609867254	-6.36856002395552	-3235.61928921157	-3230.80517830555	-4.81411090602265
-0.979191642419156	0.946978777514272	0.606613229174745	2.41465024036196	4.47440652687797	6.40666082207043	0.851639751673525	0.326444130584625	1.18249064753553	-2.22440605851857	-6.57671467424166	-3238.88893801701	-3234.14410298534	-4.74483503167497
-0.975415006714854	0.955850369429893	0.601455700927842	2.45323685563929	4.59547643922162	6.41196733423164	0.950486597194007	0.370651466821362	1.09626191947379	-2.28972107880593	-6.63246777347688	-3235.46408738742	-3230.67622822915	-4.78785915827847
-0.973373622194471	0.93890471343214	0.60284406346631	2.30098977693506	4.5626959760585	6.39734038031854	0.90178310843083	0.35266616009787	1.08076194335304	-2.25632497136751	-6.57005194205691	-3239.09814233833	-3234.42310658958	-4.67503574874793
-0.970695269635248	0.938698444315983	0.590761293565762	2.25649266539375	4.63756131450419	6.43371961250658	0.912973109436376	0.327694104930808	1.10291163311909	-2.45372900026432	-6.45870068849939	-3238.28886023873	-3233.63729796641	-4.65156227232501
-0.977006614359327	0.95115171915039	0.57440707344661	2.27873409562491	4.52377671851407	6.39420477874891	0.984602148993374	0.376054276715499	1.112573831549	-2.36952573327868	-6.56611785187669	-3235.09781120562	-3230.29170129192	-4.80610991369811
-0.970322119211094	0.946895201329198	0.629243522747413	2.35238871539469	4.66546637774849	6.35921638481933	0.921206482789551	0.318290056341328	1.11513858234502	-2.49683687678515	-6.50277941342376	-3240.73131064605	-3236.01731779156	-4.71399285449032
-0.97455506306098	0.942784348206129	0.639179731085301	2.29183618286287	4.59641935576692	6.39134784043008	0.821179766610129	0.286225891334936	1.15678893380891	-2.43435990955121	-6.3353715580338	-3235.9630850489	-3231.01573740697	-4.94734764193012
-0.980572956019811	0.963565041979612	0.533671487754207	2.49676630891267	4.56420058411184	6.49898656448775	0.944933557635835	0.33907477450126	1.09607108001417	-2.53563367798617	-6.40887651745331	-3238.12252043213	-3233.31101909811	-4.811501334023
-0.977006614359327	0.95115171915039	0.57440707344661	2.27873409562491	4.52377671851407	6.39420477874891	0.984602148993374	0.376054276715499	1.112573831549	-2.36952573327868	-6.56611785187669	-3235.09781120562	-3230.29170129192	-4.80610991369811
-0.972109709291303	0.939697049077063	0.577677277740388	2.28026166241219	4.57880496922402	6.39150598938712	0.91455218400668	0.360459190047845	1.1535602910633	-2.2570830505808	-6.61945406773659	-3236.22556291083	-3231.50514385256	-4.72041905827453
-0.973825083555797	0.934147008897626	0.595328355585888	2.17467711815754	4.48375320840598	6.4194513534652	0.903420636211485	0.342264675802472	1.12678048200848	-2.32808079078014	-6.504669784464	-3236.4406764443	-3231.85564049983	-4.58503594447738
-0.976568577314735	0.946062641210793	0.569063462353455	2.36997359367771	4.53501453216148	6.49974990537381	0.983216400684542	0.374948614865795	1.17736395182695	-2.38088833821317	-6.54361898996796	-3239.49047799404	-3234.65507023994	-4.83540775409689
-0.977437480174491	0.959134390631115	0.543056691120394	2.32935093065386	4.60733857059079	6.40569479669762	0.908260282699304	0.334813881002788	1.00097693840197	-2.47205459280306	-6.45014245288919	-3238.06447052232	-3233.14344407596	-4.92102644635434
-0.973438873208274	0.944696480091828	0.689889000461369	2.33721576508305	4.6494559651223	6.38559319063289	0.851901870646475	0.303135695105848	1.16616371071571	-2.31604669062039	-6.39841155155733	-3242.52694742702	-3237.78056013815	-4.74638728887049
-0.970680117925479	0.944457379659006	0.615035084602619	2.40686731661905	4.67369640773575	6.40510544529247	0.942323638143882	0.331403928732067	1.12057719185655	-2.47624002775066	-6.51380521950981	-3238.0941891787	-3233.38887450734	-4.7053146713613
-0.97402945155941	0.952074916037998	0.606926929128343	2.50649367707836	4.67436593079905	6.46346227040258	0.912427160698761	0.334277265946848	1.15797667705011	-2.32763291615924	-6.5420740335501	-3238.73308027723	-3234.10056748039	-4.6325127968389
-0.977437480174491	0.959134390631115	0.543056691120394	2.32935093065386	4.60733857059079	6.40569479669762	0.908260282699304	0.334813881002788	1.00097693840197	-2.47205459280306	-6.45014245288919	-3238.06447052232	-3233.14344407596	-4.92102644635434
-0.982863870368106	0.956946053703965	0.560918426563941	2.40958447999494	4.47551933548292	6.40834857193142	0.985937820402776	0.399462455186901	1.12292165031761	-2.22040244753176	-6.7426161266267	-3239.07713894054	-3233.89581199073	-5.18132694980368
-0.975951417210119	0.948125676164597	0.606466906237064	2.4130657473455	4.57086786581968	6.43314948757321	0.981223095804946	0.381290443115653	1.14781895032229	-2.2776349796107	-6.73150379344304	-3235.71354668429	-3230.66313094157	-5.05041574271634
-0.977632026152399	0.945237918735899	0.632023624454373	2.21365427192511	4.48161777409309	6.35071297687298	0.880564776863496	0.330579823928123	1.11356742036479	-2.333427920219	-6.47336664241553	-3237.04900989611	-3232.46785739327	-4.58115250283765
-0.97890818892242	0.955323908174123	0.504194135560565	2.35074245468867	4.54037322440767	6.42666697179437	0.958673331608425	0.356267313324009	1.051308261246	-2.47751970619169	-6.52240299414528	-3235.75947563298	-3230.93614107799	-4.82333455498505
-0.978665381027803	0.939979368523803	0.668634037598569	2.38171550644783	4.4711391269744	6.41109725015069	0.934546722304014	0.40073735405064	1.24695221593433	-1.99243764423688	-6.88492601181263	-3242.94041297487	-3236.81895522618	-6.12145774868583
-0.979271001949366	0.949152394447428	0.56337257629444	2.26280228325275	4.49434106886025	6.41847915598054	0.875076072019166	0.345202770764585	1.04019091203267	-2.30434364807633	-6.55699616359922	-3236.22456003158	-3231.51968279864	-4.70487723293436
-0.973203150043534	0.947584535314807	0.583807421637689	2.32396265445725	4.59951423859618	6.40581636184518	0.942515088229556	0.343121742915969	1.05893596233344	-2.42898917819329	-6.49394765653031	-3235.81667577387	-3231.08680720794	-4.72986856592658
-0.97890818892242	0.955323908174123	0.504194135560565	2.35074245468867	4.54037322440767	6.42666697179437	0.958673331608425	0.356267313324009	1.051308261246	-2.47751970619169	-6.52240299414528	-3235.75947563298	-3230.93614107799	-4.82333455498505
-0.977407062716577	0.950170784755485	0.575922596219689	2.35601012426897	4.52482534061527	6.4094288025215	0.929733940101192	0.349086900440876	1.11047889052295	-2.38621368550043	-6.53607757169583	-3233.96640790804	-3229.34119780433	-4.62521010371437
-0.977547515238879	0.965958946613715	0.527003809722068	2.52056586128643	4.64841452589529	6.3795635820743	0.992708444249226	0.385524415179405	1.02581310082239	-2.35505552876972	-6.69389866065221	-3239.737695698	-3234.57942582023	-5.15826987777309
-0.975229353690852	0.958488534413272	0.539052826249101	2.37939095176225	4.65847375406055	6.38710221888389	0.868694127016649	0.309675440019951	1.00197584904933	-2.48282884449409	-6.34768291262012	-3239.86653048245	-3234.81825299866	-5.04827748378731
-0.978040907648258	0.954769009900675	0.508509092188108	2.14286306097902	4.48013507425525	6.33971005279212	0.977263689474936	0.361756088978708	1.00507062343379	-2.52075876214184	-6.47599383061133	-3239.58481391059	-3234.48877756863	-5.09603634195705
-0.974873531661745	0.950184439371225	0.583804354822254	2.2894416126045	4.57089889299615	6.37373313095724	0.941198277398932	0.336523327701054	1.06128986417752	-2.48384766662225	-6.4636574755896	-3235.32401405194	-3230.55267313699	-4.77134091494489
-0.978138957601761	0.945000218507551	0.598034339003054	2.20886116316325	4.47480764843667	6.38901846575167	0.95543759061963	0.371486612747089	1.10962743500579	-2.29639206973573	-6.5934554157459	-3235.07771038963	-3230.32469062033	-4.75301976930829
-0.966660369937296	0.945287737224549	0.574158214994887	2.41840415248755	4.74701409534902	6.38822184101768	0.882898184080854	0.30704416691371	1.12838191152868	-2.47066161420364	-6.40988736106136	-3238.34155436521	-3233.62046434933	-4.72109001588093
-0.978040907648258	0.954769009900675	0.508509092188108	2.14286306097902	4.48013507425525	6.33971005279212	0.977263689474936	0.361756088978708	1.00507062343379	-2.52075876214184	-6.47599383061133	-3239.58481391059	-3234.48877756863	-5.09603634195705
-0.966072554990522	0.929924021742759	0.577038209365396	2.27547470585537	4.64492085621292	6.38554631511277	0.864929345860205	0.321680623979712	1.1047735628101	-2.36009718118275	-6.47824451633378	-3238.16178023085	-3233.56701714207	-4.59476308877968
-0.973393343965083	0.955604883321464	0.561121396258946	2.46141137175537	4.66249772079281	6.4455305791292	0.957909380233154	0.342433662376761	1.11870850687912	-2.48440869098165	-6.51712906009822	-3237.0433481119	-3232.30427387938	-4.73907423252309
-0.976876419306016	0.945495327930751	0.589502492486654	2.40061167879462	4.55837033336261	6.40196622265306	0.85532797191133	0.326518417757868	1.15362236131986	-2.30709871313219	-6.57447241717704	-3238.34074042927	-3233.70913654357	-4.63160388569249
-0.971748643108046	0.945922032490502	0.58463645482826	2.32386943694117	4.60339845774813	6.41015916115562	0.955426554292841	0.357779519122684	1.13520569632795	-2.37976713967239	-6.59740022697382	-3236.11517254549	-3231.39553003114	-4.71964251435142
-0.967916480566008	0.944846599285309	0.653546125540219	2.37605173129802	4.69292993874105	6.35393520145471	0.887738905835103	0.321302684287487	1.18131070188332	-2.35213945610496	-6.5322617259023	-3240.12102635389	-3235.46471038621	-4.65631596767807
-0.975142700308532	0.94877525857899	0.603544452371011	2.33060321211722	4.5971602093802	6.44416537991482	1.00265794664217	0.378831552377054	1.04642882885195	-2.384537613058	-6.5711568370208	-3238.58749007198	-3233.60877402927	-4.97871604270562
-0.977533901842244	0.950231642627551	0.564128365673543	2.30224885562204	4.5445084122583	6.40682878359437	0.935632763617465	0.335531976921339	1.11732509937219	-2.45203456492914	-6.40358770716391	-3235.32616354799	-3230.62278602626	-4.70337752172535
-0.971748643108046	0.945922032490502	0.58463645482826	2.32386943694117	4.60339845774813	6.41015916115562	0.955426554292841	0.357779519122684	1.13520569632795	-2.37976713967239	-6.59740022697382	-3236.11517254549	-3231.39553003114	-4.71964251435142
-0.974966650783906	0.946489813951938	0.59332901895511	2.33300153727825	4.49622416633314	6.364016153865	0.89746073722562	0.333514661995248	1.13678819718787	-2.32972456208633	-6.57826742035773	-3239.27388426459	-3234.65872749231	-4.61515677228073
-0.977933293281785	0.945802091903789	0.57548201635512	2.37342687035955	4.55743878520766	6.48036803591628	0.968341286784115	0.375633260710669	1.12081285115841	-2.35843820965623	-6.62594475231563	-3237.51608380445	-3232.71531695006	-4.80076685438589
-0.975597906928589	0.949035271486841	0.603947857381551	2.3689073301763	4.59955420948006	6.43115894540668	0.925125048756374	0.334128492254639	1.16298234836486	-2.41739882258685	-6.45358637313765	-3234.69928006578	-3230.03632838223	-4.66295168355508
-0.980371893261687	0.958922018906515	0.578452366967842	2.37200491274103	4.4682384582115	6.41362004874053	0.988620185229079	0.362472579114182	1.14183913078186	-2.45658303031006	-6.47707406483606	-3237.07630930659	-3232.25613941124	-4.82016989534692
-0.972445083794332	0.947589207946441	0.589041398794523	2.36739486921005	4.60736785260003	6.39347821948137	0.946594120819469	0.375483837810594	1.15872180849414	-2.23355738247131	-6.69531197933901	-3236.38764758071	-3231.45750890747	-4.93013867324117
-0.97684569194644	0.956763843552085	0.595291589919854	2.40351003184672	4.66993486627078	6.40873296339478	0.963162111502915	0.355824293408122	1.02069283412138	-2.4209917513872	-6.53704855370042	-3238.60386740297	-3233.70072475339	-4.90314264957777
-0.971755775645928	0.939579935484315	0.518046514726486	2.21908284541923	4.5263914532291	6.38833552464806	0.932675444175211	0.347957767688443	1.05177782723695	-2.48514619305699	-6.55521146948457	-3239.83024891422	-3235.05366293212	-4.7765859821012
-0.980371893261687	0.958922018906515	0.578452366967842	2.37200491274103	4.4682384582115	6.41362004874053	0.988620185229079	0.362472579114182	1.14183913078186	-2.45658303031006	-6.47707406483606	-3237.07630930659	-3232.25613941124	-4.82016989534692
-0.975191377900016	0.952985229259882	0.559532434243712	2.36179572916196	4.58884656696817	6.38194766040654	0.960563004226416	0.361208064424746	1.11717028492344	-2.4032257754337	-6.5335580839671	-3234.20584419291	-3229.50240345339	-4.70344073951755
-0.973130295071562	0.944889046774373	0.594596657521922	2.33213510918651	4.58262218993977	6.40217467102261	0.917244409780413	0.32400563817774	1.17862146404185	-2.46970086750983	-6.46429057836801	-3235.90243342292	-3231.18273876067	-4.71969466224964
-0.973356009642026	0.940012837053188	0.609229477855345	2.28477701944524	4.52526584074358	6.39422652331725	0.910852600973485	0.340676707089963	1.12082543899876	-2.34723487407725	-6.59893127665719	-3237.27633150701	-3232.64587941172	-4.63045209529523
-0.975953940972735	0.947891722816961	0.665659231859792	2.46571827888188	4.602022303861	6.38152484091784	0.858428522808459	0.309961256071229	1.24160062176178	-2.25160546058203	-6.52779521816448	-3240.92713962153	-3236.03476125795	-4.89237836357993
-0.97658108347862	0.951880453082721	0.590628667262209	2.45354733392069	4.63708456977933	6.41961410230432	0.954168318575432	0.36847799566986	1.10873661251854	-2.28951086359304	-6.64367521524013	-3235.34442290728	-3230.54577411825	-4.79864878902464
-0.978358510762082	0.951551808146545	0.624167432201802	2.33497647907059	4.51123685981612	6.36539200359964	0.977053300099063	0.381051696383786	1.13753965286189	-2.27278142004562	-6.66400690604618	-3235.93804484252	-3231.01326458998	-4.92478025254469
-0.975597881202244	0.947582977010162	0.60072611218913	2.29782006976113	4.56244249253944	6.41995971461824	0.898656768491313	0.3296052253879	1.05588782307116	-2.41255193931506	-6.44501943751366	-3235.81552712322	-3231.13091654404	-4.68461057917676
-0.975953940972735	0.947891722816961	0.665659231859792	2.46571827888188	4.602022303861	6.38152484091784	0.858428522808459	0.309961256071229	1.24160062176178	-2.25160546058203	-6.52779521816448	-3240.92713962153	-3236.03476125795	-4.89237836357993
-0.978274995006488	0.956050387211074	0.566144579853456	2.52676342099865	4.6053529284963	6.47319204065169	0.88501018462305	0.338151192668876	1.07584320832996	-2.37898849871418	-6.54720696807316	-3241.81449691215	-3237.204822514	-4.6096743981463
-0.978953378802742	0.953132415975976	0.523298965278479	2.20476373112024	4.51962040685658	6.42419800002253	0.870722547805902	0.295471323299066	1.05374187033855	-2.63954854856144	-6.26296446407841	-3236.53360205763	-3231.22197972222	-5.31162233541054
-0.97413133552912	0.944476678433803	0.582109072411965	2.18817583491373	4.49616132663971	6.35715452317355	0.971343332811125	0.356625728087481	1.16558486302107	-2.41037738774447	-6.53007696388925	-3237.97946324029	-3233.21796725051	-4.76149598978675
-0.977996603470795	0.955564584818332	0.591331274316781	2.50077861888421	4.54324544579744	6.41997049222305	0.961441604560094	0.379624237647459	1.13852623271853	-2.29125576800472	-6.70380623463443	-3235.6728092714	-3230.74998246487	-4.92282680653142
-0.972243997203025	0.933722456801921	0.607482692939264	2.24971469657171	4.52638550387943	6.38445387509573	0.922307816194595	0.356622522504116	1.21399178611629	-2.25546119790282	-6.65696632141486	-3236.97793431472	-3232.09503726228	-4.88289705243737
-0.971649016219131	0.939444167083493	0.591325641278899	2.42145228610649	4.62431891201072	6.38698999829609	1.01773663119054	0.412152030687622	1.10227353926287	-2.26904613289564	-6.85002870595702	-3240.85857552425	-3235.30105256316	-5.55752296108529
-0.976102489522491	0.947389209358918	0.583016297118378	2.13374562844099	4.46044764870542	6.35399585305516	0.923546806560049	0.341149926442589	1.08782414500331	-2.40866358046249	-6.44057029320144	-3235.82524222051	-3231.17658131986	-4.64866090065568
-0.977996603470795	0.955564584818332	0.591331274316781	2.50077861888421	4.54324544579744	6.41997049222305	0.961441604560094	0.379624237647459	1.13852623271853	-2.29125576800472	-6.70380623463443	-3235.6728092714	-3230.74998246487	-4.92282680653142
-0.976860023955078	0.946758607744279	0.561763479480682	2.36555729824379	4.53820016816826	6.44612843638119	0.922967870219753	0.352931800022918	1.11749152068768	-2.3395094943686	-6.59726026850707	-3235.78719553319	-3231.14007295437	-4.64712257881637
-0.97786072522695	0.952332390203984	0.579909553903546	2.27612179810185	4.55402755363783	6.39931864752627	0.869739302766797	0.309787340644824	1.08200709213934	-2.47287830161034	-6.32260713834551	-3234.57027780811	-3229.74243713998	-4.82784066812944
-0.975775748498861	0.954330171686426	0.578304367704145	2.48212279585298	4.59688412811664	6.41975157072049	0.962926356444023	0.369505324625417	1.10253097698094	-2.32227896237348	-6.70816353441764	-3236.04163777417	-3231.13916565079	-4.90247212338232
-0.980114071870902	0.943947832512257	0.59350226460846	2.34799928734724	4.43892010307973	6.45172044656136	0.951368739529865	0.38790178114621	1.22759481041384	-2.2041055886855	-6.71133521225373	-3239.40312536431	-3234.23134425942	-5.17178110489361
-0.977485115718525	0.946656450809283	0.64002200257269	2.49517638480742	4.59843727646326	6.45070337853298	0.973191022312862	0.392165929370193	1.14289868488977	-2.18090928675541	-6.7902870453805	-3237.07817776382	-3231.79350267604	-5.28467508778282
-0.97852043495208	0.954772980541239	0.548610603611522	2.39711115588713	4.54618686490258	6.43111195852811	1.00015426718416	0.390270703031466	1.12253359237532	-2.334319404232	-6.69897600357231	-3236.97775668786	-3231.93815904084	-5.03959764702464
-0.971714414915293	0.939805776341492	0.610393699060522	2.2669147601801	4.62070094708447	6.43410068293027	0.928513766793393	0.329098855996761	1.15544478522842	-2.48107899738848	-6.36141862819055	-3235.96538925086	-3231.18546380041	-4.7799254504529
-0.980114071870902	0.943947832512257	0.59350226460846	2.34799928734724	4.43892010307973	6.45172044656136	0.951368739529865	0.38790178114621	1.22759481041384	-2.2041055886855	-6.71133521225373	-3239.40312536431	-3234.23134425942	-5.17178110489361
-0.97309025306507	0.940238637065664	0.556454823975662	2.24445408316186	4.52091278761245	6.40519640134303	0.908702500851406	0.332429722585209	1.12916467929419	-2.44051905380718	-6.47976580659491	-3235.39070700362	-3230.77271560931	-4.61799139430943
-0.978297710902226	0.950005840731521	0.600199321016868	2.32969532230614	4.5766463216457	6.42482650603383	0.92839202744288	0.347560778093163	1.05142674709342	-2.39204943226378	-6.51186388759664	-3235.53004596643	-3230.82491319585	-4.70513277057577
-0.97292647448782	0.941238238754365	0.607072359498082	2.35932337778973	4.60510497520311	6.4478586036387	0.959630618132268	0.361913126989362	1.14238578761239	-2.35987708295976	-6.55291657091683	-3235.20788858586	-3230.49735552378	-4.71053306207727
-0.97744115323459	0.955341226651981	0.539934694506422	2.27426930764442	4.56114933861684	6.38858751592334	0.91262580127404	0.333859630661707	1.09415776657705	-2.47903056089777	-6.36750453048539	-3237.42675584067	-3232.69498651486	-4.73176932580313
-0.973803964817642	0.946910553256881	0.642644295496135	2.32062209750224	4.60303314408859	6.32126311453072	0.889155764854363	0.333055542711436	1.13572309534375	-2.30873458962779	-6.49125709422159	-3238.37709306606	-3233.78528096269	-4.59181210336852
-0.97639258896734	0.949113774469645	0.618588480352279	2.39250395919908	4.62479710433126	6.42090318763075	0.949890839957356	0.355369248604461	1.13061262658912	-2.40139552584783	-6.54076176758236	-3238.93527244812	-3234.26085975353	-4.67441269458076
-0.978769883464953	0.952755513497565	0.579927106339019	2.36319284679161	4.58440815958888	6.47508518721067	0.885828103447588	0.318608596512526	1.1129621224702	-2.45342382229175	-6.34500298887674	-3235.78000727543	-3231.04846113983	-4.73154613559605
-0.97744115323459	0.955341226651981	0.539934694506422	2.27426930764442	4.56114933861684	6.38858751592334	0.91262580127404	0.333859630661707	1.09415776657705	-2.47903056089777	-6.36750453048539	-3237.42675584067	-3232.69498651486	-4.73176932580313
-0.977589036158906	0.941584991213614	0.567670047905695	2.20103743743007	4.48587501980227	6.4251042251377	0.856040342148818	0.314975655599923	1.13913268609228	-2.43262407816801	-6.37389024296476	-3239.39016373705	-3234.69476369233	-4.69540004471987
-0.974623806129734	0.929953372059072	0.683920126564979	2.09397087890668	4.4152763224803	6.34942881222005	0.913630093828852	0.358647620561845	1.1878666753769	-2.17071758983759	-6.64173393815997	-3243.71320139647	-3238.81183382188	-4.90136757459693
-0.97196065618664	0.945267227693335	0.607569915674618	2.29367309817481	4.56848593303317	6.33166582527867	0.916036214217209	0.336617336638169	1.17375944865605	-2.36969577779913	-6.53707912902808	-3234.82963807579	-3230.1827048051	-4.6469332706883
-0.972339418481358	0.942166557743369	0.526324553093038	2.2316248529219	4.54212510133749	6.40051151515807	0.88470162735141	0.317312139487513	1.12210755861166	-2.52822458899996	-6.36221786452842	-3236.49562471239	-3231.70884141874	-4.78678329365204
-0.97776693243315	0.955731601084706	0.466898553229588	2.29543210781141	4.57973928010412	6.48892381315436	0.868938363671821	0.286185758591883	1.07217149064607	-2.75369867930284	-6.18688246295599	-3240.62120344807	-3234.80914048686	-5.81206296120607
-0.974384136899117	0.963794150648205	0.47658866179137	2.42023820724455	4.8061525162282	6.44064449476414	0.850250715635478	0.268887428682006	0.999876840816531	-2.83724667679604	-6.05923338279041	-3243.62904245955	-3236.72755050235	-6.90149195719649
-0.974714464397749	0.938979004018339	0.564390663005753	2.26957060831308	4.6236059964252	6.51469861799144	0.98122510047829	0.36150816388398	1.05346359846218	-2.47331900030646	-6.4670626387892	-3240.59019323218	-3235.70331244941	-4.88688078277363
-0.972339418481358	0.942166557743369	0.526324553093038	2.2316248529219	4.54212510133749	6.40051151515807	0.88470162735141	0.317312139487513	1.12210755861166	-2.52822458899996	-6.36221786452842	-3236.49562471239	-3231.70884141874	-4.78678329365204
-0.972247513864784	0.944606088936945	0.582889637305218	2.24722024027365	4.51045212304925	6.31874940629933	0.943691703865873	0.361107297062023	1.09412580571824	-2.31349035527415	-6.62089632007487	-3238.06728448597	-3233.33032315393	-4.73696133204046
-0.979965482744515	0.961025979910421	0.526716116567673	2.42122320317899	4.49813114022827	6.41684904594055	0.98325171055915	0.372724693442126	1.13510252855071	-2.42071064241189	-6.51054655403656	-3239.37217713935	-3234.58186019665	-4.79031694270065
-0.97379586465033	0.941016926308634	0.659052247226739	2.32107101431759	4.55308936620865	6.36472644931751	0.893868867089598	0.33266895390749	1.23428134774729	-2.29370428056406	-6.55579632307879	-3237.44630447986	-3232.65121274313	-4.79509173673274
-0.976076798679773	0.948497204899628	0.637675619682789	2.45149890865638	4.56448535845347	6.41598567330559	0.942744127862958	0.370402439775703	1.14278531859893	-2.2205182629034	-6.76775858035708	-3238.5688432782	-3233.51814027107	-5.05070300712527
-0.981278037004938	0.961039316344181	0.600562250879158	2.31977280154833	4.44506567451802	6.37494705138175	0.957206425062742	0.347672173025901	1.15843368701237	-2.43814599888314	-6.42495607384775	-3240.50699016788	-3235.76405585146	-4.74293431642128
-0.974411452639223	0.949220743076035	0.517036855582189	2.29520997849867	4.55567479377444	6.43504741150967	0.900653273494017	0.321817564593051	1.12985918038324	-2.50254558803513	-6.38036523021713	-3236.44527387647	-3231.70625578716	-4.73901808930793
-0.975938473863506	0.946169555080652	0.556561702639101	2.28761302112796	4.5590691364088	6.42319486609862	0.904451175066604	0.347235188036795	1.11024896401753	-2.35525782301977	-6.52090408945246	-3235.69242119001	-3231.11102827531	-4.58139291470397
-0.976076798679773	0.948497204899628	0.637675619682789	2.45149890865638	4.56448535845347	6.41598567330559	0.942744127862958	0.370402439775703	1.14278531859893	-2.2205182629034	-6.76775858035708	-3238.5688432782	-3233.51814027107	-5.05070300712527
-0.975599304679923	0.956247676273828	0.480090456986361	2.3659325685161	4.61198507894451	6.4383248952545	1.03984621098024	0.352356380944903	1.07463082315413	-2.69648567348993	-6.40524436867903	-3241.08173854526	-3235.59507029568	-5.48666824958361
-0.974982989591279	0.944038463274098	0.532630019052424	2.32126354737063	4.51300848916527	6.4156509096924	0.943813695120369	0.362665359295223	1.12352884968233	-2.37682541025198	-6.58652519018679	-3236.95619734827	-3232.27248017957	-4.6837171687015
-0.973169830571638	0.943299366380194	0.613398674954555	2.34163013987064	4.63261993837718	6.40733634668702	0.834550155621333	0.300610601348337	1.09329166232934	-2.38536628582225	-6.41083209486665	-3237.02703668851	-3232.29131703801	-4.73571965050304
-0.97835629232024	0.954662331486595	0.574071114273617	2.41019093911886	4.56168908185014	6.44033805521437	0.959468360267536	0.353447441563726	1.11085186742399	-2.43437160724675	-6.52146065748103	-3234.60791595765	-3229.90054373464	-4.70737222300814
-0.972473970383759	0.938404786532346	0.644125300607602	2.31189834740422	4.59913073922409	6.36923742056833	0.957738016154223	0.386221764172916	1.1516196035364	-2.16772675925311	-6.73376065276985	-3237.76893811728	-3232.63670682606	-5.13223129122844
-0.976962375784125	0.94506289364269	0.57249566120089	2.37706896057847	4.58924362658323	6.45046637859528	0.941413640547435	0.349627699621151	1.12631125184184	-2.35806830871644	-6.54088203172874	-3237.2085344429	-3232.5596236839	-4.64891075900325
-0.976744177212609	0.948450064123646	0.595678660412878	2.30659366087216	4.56674449691038	6.39823029173439	0.920641603254768	0.33867313637152	1.14617789208344	-2.37510093236537	-6.46526636060628	-3234.75347586513	-3230.13367330335	-4.61980256177574
-0.97835629232024	0.954662331486595	0.574071114273617	2.41019093911886	4.56168908185014	6.44033805521437	0.959468360267536	0.353447441563726	1.11085186742399	-2.43437160724675	-6.52146065748103	-3234.60791595765	-3229.90054373464	-4.70737222300814
-0.978748520445549	0.957741103729088	0.571298926172238	2.42946881581195	4.55749480089858	6.3892364401192	0.946237069512616	0.360608031053398	1.09903331799143	-2.31704706383367	-6.63030197556596	-3237.43836930009	-3232.6920391612	-4.74633013888837
-0.972799748799295	0.951026929730418	0.637445046578429	2.51380911197155	4.67058913501211	6.39156799868068	0.894237280982951	0.356923800214033	1.1675175084793	-2.15529447097463	-6.67862037540172	-3238.14723762324	-3233.22988638207	-4.9173512411718
-0.974160349213236	0.950701586834183	0.598531160191327	2.27434212324872	4.57309135301701	6.33620229140856	0.857323382959933	0.316707040789426	1.12355075503002	-2.3496068484886	-6.43135128964671	-3236.35229676227	-3231.72783189026	-4.62446487201352
-0.97402100917908	0.922899549920484	0.638852955029574	2.19802393104458	4.49307378651971	6.38650471358627	0.893343330038661	0.354205957054219	1.12470513658766	-2.23792679214316	-6.63485425117515	-3240.79106770246	-3236.08063682306	-4.71043087940635
-0.9737092804187	0.944472206983698	0.612679183138359	2.28524750820304	4.61128011944855	6.46673203733547	0.857442505339824	0.296968412826347	1.08837418063676	-2.49981414721536	-6.33491276503495	-3238.00592145785	-3233.11229050663	-4.89363095122447
-0.974349096869892	0.950709278465217	0.570953626176023	2.25173865233725	4.60001896135464	6.40898002495942	0.839908966612705	0.28090990180149	1.11114381630281	-2.60000137820231	-6.22170611563899	-3237.15540589316	-3231.79943307155	-5.35597282161065
-0.968856944680913	0.935959235151002	0.575529085252004	2.25470682593378	4.60275835790544	6.36926421214362	0.933243970933249	0.341508832936231	1.15604572188126	-2.41294948688547	-6.55825130737145	-3236.33626829217	-3231.67003405774	-4.66623423443119
-0.97402100917908	0.922899549920484	0.638852955029574	2.19802393104458	4.49307378651971	6.38650471358627	0.893343330038661	0.354205957054219	1.12470513658766	-2.23792679214316	-6.63485425117515	-3240.79106770246	-3236.08063682306	-4.71043087940635
-0.978468877719332	0.959487804846081	0.599459729565528	2.52062347351146	4.65196478511177	6.45930009885832	0.980334921834164	0.370278679236353	1.09670342324904	-2.39361613263481	-6.54384997998666	-3239.2766404413	-3234.49246315253	-4.78417728876794
-0.971226666693764	0.936732049143309	0.589807250660948	2.22462087741981	4.51936711727249	6.37107861714582	0.926397820521285	0.349526851824028	1.10482304414492	-2.37004596712774	-6.5666588317652	-3236.2216816284	-3231.58839624731	-4.63328538108604
-0.97865293104232	0.955885988939565	0.564868262738798	2.36340888051386	4.57209550802679	6.41289795061127	0.938989013144202	0.330378185934945	1.09999028448519	-2.4984855253821	-6.42879085937253	-3235.79652789962	-3231.0476188409	-4.74890905871795
-0.978177451725045	0.952465219201671	0.628961590326966	2.46699506646644	4.58043622577693	6.41606057250049	0.903110677787764	0.351510302720811	1.16893906851822	-2.21903588182738	-6.61431428394189	-3235.31687924308	-3230.56188193857	-4.75499730451846
-0.973557425520382	0.942378918747229	0.575467743667679	2.377071629941	4.63549792831783	6.49126557812197	1.00449016640875	0.398569563599536	1.13737915846201	-2.33705167336277	-6.67590825875624	-3240.1624812004	-3235.11549075118	-5.04699044921686
-0.975504905460575	0.948568632392211	0.554985176867912	2.32268869418326	4.57928092379878	6.36456635867328	0.909883613410878	0.350786426536659	1.03091660642156	-2.39781266865198	-6.58510664247814	-3239.48310441068	-3234.71601309725	-4.76709131343415
-0.972009538608677	0.953262196079872	0.594593776048725	2.47575285259359	4.66509883111467	6.38577695522869	0.936424262520003	0.342555364331412	1.10377060068636	-2.40183188559274	-6.53997572107719	-3236.21056707563	-3231.56182265477	-4.64874442085544
-0.978177451725045	0.952465219201671	0.628961590326966	2.46699506646644	4.58043622577693	6.41606057250049	0.903110677787764	0.351510302720811	1.16893906851822	-2.21903588182738	-6.61431428394189	-3235.31687924308	-3230.56188193857	-4.75499730451846
-0.97397372141462	0.949095832716805	0.597852687702665	2.32320974686553	4.58771263780551	6.35323654617715	0.89593950537779	0.339139719039051	1.11993604036928	-2.33096430358	-6.55944189433564	-3235.50468099836	-3230.91231165844	-4.59236933991806
-0.974456281593377	0.946040658202626	0.600763550608833	2.41576194705107	4.62692832492178	6.40799845360797	0.931398932220136	0.368597221182677	1.13269199681535	-2.24240957794115	-6.68658698094652	-3235.20251415499	-3230.35903852458	-4.84347563040749
-0.97765279264393	0.95903696204675	0.582595394415116	2.43501855564248	4.6521289042637	6.44472909909706	0.871693736816186	0.303423896907929	1.1092968340108	-2.51172685941315	-6.28314596245793	-3237.77021321014	-3232.83492776887	-4.93528544127202
-0.970050943530839	0.94001640536696	0.609065127276384	2.3259911458493	4.63375392663585	6.40786329221712	0.918151626621065	0.34882680983453	1.1421580562813	-2.31232518186165	-6.59000365956077	-3235.57655146542	-3230.92750162809	-4.64904983732984
-0.97759888774499	0.959237828871378	0.587114502648548	2.41247797351543	4.60130651960786	6.38963306331105	0.9327127644871	0.346435011472165	1.07330745244241	-2.42196079167278	-6.52567995232107	-3235.48739150681	-3230.809733397	-4.67765810980945
-0.975837848540656	0.957262941096362	0.51430669817989	2.345505621969	4.56561475147375	6.38329506053601	0.932741271881877	0.342282876295238	1.06599609125342	-2.49175054659186	-6.45093121653132	-3235.78954576596	-3231.03952834448	-4.75001742147881
-0.972821407150702	0.936476127617847	0.602532660425421	2.20828102376792	4.55286045409527	6.37585808547378	0.865037326004182	0.31309774903791	1.10852602576803	-2.40762399166156	-6.47404065591082	-3238.19561270602	-3233.56875186452	-4.62686084149928
-0.970050943530839	0.94001640536696	0.609065127276384	2.3259911458493	4.63375392663585	6.40786329221712	0.918151626621065	0.34882680983453	1.1421580562813	-2.31232518186165	-6.59000365956077	-3235.57655146542	-3230.92750162809	-4.64904983732984
-0.970188643874213	0.940677218545173	0.477066402411567	2.23303249598295	4.59634280411061	6.41102322503277	0.870680369172192	0.329326467981164	1.07912889834986	-2.41504286251727	-6.48322817254846	-3242.51368426507	-3237.90238814258	-4.61129612249152
-0.974502556950005	0.942287086569766	0.596912188386569	2.42505561182637	4.57920659224052	6.44558365057625	0.961938579874176	0.377786857957799	1.21603387913201	-2.2476348114398	-6.70609841911018	-3236.68152108964	-3231.59631307583	-5.08520801380742
-0.972656287086116	0.940405206354391	0.597394524918736	2.42162957115109	4.60524751043167	6.4052918307455	0.965150902060681	0.384004402738988	1.1486211501254	-2.20936641377173	-6.7868540302897	-3236.74067933804	-3231.54473424326	-5.19594509477419
-0.97961397690089	0.950416378988887	0.543185710840695	2.1994685137229	4.43075482119066	6.41524165447921	1.00220131825724	0.361307574016519	1.11764368237058	-2.51963479537227	-6.48383790180742	-3238.59265895883	-3233.67181725662	-4.92084170220855
-0.977575713751123	0.948206495869527	0.653755617714206	2.38564867543777	4.48832999305411	6.38449064991763	0.901138515340553	0.345703510614652	1.22318499809575	-2.21945843670663	-6.6409971659111	-3237.97868609926	-3233.08340378876	-4.89528231049787
-0.978789885602578	0.966000361742428	0.527398915019295	2.50742427545009	4.69310065807502	6.51899550563031	0.956044844002478	0.327828893570805	1.0981714912364	-2.62529938961478	-6.3194166211271	-3241.22227795686	-3236.1148445007	-5.10743345616436
-0.976702818721599	0.942189891494152	0.542677358257575	2.1704122495978	4.55377984931104	6.47813410782528	0.939692809359683	0.323639251101895	1.08233483492838	-2.59925067765784	-6.35999819466988	-3239.01749310694	-3234.0273423854	-4.99015072154321
-0.97961397690089	0.950416378988887	0.543185710840695	2.1994685137229	4.43075482119066	6.41524165447921	1.00220131825724	0.361307574016519	1.11764368237058	-2.51963479537227	-6.48383790180742	-3238.59265895883	-3233.67181725662	-4.92084170220855
-0.977389960063405	0.943847594513698	0.630518867687014	2.44644698222868	4.49513222143801	6.41020923012374	0.888861767909061	0.337220865746138	1.22328944763139	-2.21430197095536	-6.70226244653489	-3241.06787594895	-3236.08558287597	-4.98229307297803
-0.97025117000856	0.943984879272953	0.573257867794223	2.39324939981284	4.64637945271264	6.36208411621137	0.89080934587394	0.339973425711573	1.12559589007867	-2.2763714686745	-6.60542950371041	-3238.79652772263	-3234.14893715352	-4.64759056911869
-0.978537058519766	0.956410151469946	0.611968414326923	2.38844706257206	4.59866203994129	6.39932649710121	0.91675050349789	0.337634678065571	1.11258949949516	-2.38871401889457	-6.46676672847698	-3234.44364523403	-3229.83611868855	-4.60752654548616
-0.977877376865962	0.952924422700735	0.520689739303149	2.26892624582174	4.47220962692245	6.40476145408559	0.877259549704811	0.324828865463576	1.09291065888936	-2.42708531616815	-6.37796362190725	-3236.97305904094	-3232.3026878765	-4.67037116444074
-0.97274681607222	0.944521484568839	0.606474433229988	2.29158748586478	4.58365851814636	6.35072296509604	0.930527568153477	0.348120162903766	1.06496904054169	-2.38523284734134	-6.59626665879444	-3237.56406231557	-3232.85029505316	-4.71376726241191
-0.975201123355353	0.943869207041062	0.592565232283061	2.30403699759495	4.53637984922007	6.43517569997234	0.870738803491714	0.302533179035589	1.17295134951831	-2.51163374568246	-6.37837580012859	-3238.76868434646	-3233.92344399572	-4.84524035074723
-0.974824359792233	0.944357381288236	0.561411693551867	2.18782469342293	4.5685781349248	6.42075257416487	0.869543209817844	0.301527539919714	1.0856548457117	-2.5164590993726	-6.25028232221607	-3236.79000128495	-3231.75736635371	-5.03263493124267
-0.977877376865962	0.952924422700735	0.520689739303149	2.26892624582174	4.47220962692245	6.40476145408559	0.877259549704811	0.324828865463576	1.09291065888936	-2.42708531616815	-6.37796362190725	-3236.97305904094	-3232.3026878765	-4.67037116444074
-0.97908287333936	0.942786405154901	0.607278580649854	2.40864113036137	4.50608898466244	6.46498805462961	0.985612704947188	0.374454425069677	1.13820812065144	-2.32385636957757	-6.67305199290845	-3240.39991153499	-3235.47747426027	-4.92243727472404
-0.974668974442984	0.943544608010255	0.607436626608238	2.1897641732525	4.50716982167809	6.37739188413016	0.923225335051304	0.363215149709148	1.13433970317907	-2.25659984329383	-6.51110777271887	-3237.74163557623	-3233.07489619731	-4.66673937892161
-0.962885232663389	0.932919981430627	0.582957717447134	2.19925836616041	4.65490764120646	6.40666429403851	0.887015276672405	0.296717162669999	1.11697101213255	-2.6477224795726	-6.26062363189451	-3240.22934692872	-3234.9770212582	-5.2523256705279
-0.974464159601235	0.951172586750544	0.560476812316312	2.38817498552507	4.63256285934922	6.47060735516634	0.915554939471819	0.33102301142664	1.1079734915356	-2.45697761275997	-6.47166665398555	-3235.30653518821	-3230.66160115403	-4.64493403418446
-0.975342838954274	0.954815182180975	0.615784182386962	2.27917006679576	4.58218889694303	6.36099226109639	0.91280868191025	0.335243392970486	1.08328546013505	-2.38986023440503	-6.3841064791442	-3238.81330105938	-3234.13441004296	-4.67889101641428
-0.977095198702641	0.95254188340984	0.53221230726118	2.22658383910234	4.50273043955681	6.36180177497717	0.858177178543912	0.306465162758233	1.14218768305051	-2.4521849192867	-6.31072794851757	-3235.31457285436	-3230.49038844678	-4.82418440758913
-0.981602780865584	0.956361721406395	0.59934956701535	2.4348964000748	4.50946621734598	6.42931318927264	0.898900195197862	0.349719968939752	1.11908609300535	-2.26988659934783	-6.5713892120339	-3237.20678060295	-3232.57522912692	-4.63155147603076
-0.974464159601235	0.951172586750544	0.560476812316312	2.38817498552507	4.63256285934922	6.47060735516634	0.915554939471819	0.33102301142664	1.1079734915356	-2.45697761275997	-6.47166665398555	-3235.30653518821	-3230.66160115403	-4.64493403418446
-0.978956565300892	0.959041117832091	0.525338448160851	2.43327865624162	4.66569546822922	6.56906060571877	0.981892080306668	0.337943017056497	1.11501522494906	-2.63980992170717	-6.34258836601091	-3242.91622265728	-3237.7581518356	-5.15807082167761
-0.97375534764244	0.952070341230074	0.537944929332817	2.37055543832433	4.64625240322512	6.50187069327504	0.998634469436415	0.333433868444505	1.08666103305673	-2.73373469984559	-6.31995905440329	-3240.41717343161	-3234.90165832507	-5.51551510653969
-0.975246268457347	0.949718261049996	0.63592873680068	2.36834278710921	4.5539614352668	6.37854776301368	0.983571030174935	0.395998430921895	1.13052281576441	-2.23381246407818	-6.69652570516217	-3237.24318872797	-3232.17721025382	-5.06597847414839
-0.968228491809075	0.931934193845722	0.636512857670629	2.22386075453571	4.65063156147384	6.42401048316709	0.927235924379281	0.330475184824457	1.17100101330509	-2.43787840554813	-6.3454240869148	-3239.4633155104	-3234.68135359638	-4.7819619140155
-0.974064849617298	0.944522286440275	0.546041688776663	2.38766148096527	4.64485858356332	6.43863384649031	0.919925761877007	0.333702593100837	1.15401449335411	-2.44302642648101	-6.5585447673487	-3241.48984762799	-3236.82761551862	-4.6622321093676
-0.973581206145346	0.944942241244264	0.549743259634888	2.26778765698451	4.53700855661171	6.41052412691342	0.973201546105052	0.350554142001755	1.14061627030793	-2.51706736522047	-6.47206120666329	-3236.18871851127	-3231.36615149041	-4.82256702086799
-0.983022418502714	0.964682024794606	0.489882384246221	2.3260814262393	4.52584079679227	6.45890572212261	0.914124996687742	0.307433050024504	1.09571064872771	-2.68703417620312	-6.22120551337796	-3239.2218380544	-3233.80542127007	-5.41641678432659
-0.968228491809075	0.931934193845722	0.636512857670629	2.22386075453571	4.65063156147384	6.42401048316709	0.927235924379281	0.330475184824457	1.17100101330509	-2.43787840554813	-6.3454240869148	-3239.4633155104	-3234.68135359638	-4.7819619140155
-0.976708239682889	0.96019181962519	0.548808622160305	2.35764400272599	4.56954739530885	6.31723382937654	0.942759412340803	0.347312736529246	1.06668134911453	-2.45916710937163	-6.46869084060055	-3238.01370928736	-3233.27949582127	-4.73421346609266
-0.97865592310955	0.943348085256827	0.601233890203357	2.27161279546947	4.46956956838128	6.37299427935054	0.953000446591424	0.380053122738572	1.13008414187249	-2.22462225745377	-6.78318043120678	-3238.92452775084	-3233.80781263665	-5.11671511418704
-0.976512976499567	0.947327600009657	0.599997832470796	2.35218653753508	4.57790458609405	6.43279165374226	0.910405865545158	0.351692679983586	1.13419307805886	-2.29456312217335	-6.58083081712208	-3235.04497945651	-3230.40850726362	-4.63647219289013
-0.972380024493067	0.936970105703759	0.590282789590935	2.33323323165025	4.58209281828517	6.37082024161256	0.97270671008683	0.369715249472261	1.09707757180705	-2.32829805952785	-6.7382882099014	-3238.76063098405	-3233.77260864253	-4.98802234151986
-0.982383836710307	0.956605805458875	0.5081458178487	2.40673255838607	4.46507380167597	6.44769439074285	0.940887692976332	0.364404395653863	1.1227664509535	-2.37263230459334	-6.55900828541781	-3239.69343409047	-3235.03114733694	-4.6622867535321
-0.976171502990223	0.949851618050374	0.609253762384144	2.4058532932957	4.52274938055856	6.39943827965749	0.970448765642694	0.38422357499556	1.11756722811021	-2.2532426790956	-6.75060942081266	-3236.10824860146	-3231.03648280305	-5.07176579840739
-0.978054097483007	0.960361516445152	0.546374107859011	2.24957817719606	4.55103835988876	6.34354205635875	0.912234527814525	0.312320389393323	1.04445844808737	-2.66052564793971	-6.26745083504146	-3240.21423032287	-3234.88733525126	-5.32689507160363
-0.972380024493067	0.936970105703759	0.590282789590935	2.33323323165025	4.58209281828517	6.37082024161256	0.97270671008683	0.369715249472261	1.09707757180705	-2.32829805952785	-6.7382882099014	-3238.76063098405	-3233.77260864253	-4.98802234151986
-0.974976967406857	0.943183018918597	0.562780702160677	2.27922419428602	4.58324566585898	6.40134477748061	0.9373137574441	0.33896604463167	1.08704147311749	-2.49281468373203	-6.45345865022129	-3237.34309915921	-3232.61464756921	-4.72845159000421
-0.974004534287254	0.949247293332201	0.59449614674431	2.27724457861136	4.48988857774857	6.31803737397517	0.955571838508217	0.363195073365464	1.09669253437945	-2.36418557416709	-6.61155603179533	-3238.90006484662	-3234.15596225658	-4.74410259003928
-0.980184703121007	0.959564136187046	0.545454513486431	2.47123399062226	4.55017038804472	6.47199609108688	0.943242679308538	0.357385537405347	1.15596145159439	-2.36418447542707	-6.53102723209064	-3236.64210914464	-3231.97240991141	-4.66969923323232
-0.972684889054445	0.942984994701777	0.613426028705204	2.3123488745039	4.54792763181803	6.33490658166889	0.945832158415193	0.362234013064407	1.139169179803	-2.32977368020823	-6.67313762730648	-3236.89871530095	-3232.10777373119	-4.79094156976384
-0.981657862083136	0.961974200888372	0.609572070977302	2.44980645739313	4.59429653832955	6.42826369083567	0.921042091844628	0.323887518550076	1.10523245022779	-2.46319437632202	-6.41200769724555	-3238.32619566725	-3233.62295215372	-4.70324351353454
-0.969036729547237	0.933831939171472	0.589836111591048	2.32631078835173	4.58941923886156	6.38985252235502	0.921799245999279	0.383249755059684	1.10752778298753	-2.14085289276099	-6.77032858545302	-3240.67037618194	-3235.51237050844	-5.1580056735037
-0.975408389942578	0.939890660530573	0.574301580713311	2.26486274458055	4.56272937448665	6.41098392579239	0.862548989704564	0.329858257211535	1.05486501798283	-2.33449766543792	-6.54671945194886	-3237.92244829065	-3233.25993400611	-4.66251428454166
-0.972684889054445	0.942984994701777	0.613426028705204	2.3123488745039	4.54792763181803	6.33490658166889	0.945832158415193	0.362234013064407	1.139169179803	-2.32977368020823	-6.67313762730648	-3236.89871530095	-3232.10777373119	-4.79094156976384
-0.976984427918209	0.953228398887916	0.535692728185582	2.42340089823094	4.61224590192926	6.42775416877455	0.951897297831196	0.374318672292858	1.04121445959169	-2.36057593440184	-6.66917211602199	-3237.26692765466	-3232.34419410098	-4.92273355367732
-0.97740168653142	0.957861537734982	0.617855571164395	2.38772194710201	4.54566289542985	6.35368440278104	0.980001455466082	0.381383624974391	1.15318093288286	-2.26907318100693	-6.71261947756251	-3239.0122307452	-3233.98826846261	-5.0239622825935
-0.978989137649889	0.942909453676344	0.609808239818301	2.20066115718384	4.44801147697086	6.44351488686225	0.868269117734496	0.317711715371273	1.15487059772765	-2.36754173019642	-6.3360179214256	-3238.51768620973	-3233.79141857456	-4.72626763516772
-0.976010089416381	0.941362850639571	0.641955364312239	2.38679204943387	4.53547718611002	6.4250806923479	0.88079515762321	0.348517971377643	1.20114770680605	-2.14424215209878	-6.63708438829721	-3238.1288059631	-3233.19559139359	-4.93321456950918
-0.972321826415356	0.942231811472071	0.574843978524546	2.21579314230006	4.59781517576952	6.39917363237463	0.857891684693734	0.298877798086778	1.18924583637741	-2.47936442676415	-6.2967625174105	-3238.84375065785	-3233.87493245732	-4.96881820052519
-0.971398304945617	0.945622794188148	0.610177920212176	2.46038533307135	4.65602851127935	6.42026364334638	0.968879178900585	0.357726559351275	1.16326287359158	-2.38405320452539	-6.60353219763256	-3236.50511775616	-3231.71907837635	-4.78603937981353
-0.976933209204691	0.947870485681895	0.58501280884766	2.23834576130388	4.49688167872547	6.36746204291794	0.868294927808633	0.346397737115476	1.06454775066431	-2.23714783384205	-6.53666943237726	-3236.83937432643	-3232.15264032468	-4.68673400175057
-0.976010089416381	0.941362850639571	0.641955364312239	2.38679204943387	4.53547718611002	6.4250806923479	0.88079515762321	0.348517971377643	1.20114770680605	-2.14424215209878	-6.63708438829721	-3238.1288059631	-3233.19559139359	-4.93321456950918
-0.975013717258096	0.959390515415268	0.574081815881933	2.50955076351801	4.65779674236551	6.43672458110507	0.941936554569645	0.357075055921585	1.14374810580829	-2.34056662332308	-6.59144113706251	-3236.74041349641	-3232.05084052252	-4.68957297389504
-0.980509005035394	0.963987581977494	0.530111991764352	2.44094474309292	4.52785910796772	6.40520587300086	0.937495253200136	0.364047417923924	1.09295759429467	-2.38587881729636	-6.56201875047079	-3239.08969479113	-3234.41859866107	-4.67109613005172
-0.981853922155108	0.957914012312073	0.631475275256551	2.40549603187545	4.51061502560893	6.4411001423015	0.947419111206316	0.363345323115209	1.14012754800582	-2.27362846450065	-6.55925150446635	-3237.2148427065	-3232.49521333713	-4.71962936937542
-0.973835026407826	0.94557838535828	0.542060769115599	2.26381164077383	4.58627866245764	6.38114493690422	0.947916440074043	0.349662600076479	1.09592747630812	-2.45572036643346	-6.52581440035459	-3236.38283480837	-3231.68232660885	-4.7005081995216
-0.968503242730506	0.942130045024864	0.566291403038839	2.14900098969282	4.60083695407907	6.31680284111535	0.918694718242719	0.302406429873276	1.09247886009656	-2.68260946040436	-6.24178745124908	-3239.79402249209	-3234.39938642271	-5.3946360693798
-0.976084745603722	0.949360761475938	0.608700987380598	2.4852875232273	4.60098722404198	6.42252257089681	0.971590764841677	0.387525720480366	1.13033230218432	-2.23276233019345	-6.75444807253259	-3235.17957360873	-3230.06648004377	-5.1130935649671
-0.973719508774886	0.946046558125394	0.546172717965776	2.18963859991209	4.51485832243398	6.34726844677698	0.891376655089541	0.31678762756895	1.1172345932564	-2.50316349207157	-6.39839078769741	-3237.15786846647	-3232.42915169146	-4.72871677500659
-0.973835026407826	0.94557838535828	0.542060769115599	2.26381164077383	4.58627866245764	6.38114493690422	0.947916440074043	0.349662600076479	1.09592747630812	-2.45572036643346	-6.52581440035459	-3236.38283480837	-3231.68232660885	-4.7005081995216
-0.978545579709311	0.945472269834548	0.586504709801053	2.31457262010551	4.44646392251528	6.4143938268873	0.958388301536707	0.383570960178283	1.13041481893022	-2.26595781193697	-6.68444009654209	-3235.53872325503	-3230.63068747191	-4.9080357831282
-0.975362116496223	0.942705551026642	0.596423177499701	2.32031949758976	4.54851125791947	6.42735511662978	0.884347149580044	0.350469324826891	1.11700889436329	-2.21318979592192	-6.62794914547272	-3235.31148421116	-3230.58667935849	-4.72480485266477
-0.976190511066404	0.940426612575663	0.538407443358988	2.16775789526974	4.48149840306176	6.38701753375536	0.879667335567553	0.324302557518888	1.04186326496315	-2.45681752891579	-6.45591574581473	-3238.00031923342	-3233.26194669291	-4.73837254050867
-0.974220701746136	0.948114620261978	0.574624787401582	2.33029301549955	4.58442879445171	6.46807770411329	1.00934550532985	0.388025532218556	1.05257226496706	-2.36628369815035	-6.59502928486536	-3241.96869697678	-3236.94512741094	-5.02356956584483
-0.979391078339478	0.950962696648678	0.581921249656567	2.28523699577037	4.51224436681755	6.36020017606904	0.914290392274398	0.351141189490401	1.12796544701915	-2.30970335674905	-6.51706615204026	-3237.259986798	-3232.65355751842	-4.60642927957773
-0.972826560029826	0.938023218940096	0.609774166322672	2.28588952938843	4.50919543360198	6.40103595310996	1.00243504423437	0.410814376552776	1.16460027939828	-2.21714441365153	-6.73843111559053	-3238.99687224935	-3233.69559746054	-5.30127478880851
-0.977905593711117	0.947997231189259	0.647805596183196	2.32023158569009	4.5333772650891	6.40412218206039	0.912862244967505	0.36021176522239	1.15518970749092	-2.18450819721456	-6.63860087584389	-3236.79953398352	-3231.97167197949	-4.82786200402472
-0.974220701746136	0.948114620261978	0.574624787401582	2.33029301549955	4.58442879445171	6.46807770411329	1.00934550532985	0.388025532218556	1.05257226496706	-2.36628369815035	-6.59502928486536	-3241.96869697678	-3236.94512741094	-5.02356956584483
-0.972122037138382	0.952091383763787	0.598500360254938	2.38819492935564	4.69405380066478	6.41997076300851	0.807333372295949	0.276632359449936	1.11836924439233	-2.47066062745361	-6.26080193706004	-3237.90065314581	-3232.71598692027	-5.18466622553528
-0.976916280362662	0.949794177665737	0.579507963191508	2.36300126172237	4.58336023452178	6.43588357099684	0.974578064781179	0.379046141637362	1.09728351855015	-2.30809489928849	-6.63213113814003	-3235.31436965229	-3230.45656924613	-4.85780040616234
-0.976337034887435	0.957916183397127	0.569447163967504	2.33806302216708	4.5916118931517	6.37883567752852	0.878818892283143	0.309312201696581	1.09312228868188	-2.48693000013541	-6.29248361104755	-3237.34724917917	-3232.46787285146	-4.8793763277026
-0.972895636187188	0.940383518701603	0.65077947196331	2.3746726412023	4.58103660493811	6.39310943933935	0.922121225005899	0.358803839340981	1.24207763977947	-2.17702510258027	-6.62292497018478	-3240.81809852237	-3235.7937209809	-5.02437754147196
-0.973592189879402	0.944240628051615	0.577516415055767	2.23064735664211	4.49876214865773	6.36092103793162	0.986380539215525	0.37199220210151	1.09785585765072	-2.3886408829711	-6.62004409430289	-3237.53372659514	-3232.67801444501	-4.85571215012773
-0.976156122317898	0.947640908848469	0.597566628652158	2.23066980922389	4.52614832442174	6.35505607296375	0.939146645089183	0.377789777261097	1.09555307272416	-2.23259620428324	-6.65407631505204	-3237.75678283336	-3232.90650856435	-4.85027426901221
-0.97773561977756	0.959865405791662	0.511713657887056	2.33667772335143	4.60615230136437	6.38205940781608	0.918976757920941	0.309234500106694	1.06873791196206	-2.66671511822082	-6.28935961937156	-3236.86908238806	-3231.60228615953	-5.26679622853658
-0.972895636187188	0.940383518701603	0.65077947196331	2.3746726412023	4.58103660493811	6.39310943933935	0.922121225005899	0.358803839340981	1.24207763977947	-2.17702510258027	-6.62292497018478	-3240.81809852237	-3235.7937209809	-5.02437754147196
-0.977978965549176	0.956966503158224	0.533974254952555	2.43072198655361	4.59596344551878	6.47744298841048	0.930699646822838	0.359260918318122	1.08462552535376	-2.36556119721103	-6.52407308124944	-3237.75599031637	-3233.10791645429	-4.64807386207222
-0.976508988961131	0.948033975396377	0.634484859073989	2.42235344040711	4.61713566472979	6.42314732572097	0.901147786299674	0.338699334081934	1.12722808520861	-2.30193101905492	-6.58007058775752	-3234.20285486275	-3229.57967623764	-4.62317862510224
-0.974863901183654	0.955228056548536	0.520072057847275	2.36030133290889	4.6551098868259	6.41930221451779	0.964337831755027	0.365228744960765	1.04572754311743	-2.4392659208966	-6.5258400267429	-3238.00193867576	-3233.16724231346	-4.83469636229723
-0.973772867129768	0.955530820417826	0.581324464034778	2.3616708744308	4.62414524691486	6.36288633714843	0.95872073618343	0.362335223320928	1.07851682069795	-2.40993854087034	-6.56444015920996	-3236.77454904659	-3232.02872931052	-4.74581973607307
-0.971563737664138	0.938340207015141	0.552567530611217	2.17518404657317	4.5404615266765	6.38573894579063	0.957576844998154	0.356815135717559	1.12442429662163	-2.42359852867321	-6.55520615975869	-3237.54248446942	-3232.83538604812	-4.70709842129673
-0.974643872433628	0.950128858150263	0.552992317540171	2.27758032467207	4.53102491398381	6.38348687326482	0.966381318711476	0.358335697695751	1.09185200254045	-2.45033515338824	-6.5149843988128	-3234.66708198452	-3229.91640227462	-4.75067970989885
-0.975444500143954	0.946742898961849	0.573936351627894	2.25787304517097	4.54671983619138	6.38804616264185	0.910464919765294	0.336039028638565	1.05491024735039	-2.44213831231863	-6.45740194505141	-3235.40390718174	-3230.70327681682	-4.70063036492375
-0.973772867129768	0.955530820417826	0.581324464034778	2.3616708744308	4.62414524691486	6.36288633714843	0.95872073618343	0.362335223320928	1.07851682069795	-2.40993854087034	-6.56444015920996	-3236.77454904659	-3232.02872931052	-4.74581973607307
-0.975299265607308	0.944867080213138	0.619264023982615	2.27665781868713	4.53118833202931	6.37879059986976	0.924313027434249	0.354562273797742	1.08695647147072	-2.31040278424247	-6.59027247635461	-3234.4910779176	-3229.81523507809	-4.67584283951599
-0.982534367428485	0.955481095116833	0.514073301189696	2.2837330808429	4.44698609897923	6.40619767552069	0.934032441273487	0.354345006905493	1.0885928156667	-2.39948838852696	-6.50119754798781	-3237.18901269545	-3232.54058963827	-4.64842305718047
-0.975987802848083	0.949288991384548	0.553816353005761	2.34317903074454	4.60117295571332	6.43260237345705	0.881298042636062	0.31428562485074	1.06161227111172	-2.48527839560895	-6.43361360964078	-3235.29919616177	-3230.54767134681	-4.7515248149666
-0.975295174741764	0.95591819383756	0.56643936134477	2.44695088035672	4.63445992840697	6.42909111130635	0.979585119002768	0.385199716305183	1.10883943242017	-2.33287660543611	-6.6325887540861	-3237.05868119473	-3232.18858349567	-4.87009769906006
-0.986456679104171	0.969893187498254	0.488377096532905	2.49143882073323	4.52090249122501	6.50389028021806	0.923107985466743	0.317286112022924	1.01748704418801	-2.65730527369845	-6.35373064346464	-3243.41359935182	-3238.13295420866	-5.28064514316384
-0.975915464361808	0.954305752566958	0.610878335273427	2.42735469232921	4.60053454262644	6.4043032351069	1.00384714579268	0.375324409715758	1.14843057362683	-2.37161965355039	-6.63332873619105	-3236.52315325696	-3231.58650782496	-4.93664543199939
-0.974688729682781	0.950684038863947	0.52910776033913	2.36736548710468	4.60208015914495	6.47682963036079	0.948004912603698	0.342638106645679	1.12632257110492	-2.52085931895979	-6.40655726473548	-3237.9087037898	-3233.12096072235	-4.78774306744676
-0.975295174741764	0.95591819383756	0.56643936134477	2.44695088035672	4.63445992840697	6.42909111130635	0.979585119002768	0.385199716305183	1.10883943242017	-2.33287660543611	-6.6325887540861	-3237.05868119473	-3232.18858349567	-4.87009769906006
-0.975792314616165	0.943193945067705	0.590587241828793	2.27149842600806	4.58530222915129	6.44058439705942	0.907156619533906	0.349551914276036	1.08322654932655	-2.3105226774184	-6.46946176212214	-3236.71804656519	-3232.09458964456	-4.62345692063332
-0.979100630832451	0.935029290353109	0.546426111377486	2.00491452617098	4.39850348046481	6.45040402007048	0.872249998028398	0.344280669319428	1.07152337174629	-2.33148749177639	-6.42236459038917	-3244.37222348391	-3239.74432648837	-4.62789699554243
-0.975732605582131	0.94741490049403	0.627020522978634	2.37784753758092	4.56543049206028	6.43035969185622	0.89382161190792	0.34055470414636	1.15879498716665	-2.31409709742297	-6.55742569086144	-3235.78471941919	-3231.16894131511	-4.61577810408098
-0.972337448376424	0.948236685574886	0.574593090829212	2.41829827388514	4.6927245003314	6.44881433326674	0.965697589654488	0.326945080159869	1.0841061574019	-2.60886619761797	-6.39383288738416	-3240.1019386233	-3235.0714648195	-5.03047380380582
-0.97347682536805	0.946021690481336	0.576588158757172	2.24320857548214	4.52971032989055	6.3229094753706	0.930502811797784	0.353170810740798	1.08531921243366	-2.35715953667256	-6.56764487630353	-3235.16199795182	-3230.5012770128	-4.66072093902091
-0.977771318138137	0.954774820968095	0.555320742592853	2.40754374189243	4.64831376059751	6.4735104656029	0.953857794650119	0.313831841170226	1.04330731348406	-2.74110171982934	-6.36162115425332	-3242.17408790841	-3236.68991887129	-5.48416903712331
-0.970762064076861	0.941253790094888	0.553374121057612	2.23335090697552	4.62134703507691	6.37490030119323	0.941785850966227	0.313501193739968	1.14136615047228	-2.64105784165622	-6.28510185472309	-3242.62475047593	-3237.4254007828	-5.19934969312524
-0.972337448376424	0.948236685574886	0.574593090829212	2.41829827388514	4.6927245003314	6.44881433326674	0.965697589654488	0.326945080159869	1.0841061574019	-2.60886619761797	-6.39383288738416	-3240.1019386233	-3235.0714648195	-5.03047380380582
-0.976155396579201	0.954537136431983	0.574352487526921	2.38157192464894	4.61997993450108	6.34246774674484	0.850823840160617	0.308089006850199	1.11191660246891	-2.40153182031775	-6.37754646079726	-3238.14878571777	-3233.44277141399	-4.70601430377327
-0.978008837869373	0.957380035431517	0.571584071869956	2.35810862465271	4.59479529379935	6.44443387373056	0.885574100514331	0.318013481037122	1.11696394234166	-2.44235731430043	-6.27099655826285	-3240.68079369557	-3235.83952355284	-4.84127014272926
-0.976087546188818	0.948380590690976	0.615650312807877	2.41175733851047	4.59536350288666	6.41406507912401	0.839775610247347	0.308963588641528	1.09794336438285	-2.30107908702108	-6.47664939044385	-3238.97228098119	-3234.29829832673	-4.67398265445247
-0.977846696138154	0.956610119726406	0.549004802958039	2.37938958258394	4.54174540172513	6.38949587238499	0.935114612461296	0.36528326607938	1.07510134205286	-2.32248144923363	-6.589794111792	-3235.25751894845	-3230.54106056407	-4.7164583843759
-0.974518380834095	0.942627798609961	0.629865985169351	2.43504117167882	4.60474406334362	6.42188165958946	0.944608092499504	0.374318373835632	1.09845335387442	-2.27870302126004	-6.73937837357029	-3240.71301043108	-3235.76525472593	-4.94775570515066
-0.974631222086576	0.944691630828062	0.611304125259292	2.3096165477266	4.51522901821195	6.36696854391481	0.925922028185269	0.364023838371946	1.12294182708152	-2.27184768599462	-6.6222954563385	-3235.28189361236	-3230.56451169144	-4.71738192092395
-0.975014053886525	0.937584120120375	0.613361209818368	2.23084846718937	4.50439681172922	6.37820372374011	0.931615397191669	0.366553839721186	1.10360793791269	-2.24712832948433	-6.67692135587864	-3235.12406364405	-3230.29823206742	-4.82583157663938
-0.977846696138154	0.956610119726406	0.549004802958039	2.37938958258394	4.54174540172513	6.38949587238499	0.935114612461296	0.36528326607938	1.07510134205286	-2.32248144923363	-6.589794111792	-3235.25751894845	-3230.54106056407	-4.7164583843759
-0.971827139746575	0.935172950000691	0.570622509988831	2.22361534607848	4.57612076233897	6.40267252466432	0.892786220960687	0.312317824855979	1.10566994613898	-2.53849283112481	-6.34803375021624	-3238.65641107236	-3233.8107878318	-4.84562324056177
-0.974097026382857	0.945341956086809	0.591458032965395	2.31751418860487	4.53517304395645	6.36393214815613	0.94836901127459	0.374055581774439	1.1388130339021	-2.28567144161704	-6.67495522550005	-3235.14862402625	-3230.31100091086	-4.83762311539666
-0.980097574820413	0.959817349780489	0.546846112407553	2.37466001663466	4.47219752272329	6.37662294770301	0.999934812062916	0.393891742527141	1.03994591892178	-2.36913038741795	-6.65211320270991	-3238.09224483275	-3232.99474377227	-5.09750106047336
-0.978224783925874	0.941115095978848	0.566702203678945	2.29739261712119	4.43317188610456	6.42532974048535	0.945487542598005	0.360898881879791	1.10538909674742	-2.35392538422358	-6.63663805288145	-3240.09140068025	-3235.35432962092	-4.73707105932736
-0.978012843642999	0.94771230584237	0.586345457561139	2.32429878930581	4.52157170169489	6.44067305785695	0.907961642200725	0.338341740801019	1.10952834695789	-2.40431441203508	-6.48610561592905	-3234.27554123275	-3229.68090829255	-4.59463294019981
-0.974502361390144	0.921836343151843	0.658784126251772	2.19954579524209	4.44416485561746	6.4207631461064	0.898717836273043	0.356374599251376	1.15568454310598	-2.16431607787592	-6.75202973849004	-3241.63619887706	-3236.61532073967	-5.02087813738932
-0.974465005580651	0.944689321813424	0.596389427458339	2.30593904758551	4.59139349549165	6.40023740497752	0.980353624544527	0.379981366353111	1.10985665598254	-2.32573237205552	-6.59599653850177	-3236.18447336732	-3231.35573182633	-4.82874154098637
-0.978224783925874	0.941115095978848	0.566702203678945	2.29739261712119	4.43317188610456	6.42532974048535	0.945487542598005	0.360898881879791	1.10538909674742	-2.35392538422358	-6.63663805288145	-3240.09140068025	-3235.35432962092	-4.73707105932736
-0.980236775560952	0.964180829539555	0.546089823003212	2.36747557141802	4.56948157026007	6.39989202471966	0.977426788423936	0.350563658741692	1.05506205962103	-2.52404507440753	-6.40461818166733	-3236.24538577745	-3231.2937377092	-4.95164806824223
-0.976701886545453	0.948990655925781	0.560356671771533	2.22851355427946	4.51907951055709	6.44594995766894	0.941925255107691	0.332456110138384	1.10069290837409	-2.54238656436294	-6.34933209919855	-3236.23786900312	-3231.36056379085	-4.87730521226885
-0.968410957726918	0.935779178029988	0.613143151989733	2.26366931393609	4.53828150771102	6.34601719764872	0.893334771950555	0.34432413080286	1.19575536303386	-2.2517846979067	-6.63514713535599	-3238.08084708945	-3233.30228180146	-4.77856528799281
-0.977561332560286	0.935087057628114	0.615997457776822	2.16484034658101	4.44932506518938	6.41638615212708	0.851964330278522	0.32446023125002	1.13024572598808	-2.24919745949514	-6.51737262295411	-3238.09045847999	-3233.44544417558	-4.64501430441636
-0.975474528148043	0.93512336001663	0.623811325374143	2.06724977271386	4.40214432837199	6.36024088779662	0.929312864353959	0.346079747777337	1.21286415608684	-2.35747463785624	-6.49330455847891	-3241.11108085947	-3236.37254090148	-4.73853995799033
-0.977236809100772	0.958069494694532	0.506247411499078	2.1940857078814	4.54513524785428	6.3909749149063	0.856497208450749	0.278821760897727	0.993713640306163	-2.70936899948666	-6.10952823335927	-3245.01820634803	-3238.77993104254	-6.23827530549083
-0.978363712931655	0.948480077534525	0.597200210640148	2.30466977671345	4.52299423699752	6.43647762864479	0.984596923014298	0.378615096730404	1.08665788676764	-2.39784964166498	-6.59844051795944	-3238.53288590896	-3233.6772829482	-4.85560296075491
-0.977561332560286	0.935087057628114	0.615997457776822	2.16484034658101	4.44932506518938	6.41638615212708	0.851964330278522	0.32446023125002	1.13024572598808	-2.24919745949514	-6.51737262295411	-3238.09045847999	-3233.44544417558	-4.64501430441636
-0.975538517925482	0.94291513687218	0.63752249963023	2.40223942489859	4.53843086377363	6.39232320951006	0.895644146228316	0.353047949975483	1.17297991665642	-2.18074643163497	-6.72936641287232	-3236.64280571012	-3231.67519826188	-4.96760744823981
-0.970281331140104	0.942979444484557	0.559446243621478	2.36386923072258	4.68315929372877	6.43499456779451	0.907600173540269	0.325757297720904	1.13252809735742	-2.47826409490557	-6.43631728272834	-3236.17582691816	-3231.50304290204	-4.6727840161258
-0.977512157511529	0.94196973541099	0.53801319540593	2.16322095250618	4.47592517135725	6.42044932804916	0.917829714452558	0.343204459862867	1.05692171656949	-2.41310809206594	-6.52529421666932	-3237.70877758224	-3233.02674975803	-4.68202782421633
-0.979676038227014	0.951256286011021	0.489595149704703	2.28127290181137	4.48821894609661	6.4599500787387	0.932265469197434	0.323699387080976	1.06226985615573	-2.64472485748551	-6.36261468656735	-3239.45731515997	-3234.356875963	-5.10043919697148
-0.973906289262983	0.946745830841898	0.538091402126489	2.26987388557448	4.57468824074887	6.41101605325527	0.893068899171649	0.326171490548634	1.07914343068482	-2.4609629211566	-6.40527428209564	-3234.32241028022	-3229.63120719081	-4.69120308941093
-0.969524844839576	0.944401911648202	0.556668330661183	2.27550893039821	4.69026409030533	6.39267732747445	0.911974384411916	0.327438850031642	1.03495179079323	-2.48318452144476	-6.40031272310538	-3238.77462973122	-3233.93554995272	-4.83907977850006
-0.974471597901916	0.946491190829054	0.526754816045081	2.26715714042544	4.62000234404387	6.40808711135185	0.872130453551122	0.302987686230773	1.06681484185003	-2.59010235990755	-6.22835762474788	-3239.31393782312	-3234.10104412656	-5.21289369656311
-0.979676038227014	0.951256286011021	0.489595149704703	2.28127290181137	4.48821894609661	6.4599500787387	0.932265469197434	0.323699387080976	1.06226985615573	-2.64472485748551	-6.36261468656735	-3239.45731515997	-3234.356875963	-5.10043919697148
-0.975012543864348	0.933655355680619	0.547284895145639	2.17375442129583	4.51526249790445	6.47962957623851	0.921260447349563	0.347397538731701	1.07987500123882	-2.39762700050605	-6.44086201847585	-3239.18034343815	-3234.53126717183	-4.64907626631245
-0.973897302717068	0.951670473939368	0.596872762485348	2.41013847202821	4.58154600967766	6.37211805880438	0.948331673253889	0.376673399252856	1.11682557233849	-2.24624072072508	-6.69192167216299	-3235.51262037919	-3230.61558816632	-4.89703221286648
-0.976631972623553	0.943856958944382	0.61965931115844	2.26104654847591	4.42799206068323	6.30993660320944	0.993543959604278	0.393813779827764	1.15783912150591	-2.25588310214115	-6.74490746125877	-3241.06627486211	-3235.88927976206	-5.17699510005392
-0.975914377306746	0.947508007081824	0.602015835137194	2.25887187081716	4.55465716862583	6.36855910587678	0.909404541559661	0.331030712168478	1.09142605195662	-2.42254176537025	-6.43505393188379	-3235.07623353273	-3230.43353603676	-4.64269749596127
-0.975393461385343	0.947188954137894	0.595014635660037	2.30988521771731	4.53821002894445	6.40575638912807	0.910572516306937	0.347098349317527	1.15337427756334	-2.32981983363869	-6.53707622398692	-3235.16943120458	-3230.55709362245	-4.61233758213084
-0.976066609732244	0.949013516482224	0.573905138780368	2.37107917897054	4.54595355538918	6.40142855600393	0.974317146473281	0.375142217190106	1.06400172033879	-2.3923901578341	-6.65992514243219	-3238.48025248408	-3233.56267189676	-4.91758058731899
-0.972618465672083	0.942389749002604	0.607818373952973	2.26726752823483	4.59174236295863	6.4069511002301	0.881445261853665	0.318586794383083	1.1045572689136	-2.41772825844935	-6.39886779848532	-3234.36624592241	-3229.70903596026	-4.65720996215554
-0.975914377306746	0.947508007081824	0.602015835137194	2.25887187081716	4.55465716862583	6.36855910587678	0.909404541559661	0.331030712168478	1.09142605195662	-2.42254176537025	-6.43505393188379	-3235.07623353273	-3230.43353603676	-4.64269749596127
-0.97286258063734	0.944211744906783	0.594455584906238	2.26996326119691	4.50990005593625	6.37803595918678	0.97735779417631	0.37124482927524	1.09921454242586	-2.36881288102524	-6.62243846264911	-3236.98849816904	-3232.1632681849	-4.82522998414026
-0.972304035502424	0.938778800985992	0.624834927498382	2.22415099808719	4.50934832911599	6.28411224634092	0.918445117255431	0.33827655844821	1.10635849193539	-2.35477897009108	-6.61952234961024	-3240.46249442708	-3235.79699640552	-4.66549802155828
-0.979686898907979	0.945235747232165	0.634754305351701	2.33483861891643	4.47933885890595	6.3679537158765	0.900800376825343	0.360614237862299	1.16125794181302	-2.18544292441002	-6.65399173579069	-3237.49961676288	-3232.66354543641	-4.83607132646696
-0.975548602864826	0.944757364163324	0.6080040424725	2.41022733700127	4.559118204974	6.39818235932938	0.939576158405061	0.363699639625303	1.10719408139935	-2.27931026067513	-6.66836683239025	-3235.95545506432	-3231.1582034504	-4.79725161392633
-0.971913470296321	0.950900737317681	0.523674631421354	2.18801986720495	4.58644239524219	6.34977747964401	0.872960320194629	0.308329712292272	1.06604419461532	-2.53350563182269	-6.28152592879398	-3237.52760013166	-3232.53329196086	-4.99430817080595
-0.971582162284063	0.94041514048818	0.567029657931101	2.19813878104273	4.59928609243173	6.38768985138876	0.806686571498725	0.272462412519423	1.13162081154711	-2.58588145223081	-6.18650736221379	-3239.60741549934	-3234.06185408195	-5.54556141738674
-0.970227182515167	0.947286608018277	0.538702576147412	2.35372262043404	4.64608608080665	6.36388098522051	0.942291975856034	0.375939328750603	1.09855535278691	-2.27753745151138	-6.66951473706824	-3238.42415607568	-3233.59466056579	-4.82949550988514
-0.975548602864826	0.944757364163324	0.6080040424725	2.41022733700127	4.559118204974	6.39818235932938	0.939576158405061	0.363699639625303	1.10719408139935	-2.27931026067513	-6.66836683239025	-3235.95545506432	-3231.1582034504	-4.79725161392633
-0.968343124963311	0.945186926398563	0.59151083207518	2.47952286315348	4.69797573981554	6.40233797567096	0.924695111436311	0.334236741975778	1.18329118292063	-2.40258536593756	-6.5846924882584	-3238.64104852655	-3233.93244904215	-4.70859948440313
-0.968447164812439	0.933961252448618	0.614849702242355	2.20568372729151	4.57497367987152	6.36307603857497	0.888222448295014	0.322831130623787	1.08778470333466	-2.41441575316947	-6.48022576096614	-3236.85664473945	-3232.23373874836	-4.62290599108998
-0.976636717543399	0.955568422960978	0.548875704948285	2.40592806817192	4.65549374226502	6.41577087044108	0.916945642794226	0.333810026005261	1.07300929677285	-2.47797677194825	-6.4527854953441	-3235.50713142312	-3230.80374509058	-4.70338633254673
-0.972344491702042	0.93999303340957	0.605842036417582	2.17218792814048	4.57915913645993	6.38809906294	0.836610588398919	0.282223579793133	1.110989050084	-2.55293204723692	-6.22558886873118	-3235.42496983977	-3230.16531647278	-5.25965336698278
-0.977723455453448	0.955561461356286	0.610064092108696	2.3132513931685	4.55163539442468	6.36730777306448	0.96582419203886	0.365212234744684	1.08638780843329	-2.38024441311892	-6.57029712851548	-3233.49474792882	-3228.73994951205	-4.75479841677144
-0.97133526355266	0.939970106738487	0.652979627901413	2.35662869041246	4.62574295911552	6.41418259583333	0.851855557919999	0.305392241299544	1.09845148009912	-2.37845465791238	-6.40168013432124	-3240.49510040085	-3235.79508052397	-4.70001987688374
-0.972368245213862	0.937819335728062	0.600333848285021	2.29993550717498	4.53678432130533	6.39509462368398	0.952108581743328	0.367659748634577	1.16483880299662	-2.30684164118953	-6.6307700100802	-3235.79823295949	-3231.00495100342	-4.79328195607142
-0.972344491702042	0.93999303340957	0.605842036417582	2.17218792814048	4.57915913645993	6.38809906294	0.836610588398919	0.282223579793133	1.110989050084	-2.55293204723692	-6.22558886873118	-3235.42496983977	-3230.16531647278	-5.25965336698278
-0.977266475639145	0.95059811339924	0.59708386302679	2.3803086484552	4.46444294592893	6.33108071870114	0.958698229411944	0.395793590630042	1.15967874563949	-2.16014532393795	-6.8065625100748	-3238.39705150971	-3233.05494923846	-5.34210227124403
-0.977042699657193	0.949643993259204	0.591257854190908	2.33283154382816	4.52728312258687	6.41387930431031	0.992771299631738	0.378759127720667	1.12696088803361	-2.37409630708786	-6.64007025273931	-3234.73571288331	-3229.83546152302	-4.90025136029136
-0.972505009659125	0.954381067921826	0.553155622497138	2.37529652016767	4.63790921040123	6.39969358115147	0.908842031256129	0.314799297857763	1.12537515674956	-2.56291943237425	-6.30391157680844	-3232.83265480428	-3227.8835181221	-4.94913668217851
-0.972536654095456	0.947640436888652	0.586021722794387	2.39909174313928	4.6009690432122	6.43439097636212	0.926002460372375	0.353505791434257	1.17770562832877	-2.34378260891304	-6.52847095074226	-3237.30667641244	-3232.64308861624	-4.66358779620234
-0.97573236849131	0.948799621787742	0.551981152974923	2.26037653478851	4.5211502356135	6.41081946547637	0.948898150157795	0.363051004337343	1.10376032637113	-2.38068468710494	-6.55175406323621	-3235.233195125	-3230.55086512069	-4.68233000431099
-0.978148853705037	0.957347818447258	0.609256437162416	2.42549524253424	4.57295174434796	6.37919843671267	0.942849051071898	0.366099555820014	1.10530257394682	-2.27453916569066	-6.61670637999627	-3236.01296706735	-3231.26115090419	-4.75181616315671
-0.97783558100881	0.950632484617999	0.570175749280019	2.29081816360277	4.51930193179097	6.45403036744381	0.906701949098564	0.334407034662545	1.08433173539478	-2.40080523855212	-6.45751782397136	-3234.85037990802	-3230.22546249113	-4.62491741689797
-0.972536654095456	0.947640436888652	0.586021722794387	2.39909174313928	4.6009690432122	6.43439097636212	0.926002460372375	0.353505791434257	1.17770562832877	-2.34378260891304	-6.52847095074226	-3237.30667641244	-3232.64308861624	-4.66358779620234
-0.974841848831014	0.946475327472357	0.586780249915003	2.35581673768474	4.56114503976901	6.45249505641403	0.964675278514668	0.383060956143161	1.09550332700633	-2.30333816775667	-6.62020947709153	-3235.87608662234	-3231.04716828435	-4.82891833798436
-0.978773384877435	0.942555629818782	0.554538479703932	2.20436299929118	4.45288436091061	6.41948081116102	0.844400615541985	0.313540353083433	1.0976281096097	-2.42412954270154	-6.44549727005995	-3239.07897301369	-3234.42421338004	-4.65475963364935
-0.973492079526322	0.929532503871388	0.58714774411035	2.2266570498291	4.52629997431873	6.42086311803251	0.873354380130326	0.329609859647638	1.10559410022828	-2.31076071842532	-6.57208920189342	-3239.26515457069	-3234.65465166104	-4.6105029096568
-0.975168140467508	0.950327267245113	0.565582060860947	2.47916297006489	4.51973497572661	6.41006206080881	1.00599678163008	0.393532240968506	1.11470874736093	-2.2967981174036	-6.80119032668524	-3240.45237338804	-3235.15606383713	-5.29630955090866
-0.971845249429884	0.9401268749864	0.525247334078146	2.20121929804183	4.53678103862858	6.392473611911	0.96375021958341	0.365807786156252	1.0840240346694	-2.40087926315713	-6.61257114211075	-3238.54772694867	-3233.76008157056	-4.78764537810355
-0.974201125586564	0.938874211566453	0.617068620065559	2.35789623799306	4.51739649009888	6.39925888514412	1.00732239072017	0.430886318830553	1.10769815649653	-2.13518634066884	-6.94683636430367	-3238.0810763781	-3231.99360021291	-6.08747616519679
-0.973018287863993	0.942506833414662	0.490063350827668	2.10586573426766	4.48325531836366	6.3554039492694	0.927120866260108	0.326352862785088	1.05363856693345	-2.60029977640274	-6.35670554885446	-3237.82196651273	-3232.80239148112	-5.0195750316118
-0.975168140467508	0.950327267245113	0.565582060860947	2.47916297006489	4.51973497572661	6.41006206080881	1.00599678163008	0.393532240968506	1.11470874736093	-2.2967981174036	-6.80119032668524	-3240.45237338804	-3235.15606383713	-5.29630955090866
-0.969035209322999	0.937657428335048	0.604186584336412	2.27577896208943	4.6101153228982	6.36828481798877	0.879652714133084	0.334935113880098	1.17014518998384	-2.28313931782508	-6.4995974557308	-3237.90296287601	-3233.2720090466	-4.63095382941057
-0.974874311671452	0.951092847726691	0.567231353971952	2.33787037571118	4.60905281293571	6.42279436509637	0.923037672217402	0.343410748085265	1.10235701016318	-2.41439846353061	-6.4395521055547	-3235.24973301983	-3230.6143860805	-4.63534693933441
-0.97618861107089	0.939112268185745	0.657640944317408	2.3411479448588	4.53160912282884	6.39038440329469	0.871114225868819	0.335906249553294	1.15892159798727	-2.21362629832141	-6.5969025767033	-3235.61906609169	-3230.89946415596	-4.71960193572511
-0.974858383971982	0.953218189575763	0.653153995836287	2.4133841957328	4.57845337112477	6.32717336909728	0.889816998304437	0.336000039768997	1.07620590381537	-2.27525205469282	-6.61050049425857	-3242.34381339511	-3237.65171837554	-4.69209501957389
-0.974331326955068	0.945708825425038	0.614513305428652	2.42487429244141	4.60979310710364	6.41960326111536	0.914411235613229	0.357564001552211	1.13260072679343	-2.27571620750103	-6.6197027572098	-3236.21731465393	-3231.52850553463	-4.68880911929943
-0.973419078163971	0.943822786601575	0.566614209263635	2.27366732329766	4.52922048067014	6.37896329837377	0.930966448742847	0.33967269128396	1.12296168478387	-2.45322318915073	-6.5044006991372	-3234.770117315	-3230.11818096426	-4.65193635074337
-0.977668694374614	0.952612550927376	0.604208846313523	2.33115468894251	4.54038163354301	6.40139918881064	1.02445384537896	0.390575825679907	1.10293221824591	-2.35308772943197	-6.65412802549748	-3238.02882818325	-3232.9565342379	-5.07229394535132
-0.974858383971982	0.953218189575763	0.653153995836287	2.4133841957328	4.57845337112477	6.32717336909728	0.889816998304437	0.336000039768997	1.07620590381537	-2.27525205469282	-6.61050049425857	-3242.34381339511	-3237.65171837554	-4.69209501957389
-0.977179441697282	0.951396186868051	0.570616307909798	2.30112620041364	4.53572774967355	6.41524365729159	0.988095991040952	0.368521050316953	1.1447667748988	-2.42163920128364	-6.53222191854109	-3235.47933030917	-3230.66958436435	-4.80974594482397
-0.974079208502631	0.939848786719665	0.592199776984258	2.25804435355551	4.57372016817273	6.40682470518389	0.916337279114583	0.348119964640397	1.05722565000384	-2.33310284972796	-6.6103992327086	-3237.08969250124	-3232.36746272819	-4.72222977304715
-0.972505009659125	0.954381067921826	0.553155622497138	2.37529652016767	4.63790921040123	6.39969358115147	0.908842031256129	0.314799297857763	1.12537515674956	-2.56291943237425	-6.30391157680844	-3232.83265480428	-3227.8835181221	-4.94913668217851
-0.974720477237693	0.947456786025649	0.56120942474972	2.33269544583349	4.55643073991061	6.42273604469972	0.925982967435869	0.344393022451985	1.12119411845223	-2.3924151662598	-6.52270970432807	-3234.17978034776	-3229.56481008782	-4.61497025994845
-0.975159017353012	0.956479684123798	0.619435303706172	2.44748741787563	4.60362790651578	6.34390558834221	0.994587076978538	0.394162983689256	1.1353136966076	-2.2800070904749	-6.74561579720021	-3237.34730036794	-3232.20158727403	-5.1457130939088
-0.977265359492237	0.954489092252935	0.533154514062417	2.35238998910258	4.54999041605445	6.41407388147906	0.920288555190102	0.338246297125217	1.09901450624858	-2.49224296955193	-6.46332288271041	-3236.12149467613	-3231.44089085948	-4.68060381664838
-0.978852571764947	0.958831858943844	0.536968582136704	2.39462735218439	4.64749763395136	6.44552441605968	0.936217620081854	0.314454668279729	1.04319247245025	-2.67320576555893	-6.33462845749855	-3237.48391116416	-3232.19650121262	-5.28740995154354
-0.974720477237693	0.947456786025649	0.56120942474972	2.33269544583349	4.55643073991061	6.42273604469972	0.925982967435869	0.344393022451985	1.12119411845223	-2.3924151662598	-6.52270970432807	-3234.17978034776	-3229.56481008782	-4.61497025994845
-0.975907602585822	0.939394570760101	0.654605811112089	2.25413177347409	4.52857452840844	6.40773588443094	0.9037372419968	0.34364474926121	1.13384509053916	-2.24363897438219	-6.49252284535028	-3239.89586585639	-3235.25123877738	-4.64462707901413
-0.978945861764948	0.945306713951645	0.572746155821934	2.31267707140732	4.44659779105998	6.44832398438699	0.944732380783756	0.369773033054582	1.13111993004301	-2.27419016742568	-6.65298935818996	-3236.53853826993	-3231.74052884569	-4.79800942424603
-0.975650261890677	0.954429656025019	0.61610683366005	2.47997952384969	4.65190205583283	6.435695428021	0.974579112839345	0.36290581390561	1.09213013370756	-2.36650542313002	-6.60093190708098	-3236.32941285781	-3231.53655083989	-4.79286201792187
-0.972384083930613	0.942786195763107	0.623835602203704	2.16963096859763	4.57465881568483	6.30934614550308	0.766807388998785	0.272373888615734	1.11720631587609	-2.3741904210688	-6.24832208668162	-3240.00938486121	-3234.67661223977	-5.33277262144007
-0.967178762363959	0.943970159711333	0.591357692600562	2.38731683887572	4.70205037794887	6.37590716209695	0.927820932877768	0.335502478235126	1.13997319549124	-2.3981844310556	-6.53204332771745	-3237.59355776621	-3232.95893381337	-4.63462395284296
-0.976418176072935	0.950258548806588	0.592888509262742	2.38304352311026	4.57176417656089	6.41258845153484	0.861246979783173	0.318419986691176	1.17301831140959	-2.34396503811412	-6.49095735142145	-3236.83968775145	-3232.19930651542	-4.64038123602325
-0.978798989955265	0.945968887613244	0.588954684831116	2.29799414957195	4.5191820732518	6.41106723110921	0.898414234184125	0.334920360136229	1.11146251250124	-2.39674389188458	-6.47741044316832	-3236.63015443375	-3232.04431348194	-4.58584095181381
-0.972384083930613	0.942786195763107	0.623835602203704	2.16963096859763	4.57465881568483	6.30934614550308	0.766807388998785	0.272373888615734	1.11720631587609	-2.3741904210688	-6.24832208668162	-3240.00938486121	-3234.67661223977	-5.33277262144007
-0.974310270335871	0.939346671760961	0.61659415425062	2.3097322580748	4.5877147901115	6.41853626198611	0.906363512447525	0.341483951697922	1.11603750764644	-2.34057710650911	-6.54696437458325	-3236.39799056415	-3231.80324823922	-4.59474232492732
-0.969903692534884	0.940517025693595	0.53436954029799	2.26653105980276	4.57672807798511	6.38924068763415	0.960380945103597	0.364180157815591	1.09429274525231	-2.40357253453758	-6.60504062574717	-3237.57707461841	-3232.81822637738	-4.75884824102692
-0.971777807708464	0.94819770428958	0.565416779715228	2.25618463197755	4.57198630031088	6.35344233948415	0.884532010880672	0.319427599524743	1.05145641637361	-2.4788777059194	-6.42136359552128	-3237.48419759245	-3232.72194453202	-4.76225306043044
-0.971106229730629	0.940113862549569	0.577413772787475	2.24031246157268	4.58124783930189	6.38904718297313	0.87525580742579	0.325403420654574	1.08824857242339	-2.40096328713214	-6.41349607980587	-3235.96518363465	-3231.3315135228	-4.63367011184955
-0.97747096042347	0.956963944649394	0.567329219602791	2.53024440061429	4.63810657532812	6.44341196919115	0.950366324232647	0.355387677711872	1.11276932087111	-2.35810382624362	-6.61844403199641	-3236.92135157581	-3232.19853971595	-4.72281185986336
-0.971086421977218	0.947366677728282	0.648655198296054	2.36343399046977	4.60202175610384	6.28543347266817	0.913824820832225	0.356348128364737	1.13255303299086	-2.23945450688645	-6.65502975663167	-3239.46172390521	-3234.70159535151	-4.76012855370611
-0.977533792613593	0.95789404036979	0.560474937404944	2.49459771176761	4.5927425199565	6.42519210537701	0.972386150936414	0.369701635613961	1.16129036356834	-2.33097302587228	-6.60144697703741	-3236.65887313767	-3231.84878611238	-4.81008702528949
-0.971106229730629	0.940113862549569	0.577413772787475	2.24031246157268	4.58124783930189	6.38904718297313	0.87525580742579	0.325403420654574	1.08824857242339	-2.40096328713214	-6.41349607980587	-3235.96518363465	-3231.3315135228	-4.63367011184955
-0.976469326718522	0.950582347239538	0.54252005992229	2.32133983757684	4.50692638644228	6.42419287307669	1.01308723904995	0.389273806995458	1.14871910591914	-2.39152382968337	-6.6493860482652	-3236.6840829068	-3231.66080665246	-5.02327625433833
-0.970956108332524	0.937998912724506	0.597841542355332	2.3629831885111	4.596110731792	6.34630682462561	0.954072003716749	0.368486664856612	1.09028614409598	-2.28215191899789	-6.76140355404054	-3239.44489171008	-3234.43269845262	-5.01219325746102
-0.976970566596256	0.956010786726726	0.499074763009273	2.38950574725391	4.60508293757181	6.43570537695048	0.972365098132644	0.348894328237533	1.04806933526179	-2.55470016258252	-6.45030084187157	-3236.02603395516	-3231.05633183579	-4.96970211937614
-0.974610107763615	0.943245922639809	0.633882680747286	2.23692825412392	4.52241443524736	6.35105376964675	0.918827934742581	0.350615507908219	1.16326986685086	-2.32388605060773	-6.64083948876605	-3241.33845915706	-3236.62533937506	-4.71311978199762
-0.97313870078442	0.945216251245311	0.582919713972966	2.43532498930862	4.62003603930127	6.38627352293623	0.924044607357141	0.365454461843678	1.13566988863031	-2.24986571520858	-6.75036215180857	-3237.30363981853	-3232.37071103956	-4.93292877897583
-0.981747489494412	0.966217252457759	0.625780239378293	2.4495483213865	4.54389610251337	6.37814096738071	0.972397684976663	0.377075406882933	1.03496873720926	-2.33062658017709	-6.5985194837346	-3241.67240738392	-3236.73911094063	-4.93329644328535
-0.97257087453881	0.940317536164268	0.51349260442989	2.14499476299725	4.51603326210197	6.36457425012273	0.931407618265848	0.34216826649664	1.06210332886994	-2.51313790684957	-6.45140785813135	-3238.51317053449	-3233.73466439447	-4.77850614001394
-0.974610107763615	0.943245922639809	0.633882680747286	2.23692825412392	4.52241443524736	6.35105376964675	0.918827934742581	0.350615507908219	1.16326986685086	-2.32388605060773	-6.64083948876605	-3241.33845915706	-3236.62533937506	-4.71311978199762
-0.979657993267306	0.955606702900865	0.589800117712393	2.41026704093487	4.52952957260543	6.38077875864021	0.944886944621459	0.366901196211781	1.09717084158249	-2.28685260075631	-6.62849536799414	-3234.79589499704	-3230.02984649531	-4.76604850172809
-0.976308923297976	0.951963146651447	0.606534379833797	2.43552796148136	4.61424966499161	6.41682986649635	0.897093781431598	0.358742479533758	1.16000793399935	-2.20606182830451	-6.59618799160598	-3239.61650045428	-3234.87565801505	-4.74084243923564
-0.981911927647164	0.947949394077593	0.692710947022279	2.49238548755202	4.49029011273653	6.41562520764238	0.953197498295202	0.381008710154551	1.16362704290863	-2.1763882370028	-6.84346098010291	-3246.68240798995	-3241.31638157139	-5.3660264185618
-0.978509175518504	0.954998882204701	0.578597616733108	2.49553242826705	4.52623492412728	6.3830728881721	0.98196116116383	0.39811842933923	1.09481549448775	-2.25661134629514	-6.79689256257309	-3238.00528668666	-3232.74810709779	-5.2571795888746
-0.975834498621965	0.939359576878823	0.587330783447491	2.26336603113905	4.48205668154079	6.38765361045929	0.834247974399328	0.320566521622903	1.16445863529307	-2.24964195320619	-6.52819714583157	-3236.11202871935	-3231.41493337902	-4.69709534033047
-0.976957692460823	0.950828803604638	0.53948286079142	2.33883358454763	4.58973920857764	6.39732902995113	0.950504333916809	0.368691554936149	1.05176472957318	-2.35870537987354	-6.55105974308838	-3238.47586474668	-3233.7012114021	-4.77465334457746
-0.97988324030277	0.957322496108743	0.569884089354466	2.28707092868867	4.53743875840933	6.43728584902788	0.942093297656111	0.332815112225412	1.12027359341579	-2.55930832203212	-6.3555236785165	-3236.14230181484	-3231.25515910104	-4.88714271379505
-0.978509175518504	0.954998882204701	0.578597616733108	2.49553242826705	4.52623492412728	6.3830728881721	0.98196116116383	0.39811842933923	1.09481549448775	-2.25661134629514	-6.79689256257309	-3238.00528668666	-3232.74810709779	-5.2571795888746
-0.979291174210064	0.950170181666037	0.599559871400326	2.24204185090227	4.46269433290764	6.38662845454829	0.934547363559868	0.35307326482597	1.1420312302642	-2.34550879672264	-6.48694466196523	-3234.77650910903	-3230.14026062944	-4.63624847959463
-0.973131944634075	0.953553781689797	0.558633739177289	2.39111444868949	4.64007570054585	6.43071762971835	0.98579597907514	0.340261920700701	1.11104212073011	-2.55993746281547	-6.43800928482206	-3238.14259769197	-3233.20808120689	-4.93451648507352
-0.977011400212492	0.951547706208226	0.60259294794784	2.24666274213788	4.5697617355829	6.3796760682164	0.889089605358632	0.314008777553797	1.08316920345951	-2.48435457796805	-6.33357194322093	-3235.19658513386	-3230.38285320305	-4.81373193081064
-0.976102271582279	0.950787161493807	0.567148685809968	2.277511483104	4.56058427287234	6.36867798677109	0.844407663435283	0.301356525946579	1.11547793375201	-2.45729579422684	-6.32256412347316	-3236.9309105986	-3232.09489150905	-4.83601908954736
-0.976860574351658	0.944083100560656	0.63455587334802	2.31134645830095	4.48402598295393	6.40356983478301	0.915018887678385	0.365338779106615	1.1394700332382	-2.20176484837428	-6.71277250076969	-3237.52174776916	-3232.61659515903	-4.90515261012972
-0.976937977855906	0.9503851563094	0.582948457347651	2.33955233694566	4.61610823394794	6.42354042462963	0.923133395850269	0.344854404197129	1.08052311364496	-2.39123902254956	-6.47783269186202	-3236.3309606694	-3231.69228733345	-4.63867333594481
-0.972904344442234	0.952914161051081	0.561108153497973	2.39367703124006	4.64684870171065	6.37071375344046	0.885282858643129	0.315015532179825	1.1047437576747	-2.49886693989243	-6.42178417049809	-3237.49245149128	-3232.77950719696	-4.71294429431811
-0.976102271582279	0.950787161493807	0.567148685809968	2.277511483104	4.56058427287234	6.36867798677109	0.844407663435283	0.301356525946579	1.11547793375201	-2.45729579422684	-6.32256412347316	-3236.9309105986	-3232.09489150905	-4.83601908954736
-0.972909172721016	0.943504658599361	0.641009817943906	2.32107906151189	4.62433625827576	6.37634107767796	0.898188124636264	0.335211395044952	1.12438546375028	-2.30696298158306	-6.51163887630176	-3235.43280322542	-3230.83753739548	-4.59526582994039
-0.979668734065945	0.954703840764331	0.629515173975908	2.27234887591661	4.51882706627283	6.40880475878183	0.833081483595511	0.289400712848053	1.07590471399576	-2.45586774201803	-6.25685101322002	-3243.55055240109	-3238.48162100737	-5.06893139371956
-0.975894228892918	0.947929144720907	0.54358712452167	2.42568936458014	4.6094404466237	6.43836248978841	0.915908761332331	0.349487211500442	1.10526667875918	-2.35415305066172	-6.63284020825274	-3237.529350703	-3232.85939613314	-4.66995456985981
-0.975601655544367	0.946555900039076	0.573711382906875	2.35060972441775	4.54440289640088	6.42509363543498	0.955844362001985	0.358800774682741	1.10682257212932	-2.38895694074429	-6.60372199242836	-3234.54267407718	-3229.8140334312	-4.72864064598449
-0.972624427652632	0.945854958816032	0.535591496687488	2.1927000722422	4.57051336813439	6.36757752090222	0.90117125183067	0.327193102242618	1.04594656837378	-2.47582942558181	-6.40413735248038	-3234.92280221956	-3230.14085673183	-4.78194548773288
-0.971185472576591	0.94213024987867	0.615373956326848	2.26072466412008	4.60625384042869	6.38760755857174	0.875422483149709	0.30857956365715	1.14979033882259	-2.45717017017602	-6.4190493752479	-3238.14535586771	-3233.43981714372	-4.70553872398518
-0.967063496032489	0.943767838571022	0.597702837753145	2.33140355773357	4.70180327145071	6.42133248017779	0.922839900952201	0.308443989441046	1.13495134550671	-2.61764737304798	-6.25208317632171	-3239.21696314661	-3234.02589172827	-5.19107141833626
-0.975601655544367	0.946555900039076	0.573711382906875	2.35060972441775	4.54440289640088	6.42509363543498	0.955844362001985	0.358800774682741	1.10682257212932	-2.38895694074429	-6.60372199242836	-3234.54267407718	-3229.8140334312	-4.72864064598449
-0.979787100808868	0.956278857821609	0.627274588973851	2.45122189177094	4.52239766938165	6.46766127140017	0.883673816016579	0.330341841402547	1.14515508212221	-2.30562730691212	-6.45737995618711	-3239.56591560519	-3234.95923177802	-4.60668382716624
-0.970375896098837	0.937655771023117	0.611946981728018	2.30073404110027	4.53731676441328	6.37655663174088	0.942477167529722	0.377510203468016	1.10375720425012	-2.2148932531017	-6.71798329666974	-3237.91394041512	-3232.94476253099	-4.96917788412849
-0.982440746379186	0.954700981239115	0.606415288826186	2.44418351085898	4.48209946231787	6.45196635951489	0.96714387494403	0.410550591314767	1.09143748594392	-2.14779944240504	-6.76252816411584	-3239.24866191178	-3233.92172657392	-5.32693533785912
-0.981234206949737	0.953525170511816	0.533871340674002	2.25367855053629	4.42544499795005	6.40952868671263	0.910960298270934	0.325712097399782	1.14328847020329	-2.50957761042403	-6.37761371326012	-3237.44841305642	-3232.68919146201	-4.759221594412
-0.977117383508325	0.951085591368261	0.590196034089343	2.33853784133221	4.57559355572793	6.43469639947006	0.94442084226496	0.365545463672216	1.05123248106133	-2.32876757198947	-6.60975469672228	-3236.16995944327	-3231.36763516309	-4.80232428017809
-0.980879389951243	0.949077826307177	0.575866595122304	2.43625476259545	4.41628004465518	6.44930741479159	1.03106197829788	0.443928516400668	1.18875357027274	-2.14349914353722	-6.9343278584621	-3241.71268046388	-3235.4667074505	-6.24597301337176
-0.965112016296853	0.945714047971597	0.570678175096135	2.29547491750996	4.7245676929628	6.28918202747364	0.879986315959553	0.308295440933857	1.11967104345803	-2.45627176670807	-6.44290479244988	-3243.80804138871	-3239.12553088589	-4.68251050282153
-0.981234206949737	0.953525170511816	0.533871340674002	2.25367855053629	4.42544499795005	6.40952868671263	0.910960298270934	0.325712097399782	1.14328847020329	-2.50957761042403	-6.37761371326012	-3237.44841305642	-3232.68919146201	-4.759221594412
-0.979405525545856	0.957387468504319	0.594430283824483	2.55146464498939	4.57132607911811	6.49239896541939	0.909553421671478	0.337763310173531	1.17667640894643	-2.34695918605551	-6.57853988203907	-3238.64608400979	-3233.98370460939	-4.66237940040592
-0.975962123661402	0.942366418518087	0.634355834015834	2.23647852719481	4.47357906646436	6.31060350747204	0.909240719922034	0.355886260464782	1.19268753225201	-2.21177865505385	-6.63672485009307	-3238.43963195412	-3233.60224900459	-4.83738294952819
-0.974169599690151	0.942648135944506	0.548739939540553	2.34027619513866	4.5110520518347	6.38665818467444	1.02213295766461	0.421609349254748	1.13401926914755	-2.24608331715752	-6.82733998307274	-3239.55872336841	-3233.99280018951	-5.56592317890674
-0.978602544904653	0.951170017728182	0.582713338982088	2.37551157004106	4.51849266499159	6.35971863122598	0.941522237747666	0.40277439401862	1.07278512733331	-2.15554870353339	-6.86074666683172	-3239.60846498132	-3234.11218855653	-5.49627642478936
-0.98037299538462	0.950757912806322	0.571317394533186	2.39512979954729	4.47005238078417	6.43630370838374	0.933868311170696	0.373404171362437	1.12986609354128	-2.24222338408009	-6.74401344095621	-3237.0007128165	-3232.04462118191	-4.95609163458598
-0.980620295160103	0.961481072671694	0.568737644637585	2.50304506256044	4.56125812624666	6.44656559008922	0.94524113230091	0.361020565814059	1.12935463080385	-2.36502287936553	-6.5820731157176	-3236.06133655651	-3231.37807964196	-4.68325691455047
-0.973355435398055	0.951725304557985	0.541625323410348	2.34595956045605	4.59818619543608	6.41406827302154	0.99121567273412	0.353677241682548	1.13856757909741	-2.52874781060782	-6.45305749036945	-3236.18249199728	-3231.28174533041	-4.90074666686811
-0.978602544904653	0.951170017728182	0.582713338982088	2.37551157004106	4.51849266499159	6.35971863122598	0.941522237747666	0.40277439401862	1.07278512733331	-2.15554870353339	-6.86074666683172	-3239.60846498132	-3234.11218855653	-5.49627642478936
-0.971157600641605	0.933199379030789	0.577646547308547	2.16452348664046	4.5460595245644	6.4116415597532	0.867447380062192	0.320668008008865	1.10972047209605	-2.37839901768505	-6.42559040699232	-3236.87608751962	-3232.26024889265	-4.6158386269688
-0.980537311824848	0.949278078139463	0.569077275570076	2.27315598724046	4.44282281721902	6.41506138830882	0.93655027484402	0.367807782620889	1.1488523120589	-2.31252016625204	-6.60772322510136	-3237.01175884742	-3232.29685236322	-4.71490648420682
-0.975302209162753	0.9549543823305	0.538574198831622	2.393420706204	4.62853032289113	6.42218912377174	0.928979668762161	0.337013702925717	1.12069720307997	-2.43137318509678	-6.40750702801482	-3237.45300440958	-3232.78029321088	-4.67271119869424
-0.977022829768345	0.949997661093805	0.623933400095943	2.25496684884758	4.56089640752792	6.35353918252801	0.883993511030569	0.317653042998594	1.06500425908351	-2.4081074557602	-6.36943618156685	-3237.374195627	-3232.63652093723	-4.73767468976252
-0.977192802623079	0.95084212537157	0.584241271546343	2.36897108478659	4.51887054033051	6.41742144590804	0.95354540396287	0.375354570869023	1.13579881682215	-2.27442022538398	-6.67452628804012	-3234.36304095272	-3229.5040114369	-4.85902951582015
-0.975137075400696	0.948181374991096	0.593086424011506	2.31583813837203	4.52049595785066	6.37086060376638	0.968418378521429	0.374368526603493	1.14206586569469	-2.3261689617678	-6.6182849030217	-3235.57356167649	-3230.76874416157	-4.80481751491391
-0.975806955205536	0.952449646501016	0.593915998623521	2.42249732585279	4.55553204805734	6.4328679083569	1.03282433219687	0.402278002277184	1.13032378041724	-2.34585750113402	-6.7785777087792	-3240.25805954042	-3234.89980407246	-5.35825546795918
-0.977022829768345	0.949997661093805	0.623933400095943	2.25496684884758	4.56089640752792	6.35353918252801	0.883993511030569	0.317653042998594	1.06500425908351	-2.4081074557602	-6.36943618156685	-3237.374195627	-3232.63652093723	-4.73767468976252
-0.974362432736445	0.943011714308001	0.586055492347734	2.34708886373205	4.56908144567786	6.44655612154751	0.920778035487827	0.370780955128905	1.08726438968461	-2.2643136253185	-6.58583630812057	-3236.01838404703	-3231.30572725157	-4.71265679546071
-0.973105104468616	0.956279225011111	0.574041605772743	2.36227583093737	4.59381074746634	6.39148635939776	0.907741717944386	0.329362786863879	1.05666640834172	-2.45912107938102	-6.40228145020128	-3239.10133481423	-3234.35553211674	-4.7458026974904
-0.980545110272746	0.960032026047349	0.5009705382284	2.34879998908429	4.62154258505422	6.52420539160012	0.914597933418488	0.292945902466653	1.09540639279992	-2.79045455056044	-6.14793929705275	-3239.81903011287	-3233.82133873614	-5.99769137672573
-0.978579217985889	0.943807574963822	0.550085670142647	2.29510613679225	4.53743857957644	6.52207625742882	0.858448516571058	0.323130923843544	1.10890512882471	-2.40539787275568	-6.40038186037937	-3239.19329635526	-3234.56052649133	-4.63276986393188
-0.976039991176443	0.949857321762404	0.532987955990644	2.30637822286341	4.5391259577409	6.39531182793346	0.862802968035621	0.314876016525331	1.03976725477846	-2.45157606580539	-6.47747488616072	-3238.74874928814	-3233.98890360473	-4.75984568341622
-0.970458778766348	0.944353252236726	0.606381823647255	2.24068881578252	4.63805888188305	6.39211815931814	0.833891767884856	0.279111520919518	1.09688332508442	-2.56210619194491	-6.19689243433556	-3236.5537711741	-3231.17365226262	-5.38011891148591
-0.973726929181252	0.954336032369289	0.538940390567792	2.29550907298386	4.5971887353481	6.37608862969741	0.991241978748136	0.342383548598245	1.05553957707152	-2.61239500634858	-6.45013748233764	-3238.12476132935	-3233.01042859865	-5.11433273069585
-0.978579217985889	0.943807574963822	0.550085670142647	2.29510613679225	4.53743857957644	6.52207625742882	0.858448516571058	0.323130923843544	1.10890512882471	-2.40539787275568	-6.40038186037937	-3239.19329635526	-3234.56052649133	-4.63276986393188
