# Supplementary material for: Linking functional traits and demography to model species-rich communities
Source: Nat Commun. 2021 May 11;12:2724. doi: 10.1038/s41467-021-22630-1 (PMC8113445; doi:10.1038/s41467-021-22630-1)
Supplement: Supplementary file 4 — Source Data [file 41467_2021_22630_MOESM4_ESM.zip › SourceData/Figure3B.csv]

l_c	l_Tmin	c_Tmin
0.522949979180148	-0.963678550987165	-0.720173547587482
0.440911010712775	-0.966659627385973	-0.642124496974806
0.481245863160743	-0.977046049846589	-0.644236828538206
0.461061299080785	-0.973602882567856	-0.639793933894447
0.524702110756783	-0.965281835459656	-0.714155236664706
0.477675040713679	-0.968749728814197	-0.666637020794311
0.399502031339641	-0.964291846455474	-0.61395865052576
0.461061299080785	-0.973602882567856	-0.639793933894447
0.471493348151137	-0.968133182245377	-0.665412149957061
0.481368554480317	-0.971114399820755	-0.666417216225622
0.46709355131525	-0.964517148773649	-0.671666960879027
0.479966132281214	-0.970345165147525	-0.660750807069883
0.488465098737798	-0.958647388817499	-0.702723486967561
0.489896602936468	-0.963578517533162	-0.692005764713537
0.49143321706975	-0.968685442689609	-0.681342729256064
0.479966132281214	-0.970345165147525	-0.660750807069883
0.479258209805572	-0.969079323425724	-0.665203592901009
0.480511224368366	-0.973181707277708	-0.654521193040397
0.541245119935278	-0.977087178964512	-0.695714959614775
0.495803324962877	-0.966914356753846	-0.687592354876887
0.463106640089126	-0.969419613447573	-0.650705009317362
0.519644677021474	-0.961640380428599	-0.720641879343442
0.550312157646902	-0.960171973440377	-0.750760163513911
0.495803324962877	-0.966914356753846	-0.687592354876887
0.500452906846691	-0.966012810921704	-0.692394527399975
0.554843959563459	-0.950380849458787	-0.772236766764099
0.528191766813008	-0.966677762405755	-0.714148614509649
0.478720012910335	-0.965340225056933	-0.678990981038001
0.528361885848434	-0.966860485788705	-0.717671946659288
0.458495209427387	-0.966275475140465	-0.659020649960634
0.4400175932272	-0.970898202969951	-0.628929405210626
0.478720012910335	-0.965340225056933	-0.678990981038001
0.377134888669137	-0.979255774214576	-0.541666460074131
0.483080751656936	-0.95175146073286	-0.7152055545555
0.524073358545436	-0.96725502753536	-0.711086707440575
0.475079596590448	-0.969371344060403	-0.663007072154469
0.459440120559627	-0.968365545294367	-0.651841151099581
0.483485781477769	-0.96400051757595	-0.685360846556192
0.484829211113198	-0.970072779478456	-0.669343894194555
0.475079596590448	-0.969371344060403	-0.663007072154469
0.502138846130842	-0.966481951576006	-0.688197482283496
0.48964899164646	-0.964869777563055	-0.686970855477819
0.506098440456762	-0.964918993556456	-0.707093313687386
0.478853250144725	-0.956623721630913	-0.700177528301987
0.464582500787328	-0.976027555926747	-0.635011406878366
0.404541008866998	-0.961525573604568	-0.627621717402989
0.490138467457699	-0.968119273008809	-0.679525752900887
0.478853250144725	-0.956623721630913	-0.700177528301987
0.4332895957273	-0.972524841301423	-0.619659169122796
0.459496549641501	-0.954009251152914	-0.689083659281882
0.508708303291299	-0.968536146132304	-0.693490933452592
0.455912597115729	-0.964798028219998	-0.656745677850786
0.483614662666425	-0.97728257647108	-0.647311145665165
0.455034355209458	-0.966408750763144	-0.651609625425097
0.500456008634977	-0.968240827372123	-0.690880644741282
0.455912597115729	-0.964798028219998	-0.656745677850786
0.456228696013733	-0.96039154778133	-0.670585603335594
0.538318673884518	-0.965512054656055	-0.726599936242569
0.442655169832913	-0.984525547813734	-0.581583797365092
0.4790808576588	-0.967640940998112	-0.671053023379053
0.48482700528124	-0.966616719037556	-0.678643453666593
0.509379328171353	-0.957167795550383	-0.724681947435058
0.463466904823877	-0.970669214943693	-0.65176837782734
0.4790808576588	-0.967640940998112	-0.671053023379053
0.500986337649881	-0.973668646779978	-0.673911750804963
0.492834014262881	-0.9638431642081	-0.693788253896297
0.48514618822673	-0.970697869805484	-0.671979177398129
0.557819201831952	-0.965175915838261	-0.740844039403351
0.402949688926881	-0.969496868804155	-0.601849953519044
0.500032501481846	-0.966988858681375	-0.689790665799016
0.478154080513184	-0.970172534748117	-0.663636278093481
0.557819201831952	-0.965175915838261	-0.740844039403351
0.450047111338509	-0.965000068054704	-0.656568563775277
0.485524319709045	-0.972961806467793	-0.66139284657733
0.442805869716443	-0.97040695185068	-0.633845088388466
0.481180124276658	-0.962850749599513	-0.685908868559786
0.473654230448128	-0.962133837242054	-0.678900353575608
0.483151218473516	-0.962168699596615	-0.690829533453453
0.496702882278932	-0.968616283234643	-0.685734039936406
0.481180124276658	-0.962850749599513	-0.685908868559786
0.496897145898519	-0.964078914740384	-0.69534790138511
0.484131129630586	-0.96064936030471	-0.694777899135384
0.527510708886457	-0.959021218823011	-0.732979607493776
0.442338733530318	-0.974400677876881	-0.618621858000122
0.505868684426422	-0.970431099630838	-0.687193853947974
0.501231105183344	-0.969245871253647	-0.685361174551664
0.482111206051564	-0.966694096483753	-0.677869052005579
0.442338733530318	-0.974400677876881	-0.618621858000122
0.443644323686159	-0.961228022239686	-0.658710091632652
0.389079365043558	-0.955126902595702	-0.628487247357956
0.472793078226278	-0.97227582392871	-0.651859015443893
0.40746912866978	-0.972162062242362	-0.599298819384479
0.56201923508232	-0.967103849140497	-0.736058186763867
0.445630597945509	-0.968197443824634	-0.641731336400383
0.525262684231455	-0.969045144343039	-0.705287822837157
0.40746912866978	-0.972162062242362	-0.599298819384479
0.567913430935619	-0.974767203799837	-0.725804152802839
0.495672208426722	-0.96957544595711	-0.683040786954206
0.490461039314051	-0.968276813464047	-0.680806388384711
0.4720081073902	-0.96566637925765	-0.67295953818379
0.487684205599577	-0.956024248336382	-0.708819808680434
0.50695250430566	-0.973439496675817	-0.677216442175764
0.486519717143021	-0.967172989372648	-0.677727491263977
0.4720081073902	-0.96566637925765	-0.67295953818379
0.42978352843064	-0.961195209017679	-0.649391067789272
0.424447645445105	-0.96582140029738	-0.626988094047925
0.451234507478672	-0.975195018181077	-0.62442265422873
0.493898195934302	-0.97273776151079	-0.669182393412049
0.482805822711192	-0.965857116300558	-0.680238154644896
0.454459519899339	-0.969736562986075	-0.644899316407935
0.416803461066642	-0.966251323388791	-0.626382276780025
0.493898195934302	-0.97273776151079	-0.669182393412049
0.41066865608408	-0.965951402633751	-0.620665084085861
0.525896122985012	-0.970469798595217	-0.700592009143734
0.509224243362218	-0.965872190179558	-0.702642996083275
0.517221300044737	-0.972263183295517	-0.691760108001367
0.469634654717959	-0.969534544459474	-0.659983122807348
0.472037359412146	-0.960435821829136	-0.683063890306107
0.447823688133461	-0.972998452270412	-0.627921897109235
0.517221300044737	-0.972263183295517	-0.691760108001367
0.527261656339251	-0.96679070824777	-0.713035220106761
0.495420852102102	-0.96809935711113	-0.684058324300455
0.480824649710796	-0.969654516728239	-0.667563679058112
0.451666668879566	-0.964336989573038	-0.660094944834872
0.465588946433617	-0.976891626114523	-0.631037934754746
0.455775840143276	-0.967088627165799	-0.655333968016258
0.405422292431453	-0.969262926669349	-0.606969178430438
0.451666668879566	-0.964336989573038	-0.660094944834872
0.560445476497476	-0.967821350644599	-0.736212791028614
0.449852036753749	-0.970142541341564	-0.640286382576837
0.519821620351359	-0.969040554174839	-0.703853069314259
0.513568119849892	-0.968730382224473	-0.699289405341491
0.477623542598411	-0.969807252392122	-0.665627546212739
0.470392651423677	-0.96634973226279	-0.665898760640109
0.461604492002486	-0.967250936917026	-0.660516291684744
0.513568119849892	-0.968730382224473	-0.699289405341491
0.540976874321908	-0.969420554529116	-0.718859262192612
0.48215652933239	-0.963405958918426	-0.687667694769811
0.473178708412424	-0.970217430201537	-0.661276442325183
0.433081408222198	-0.964943746789129	-0.642457860716605
0.452423026002204	-0.96255210490365	-0.66314742458789
0.477220551149521	-0.974764813322828	-0.649288203099062
0.510218500654411	-0.970470164765106	-0.689761108729582
0.433081408222198	-0.964943746789129	-0.642457860716605
0.46560157737176	-0.974454173002156	-0.642182225669915
0.490799255794953	-0.96314474882896	-0.696164935662574
0.453237492914813	-0.967280449194833	-0.655740510650726
0.471573125618794	-0.97391928769668	-0.647788587723406
0.539293848618813	-0.971239569310509	-0.71129950848269
0.454348011944258	-0.974545596164795	-0.632884732529794
0.510960228684141	-0.962990286763925	-0.712905765130525
0.471573125618794	-0.97391928769668	-0.647788587723406
0.469503862144055	-0.969531887268282	-0.657268911887577
0.476236825053516	-0.969178114440095	-0.664644347069499
0.452721990327357	-0.973107055337477	-0.631917962604713
0.583496046452289	-0.96334797354674	-0.76426374116641
0.469934795671916	-0.965458576544073	-0.668063768531245
0.48616913477603	-0.971316431509038	-0.665290177820844
0.524600003138428	-0.96103617139296	-0.728352644731222
0.583496046452289	-0.96334797354674	-0.76426374116641
0.50982221500238	-0.972235609402308	-0.684705608383478
0.549391454559936	-0.966269558597122	-0.731925632883522
0.501332416207914	-0.966241308101053	-0.690049885245952
0.489326360984447	-0.972517110373714	-0.662357280187389
0.474359543821808	-0.971320009665603	-0.658917299529194
0.4468422877011	-0.97096861468463	-0.633553213790359
0.427068109887023	-0.96715455437479	-0.631917883946555
0.489326360984447	-0.972517110373714	-0.662357280187389
0.468743352533681	-0.968097629989115	-0.661639275132484
0.523833379412496	-0.971304636113534	-0.701028370174036
0.484995757528997	-0.972017124513159	-0.661093974002074
0.514561908458178	-0.964479490464145	-0.708176967891314
0.47068125550249	-0.966799883330901	-0.668334333178929
0.390297069762639	-0.973721581195031	-0.574947752709141
0.409301098407482	-0.970050305389834	-0.605612393745378
0.514561908458178	-0.964479490464145	-0.708176967891314
0.492737146802089	-0.96740584460593	-0.683442775817528
0.482965237907194	-0.975081710413711	-0.653975728234323
0.504920908391997	-0.971967342162632	-0.683641824259638
0.523230213417386	-0.970945454398335	-0.69885007539428
0.433175760080809	-0.965264408492645	-0.644159742391945
0.498457325668784	-0.962274921603221	-0.701886401017027
0.4206248262806	-0.963899158347714	-0.633077657204489
0.523230213417386	-0.970945454398335	-0.69885007539428
0.43287921742582	-0.960928528420455	-0.654467457559222
0.444440518955104	-0.969940838840992	-0.636489837313915
0.424119631888633	-0.964323995355536	-0.636553670284901
0.555343955739157	-0.9735035448872	-0.721181384015592
0.524440410174071	-0.971518159700339	-0.700916232052896
0.552816446029103	-0.97008245190087	-0.722743735042652
0.499430878355955	-0.968290479671931	-0.688783664071973
0.555343955739157	-0.9735035448872	-0.721181384015592
0.53396358003247	-0.969785175469906	-0.70999843468048
0.398707632925969	-0.965630710696488	-0.610003076386749
0.56859326433262	-0.959835833891672	-0.761013032846456
0.490284611623539	-0.973132283519767	-0.665779501180638
0.469052502586384	-0.967510228813711	-0.666081132181028
0.333059494195211	-0.97494362286487	-0.52322953140855
0.409982878515564	-0.972994037206554	-0.597669803965398
0.490284611623539	-0.973132283519767	-0.665779501180638
0.509137130518946	-0.9698240636787	-0.693877875964066
0.475335556499624	-0.973976406909618	-0.65104136134832
0.506306757784387	-0.966872781782915	-0.694919783940689
0.531704420697619	-0.973408983981281	-0.697547123458169
0.411284092499488	-0.966152010694836	-0.621389071821786
0.460559818942695	-0.967721114025342	-0.659112992498033
0.532711841974149	-0.966500772627316	-0.719758758075743
0.531704420697619	-0.973408983981281	-0.697547123458169
0.470720244446072	-0.969608068127882	-0.661119891500867
0.525848409716141	-0.962630485244838	-0.72582320559292
0.551821750063075	-0.969009667431953	-0.726894218263465
0.464948385875957	-0.967016446232945	-0.659992019805335
0.414621671921787	-0.968293593478	-0.61784057211005
0.592805498254019	-0.972127844748967	-0.749813126552261
0.536656607374803	-0.969141205488899	-0.712024318740468
0.464948385875957	-0.967016446232945	-0.659992019805335
0.478379286713388	-0.971371759537334	-0.661136778263111
0.526836602314372	-0.966107807828806	-0.715607988150594
0.472631708419796	-0.969101308793598	-0.66335345954237
0.589083734306856	-0.973815618372294	-0.74474684971875
0.51904829322314	-0.966157691829371	-0.705814940530464
0.477242316514344	-0.968296794500956	-0.66729408184327
0.448132803510958	-0.970275747618554	-0.636213156721995
0.589083734306856	-0.973815618372294	-0.74474684971875
0.509941023527348	-0.970861431832709	-0.689313581068086
0.477614624571682	-0.977770320270973	-0.640260697558392
0.499814401919566	-0.966538407638208	-0.695138505942716
0.512843390531356	-0.966159542036196	-0.705388930267437
0.467668103686514	-0.974497754758966	-0.640400146743836
0.470371821356675	-0.972255034000929	-0.651432199347984
0.451052745325896	-0.972584420659627	-0.632441374205654
0.512843390531356	-0.966159542036196	-0.705388930267437
0.513139541211203	-0.963511596340177	-0.708622965240992
0.47281835747953	-0.956479483005012	-0.697439216910341
0.531353148524541	-0.96527132972147	-0.717782679032907
0.453671699316878	-0.96970562199201	-0.645702590520816
0.516316626196907	-0.96357272607603	-0.713776815169369
0.465564046348463	-0.968755141978534	-0.661489544217059
0.436335407603467	-0.968352172473564	-0.634026924929998
0.453671699316878	-0.96970562199201	-0.645702590520816
0.483349730196482	-0.971882759795847	-0.66314603135012
0.461620472122674	-0.969895333362313	-0.652355560081388
0.524855415270487	-0.966847214089745	-0.711225907867259
0.456231562838996	-0.962836571891633	-0.667324880570247
0.497295686477664	-0.963783466012765	-0.699609245008075
0.504000992466397	-0.961214365584834	-0.707569530310613
0.478956005111358	-0.966058310024913	-0.676698480542512
0.456231562838996	-0.962836571891633	-0.667324880570247
0.577179028705338	-0.964925563042835	-0.756989370207527
0.529295658363468	-0.968837056518426	-0.709240006354558
0.468816463142608	-0.972416916185585	-0.64887444530164
0.494442719729358	-0.968796709643895	-0.68024635306205
0.491725141320729	-0.965351528408754	-0.687634676523122
0.51176919764425	-0.959921213576428	-0.71971480394963
0.493603895595982	-0.966241578381329	-0.689459841336279
0.494442719729358	-0.968796709643895	-0.68024635306205
0.401024624993364	-0.968098860650385	-0.603036860357245
0.491369560405381	-0.962067227539393	-0.696401916842778
0.410619145673328	-0.96985432782797	-0.607542658422165
0.360776391937601	-0.974531062237219	-0.550388487851291
0.426561585244477	-0.967776950556987	-0.627159450808508
0.519287347285024	-0.960176488380213	-0.726409062746522
0.494544859510573	-0.974664716770987	-0.665371788104778
0.360776391937601	-0.974531062237219	-0.550388487851291
0.575755908269263	-0.974381747085427	-0.730933229801195
0.484983353475712	-0.970502693281231	-0.669516907458352
0.534496351809662	-0.962514741098992	-0.728420191385532
0.499620243424419	-0.960272911130887	-0.708307859253286
0.542551850174247	-0.967569037240085	-0.721626883747976
0.509862797464691	-0.976463745568952	-0.671768514787771
0.504105735089976	-0.967584812170207	-0.694149932122593
0.499620243424419	-0.960272911130887	-0.708307859253286
0.422901501088595	-0.968494810747566	-0.625260348357388
0.403806477206888	-0.974443535790318	-0.590517069584565
0.467273423634386	-0.969856674296311	-0.654588251332948
0.548276673818351	-0.974392720864442	-0.710654546895855
0.445531980476283	-0.972874214330944	-0.629029026620206
0.413633620185177	-0.959982432293855	-0.638297858411743
0.46421898347553	-0.968303404932448	-0.656122021691748
0.548276673818351	-0.974392720864442	-0.710654546895855
0.541367515214051	-0.961362685236232	-0.733188012666372
0.43104272014997	-0.972472646725298	-0.615798947846834
0.47569654275398	-0.971534913923031	-0.659381937459675
0.500257168658078	-0.965357078759875	-0.69714841150648
0.481640016481167	-0.961759867179999	-0.693597962019851
0.471741905059238	-0.969462776047328	-0.659320779145362
0.423894181191509	-0.955999493000986	-0.657728426303326
0.500257168658078	-0.965357078759875	-0.69714841150648
0.501719321160504	-0.964101369047985	-0.699686270401129
0.54272120688688	-0.977501730181068	-0.695489669726892
0.528937887757961	-0.975299018512567	-0.691423337350465
0.411938601716345	-0.961567283612196	-0.634522343239051
0.564497502320109	-0.970091090592376	-0.731665164123486
0.432687021541396	-0.968892472443018	-0.627621333000023
0.501831914738877	-0.964853806271781	-0.698362433147346
0.411938601716345	-0.961567283612196	-0.634522343239051
0.484209879038279	-0.969097557650794	-0.67301026896315
0.507748071679985	-0.970975147647007	-0.689441844992298
0.48722401677499	-0.969965529366122	-0.671738172173159
0.448707852225472	-0.968135097369965	-0.64442027229213
0.411077217689405	-0.969950722588954	-0.609891600866829
0.533168718153441	-0.968542910551156	-0.712809029262412
0.494583108984136	-0.966115623718106	-0.689849552331595
0.448707852225472	-0.968135097369965	-0.64442027229213
0.467060131339581	-0.973050364766254	-0.644178250502846
0.46519189459428	-0.974039742351262	-0.64197969951532
0.470811410384846	-0.967552219075764	-0.663383943205369
0.501026311819359	-0.974081244700093	-0.673673220833461
0.462961724043774	-0.963749735525548	-0.669610184266468
0.467520015652207	-0.969596513303321	-0.660807995887873
0.474016717254414	-0.969244159647703	-0.664289704385553
0.501026311819359	-0.974081244700093	-0.673673220833461
0.432495888887331	-0.972923811228237	-0.617105259573372
0.48126185377445	-0.96618794082515	-0.680284633411449
0.418590494591358	-0.973456768056162	-0.600942535436788
0.541879102341453	-0.961668530970494	-0.738595969749862
0.511969341711815	-0.969205470250853	-0.695423836173851
0.50577681040862	-0.972482196928453	-0.681423322319143
0.490672305221504	-0.96483836392233	-0.691333814985984
0.541879102341453	-0.961668530970494	-0.738595969749862
0.465292691180421	-0.967680739953153	-0.662285146851733
0.497838185414003	-0.964576961980538	-0.694854274696556
0.569731520810305	-0.968560565477341	-0.74397248328294
0.49962646769626	-0.97167902372465	-0.675384606131936
0.427298876480775	-0.971294373901096	-0.618850637197058
0.559017726410078	-0.966152068798473	-0.739094045836915
0.522716678479983	-0.966217278694966	-0.713014092894171
0.49962646769626	-0.97167902372465	-0.675384606131936
0.489887430526769	-0.960028876528111	-0.699288825559615
0.469290371667146	-0.976989462149614	-0.633438809629085
0.519715268646063	-0.976187130345602	-0.683237494139379
0.463875771136203	-0.961911402644315	-0.676924248115819
0.484147947014231	-0.975525941045696	-0.651619590506934
0.368435982139792	-0.975192571032787	-0.552189813812974
0.475392272493531	-0.960788463205717	-0.689190296333221
0.463875771136203	-0.961911402644315	-0.676924248115819
0.512067464956253	-0.964881126221139	-0.706749844892418
0.484835325717439	-0.962842883636251	-0.690139455773919
0.557878878570821	-0.970198315049066	-0.732951278752195
0.494916484659376	-0.973102161554757	-0.667917572311671
0.447116462072839	-0.974939688780152	-0.623448771732997
0.480856357806388	-0.968494573444018	-0.671361718001992
0.511386625410916	-0.967955117741148	-0.69816931175987
0.494916484659376	-0.973102161554757	-0.667917572311671
0.448104369480458	-0.974145243973433	-0.628267098015778
0.482461641947965	-0.968375222999812	-0.673535373895956
0.451483988426906	-0.967990789135973	-0.649249767533202
0.431973248635112	-0.965129296755551	-0.641301021065455
0.447219494439601	-0.967112785891179	-0.643922376220535
0.41785274602547	-0.972063591616371	-0.604143300731755
0.566323624722873	-0.96651244722535	-0.740029186614644
0.431973248635112	-0.965129296755551	-0.641301021065455
0.511016173010032	-0.968564367957531	-0.696661726846842
0.525398140769511	-0.965873155725395	-0.714039822302195
0.404682650486271	-0.974071494969941	-0.590542638508131
0.414046254671386	-0.97116912527342	-0.603576341950276
0.491216298711861	-0.970757705232713	-0.671645328501551
0.466141481895999	-0.96038381688735	-0.682749132284334
0.385112196442184	-0.972602329505742	-0.577679731135055
0.414046254671386	-0.97116912527342	-0.603576341950276
0.470407888085073	-0.968880752539617	-0.659774721990179
0.473559850056681	-0.972128455009934	-0.653674132889367
0.510242488928166	-0.966311164116928	-0.69963453884031
0.515181397664048	-0.966106751321911	-0.705908103822711
0.553889685544004	-0.959482339844206	-0.750516160616554
0.478419156053108	-0.96702246681856	-0.672042993347928
0.488526403188727	-0.971513731059727	-0.667812368022922
0.515181397664048	-0.966106751321911	-0.705908103822711
0.450430923136283	-0.973164641880905	-0.629627936794493
0.501757190611289	-0.966502143831084	-0.694850560570264
0.497572968102737	-0.967941529185606	-0.686872645908135
0.434574784111871	-0.9739478624086	-0.617438750644269
0.490197044140281	-0.971175147968405	-0.671427313176397
0.428939283470999	-0.961734780833302	-0.645425190982336
0.549380573674888	-0.967853617348676	-0.728380583389059
0.434574784111871	-0.9739478624086	-0.617438750644269
0.559696733782228	-0.971835991909427	-0.723665134103504
0.470205556674659	-0.975371997368366	-0.64432545202934
0.549124882398449	-0.969592681163566	-0.720774744879654
0.493596645423814	-0.96413308699891	-0.692704409937736
0.438525349529663	-0.971664149578385	-0.62382138841763
0.463062852055503	-0.964828346796871	-0.668661723425957
0.416730865314968	-0.978154099242206	-0.583373926712032
0.493596645423814	-0.96413308699891	-0.692704409937736
0.474152337387332	-0.964754644109946	-0.674307897681305
0.451907753516627	-0.972223267971114	-0.637554082443478
0.462037784985403	-0.971644613221357	-0.646056901226913
0.483144897623575	-0.973034571120095	-0.660368528760791
0.449589391192665	-0.97660648040846	-0.618452747469341
0.496923156485943	-0.970530832915487	-0.678671326932669
0.503045125564446	-0.965149276500014	-0.700228962964553
0.483144897623575	-0.973034571120095	-0.660368528760791
0.518886871431052	-0.968594216336621	-0.700543065668492
0.555499340235163	-0.962600898483164	-0.749489775990878
0.498815995027704	-0.966395195396301	-0.692136263291609
0.469790775557446	-0.963482915933648	-0.673638845558488
0.539438713075081	-0.974456852223185	-0.701872083046553
0.428758722565516	-0.968786405533313	-0.628804150798038
0.505800391455086	-0.96896393927291	-0.688450847965198
0.469790775557446	-0.963482915933648	-0.673638845558488
0.59969412846953	-0.97148977102465	-0.757801096039582
0.456903401645343	-0.972324589683386	-0.639250878606427
0.601208587593823	-0.972014610932032	-0.758789836605456
0.512895248237139	-0.975050134837656	-0.682030971021531
0.487465701125009	-0.966573159109601	-0.68262254664258
0.470579433867986	-0.969675110485498	-0.661682788838985
0.45114124615124	-0.976317438242597	-0.62309963310926
0.512895248237139	-0.975050134837656	-0.682030971021531
0.532967841071107	-0.96295349011679	-0.727685026959184
0.50764269476419	-0.966642559186032	-0.698761288283423
0.455498935446156	-0.968832258765358	-0.650740681253874
0.457574740799768	-0.968571108506723	-0.652583944261352
0.512453729416228	-0.962950491029274	-0.711658249712631
0.549506467613562	-0.972413620029308	-0.715691212876539
0.513010938666123	-0.972742633736446	-0.688017764883367
0.457574740799768	-0.968571108506723	-0.652583944261352
0.42930703769229	-0.972503189524399	-0.618613238413134
0.511492714094133	-0.967651259349436	-0.701972971967943
0.486792577278417	-0.964737651608633	-0.688693075683485
0.507919533111567	-0.968973176901819	-0.691634788370813
0.484588164301702	-0.96667066022944	-0.680013863337931
0.531687849560827	-0.969660541397404	-0.711080052812833
0.433860033127142	-0.96765588406352	-0.635905820514102
0.507919533111567	-0.968973176901819	-0.691634788370813
0.543421691766636	-0.972823157151499	-0.711608135197503
0.498481998600016	-0.967541641713372	-0.688810174838124
0.556747960738251	-0.96435191392057	-0.741348559840294
0.484421087337537	-0.975505741318509	-0.651832324075928
0.477345008418348	-0.960487694722691	-0.685857102731465
0.510704874521532	-0.976664089935825	-0.668709844035223
0.454898712450574	-0.960250884881287	-0.66656675071027
0.484421087337537	-0.975505741318509	-0.651832324075928
0.404735526439113	-0.97599716516058	-0.583955778840746
0.488588024901389	-0.971734872405996	-0.670994192490934
0.489980766858978	-0.966565349765487	-0.682104957049078
0.512457147008253	-0.969999053209414	-0.693833267041247
0.503637632914864	-0.966558666992321	-0.695564273763854
0.452463700767414	-0.970199297707806	-0.642344115745611
0.45298541519537	-0.969368403886776	-0.645550947389536
0.512457147008253	-0.969999053209414	-0.693833267041247
0.488295520740054	-0.974747152619101	-0.661175089212869
0.459940932855685	-0.966013302805746	-0.658151454609175
0.482830032413011	-0.970237632905848	-0.666072585709348
0.515574586541394	-0.967590804538454	-0.703511212184878
0.49982574149108	-0.963585043079586	-0.702180087188177
0.448607761292583	-0.966645886459214	-0.651878822627272
0.446193550084807	-0.970271810609178	-0.637691178966553
0.515574586541394	-0.967590804538454	-0.703511212184878
0.490870245122505	-0.968533039012557	-0.674704617708353
0.478646763613546	-0.969510928036698	-0.667198773439604
0.4305179061861	-0.963968925024106	-0.642646773708934
0.470706620469141	-0.973386925203956	-0.649444175329159
0.442051834864363	-0.95054523470691	-0.685771659375447
0.514464936868338	-0.96554956662302	-0.704142111163969
0.507398284847298	-0.970417542803274	-0.687341770734049
0.470706620469141	-0.973386925203956	-0.649444175329159
0.454738098378182	-0.960867293247823	-0.673062785272106
0.457517628504768	-0.974083134710407	-0.633710492423384
0.463912427594137	-0.971192796303311	-0.6498741510102
0.490293776108576	-0.97210994795266	-0.672222325514472
0.509706263943505	-0.952468012479153	-0.732601264558755
0.53979517668923	-0.973851149103596	-0.702899159792001
0.52581929995771	-0.974039608257967	-0.690547358987552
0.490293776108576	-0.97210994795266	-0.672222325514472
0.471202075402755	-0.964114469471008	-0.674158732982775
0.498038910976506	-0.972939972755378	-0.670720688851574
0.480991112284448	-0.970595672218375	-0.668550980917986
0.536967252369872	-0.96600705674467	-0.724523595715998
0.539248580245272	-0.962244533483926	-0.732803239169314
0.530550968646054	-0.974243150524288	-0.69833387655791
0.462824931911868	-0.97140807599531	-0.6472479609999
0.536967252369872	-0.96600705674467	-0.724523595715998
0.439312042554284	-0.974000140122978	-0.620173609597303
0.477345821010972	-0.961931061152988	-0.681931824509172
0.502329474358431	-0.971549081929138	-0.677212156148048
0.407656616648604	-0.961496279116189	-0.628743845683219
0.491042779170806	-0.964144291618265	-0.688378666016959
0.553295934637324	-0.967234524770751	-0.733954406959786
0.529891788962154	-0.969830539806418	-0.708564408422121
0.407656616648604	-0.961496279116189	-0.628743845683219
0.433102513924356	-0.966625057608101	-0.63551264596371
0.499658662754632	-0.967043134761106	-0.69080516996822
0.476615372379866	-0.972224482044903	-0.655561126382318
0.480613443156745	-0.973279234891788	-0.654410208848232
0.497824974453349	-0.962413332883198	-0.701358639431496
0.498313683787876	-0.965919423079985	-0.693356970020195
0.447161302495149	-0.969619379420687	-0.639370667437528
0.480613443156745	-0.973279234891788	-0.654410208848232
0.536864431590282	-0.969878999303466	-0.712370493289656
0.481939205902265	-0.971371705969324	-0.664009314957224
0.405531692844615	-0.970648765301605	-0.600134897274898
0.434009127360935	-0.973705219058823	-0.617807851380477
0.49841510487072	-0.967167150855307	-0.68676992445022
0.507253557865602	-0.966631647524126	-0.696829840827065
0.5568507168999	-0.97522564870811	-0.714208516954791
0.434009127360935	-0.973705219058823	-0.617807851380477
0.529030653158724	-0.972181092593711	-0.697522577335728
0.498224980558563	-0.970882240079666	-0.679450656631988
0.538914994920814	-0.973480271026928	-0.7020364714266
0.510339451815548	-0.971354753906043	-0.689294820349359
0.516883955268985	-0.968925329665268	-0.701392736301676
0.505719516374003	-0.973355395274843	-0.676553983365144
0.495181746052263	-0.969261159586938	-0.678630360665309
0.510339451815548	-0.971354753906043	-0.689294820349359
0.44600975481764	-0.964029412688667	-0.655671763369924
0.474163464881443	-0.965767053311381	-0.672811048721088
0.475625723860208	-0.968882666656011	-0.667021238214601
0.459082915943644	-0.96936434165855	-0.65274115526323
0.489915865653014	-0.969834837336039	-0.673574195025637
0.50129144593275	-0.973490055871375	-0.674236965428037
0.492295906781707	-0.968641810346796	-0.679602978929387
0.459082915943644	-0.96936434165855	-0.65274115526323
0.440255615836175	-0.966600001826173	-0.645419767912349
0.436926548680703	-0.96514179257596	-0.6457753601708
0.445497903657757	-0.968149755228113	-0.642244955093162
0.494766469075182	-0.971837684984782	-0.673532913602485
0.454442870171985	-0.967899319676474	-0.650124019081196
0.508707561656334	-0.970003041193852	-0.691089724675297
0.498493906411362	-0.974674800532461	-0.664715312795166
0.494766469075182	-0.971837684984782	-0.673532913602485
0.45706175825544	-0.967493525162437	-0.65216513667457
0.475712862968933	-0.961449264091531	-0.687538172606643
0.534046304239916	-0.969833546764766	-0.711596793251008
0.505366635992458	-0.962081036750675	-0.706515226321499
0.471954168306306	-0.972408536646574	-0.652633819266749
0.499719551080745	-0.973439047326149	-0.674466868431534
0.510608642706436	-0.970407516212828	-0.692826969648391
0.505366635992458	-0.962081036750675	-0.706515226321499
0.471564037339992	-0.962267579624794	-0.679938706138244
0.493859029193024	-0.975496000181085	-0.660092771441802
0.558799658268228	-0.97579418995548	-0.713759602044566
0.475624459238676	-0.965313626007024	-0.675858330525676
0.519858581879288	-0.968178855062348	-0.708145327166148
0.521736891870037	-0.964315471208461	-0.716954769656522
0.542119422725466	-0.970519529519078	-0.719580219210335
0.475624459238676	-0.965313626007024	-0.675858330525676
0.476520351326977	-0.972649785268181	-0.659340374111922
0.502859320348839	-0.969888292528173	-0.685931136170011
0.407190598406375	-0.970048410868667	-0.606539472988707
0.517897639904694	-0.961573379180793	-0.721107998911723
0.449818511944255	-0.972242065961654	-0.632019515545653
0.503341133876784	-0.970788354156659	-0.680981411729516
0.453796355068872	-0.971102163554655	-0.640967402140084
0.517897639904694	-0.961573379180793	-0.721107998911723
0.449715354100508	-0.959772089799263	-0.667958187917222
0.544435387840232	-0.974786722752096	-0.705670906775699
0.482521488159774	-0.972716136494621	-0.65637598515851
0.497550783815272	-0.970756794752782	-0.680301336403425
0.510606583597451	-0.974576009528647	-0.676253250106583
0.515570050638012	-0.971802715547773	-0.691840947927898
0.528645919775118	-0.973949321570692	-0.691177562598148
0.497550783815272	-0.970756794752782	-0.680301336403425
0.458275758063507	-0.964658674578799	-0.661755140793317
0.512518515691405	-0.969845269776013	-0.694862268259243
0.571010323894522	-0.96938263714831	-0.739187505338212
0.496241463504975	-0.9704795327156	-0.678657005334828
0.524196551596422	-0.97456409683727	-0.690742910283025
0.466906766579128	-0.970499544158537	-0.657113100812352
0.504528462991235	-0.974246795898562	-0.675452110955581
0.496241463504975	-0.9704795327156	-0.678657005334828
0.477283414311672	-0.964418791549321	-0.680391793599181
0.425029566431536	-0.9667978014459	-0.629515158462282
0.463927605070916	-0.96689795108832	-0.66389893808809
0.526355049936997	-0.963997092855009	-0.71952360887223
0.479656529988091	-0.970159779093191	-0.665791451578848
0.445268697836018	-0.971424692494947	-0.6343584161297
0.466756403000307	-0.970138654753432	-0.654808988039066
0.526355049936997	-0.963997092855009	-0.71952360887223
0.459070559403461	-0.976722052495689	-0.625484250491434
0.397401582808901	-0.974499020345743	-0.578047168040582
0.474684530992975	-0.970531152215537	-0.658946655409985
0.443489913779124	-0.970300885672307	-0.636373254288486
0.509550064985242	-0.967321301699165	-0.700129598178586
0.472942099033174	-0.968114103517521	-0.665807868514287
0.517358702386594	-0.97184929510082	-0.689826469787244
0.443489913779124	-0.970300885672307	-0.636373254288486
0.512301954407006	-0.964215080841443	-0.709977795548648
0.508129805126687	-0.971290531975603	-0.6843856986746
0.489084797250249	-0.964259349474221	-0.68829527759295
0.46483552122852	-0.970513640988781	-0.653429278779001
0.444294217976053	-0.963734813228057	-0.651761860071764
0.392289159662071	-0.971235456407442	-0.588280553674604
0.37137498314592	-0.965085511410031	-0.591988664087715
0.46483552122852	-0.970513640988781	-0.653429278779001
0.43576867178722	-0.975126636447994	-0.613415437866317
0.537581113691797	-0.972736351644583	-0.706059762311487
0.455732043662264	-0.968886707523509	-0.648580245455102
0.498245029512189	-0.966499560786011	-0.690565603495552
0.502709052094293	-0.964186372210234	-0.700491858645078
0.44650161580495	-0.97043121852542	-0.637008489131067
0.472893587899382	-0.970411181547656	-0.662840459937987
0.498245029512189	-0.966499560786011	-0.690565603495552
0.474012270517652	-0.976243234547389	-0.638720124098502
0.485976665529884	-0.971582161923955	-0.668247815423012
0.48075466146482	-0.96863567435977	-0.673518825698052
0.500020554376421	-0.969329879332895	-0.684152427644685
0.40240773686931	-0.966787594160254	-0.612248144037657
0.459251041093237	-0.96801185354395	-0.654724116452306
0.507499012312989	-0.968712578943025	-0.691037804196358
0.500020554376421	-0.969329879332895	-0.684152427644685
0.471946728120727	-0.964993219200277	-0.669239389235744
0.45149243367498	-0.965863766503052	-0.653259485136279
0.47969819370781	-0.968670623944556	-0.668967215068325
0.482403497421109	-0.966685798200529	-0.676902342368118
0.534655985250449	-0.966668744849558	-0.720588745677698
0.439880503527572	-0.96659868261073	-0.640759875606372
0.544632522401002	-0.969679542679638	-0.721088260759882
0.482403497421109	-0.966685798200529	-0.676902342368118
0.472690648021277	-0.970664433055032	-0.655626977919066
0.489323831922098	-0.971226479743739	-0.666584224223819
0.542581322570317	-0.96091382842993	-0.743663635377034
0.489594078261027	-0.96119476871729	-0.698398584119434
0.437152238621355	-0.972668759925505	-0.621150372859217
0.58834631283857	-0.962232059111308	-0.772142266509903
0.478909347994981	-0.977782395512391	-0.641402944000284
0.489594078261027	-0.96119476871729	-0.698398584119434
0.453136667920561	-0.962078501111954	-0.661375462176675
0.327200888899078	-0.977084111583806	-0.51077361598638
0.434619470886678	-0.971821580208877	-0.62429608552551
0.560471400658894	-0.965121605522609	-0.747182375724329
0.512182894155371	-0.975423356970297	-0.678724436346715
0.472415115987385	-0.96646564704296	-0.669083899565376
0.487167485148527	-0.972637654502808	-0.667115751029534
0.560471400658894	-0.965121605522609	-0.747182375724329
0.527861162724769	-0.970168830684084	-0.704711030626951
0.49066978632458	-0.971752651430534	-0.672847969657612
0.56018678943008	-0.963983615509543	-0.745850531508818
0.472361454680045	-0.973664288487364	-0.650837488194737
0.460338900883108	-0.970904047821112	-0.646488595263033
0.508463294660279	-0.970202756000363	-0.689160003300593
0.506900636833007	-0.96694146203992	-0.700806693867728
0.472361454680045	-0.973664288487364	-0.650837488194737
0.436043055769792	-0.967330354960722	-0.640453854437323
0.506509258085059	-0.963991260590248	-0.704162099412515
0.435624521657894	-0.970520918837002	-0.628153712373769
0.539049511513729	-0.962848651854562	-0.731973306553831
0.57196132746033	-0.968298017914089	-0.744379150128391
0.395644029213706	-0.973546908907537	-0.583406801093227
0.483025618359624	-0.961389577704938	-0.691594525791261
0.539049511513729	-0.962848651854562	-0.731973306553831
0.473018833451393	-0.965502957948084	-0.67311912158775
0.482315198897908	-0.968176339898252	-0.674327671646483
0.565358304028464	-0.967335806530279	-0.741350245523388
0.480467299980374	-0.964625643877571	-0.683413861218925
0.43083358474349	-0.963294446150574	-0.649870636110768
0.490051854589245	-0.971327046708006	-0.674210616599838
0.481416014589815	-0.963179683396264	-0.684568885491522
0.480467299980374	-0.964625643877571	-0.683413861218925
0.497905500180733	-0.967466584226299	-0.686442200856902
0.494535379542923	-0.963495126094031	-0.692843175996018
0.519975126700004	-0.969688161915177	-0.700227985395212
0.53436699273247	-0.96459214735472	-0.723285646978239
0.488549550172625	-0.966835204652166	-0.681858977427433
0.529477607358705	-0.966619232677348	-0.713590271933931
0.458951233656242	-0.97630412883359	-0.629241686014694
0.53436699273247	-0.96459214735472	-0.723285646978239
0.526415767802727	-0.965045673761098	-0.718215329562002
0.474773378045898	-0.967987855895753	-0.664200488654086
0.499068976076302	-0.973051285323399	-0.671024997108877
0.376696068251073	-0.960532096871177	-0.608302142595456
0.53012989033236	-0.970971192476436	-0.708062079406029
0.479520878922084	-0.966837889530836	-0.670936314856373
0.535997667667884	-0.967508758087783	-0.719475705718711
0.376696068251073	-0.960532096871177	-0.608302142595456
0.445591499182804	-0.968983315074259	-0.63966146265238
0.460456693637856	-0.964726714173586	-0.663872749628522
0.507394393981718	-0.968454251701074	-0.69120670787259
0.406262626632488	-0.972636676139536	-0.59667698429956
0.558115025299911	-0.957509802800775	-0.758781510181425
0.467468341636377	-0.974101008929834	-0.643547563251439
0.471310841165118	-0.964175250421043	-0.67352848490104
0.406262626632488	-0.972636676139536	-0.59667698429956
0.483693708196623	-0.966675335940308	-0.679655465964454
0.44420404872172	-0.968689113286939	-0.640413327739617
0.532881885183789	-0.9764552759836	-0.692170423538777
0.457426499134456	-0.958332339335012	-0.680050283243449
0.521473353713362	-0.963869482913465	-0.717392699575499
0.437887933108787	-0.963359466160128	-0.651207461616741
0.509170478601607	-0.96126383231633	-0.712326423037345
0.457426499134456	-0.958332339335012	-0.680050283243449
0.563267621875079	-0.964732743126715	-0.745907118163807
0.464494834734726	-0.967848914142997	-0.659218814697612
0.497403880024112	-0.966662310495368	-0.690406807870346
0.531018902559339	-0.965925821117544	-0.72174478667256
0.510542418399924	-0.96012517975866	-0.717977307160773
0.466174362624675	-0.968574480931474	-0.661731610454036
0.461168263693126	-0.965168449378153	-0.665272128854263
0.531018902559339	-0.965925821117544	-0.72174478667256
0.425039052905858	-0.968092689364728	-0.623693992343696
0.438854611750714	-0.972638673289639	-0.61944325654966
0.477569626469338	-0.96436631919926	-0.680956879120068
0.511894216789963	-0.972335074699757	-0.679915736335496
0.552036549842981	-0.974531450957164	-0.710915985112122
0.541939161367731	-0.975220441806983	-0.702612710994876
0.515573680996265	-0.970432328293083	-0.693153189638395
0.511894216789963	-0.972335074699757	-0.679915736335496
0.472488063993426	-0.964397085560044	-0.676543731264256
0.520931176097245	-0.966521413033344	-0.712328680860307
0.479236255600809	-0.966725742268453	-0.675935859461738
0.49958469690586	-0.962627197201522	-0.703778247220114
0.476413096691091	-0.968262043861886	-0.665335411370174
0.537473011726824	-0.957264913434753	-0.745385308392817
0.442892870548478	-0.967648989943649	-0.64264522234735
0.49958469690586	-0.962627197201522	-0.703778247220114
0.553097503187189	-0.970610974342583	-0.723941644418555
0.514927003590995	-0.965696635712583	-0.707536662994553
0.529507792391184	-0.96923938571711	-0.70871827629851
0.535123043573637	-0.969715674085336	-0.711564849223455
0.493808174063023	-0.966974687944421	-0.685475811478437
0.540891403501239	-0.97339193636806	-0.707162580696829
0.431053197288789	-0.972133206869378	-0.618846773531702
0.535123043573637	-0.969715674085336	-0.711564849223455
0.485743050986233	-0.969595955169302	-0.678397689917665
0.445469306412368	-0.966939876330366	-0.642485116941795
0.494555307476282	-0.965868229191029	-0.688008391243294
0.532049954501433	-0.963897355638031	-0.722778675642669
0.46624169982505	-0.972861331825854	-0.643888878468393
0.478472108042705	-0.966229752778309	-0.672800340538904
0.509477001137076	-0.969656816858664	-0.690071967378979
0.532049954501433	-0.963897355638031	-0.722778675642669
0.484507925147662	-0.966094071014552	-0.68221424092805
0.487106517689655	-0.96070762471517	-0.693851774514307
0.468916246868575	-0.975215220445041	-0.64147178512113
0.508294176391611	-0.964858207429346	-0.702600369753923
0.48549779263004	-0.965762829805526	-0.68073353948824
0.521277805296934	-0.96426397925465	-0.715503378940948
0.456078002586421	-0.970028857497385	-0.646073942753612
0.508294176391611	-0.964858207429346	-0.702600369753923
0.444836986803877	-0.969724751354011	-0.639897812125831
0.468560370720695	-0.966152822927989	-0.668553660149132
0.465309054062529	-0.968220148743706	-0.661526456606191
0.484987601928734	-0.969775632002942	-0.667881687875258
0.49421737355188	-0.966592445263585	-0.68806749079049
0.505231648548456	-0.968067353311209	-0.689347467551885
0.531010035754578	-0.958767046923543	-0.735176332957284
0.484987601928734	-0.969775632002942	-0.667881687875258
0.516605736626785	-0.964296705001149	-0.71253081871007
0.508882897051172	-0.96820222925514	-0.690575667556447
0.515264617749418	-0.973380122504613	-0.686441902424468
0.447426592511628	-0.970630753432306	-0.63635549826735
0.440245962415539	-0.941384516548266	-0.704425452937076
0.509930517122306	-0.96909970076622	-0.689508677190517
0.463555063404427	-0.971046674376831	-0.646714498980438
0.447426592511628	-0.970630753432306	-0.63635549826735
0.50229082803252	-0.963304570947655	-0.702907691759478
0.466315028557926	-0.967395757309091	-0.662582243180306
0.441198822898887	-0.966970040431864	-0.642897895045957
0.41930711630367	-0.967259299521458	-0.623241604859628
0.488722258296048	-0.965537338614627	-0.684550002461748
0.516842184856778	-0.960509990378337	-0.722462104133462
0.518733727121373	-0.959505431718002	-0.725841511503685
0.41930711630367	-0.967259299521458	-0.623241604859628
0.524923827824565	-0.969741643899205	-0.703264100402118
0.467089931457948	-0.9600221500456	-0.681357239602903
0.53983361397467	-0.967638983160915	-0.721265477327078
0.411632027444797	-0.966564865638555	-0.619936362832851
0.521786980617522	-0.967280221298502	-0.708614199508178
0.482653692853274	-0.969993807479877	-0.67001984915424
0.479386524777904	-0.970794213870722	-0.660653096347592
0.411632027444797	-0.966564865638555	-0.619936362832851
0.480335432546363	-0.96782513624279	-0.674599043514053
0.536559513030226	-0.956398376642552	-0.744620052085952
0.520168767118198	-0.973800596283316	-0.688185246591306
0.471508764148992	-0.966981122102254	-0.665498767193231
0.452786519806191	-0.967773775479217	-0.648890605774699
0.475146518138293	-0.96643338692137	-0.672619128617016
0.548694559474701	-0.960644110550467	-0.743886192910152
0.471508764148992	-0.966981122102254	-0.665498767193231
0.537660919652636	-0.967186617846959	-0.724412248855658
0.451559415488348	-0.97738739265033	-0.616784684283731
0.470253993248257	-0.969320287557361	-0.657870524299974
0.416298510519622	-0.970543741581541	-0.614922626340216
0.463644870069184	-0.971889043096179	-0.647391487927373
0.506117389659646	-0.966130966835128	-0.700496981581699
0.483793109519518	-0.968906009397648	-0.669730798314646
0.416298510519622	-0.970543741581541	-0.614922626340216
0.494287405494026	-0.968893624604379	-0.680835828438075
0.525518353159093	-0.968607468581427	-0.70633612985435
0.478052243155146	-0.970271272994579	-0.662977536358051
0.49105197998208	-0.968606354511177	-0.679058006946578
0.516271060247497	-0.969251580771563	-0.700502901735197
0.426861335011469	-0.970070096131242	-0.620756180788625
0.410227313676561	-0.967045920419848	-0.616949780955441
0.49105197998208	-0.968606354511177	-0.679058006946578
0.455123119467814	-0.981077420432208	-0.607246941285554
0.483996101542103	-0.964394265006448	-0.685665376024704
0.520632430074221	-0.978853107200427	-0.674814300380065
0.512320759210812	-0.964215777828594	-0.70785562435782
0.54041849648021	-0.972342893245025	-0.707621113148381
0.5404548478214	-0.963191426873899	-0.729007033178893
0.442386020433756	-0.976909857966415	-0.614162855857744
0.512320759210812	-0.964215777828594	-0.70785562435782
0.364583340864339	-0.971263821995581	-0.565300992777565
0.459842985656976	-0.973108485208478	-0.640872117796333
0.491309314004319	-0.976165266991211	-0.657345268984852
0.394962555888011	-0.967158432859138	-0.604233184690587
0.509788844967473	-0.965340306050488	-0.697963472577146
0.503583688075795	-0.966421486910855	-0.695106434785742
0.447098766467617	-0.970089997478207	-0.63890771532278
0.394962555888011	-0.967158432859138	-0.604233184690587
0.457246994634218	-0.97440425096548	-0.631150909388001
0.5652838426017	-0.968835476435043	-0.738510016564295
0.519197316386236	-0.972750270263566	-0.688024140336222
0.52579458581145	-0.971384417119683	-0.700067920579237
0.516879100674584	-0.971965983409238	-0.694059233045658
0.513238864015315	-0.974633362380941	-0.680292843810859
0.417312312904356	-0.972019862458518	-0.607067168918724
0.52579458581145	-0.971384417119683	-0.700067920579237
0.522606627883487	-0.96027246385389	-0.730025559371474
0.534603387365183	-0.973469219057794	-0.699183520487797
0.41579929315164	-0.968132324707619	-0.620651707066271
0.595881409507697	-0.9749479768552	-0.740960951665231
0.477121114881232	-0.971166967908058	-0.657417304330798
0.506726321890473	-0.972944753996322	-0.678678533970749
0.415337601368526	-0.96656284114647	-0.624687457410744
0.595881409507697	-0.9749479768552	-0.740960951665231
0.424897966497378	-0.966227250938396	-0.635340730225778
0.432588184426102	-0.970179358504845	-0.625337070017303
0.465159406900483	-0.970618746581403	-0.647849573158773
0.452742086021737	-0.966107896868976	-0.656772490501592
0.472421112075967	-0.967251681872367	-0.665761390083225
0.42109522099175	-0.968285407673358	-0.621968123708319
0.514647389693026	-0.956824714880829	-0.7294860404476
0.452742086021737	-0.966107896868976	-0.656772490501592
0.428269385927478	-0.976345483372278	-0.602152791273418
0.442184450954434	-0.969667966206094	-0.638580224974849
0.419883413746214	-0.974661554644769	-0.598531654480633
0.553307358604689	-0.959902521862688	-0.752779725823942
0.522980978951625	-0.969940394779837	-0.702931065932064
0.471394042772694	-0.970614675578986	-0.659692844876355
0.474175620938962	-0.968281778088096	-0.666557633128156
0.553307358604689	-0.959902521862688	-0.752779725823942
0.43990071393401	-0.973850768690473	-0.617193478323143
0.470593975074979	-0.962071508803436	-0.681540971143497
0.418800864050247	-0.965148571799038	-0.630479024220706
0.481764571062213	-0.963118122612296	-0.686562368945598
0.526736171808202	-0.971602496713112	-0.699099432427943
0.500459390358439	-0.973991995229467	-0.671929784243567
0.400756745242759	-0.964368921701889	-0.616429809971746
0.481764571062213	-0.963118122612296	-0.686562368945598
0.474600205569829	-0.962045396307338	-0.682073107562641
0.479863511932145	-0.96885379740069	-0.669162685073678
0.485192162431203	-0.963645001820231	-0.687640105086452
0.540035049630739	-0.967996132883959	-0.72271617918771
0.41682676603778	-0.973150940314505	-0.603813843918947
0.475479337854722	-0.975967999000828	-0.642873529037287
0.478120449069523	-0.970019172091476	-0.665217145182928
0.540035049630739	-0.967996132883959	-0.72271617918771
0.45432196343291	-0.966507753387082	-0.655152196497768
0.406639596408311	-0.970183391001949	-0.608626751525384
0.461091887737918	-0.968748685371742	-0.650210072457115
0.437065878074967	-0.969572701880343	-0.629033508505866
0.448090445251115	-0.975698598026552	-0.622160670289614
0.494669071101855	-0.968276937175568	-0.683769353293518
0.568144350788175	-0.973267503025205	-0.730773826286217
0.437065878074967	-0.969572701880343	-0.629033508505866
0.5153343520699	-0.971552223334051	-0.693315435783859
0.507656618547798	-0.975076604514534	-0.677559234828489
0.483526814715603	-0.971976554289633	-0.664043657517265
0.438382649022278	-0.965601077968475	-0.645219490755555
0.442525025214797	-0.97573371514859	-0.617564378232553
0.461778828143184	-0.968847818211841	-0.657631879533946
0.491378707000793	-0.974872842195339	-0.659795432719571
0.438382649022278	-0.965601077968475	-0.645219490755555
0.583184831934339	-0.963619675077296	-0.766456840610711
0.487139101352238	-0.971013084217221	-0.671001866635879
0.469581466940198	-0.968589921681637	-0.662197176215394
0.418664718439592	-0.971173452032786	-0.612934205712815
0.484950613806942	-0.966417993860186	-0.67954486313624
0.510303029172811	-0.968912026704509	-0.695142452039009
0.457479746491921	-0.965589417539095	-0.659164929094133
0.418664718439592	-0.971173452032786	-0.612934205712815
0.456110220969955	-0.967658530133044	-0.651716018335555
0.408718676953524	-0.970460390233439	-0.605892164075956
0.514176680400386	-0.959056228749997	-0.723217947944818
0.384530458053511	-0.967495616503194	-0.59203580772416
0.500258677938812	-0.963717610440685	-0.698470346996325
0.453667665623505	-0.974283185342533	-0.628299300555171
0.550007683217337	-0.972312330281643	-0.717540038591287
0.384530458053511	-0.967495616503194	-0.59203580772416
0.483968231934176	-0.974288324017667	-0.657407452709263
0.409006743580694	-0.974720906385529	-0.585784411986874
0.501787433238389	-0.968022623013036	-0.689087832064594
0.507258324153262	-0.972704340569764	-0.679426259170177
0.525150049164162	-0.953328357374628	-0.743418155302601
0.484484484365649	-0.968987994299168	-0.67542510441361
0.528238016600669	-0.967443503732444	-0.711898347103523
0.507258324153262	-0.972704340569764	-0.679426259170177
0.490370884073755	-0.97141209924067	-0.672209669468189
0.508419998613827	-0.966094578811842	-0.69843936778015
0.492175919163885	-0.967527664752873	-0.681207002015617
0.442624555938583	-0.968880702570833	-0.640930053088611
0.498790818303613	-0.96626426525298	-0.692172818963109
0.430585956689023	-0.97801899571599	-0.597547348950709
0.399912474970295	-0.972317915767189	-0.592067929058502
0.442624555938583	-0.968880702570833	-0.640930053088611
0.466264186948031	-0.97074863745974	-0.653433520941889
0.513002693236529	-0.966023073481657	-0.702897713865174
0.455781459558175	-0.975561986731572	-0.628502532737909
0.541311831879946	-0.964465524124776	-0.728947793952757
0.462424381597483	-0.96627814301139	-0.661714128397983
0.449661056216481	-0.964228043775462	-0.656236336698631
0.535989264436373	-0.966513080292158	-0.722252123833024
0.541311831879946	-0.964465524124776	-0.728947793952757
0.472294877350882	-0.971095024635568	-0.657681738058893
0.52558728028037	-0.968352684382753	-0.708598116546343
0.514592545500041	-0.967539390294519	-0.701721327212181
0.354304788476812	-0.975503230689364	-0.538104707710433
0.436716863569874	-0.96612358277456	-0.640302991790071
0.4827571760438	-0.966180650462438	-0.678032519768685
0.388240912431475	-0.974655128049447	-0.572246129370725
0.354304788476812	-0.975503230689364	-0.538104707710433
0.450338920290904	-0.96768603774645	-0.645807798810886
0.512573559407086	-0.964677025013237	-0.708032624693386
0.475882788625772	-0.966710384432908	-0.672755532727471
0.496077143476596	-0.971570222419202	-0.674894934118861
0.505044044422131	-0.970592476242267	-0.688049657888188
0.459497307263197	-0.969363258299978	-0.649690911424974
0.473341867801407	-0.966505219392111	-0.668115261039438
0.496077143476596	-0.971570222419202	-0.674894934118861
0.516822778546859	-0.964623395376915	-0.714957083595973
0.459357602175168	-0.971832847096895	-0.642085023301101
0.510055679197122	-0.960747745776662	-0.712575829472846
0.482232725081054	-0.968215576549683	-0.674446268791626
0.44195658022216	-0.966058503701733	-0.638826819999784
0.520857040189186	-0.966197581032621	-0.707558131293481
0.509306151487362	-0.971202172611113	-0.687024820406056
0.482232725081054	-0.968215576549683	-0.674446268791626
0.403937446051387	-0.975451449745773	-0.581754086857338
0.428451281265294	-0.9657839125159	-0.636891770153265
0.486356584950477	-0.963418867006813	-0.690448533681621
0.504976667969153	-0.960178066237574	-0.710679973129568
0.52617974706063	-0.961274850533047	-0.724332577236471
0.483615800591963	-0.972551117597787	-0.662407327675637
0.46839731634237	-0.968783753712884	-0.66286317877899
0.504976667969153	-0.960178066237574	-0.710679973129568
0.435378685795252	-0.970799536152574	-0.626513260406802
0.531528925913092	-0.968869506408714	-0.711092673338612
0.535334497336476	-0.961915604760412	-0.733246765795531
0.460086156486958	-0.96885698516109	-0.653971224472571
0.4906630816875	-0.966856876704462	-0.681829228899532
0.464450204913792	-0.971541641750975	-0.647451393594714
0.442084908307378	-0.968282238542569	-0.639061392362057
0.460086156486958	-0.96885698516109	-0.653971224472571
0.487719723683874	-0.972773005029971	-0.664851386831718
0.451590877657465	-0.970139813652498	-0.643204456022827
0.500435292891659	-0.972354835906523	-0.678188361187658
0.545731930756918	-0.972901243657868	-0.712850019825546
0.477220295906343	-0.963772611142377	-0.679250272049587
0.523943102353623	-0.967271166761181	-0.709044775183483
0.490037351578883	-0.968535070004041	-0.680731210044936
0.545731930756918	-0.972901243657868	-0.712850019825546
0.546520843550183	-0.968826135683885	-0.721670173032473
0.501242643251502	-0.96042219167958	-0.709143508554229
0.524626176347397	-0.974203023133994	-0.692945510527619
0.540856627146172	-0.969156336622139	-0.719124549544782
0.531225189331933	-0.969948797222961	-0.707712754015976
0.481555751942732	-0.962575451511736	-0.686801508825984
0.532360511691223	-0.977861698500273	-0.68338839056095
0.540856627146172	-0.969156336622139	-0.719124549544782
0.51404344941082	-0.969293365989287	-0.696511150557587
0.509706141286209	-0.966155612876341	-0.701418796248486
0.497408479187246	-0.966662610660966	-0.688601816989985
0.48839251096624	-0.962062791878771	-0.693566191261526
0.493219265184326	-0.968644229751848	-0.681329706143163
0.416083149768832	-0.962912508507539	-0.630468723448644
0.44024735008636	-0.968780896593187	-0.637598386180221
0.48839251096624	-0.962062791878771	-0.693566191261526
0.415482675674169	-0.973783775107359	-0.599759480613634
0.440124369304032	-0.966597430148328	-0.645203363908902
0.547515476431748	-0.968485603294234	-0.727251461431675
0.430510947221808	-0.971162491912632	-0.621321029857449
0.483732676072767	-0.958956483875201	-0.697304518167985
0.458793394214235	-0.966884227407138	-0.657112699095529
0.446785026140077	-0.974805522775939	-0.624360407560795
0.430510947221808	-0.971162491912632	-0.621321029857449
0.453402851427519	-0.966782014348408	-0.649808041053614
0.469540208770149	-0.97086626593572	-0.656331736129351
0.540147637486959	-0.976780583516465	-0.697961593558641
0.491087374702015	-0.95433173550091	-0.713608424294459
0.479989384205239	-0.968010590893196	-0.671239550224134
0.503536455374955	-0.968107034252534	-0.687246503648818
0.47382706207084	-0.959136591849394	-0.690279427088645
0.491087374702015	-0.95433173550091	-0.713608424294459
0.504703446756429	-0.964826759904555	-0.699695765576844
0.443083412756555	-0.965829350716402	-0.643132909972316
0.51534199879358	-0.970889455026757	-0.694413425609458
0.49225544272476	-0.968772307772621	-0.678837659583152
0.412972397912235	-0.963671151846011	-0.628615375988895
0.400957255693066	-0.977330913536753	-0.574943521939164
0.476247808361957	-0.959434464925867	-0.690723636255246
0.49225544272476	-0.968772307772621	-0.678837659583152
0.479365965799455	-0.965094073615571	-0.678417852856028
0.454291773185071	-0.963761760986154	-0.66026941805738
0.525371916596133	-0.966684189995658	-0.712874613271586
0.477941042438482	-0.973474480211384	-0.653337517258647
0.436762158459293	-0.971974493978204	-0.623288021124375
0.47209739092833	-0.965517079662541	-0.673663753905036
0.533192015516667	-0.971562729062535	-0.702052360697976
0.477941042438482	-0.973474480211384	-0.653337517258647
0.446153032350462	-0.96739689353741	-0.641639623884849
0.474619981378789	-0.974072084819075	-0.653335197619411
0.481978959362751	-0.961551649026403	-0.692270762185903
0.483351174295039	-0.960514047015588	-0.690919076819619
0.465259593190359	-0.964937156319074	-0.669609978005065
0.413808518230309	-0.969761906755117	-0.609977323392925
0.43531225751364	-0.969198330213461	-0.63367023936339
0.483351174295039	-0.960514047015588	-0.690919076819619
0.466419742955329	-0.971571411908346	-0.652848299355299
0.462532514054286	-0.973877039211388	-0.640770857546639
0.421046767845074	-0.971491801755871	-0.608258984563523
0.519894837109886	-0.967839776120286	-0.704739986921917
0.511394644838236	-0.977049737960119	-0.673408805928341
0.48357029327987	-0.959606224781482	-0.698502489963231
0.462074281289568	-0.971689870535064	-0.645153110586733
0.519894837109886	-0.967839776120286	-0.704739986921917
0.434144345994149	-0.965052159415466	-0.642202217006739
0.46813770428103	-0.974920349576563	-0.638965418641839
0.503153505153334	-0.970063527543713	-0.687519328142046
0.544452019791022	-0.963944964558909	-0.730321786057368
0.526017569741604	-0.964333561419587	-0.720176767661302
0.517490626592772	-0.967652719639774	-0.704619368046327
0.459616406538733	-0.963172587644836	-0.670108470505439
0.544452019791022	-0.963944964558909	-0.730321786057368
0.473143602260271	-0.968402271762913	-0.664460624069256
0.548622374630685	-0.966875782486524	-0.730377259106433
0.479578699026508	-0.966978164569648	-0.673525599132893
0.390659122785724	-0.971903576237955	-0.583116792511109
0.549321821354657	-0.972249572862031	-0.714883740851961
0.466747550072918	-0.971833023051395	-0.65062083384085
0.471507287823836	-0.961134293850514	-0.681017819791116
0.390659122785724	-0.971903576237955	-0.583116792511109
0.473733338690938	-0.969145089393207	-0.666063487818155
0.452963392571294	-0.972909282981484	-0.632470882830741
0.446575400061827	-0.972778675801461	-0.631687845630719
0.533991490013619	-0.966308949417045	-0.71913660821972
0.509114384093741	-0.968269962407974	-0.695994227263171
0.458130246957442	-0.966751849524044	-0.656557110230424
0.483206149657892	-0.976947530104488	-0.646361602456712
0.533991490013619	-0.966308949417045	-0.71913660821972
0.563937661277813	-0.968941664889047	-0.732488096340452
0.437591655023897	-0.960118967868992	-0.660140583858149
0.546745536210941	-0.973485758102253	-0.711167091315492
0.474486313046723	-0.970046896106762	-0.662673119570026
0.450322470774569	-0.969465291965114	-0.641413391389542
0.540870785016533	-0.963649529748374	-0.730176299448477
0.504060030896741	-0.967139219185234	-0.693123697395142
0.474486313046723	-0.970046896106762	-0.662673119570026
0.501298065837224	-0.959975115237189	-0.709314347479258
0.496162364982312	-0.966004472640683	-0.689743947169478
0.524292776674027	-0.970420419540471	-0.69999552504562
0.483578172382262	-0.965924504261868	-0.681246170473248
0.496967699098068	-0.96568954048347	-0.694309520513143
0.536351425554288	-0.963439084875503	-0.731072765274413
0.464937729602176	-0.966455912097128	-0.665632056664002
0.483578172382262	-0.965924504261868	-0.681246170473248
0.491335836224592	-0.962662470948663	-0.695212167254994
0.491779275461593	-0.969184137808104	-0.679767063859236
0.468917122855699	-0.965685265339306	-0.669915140547252
0.484120189567621	-0.9579001244843	-0.700418264879149
0.543627157129924	-0.967889744859255	-0.722268371309137
0.536202059216659	-0.973106418545496	-0.701326150855387
0.447935856542472	-0.968159748666782	-0.643502566282378
0.484120189567621	-0.9579001244843	-0.700418264879149
0.517800560959627	-0.967375109319384	-0.707148527686458
0.494396898421475	-0.964179250995129	-0.692466757532281
0.492391149495259	-0.971209702982114	-0.672332496796047
0.471755684284366	-0.970375205566814	-0.659300188415073
0.565178250951922	-0.971352855186837	-0.732441613093415
0.545619730874407	-0.968842106222151	-0.722074507371029
0.433698537005883	-0.969844570529209	-0.631455449787668
0.471755684284366	-0.970375205566814	-0.659300188415073
0.475966004075218	-0.966843411318026	-0.669839309041639
0.45379399698936	-0.964291086438704	-0.662067934115481
0.436113959483283	-0.962931991939677	-0.653095795152433
0.467263183096109	-0.976324131216248	-0.636161914362085
0.612661545834652	-0.970311347420789	-0.77370610995437
0.539433918593292	-0.967416111538454	-0.721143579024484
0.525194159500643	-0.966285654322733	-0.714537548088664
0.467263183096109	-0.976324131216248	-0.636161914362085
0.451659208375923	-0.96597104788033	-0.651197657611247
0.502369411608261	-0.963706441486194	-0.702517444469497
0.523078065720166	-0.968168631445239	-0.706570991329198
0.402469360183731	-0.970201901004515	-0.598423206762062
0.536945406837701	-0.954677780521976	-0.750792049206252
0.444721771808651	-0.968611785625433	-0.640122347692269
0.492678951834502	-0.969789123027512	-0.678232671895625
0.402469360183731	-0.970201901004515	-0.598423206762062
0.468560146790433	-0.965799541518025	-0.668712072206075
0.4739604827326	-0.973090012102799	-0.650109809756362
0.478928495060367	-0.975775211925253	-0.646387809064531
0.41259496132689	-0.976786489993362	-0.585815367734627
0.496528293085877	-0.971602162827272	-0.675408039074975
0.476880058921638	-0.967905131641734	-0.669537458376224
0.523952989546648	-0.97119016092435	-0.69677759335873
0.41259496132689	-0.976786489993362	-0.585815367734627
0.485838503363165	-0.966418816356664	-0.676966306667456
0.484835148075746	-0.96997226506862	-0.672430480925235
0.486502020384795	-0.962191390393688	-0.688581007066661
0.491494224636085	-0.969031107243121	-0.680324999973041
0.595169222410753	-0.970391662192829	-0.760043592102892
0.503927553711311	-0.970064188232814	-0.688126484351609
0.46211923687282	-0.969737049439488	-0.650841893571111
0.491494224636085	-0.969031107243121	-0.680324999973041
0.485553327641091	-0.962865143054873	-0.691210929418174
0.452693383888626	-0.963975921779847	-0.660022160863904
0.508393498363022	-0.968296479971822	-0.695136065471349
0.470026733495788	-0.968152961251522	-0.667065593404537
0.503007631862451	-0.967683696052025	-0.692193031493389
0.530473621396152	-0.974491419399074	-0.693192877053938
0.402693754207564	-0.967306815733781	-0.607737372614525
0.470026733495788	-0.968152961251522	-0.667065593404537
0.477854607830676	-0.970270153745732	-0.662751591827252
0.497021001975547	-0.966882582382012	-0.689527790179402
0.493213576748752	-0.963523601985334	-0.696108391397854
0.581712078707967	-0.962310827560122	-0.765954553569883
0.510235859940394	-0.967509501041708	-0.694670574394568
0.526761447609273	-0.967170336324772	-0.712559500845362
0.4969990240156	-0.969321720891012	-0.683762809755367
0.581712078707967	-0.962310827560122	-0.765954553569883
0.470522023476322	-0.964836517030336	-0.672309722880581
0.41430652688205	-0.974891797254894	-0.594584878113104
0.473339997136299	-0.96995791543639	-0.662059524027905
0.493458813134664	-0.962481902315502	-0.698206233255802
0.486647832374691	-0.962141430268078	-0.692105729412972
0.50281451373714	-0.960680505752674	-0.704084558746737
0.469859586453971	-0.972461890344681	-0.652508627620468
0.493458813134664	-0.962481902315502	-0.698206233255802
0.44375269957729	-0.963835281668482	-0.653268564662297
0.484900371966863	-0.972719027823827	-0.661803341275888
0.491104624928347	-0.965037837935948	-0.689149944941286
0.446594003436027	-0.957730421572103	-0.673016290194922
0.537105979682988	-0.959860821162218	-0.736935162247114
0.44698543822049	-0.967768126158283	-0.644987626599098
0.508628990158139	-0.970147118723164	-0.690136721081982
0.446594003436027	-0.957730421572103	-0.673016290194922
0.435951785636706	-0.965823443014538	-0.641820194872732
0.501804216719997	-0.969875074221487	-0.683099722880549
0.499306430887153	-0.964532630472875	-0.697921799988118
0.452686164094463	-0.974759914034557	-0.627850556265255
0.57234226938999	-0.969846995892192	-0.739601216279663
0.531828924097133	-0.968496374369227	-0.711227879891446
0.47471854735439	-0.970224966238916	-0.661965497080058
0.452686164094463	-0.974759914034557	-0.627850556265255
0.43465603475513	-0.966914286225212	-0.636257316226513
0.540677191891271	-0.962487138663474	-0.738616868999521
0.52476348123921	-0.968426543606576	-0.707155924736764
0.415056365516563	-0.968872238353538	-0.61447092541669
0.359852010299942	-0.974865263573464	-0.548479531903573
0.444412129870575	-0.982749637709789	-0.590530248693646
0.440548812644539	-0.96946892886119	-0.633209759450272
0.415056365516563	-0.968872238353538	-0.61447092541669
0.487857064987141	-0.967411755233324	-0.680371006006713
0.426065616487068	-0.968464970531124	-0.627385195982676
0.55948114196572	-0.963612612705937	-0.747828925944382
0.5372317539202	-0.961347774587372	-0.736326887137016
0.499496133418491	-0.971076307604494	-0.6833968368153
0.408996462909046	-0.969926599342318	-0.608042798902807
0.448849340684795	-0.968904720639456	-0.641962422294531
0.5372317539202	-0.961347774587372	-0.736326887137016
0.394214734803519	-0.973066887551446	-0.583395843415289
0.411877419078012	-0.963076992263935	-0.628306743327262
0.525528641516609	-0.968362854099183	-0.706433488803709
0.474184399366829	-0.967794547703223	-0.668479663173985
0.552118858036299	-0.965448073374763	-0.734975752756205
0.464294420866814	-0.965029413107457	-0.663661100308472
0.499358748040741	-0.969612970578841	-0.681995477264702
0.474184399366829	-0.967794547703223	-0.668479663173985
0.486251461680923	-0.968580060512811	-0.674203491454993
0.5705932703587	-0.964757236374459	-0.752371308499348
0.521542384177662	-0.972736429608001	-0.692640482801946
0.495674766145433	-0.956697203311063	-0.709413090055884
0.505728794963159	-0.970948927334654	-0.687724570128195
0.482752113628174	-0.975273858501048	-0.653686938713916
0.482676723211479	-0.967958801673993	-0.671582735588609
0.495674766145433	-0.956697203311063	-0.709413090055884
0.522327435478118	-0.969745161132251	-0.701993093304762
0.474122943803801	-0.964996674626105	-0.675960139916445
0.475295998036351	-0.971430480800656	-0.657177258584179
0.537071730252126	-0.964366713912144	-0.726905266436553
0.465391221358266	-0.965967402868074	-0.665462191455469
0.47038936645062	-0.969434773684025	-0.65509873752344
0.530528862697153	-0.96774159231667	-0.713769561430121
0.537071730252126	-0.964366713912144	-0.726905266436553
0.518561734085488	-0.970043984551942	-0.696873369236133
0.514275296128447	-0.965357045487892	-0.703819761910454
0.508080076948868	-0.973470869839733	-0.67999917003468
0.517901733958075	-0.967549972888542	-0.704403457356405
0.513810493244443	-0.972214889999115	-0.688247795499603
0.43171078563224	-0.972342495094553	-0.61891681765688
0.494408108358723	-0.967780251888356	-0.68193272078825
0.517901733958075	-0.967549972888542	-0.704403457356405
0.376757565618164	-0.971192276661163	-0.57132738015379
0.484215725931947	-0.959640701068451	-0.696539194383142
0.499821546102789	-0.96011730075511	-0.705088365220274
0.41129150933638	-0.969368325063034	-0.612475184759738
0.543059747903063	-0.960869043981283	-0.7433935113977
0.454038175914098	-0.97606559865714	-0.62845303935938
0.413857512021916	-0.972448024866876	-0.601000584051072
0.41129150933638	-0.969368325063034	-0.612475184759738
0.508562454088753	-0.954634951492499	-0.72796690114476
0.502102769693998	-0.966281821508659	-0.690483190679036
0.532669052851436	-0.971792868901797	-0.704015018424498
0.404562202758661	-0.969336917468973	-0.606524572272872
0.521900897639292	-0.969070345556461	-0.701995405969581
0.473586536591462	-0.965374379346861	-0.675757614320078
0.454590403572295	-0.973700295355472	-0.632396740092497
0.404562202758661	-0.969336917468973	-0.606524572272872
0.472294475871831	-0.95716202222763	-0.693179086263434
0.495527437551711	-0.969957988782843	-0.681059600825689
0.491198011321888	-0.973503098522557	-0.667418780832216
0.46560579743584	-0.970117331118285	-0.655715335482871
0.539601883706806	-0.975121079433912	-0.703126097793734
0.433686505819167	-0.972720193186078	-0.618327950036276
0.49320300645337	-0.965698194058998	-0.688870773468212
0.46560579743584	-0.970117331118285	-0.655715335482871
0.425131613364638	-0.974375333213976	-0.608949439221275
0.439709015246486	-0.972192661941477	-0.629142853413957
0.543283857459894	-0.966144528761398	-0.730407686100738
0.536916090441921	-0.970808602556047	-0.710820497592211
0.454900957955357	-0.967125179848375	-0.648313658713711
0.437984709969414	-0.968024937282112	-0.638093837462361
0.391195684804992	-0.976738809033092	-0.569169320191911
0.536916090441921	-0.970808602556047	-0.710820497592211
0.485870139056994	-0.973675629555412	-0.658658876678939
0.480598306769496	-0.96322903815215	-0.682609557592747
0.496581781451151	-0.967107895328731	-0.68770320806103
0.492096958620135	-0.962248266509322	-0.69168216203621
0.385639881063217	-0.965262758330203	-0.599321507284064
0.504027645770345	-0.962459784721439	-0.708045634185092
0.473377456076442	-0.978045652521757	-0.635551806814433
0.492096958620135	-0.962248266509322	-0.69168216203621
0.463571387924028	-0.969018243305843	-0.650975793595776
0.499951990928926	-0.96722696962313	-0.69238305240905
0.442271227360514	-0.967679884940487	-0.643070676216189
0.522067933923946	-0.964888557745505	-0.713339411156434
0.530064588315006	-0.972592356210347	-0.699620559626035
0.485056164845303	-0.961296978673592	-0.692058425825604
0.46320946583104	-0.966803321633546	-0.656978596696037
0.522067933923946	-0.964888557745505	-0.713339411156434
0.448802506462553	-0.968648113413065	-0.640504689670615
0.538744634479912	-0.969852282030475	-0.716756055422128
0.466229111848594	-0.965619018811291	-0.670119881721017
0.523228917244571	-0.958907455693187	-0.730757432840622
0.47900068847772	-0.972903022078734	-0.655419408318045
0.527460011066052	-0.963757470405503	-0.721306263275389
0.478196179450212	-0.969202108906151	-0.666904414951542
0.523228917244571	-0.958907455693187	-0.730757432840622
0.503043338285558	-0.969625864492056	-0.688330884692219
0.442970645007533	-0.970985143647659	-0.633109370227257
0.526554108113518	-0.968254030615083	-0.712109364080685
0.451802294829222	-0.971333410142225	-0.634928183123678
0.493548675997644	-0.976850216450344	-0.654776421861834
0.516026307055771	-0.962059625371526	-0.714847959990064
0.44650179816906	-0.971726047780849	-0.632310427163025
0.451802294829222	-0.971333410142225	-0.634928183123678
0.452491707545854	-0.960895010643974	-0.669868890516678
0.481057399424499	-0.964453816275637	-0.682494719905401
0.412212028681351	-0.96792464935586	-0.612118643806099
0.464727903029296	-0.968958291988462	-0.660159592569945
0.484557510677103	-0.96947937987001	-0.667680517497933
0.485303486558372	-0.961256437304588	-0.696403425627127
0.542476091274986	-0.966911572049426	-0.727122567237434
0.464727903029296	-0.968958291988462	-0.660159592569945
0.531975604046552	-0.973637332082662	-0.700019658286331
0.479524194038266	-0.968295105282222	-0.670030730384126
0.494811851806536	-0.974414351880161	-0.666588374550027
0.550278120994494	-0.961584356681457	-0.74543570012545
0.468100227158319	-0.967575055115879	-0.664732759825833
0.500920211880008	-0.970996580153816	-0.679864247506572
0.442098598769232	-0.976348634538977	-0.611852209699467
0.550278120994494	-0.961584356681457	-0.74543570012545
0.43598575721661	-0.969812721119618	-0.631193924347853
0.544199995096978	-0.965820406258917	-0.728344100603898
0.448218478588259	-0.974882680900914	-0.62267875662644
0.515365152225595	-0.973264801292213	-0.686915670692468
0.440396441034958	-0.970062554340067	-0.631785278966453
0.45319112002891	-0.970059120244384	-0.645235071519688
0.472904279013353	-0.970152654273702	-0.659018113775176
0.515365152225595	-0.973264801292213	-0.686915670692468
0.514857623581303	-0.967218824163771	-0.703360675505673
0.39534029767491	-0.96945127518332	-0.593885696730517
0.458271606436968	-0.969939721441809	-0.6463374839491
0.487756385021696	-0.969817631565168	-0.673882355145089
0.388537100301589	-0.97444313740383	-0.573963510747326
0.528342440521126	-0.9682588673834	-0.7120417844756
0.424243417988973	-0.969349804859213	-0.623290170609352
0.487756385021696	-0.969817631565168	-0.673882355145089
0.481789173109758	-0.969517136534752	-0.667527043473581
0.373505848523858	-0.968348797367164	-0.579929113049882
0.521777783173537	-0.964953665431668	-0.716369998985838
0.496966236001988	-0.969997726441229	-0.67918388958872
0.487056113100935	-0.969583830490121	-0.671827216135343
0.467976953263503	-0.972263896698513	-0.648007318241999
0.469745039914403	-0.972847100648667	-0.645230108815369
0.496966236001988	-0.969997726441229	-0.67918388958872
0.511366734089309	-0.971837902906611	-0.681976876780395
0.481991026721553	-0.973539742742181	-0.659292694059184
0.522549905857331	-0.965353424514419	-0.712596931518679
0.458594882626814	-0.969429755058014	-0.649857200540588
0.530497203766973	-0.960823259154976	-0.729419354366977
0.505531619543477	-0.964256078230202	-0.703700261205572
0.493120387546291	-0.964087340368557	-0.691979099333696
0.458594882626814	-0.969429755058014	-0.649857200540588
0.460048415659362	-0.967638303739924	-0.652951052314114
0.492053562785451	-0.965294884981923	-0.688789543626812
0.44793267645118	-0.96872049792445	-0.644353927334065
0.419401269520207	-0.958190813811019	-0.648712119956276
0.467455497335581	-0.965893862680504	-0.668284243379437
0.492184976460132	-0.952595289428031	-0.721605699746811
0.501325165517266	-0.968828275675605	-0.685604223692105
0.419401269520207	-0.958190813811019	-0.648712119956276
0.46948801511216	-0.976090971833613	-0.639500932033884
0.440736659293642	-0.971486161120503	-0.631727677158543
0.508386814988082	-0.963115173724143	-0.709834986653862
0.468249969312016	-0.962978397449365	-0.675969358951343
0.478747060312169	-0.966149717878427	-0.678566244725598
0.417909224593476	-0.979023371241118	-0.584915813643961
0.481039185284639	-0.967500014960374	-0.675302452918933
0.468249969312016	-0.962978397449365	-0.675969358951343
0.529459388111152	-0.959072356307632	-0.73389627826216
0.477872030298544	-0.969767854866451	-0.662802234538206
0.403482367289766	-0.968620468929655	-0.604057869470294
0.360780238075773	-0.968674844232851	-0.568622543497543
0.438215943782239	-0.970990920603522	-0.627479439669293
0.489872490557191	-0.975816031180619	-0.653818065043489
0.439428923750973	-0.973391235455503	-0.616524249760357
0.360780238075773	-0.968674844232851	-0.568622543497543
0.396016581444217	-0.965756412581247	-0.60712716181316
0.514305239944382	-0.966227452629044	-0.705488384878498
0.505488977867131	-0.961664155065521	-0.709067315031364
0.508959268094012	-0.970940334682864	-0.686260421115728
0.488226871183189	-0.967091010804224	-0.682827717181329
0.472141669215121	-0.965239772900844	-0.672435096984928
0.508522546145035	-0.969788085700753	-0.691184106082315
0.508959268094012	-0.970940334682864	-0.686260421115728
0.483702443950068	-0.96585832575014	-0.684044050450359
0.532096836367145	-0.965533087148879	-0.718315196659284
0.521179671709171	-0.961558781693649	-0.719207489651128
0.505439802119468	-0.961020744984707	-0.70877658526044
0.447509872920539	-0.977824609964842	-0.613867456693098
0.472775534552764	-0.973102493544603	-0.648273039501958
0.470769875366264	-0.970340685394323	-0.654464108665107
0.505439802119468	-0.961020744984707	-0.70877658526044
0.524027540568146	-0.964441385776344	-0.715698018663429
0.513480893377308	-0.968289504585399	-0.699017024702448
0.478079301896525	-0.973013491496641	-0.652124536685934
0.505452851044309	-0.973130948251839	-0.677594276272695
0.526325756312688	-0.972581881322174	-0.698223754749117
0.557972389965642	-0.965181525482748	-0.743910724247847
0.484282486549283	-0.961977359280687	-0.69180545877271
0.505452851044309	-0.973130948251839	-0.677594276272695
0.494987528625567	-0.961308365595749	-0.700876638653441
0.483002950649742	-0.966826981675669	-0.679094736703742
0.480701303276146	-0.972500295557699	-0.661139727925857
0.488159597525189	-0.965468819038569	-0.688088208083055
0.441145340285665	-0.96980056029415	-0.635874272878976
0.529820968994741	-0.969181496989753	-0.709364504167718
0.451283397152669	-0.969279385350753	-0.647322574649272
0.488159597525189	-0.965468819038569	-0.688088208083055
0.473018422679736	-0.965313426481893	-0.676258239792915
0.415508449042885	-0.965475504777774	-0.624123395458273
0.450812052214479	-0.961062805310777	-0.663286347778059
0.4568571216229	-0.957933340328261	-0.680178622266178
0.412285428394038	-0.969258519203787	-0.610281355246652
0.496433919170203	-0.957794085145533	-0.711573229869422
0.375424898689894	-0.972742026414765	-0.566641973179951
0.4568571216229	-0.957933340328261	-0.680178622266178
0.514929897598188	-0.967966571022419	-0.699782964845867
0.478290256840309	-0.971545157740267	-0.660683114860254
0.54408066335706	-0.96003908686414	-0.742580753413235
0.58208672445814	-0.966965989605945	-0.757606663689357
0.52044779775767	-0.963595604012242	-0.715531985643087
0.459811097698234	-0.96660397078204	-0.659213296241329
0.506215424487525	-0.969434917148118	-0.691007057997064
0.58208672445814	-0.966965989605945	-0.757606663689357
0.466038307445343	-0.969989738870158	-0.655841289686819
0.485202811537628	-0.967867396243826	-0.674228523289612
0.480701303276146	-0.972500295557699	-0.661139727925857
0.45461663140264	-0.966925801701941	-0.654823606515623
0.553838756157206	-0.968429851209519	-0.730709852151785
0.435943939305628	-0.969879642473077	-0.62968794497433
0.460894170777187	-0.975176342160675	-0.631623860945498
0.45461663140264	-0.966925801701941	-0.654823606515623
0.536273127164258	-0.965159257589584	-0.726279191709031
0.4297307841091	-0.960946789255911	-0.651928518703933
0.538339812417383	-0.968209931218857	-0.719705382307062
0.545629595931327	-0.97439081719755	-0.70544933288149
0.530844040770875	-0.96977693178299	-0.707644770201596
0.496490190736899	-0.966805361668944	-0.688607508189153
0.474428638080408	-0.966127811187419	-0.669840683742824
0.545629595931327	-0.97439081719755	-0.70544933288149
0.509773976547354	-0.965397759190043	-0.701391073044568
0.433843684780602	-0.967954447661022	-0.632736364693299
0.481336166313421	-0.972245185632386	-0.661739146460561
0.477493398727236	-0.969586063244444	-0.664831254109828
0.487382259278775	-0.96674303191556	-0.679140201072631
0.58713230991456	-0.967303814045026	-0.759015453160189
0.4753655761037	-0.96682971006985	-0.670870810632207
0.477493398727236	-0.969586063244444	-0.664831254109828
0.42714409157896	-0.966833503188982	-0.633466269752942
0.51119184605245	-0.961757740841767	-0.708244773040672
0.411816513546859	-0.97161205904042	-0.601849326722254
0.532411154785792	-0.968030647442592	-0.715323537902959
0.499474566452684	-0.963120614777828	-0.696326748064928
0.552289514572971	-0.973087964228527	-0.719087421320777
0.402781192294373	-0.971321608868689	-0.593838563827391
0.532411154785792	-0.968030647442592	-0.715323537902959
0.497757176449157	-0.966995719245019	-0.687298231743566
0.521472981124566	-0.967254814839368	-0.707029509105411
0.576930079425738	-0.955777081904867	-0.777100660739243
0.484301092349067	-0.961622705613955	-0.689683581909178
0.460516382216055	-0.961883281956514	-0.671251558102632
0.451780152065218	-0.970490760324282	-0.63636611813856
0.468817078610758	-0.97431418437016	-0.64583256078635
0.484301092349067	-0.961622705613955	-0.689683581909178
0.483400007417358	-0.968680705785428	-0.674281518677529
0.478202785212659	-0.971445178000799	-0.662631288665019
0.515273759514171	-0.974468300357808	-0.681888628918901
0.479247802033389	-0.972071479732192	-0.657767508059895
0.511994964622327	-0.962163932847748	-0.7159404103247
0.494772052716569	-0.971549396094401	-0.671490680219319
0.496416782728743	-0.971309353571569	-0.674291990449384
0.479247802033389	-0.972071479732192	-0.657767508059895
0.558960970469872	-0.969170994204711	-0.732035108459284
0.52845282427982	-0.97262952235508	-0.701611812610555
0.447044090721342	-0.965064835198935	-0.648453915853517
0.462486477114862	-0.964778897679371	-0.666800616363329
0.445097809079034	-0.9744385146801	-0.621405229431532
0.524532098442397	-0.970873691394402	-0.70145553593626
0.524815501037833	-0.973026850736555	-0.696994000736902
0.462486477114862	-0.964778897679371	-0.666800616363329
0.516538460289136	-0.96501742428191	-0.714476823907334
0.500886524171125	-0.961746089210938	-0.707404524094627
0.487007697366987	-0.962938031772483	-0.691861409663021
0.406734383721198	-0.968483265327401	-0.609979696510199
0.490419602416602	-0.969933763177553	-0.675929846471898
0.431684170435277	-0.955327189270328	-0.667274801460612
0.541348215371775	-0.977115530420488	-0.69233208352898
0.406734383721198	-0.968483265327401	-0.609979696510199
0.489404163950507	-0.962984714192991	-0.695382056687011
0.52974730399882	-0.96478406875296	-0.719486072049998
0.433524132820924	-0.960857939091395	-0.651204936311583
0.487246765212764	-0.965206885444391	-0.681529532555267
0.445193175100775	-0.961613269712189	-0.660738772645231
0.476890180877037	-0.968069256975946	-0.66976426122709
0.452870447951178	-0.970702418966781	-0.642967345597821
0.487246765212764	-0.965206885444391	-0.681529532555267
0.453833885915435	-0.968387921276328	-0.64831139291412
0.439182310009616	-0.965602902964044	-0.645186147403171
0.459050002454646	-0.971778909529561	-0.642816740318677
0.539042854379197	-0.972805431935348	-0.705534310541386
0.474614574589773	-0.965145308051583	-0.677117736682507
0.491763329003746	-0.966307688052527	-0.687361789547509
0.491702464790592	-0.964919208586531	-0.693134564356296
0.539042854379197	-0.972805431935348	-0.705534310541386
0.47125900962232	-0.964214099362548	-0.67589921213257
0.495078196011198	-0.971905445705799	-0.677675164097563
0.402025615751747	-0.976830214384274	-0.578128459295373
0.408187522010335	-0.965923809368511	-0.618518629159876
0.431778130902486	-0.968918301883561	-0.627708420880595
0.524972461198028	-0.974834789954282	-0.690532118080919
0.462340667624041	-0.97467302117052	-0.63806935302849
0.408187522010335	-0.965923809368511	-0.618518629159876
