# Supplementary material for: Linking functional traits and demography to model species-rich communities
Source: Nat Commun. 2021 May 11;12:2724. doi: 10.1038/s41467-021-22630-1 (PMC8113445; doi:10.1038/s41467-021-22630-1)
Supplement: Supplementary file 4 — Source Data [file 41467_2021_22630_MOESM4_ESM.zip › SourceData/FigureS1S2.csv]

SpeciesCode	Axis1	Axis2	Axis3	Axis4	SpeciesName	FG	TempNiche
Sp1	-1.85457826503713	-1.07425773907405	-0.236093220354211	0.953125965187165	Achillea_millefolium	Forb	8.26468715985728
Sp2	-1.04158981283147	0.436812488901753	0.513114883716509	0.161271374833674	Acinos_alpinus	Forb	8.26468715985728
Sp3	-1.79638734951458	-0.0327929261524236	1.01900715004542	0.997582691761779	Agrostis_capillaris	Grass	7.15199721385247
Sp4	0.547212862416466	2.75017986682304	0.147122177449315	0.40511718294564	Ajuga_pyramidalis	Forb	6.1044576991737
Sp5	1.54501022646729	0.407935777260397	0.0318294064828548	-0.0365317973118246	Alchemilla_alpina	Forb	4.82965788399253
Sp6	2.41586054879605	0.363020943477923	-1.06682191683898	-0.815979372878323	Alchemilla_fissa	Forb	3.80643230115361
Sp7	0.996621866586575	0.52517436612516	-0.11805823530415	0.39762164554024	Alchemilla_xanthochlora	Forb	6.05346374546828
Sp8	1.8699032212047	2.33248173708563	0.509737650185239	0.801378856605612	Antennaria_dioica	Forb	5.47326888077849
Sp9	-0.081302381409725	-0.310028938356908	0.384801868696671	0.0711131831026412	Anthoxanthum_odoratum	Grass	5.6130152186197
Sp10	-1.73034515479919	1.64497406017421	-1.6595124421858	0.96600353214789	Anthyllis_vulneraria	Legumes	5.94858606557377
Sp11	-0.254781274231183	1.63475230171846	1.10353059801123	-1.09553070727434	Arnica_montana	Forb	6.23620168133329
Sp12	1.19058997806629	-0.0182714644403936	1.74771930370559	-0.293168837872582	Avenula_versicolor	Grass	4.9433021636982
Sp13	0.393260572278293	-0.673839099008907	-2.78957305439236	-1.80996146216487	Botrychium_lunaria	Forb	3.80643230115361
Sp14	-1.64101928659612	-0.98175046095612	1.06653630548605	0.680036754116288	Brachypodium_pinnatum	Grass	6.62022886917413
Sp15	-0.42812218301555	0.257158443053115	1.19397660185666	1.1623907358326	Briza_media	Grass	6.54301581418803
Sp16	-1.39146766237022	0.32131207882437	0.213927632358518	-0.482159344607922	Campanula_barbata	Forb	6.22120696721311
Sp17	-1.94319518874347	-0.459073643823862	-0.30425139220873	-0.234995740866536	Campanula_rhomboidalis	Forb	7.42785577752969
Sp18	0.00151657719545301	-0.350209658980579	-0.851201690177746	1.10897620044436	Campanula_scheuchzeri	Forb	5.11376858325671
Sp19	-1.93369684689411	-1.59183568443502	-1.65706047405652	-1.97774470832493	Carduus_defloratus	Forb	6.68948848980077
Sp20	2.28100357926965	-0.972845806863266	0.656983929062715	-0.984362228076028	Carex_curvula	Grass	3.80643230115361
Sp21	0.82866614634272	-1.98395861631978	0.636352129224755	-0.456128557221106	Carex_sempervirens	Grass	5.79735763399891
Sp22	1.09996855461446	-1.97455545712705	0.393508152065248	-0.567073494154649	carex_sp.	Grass	6.49382786885246
Sp23	0.989562020010316	0.721905143397284	-1.49623527518118	-1.1047394169444	Carlina_acaulis	Forb	5.40886416630628
Sp24	-0.899756755764462	1.24249479146438	0.0692586477068873	-0.0303508406308146	Centaurea_uniflora	Forb	6.22424815423244
Sp25	2.32413909640233	0.715091866568643	-1.74495709481839	0.253535353872095	Cerastium_alpinum	Forb	3.80643230115361
Sp26	0.650246107563336	0.813659690111606	-1.25170318548317	-1.27058088666501	Cirsium_acaule	Forb	5.44664607283997
Sp27	-3.02402429649149	-1.90203900483834	-0.248075372923245	-1.12093272017648	Cirsium_eriophorum	Forb	6.68948848980077
Sp28	-1.03872256572786	-0.486751943687059	-1.26304041773379	-2.29116737470248	Cirsium_spinosissimum	Forb	3.80643230115361
Sp29	-0.575777620020631	0.694780642044586	-0.162695904774565	-0.362345148260737	Crepis_conyzifolia	Forb	5.7894317243473
Sp30	-3.06882646656828	0.517121407523136	-0.259383009133073	0.191434000986711	Crepis_pyrenaica	Forb	8.26468715985728
Sp31	-1.96508914002312	-1.22103599823242	1.0143396988089	0.100979155351798	Dactylis_glomerata	Grass	8.10716729285163
Sp32	1.53684613079998	-1.70064068654229	-1.19323524205465	-0.802459340586198	Daphne_striata	Shrub	5.03800573011959
Sp33	2.16159020842687	-0.595397874257025	2.71016648111725	0.268330790257727	Deschampsia_flexuosa	Grass	5.68198998178506
Sp34	-0.374317363049209	1.48071947094522	-2.45282033792768	1.49061035887268	Euphrasia_minima	Forb	5.94858606557377
Sp35	-0.596830663551379	0.972159524764849	0.0293508164698879	1.58547079917767	Euphrasia_officinalis	Forb	7.00820256699509
Sp36	1.16638487150748	-1.07743993635486	1.31165252977496	0.102297157306282	Festuca_laevigata	Grass	5.88843617348844
Sp37	0.350574589981212	-0.951861924273091	2.10861702245563	0.744885984619768	Festuca_nigrescens	Grass	6.5279793794863
Sp38	0.14741822583996	-1.75029722134816	3.08800588110021	-0.255138815497749	Festuca_paniculata	Grass	6.83452264838858
Sp39	-0.652328789716391	-1.1944113784273	1.8398169462117	1.25515847864023	Festuca_rubra	Grass	7.47163914569436
Sp40	2.0219547127588	-0.501959542224573	1.87471406610859	-0.350859834480212	Festuca_violacea	Grass	4.23037054729315
Sp41	3.61792211352809	-0.476838976184184	-0.382984128943256	-0.182126790058893	Galium_anisophyllon	Forb	4.46010044220516
Sp42	-0.887682126575399	0.180623266546643	-0.586365915863941	1.56138100463447	Galium_mollugo	Forb	7.05804435931636
Sp43	0.778690707979121	-4.39247430933337	0.398524739883958	3.30161927949033	Galium_verum	Forb	8.26468715985728
Sp44	1.29447026384094	0.386858759150328	-0.776093744949673	0.687043476637406	Gentiana_acaulis	Forb	5.62971899642973
Sp45	2.22293130281228	-0.755522516813071	1.00443276692929	-1.27366787000643	Gentiana_verna	Forb	5.68198998178506
Sp46	-1.38494784239209	0.00797457373096155	-2.09228217630047	1.58275409533853	Gentianella_campestris	Forb	6.49382786885246
Sp47	-1.72702186532436	-1.23000078833195	0.704206825812514	-0.213779891968987	Geranium_sylvaticum	Forb	8.26468715985728
Sp48	1.49916018741671	0.644581015745157	1.06517247212596	-0.00560373701451365	Geum_montanum	Forb	5.27593944460682
Sp49	-0.365821579642189	-0.20083951729365	-0.786846086875004	0.94274307286646	Helianthemum_grandiflorum	Forb	6.56181861688103
Sp50	0.81057595977788	-0.385528648954861	1.07930236283028	-0.588230278475597	Helictotrichon_sedenense	Grass	4.05966557835839
Sp51	1.65715578059541	1.25976646091315	0.669321062099294	-0.885384947632026	Hieracium_glaciale	Forb	3.80643230115361
Sp52	0.281704193471137	1.95036214922163	0.960164666853372	0.926242148905829	Hieracium_peleterianum	Forb	6.08790892531876
Sp53	0.554741298812574	2.29611176257753	0.845739864056464	0.586204690764553	Hieracium_pilosella	Forb	5.62166491883713
Sp54	-0.774256452650606	2.90235365777866	0.757766288376857	-0.422384311382885	hieracium_sp	Forb	6.49382786885246
Sp55	-2.24419624316284	2.16858827830772	-0.258059849992853	0.39224190625867	Hieracium_villosum	Forb	5.68198998178506
Sp56	-0.245484564487077	-0.518714592038158	-3.11369753167772	1.0629537302064	Hippocrepis_comosa	Legumes	6.22120696721311
Sp57	1.54721368592779	0.868454492356808	0.461795184514308	-0.216925404919334	Homogyne_alpina	Forb	5.39787928252089
Sp58	-1.57797573466669	-1.04437166584799	0.383820563391998	1.19112730425758	Hypericum_maculatum	Forb	7.50785118889053
Sp59	-2.01369625490006	0.930833951483635	0.662997650239794	-1.86317262902169	Hypochaeris_maculata	Forb	6.82775787355252
Sp60	1.91275280698274	-0.482882360530162	0.345636653677968	-0.585034437651106	Kobresia_myosuroides	Grass	3.92528105407208
Sp61	-0.657479962400227	-0.691542207898603	0.948279483202646	-0.357971088091641	Laserpitium_halleri	Forb	6.65756932528265
Sp62	-2.13034557293107	1.3283769564636	0.438072526867223	-0.330345337129739	Leontodon_hispidus	Forb	6.44664365561425
Sp63	0.0756796804224571	1.70817709343042	-0.528946248229358	-0.687719774047049	Leontodon_pyrenaicus	Forb	4.77883944985406
Sp64	2.00076163707427	1.69163336092258	-0.609059200808935	0.329260190761562	Leucanthemopsis_alpina	Forb	3.80643230115361
Sp65	-1.97981394483985	1.16948277722135	0.615911755536316	0.107311714908222	Leucanthemum_vulgare	Forb	6.59169760886329
Sp66	0.795413090705423	0.173247660603481	-2.25109252385048	-0.595053869152374	Lotus_alpinus	Legumes	4.80165976764979
Sp67	-0.643310508780974	-0.374635472461212	-1.17290015547293	0.719700916940901	Lotus_corniculatus	Legumes	6.67133669862519
Sp68	0.267126691793694	-0.777706895014888	0.690767754474448	0.448788158948169	Luzula_campestris	Grass	6.68948848980077
Sp69	0.0976427656319814	-1.02816515230502	0.224987835889036	-0.173105675444747	Luzula_lutea	Grass	5.11376858325671
Sp70	-0.580618503333392	-1.34205624946372	0.502587926877264	0.922411595155147	Luzula_nutans	Grass	6.70925870340315
Sp71	-0.882067853706897	-1.54158619236206	0.569712406655524	-0.778922256249894	Meum_athamanticum	Forb	7.16548401045838
Sp72	0.454525016288941	2.06421557986251	1.04036072823436	0.433768790795372	Myosotis_alpestris	Forb	5.94858606557377
Sp73	-2.46864831793254	0.721055387479685	0.455571024507193	-0.850145165289954	Myosotis_arvensis	Forb	8.26468715985728
Sp74	2.56419657382895	-0.831553966057961	1.91689157685605	-0.409500877283033	Nardus_stricta	Grass	5.55867713673163
Sp75	-2.22227767455496	-1.39971069848781	-0.745094741494399	0.378263780892367	Onobrychis_montana	Legumes	6.68948848980077
Sp76	0.578005896732791	1.18426599759102	1.0750233338942	0.724413753736442	Pedicularis_rostratospicata	Forb	5.94858606557377
Sp77	-0.419118360543602	-0.473979132920448	1.54898111236773	0.356465128368645	Phleum_alpinum	Grass	6.03555973050545
Sp78	0.189608922325802	0.693162969826813	-0.77682263098738	1.26130618723119	Phyteuma_orbiculare	Forb	6.1955535403161
Sp79	1.18117620990502	0.851738904262219	-0.258645383246643	0.404712021988503	Plantago_alpina	Forb	4.09864051093897
Sp80	0.762749554636233	0.633989105810337	0.458563384259375	0.773382075888519	Plantago_maritima	Forb	5.88779100122163
Sp81	-2.46070636600441	2.27921858129629	0.865703079248153	-0.635458940183306	Plantago_media	Forb	8.26468715985728
Sp82	-0.128248286872441	-0.726011471085471	0.667991854853256	-0.34281269929342	Poa_alpina	Grass	5.387981282199
Sp83	-0.454767620974336	-0.84884723639257	2.28535757951232	0.0720851751886498	Poa_chaixii	Grass	6.66528610156667
Sp84	-1.16900529191299	-0.695402105415648	1.35579918580668	1.42613981485751	Poa_pratensis	Grass	8.0021540481812
Sp85	0.445652526527271	-0.795061362625875	-0.494838204902219	-0.607706832333768	Polygonum_viviparum	Forb	5.85318257557448
Sp86	1.37439596391349	1.1030504839508	-0.0460595820712749	-0.146819359693456	Potentilla_aurea	Forb	5.65642603427002
Sp87	1.22831795480209	-0.700014829883397	0.151298206242147	-0.806167414674997	Potentilla_grandiflora	Forb	5.11376858325671
Sp88	0.51284051351041	-1.34296155363823	-0.647830128539024	-1.51816000678843	Potentilla_heptaphylla	Forb	5.94858606557377
Sp89	-1.57461926334762	1.4060281986412	-0.159022698327187	0.0587097067578287	Pulmonaria_angustifolia	Forb	6.92852404769651
Sp90	0.327651556099318	-1.58213658627931	0.648319900261819	-1.87536854320065	Pulsatilla_alpina	Forb	5.39787928252089
Sp91	2.2317547715164	-0.489765663269844	0.750813302589622	-1.49278741733373	Pulsatilla_vernalis	Forb	5.58611877433197
Sp92	-1.47421092526261	-0.23263250395272	0.256506764099067	-0.595310721046527	Ranunculus_acris	Forb	7.38331077326224
Sp93	0.695547209643872	1.27804816566129	-0.299019392992468	-1.4566179170436	Ranunculus_montanus	Forb	4.54554718472835
Sp94	0.44472144187169	0.610798986777918	1.01185344109359	-1.51517426258968	Ranunculus_sp.	Forb	5.68198998178506
Sp95	-2.05740686078396	0.827475020673711	-0.503540044179888	-0.0399635112465534	Rhinanthus_alectorolophus	Forb	7.00820256699509
Sp96	2.96437967598629	-0.898393938637419	-3.49410432983304	-0.125359242902774	Salix_herbacea	Shrub	3.80643230115361
Sp97	-1.51687242428409	2.75912185494977	0.946566551100979	-1.66376397923258	Senecio_doronicum	Forb	7.00820256699509
Sp98	1.25953923303551	1.19264948598199	-1.25015646102212	0.262645535639992	Senecio_incanus	Forb	4.92436145041392
Sp99	-1.08819449740077	-3.12628363331134	-2.58082998049398	0.0695601094946605	Silene_nutans	Forb	5.94858606557377
Sp100	-2.5916338079429	-0.685727347292456	-0.207949129514032	-2.60881572161406	Silene_vulgaris	Forb	8.26468715985728
Sp101	1.74557025248068	-0.0167978006312951	0.193219984553517	-0.779357506785721	Soldanella_alpina	Forb	4.68760253436044
Sp102	-0.362245380132114	1.02424129291501	0.276354727507099	0.317078094162043	Stachys_pradica	Forb	6.43236261300805
Sp103	-2.59807084385726	0.848341701140893	0.411718989296563	0.139129661981695	Taraxacum_officinale	Forb	8.20843006449812
Sp104	1.36300359129466	1.03387931550702	-1.45181589705854	0.694111278683551	Thymus_polytrichus	Forb	4.17598974294098
Sp105	-0.0590697687522324	0.246975445612307	-1.05974547015113	2.64170660917334	Thymus_praecox	Forb	6.85829029884373
Sp106	-1.09817515777142	-1.4712139571375	-0.260388953325266	-0.621892028653562	Trifolium_alpestre	Legumes	7.28649377751492
Sp107	0.832907607456294	-1.11148682650737	-1.84715489068595	-0.924585527852171	Trifolium_alpinum	Legumes	4.86006659341013
Sp108	-0.776517595549291	-1.6371062368425	-0.910144139573932	-0.525573736373335	Trifolium_montanum	Legumes	6.47906304552886
Sp109	-2.11101197096509	-0.695216812194488	-1.18632777804254	0.377302650822604	Trifolium_pratense	Legumes	6.5978395050583
Sp110	-2.11889572567139	-0.507378625646546	-1.71877733994425	0.437919688719166	Trifolium_repens	Legumes	7.56165049826902
Sp111	1.89468979883053	-0.0309850474700808	-2.45524846957086	-1.62677693475057	Trifolium_thalii	Legumes	4.0110774177214
Sp112	-1.88186162274368	-0.588255434462633	0.764064062109313	0.574671097329681	Trisetum_flavescens	Grass	6.86308003071407
Sp113	0.403460249643648	-0.0401703600131233	1.17319416983413	-1.53206631552028	Trollius_europaeus	Forb	6.82608023716976
Sp114	0.403081836685669	-0.50229674716745	-0.25159813168369	2.59177664601532	Vaccinium_myrtillus	Shrub	6.14213252840595
Sp115	1.37897424322038	-1.34443840874389	0.352633234857965	1.98244510255997	Vaccinium_uliginosum	Shrub	5.68198998178506
Sp116	2.66710292240778	-0.330704832272703	-0.346055498326548	1.91996985324901	Vaccinium_vitis-idaea	Shrub	5.49258284894228
Sp117	3.99382373516634	1.16581824856417	-0.269819215110477	1.234620958649	Veronica_allionii	Forb	4.69718259083403
Sp118	-0.811513681701716	0.72941812567393	-1.06602254189087	0.610536378768597	Viola_calcarata	Forb	5.94858606557377
