# Supplementary material for: Linking functional traits and demography to model species-rich communities
Source: Nat Commun. 2021 May 11;12:2724. doi: 10.1038/s41467-021-22630-1 (PMC8113445; doi:10.1038/s41467-021-22630-1)
Supplement: Supplementary file 4 — Source Data [file 41467_2021_22630_MOESM4_ESM.zip › SourceData/TabS1.csv]

Trait	Axis1	Axis2	Axis3	Axis4
Hrepro	-0.670724430878892	-0.2769787272565	0.609599163661886	0.0362585728477863
Hveg	-0.777241524145589	-0.396444528688019	0.344464172159198	-0.0366759868408111
SLA	-0.619803296079121	0.387111781934228	-0.290311091030826	0.0349707797505456
LDMC	0.568931052293213	-0.545876810727969	0.31501440620449	0.112074649024005
LCC	0.243981114712059	-0.489651242268205	-0.363302691008186	0.699379638536651
LNC	-0.417229549968722	-0.245481577560989	-0.72015657579	-0.221937526355242
LD13C	0.448343107701218	-0.416544587867754	-0.0625370518638454	-0.729309381861776
LD15N	-0.408042361985196	-0.638140264049471	-0.327549592180345	-0.0428195344043251
Explained variance	2.36293171022886	1.5624744381418	1.43559526907117	1.08855732590847
