# Supplementary material for: Linking functional traits and demography to model species-rich communities
Source: Nat Commun. 2021 May 11;12:2724. doi: 10.1038/s41467-021-22630-1 (PMC8113445; doi:10.1038/s41467-021-22630-1)
Supplement: Supplementary file 4 — Source Data [file 41467_2021_22630_MOESM4_ESM.zip › SourceData/FigureS4.csv]

corT1_y_prior1	corT2_y_prior1	corT3_y_prior1	corT1_y_prior2	corT2_y_prior2	corT3_y_prior2
0.85232118592316	0.372951161331919	0.362011121764257	0.344928078809733	-0.934145702793998	-0.105177264952802
-0.930827704806793	0.268741617726801	-0.278091230532287	-0.639886162183838	-0.757771480699671	-0.0625539082129885
-0.984990434667765	-0.123353981917623	0.0944033843063659	0.754920893651565	0.62999904323485	0.146848984461577
0.964083332891323	-0.247150439020051	0.141780264609937	0.90912213008758	0.394269920079126	-0.0890177227240052
0.337985504982846	-0.813954294728543	0.498675220631442	-0.574466976370964	0.261766243172405	-0.790918147428048
0.314091713773416	0.477461851169456	0.814463933670713	0.0127457759790695	0.303837504177035	0.947174451662087
-0.59222212767587	-0.165104173572192	-0.792953772606037	0.0637042489064904	-0.781459868742244	0.636126195510225
0.924283968218944	0.0495328569440923	0.389809853771638	0.57808642461725	0.0273463754844635	-0.806787133159195
-0.551895740149219	-0.240366132787965	-0.800350052990976	0.358902672983783	0.90249448700935	0.210112250205553
-0.477598158401723	0.026402365063881	-0.885769304015456	0.717851494680183	-0.439356712201944	-0.528308046741648
0.12962217616169	-0.0147155580773823	0.993421720596482	-0.20341452635587	0.19125795313768	-0.966887930368357
0.794839173195277	0.0650996697195283	0.61288184262687	0.919593520269783	0.381493322010862	0.0185717622096626
-0.643612155501604	0.698770736834065	-0.350979878752707	0.240386062928041	0.88312243290069	0.384254534088329
-0.985641670360465	0.164701540444989	-0.0897567019051901	0.296152812430326	-0.504197602943235	0.826535998588073
-0.637213785174541	0.199026469956032	0.733252827492912	-0.71650198567531	-0.646690952673047	-0.238139089642555
-0.76028158147096	-0.0219879224109364	0.637580109581064	-0.349370882961783	0.582602288419594	-0.752468267104039
-0.781007967016455	-0.402715272662978	-0.473707135925439	-0.6596832944077	-0.628380817082894	0.400669290468406
-0.164170582216831	-0.181015188819974	-0.968335720749443	-0.292237464232067	-0.622281073136291	0.729430253867213
-0.327246908828715	0.945982934873984	0.0519521805123166	-0.560147622291128	-0.368980954691591	0.736070000002947
-0.971063872341747	0.19106294807038	-0.175760750978848	0.209688513494243	0.939758464022491	0.247253463556185
0.189569609507902	0.978805725930469	0.0222776688291872	0.711364811850798	0.345016216079936	0.611843685693908
-0.293046370261596	0.583353433580732	-0.774679380276555	0.139540631415822	-0.728897438680539	0.68677024841059
-0.528191245906233	-0.694033685480002	-0.475536779448568	-0.288210188856588	-0.724158329617228	-0.613834769650363
-0.867386963244182	0.273922821978885	0.404194093628657	-0.450829229890399	0.897776600699737	-0.00145775941326366
-0.968985102288719	-0.0205397932397065	0.230668567683496	0.935428115137273	0.338696975162539	0.0571905238781414
0.3370827857513	-0.603567921880797	-0.710026009034027	-0.699982839722425	-0.586712394194835	-0.394703247956882
-0.401857212743186	-0.00707435765575984	0.909435972231548	-0.14198753931661	0.605120057036658	-0.797233653341007
-0.0303031929058158	0.385710520555017	0.914776097124915	-0.3673797642419	0.546785806119431	0.74020508222828
0.462760299359351	-0.221271078615098	-0.848744971497515	0.0446553656696633	-0.756918679996404	0.666349061603781
-0.826941862350439	0.545534323302809	0.149315275106859	0.601137057059773	0.722744544663146	0.321200861395813
-0.929374469789878	-0.354359691174571	-0.0581269215275625	-0.597262058077842	0.395864001175042	-0.717382656598847
0.64809469329852	0.721368644216839	-0.222133334639303	-0.607775471523363	-0.771888656983422	-0.148014249307307
0.091848503315022	-0.822338311381498	0.578769267206739	0.268744468635412	0.959600564240578	0.0100491619032377
-0.821289668709254	0.440497740795254	0.354083973672058	-0.197421641207542	-0.84927763569048	0.497164905062898
0.725524136650392	0.676135015613087	-0.0670835676376506	0.192710596904529	-0.780568510906177	-0.580819289234831
0.0532488533188449	-0.459764083158621	-0.877634685043034	-0.494300566017851	-0.79262689969081	0.3495282930882
0.852409386472101	-0.522839123150983	-0.0815084477439309	0.520078724675643	0.81808678234154	0.216483020926553
-0.923937380718197	0.331144242739474	0.189902037389235	0.573742528509196	-0.825035276633508	0.0619021168119846
0.051374894641277	-0.600027824305221	0.809869787011043	0.877992782798456	-0.054623296821066	0.490731374596209
0.909566575347038	-0.0895092908381449	0.423273025386775	0.928252374837941	0.20384895159318	0.313749380738257
0.850706925395931	0.153708668546596	-0.489109090741132	-0.0255208172993366	0.993405690035543	0.0959826785678607
0.998075745852212	-0.0223892974764838	-0.045682221832324	0.918657008037409	-0.0151628576983651	-0.380799840191863
-0.70994010089726	-0.577668925185428	-0.390559094519005	0.732961950092777	0.0536651261859287	-0.667083984388379
0.937006073829273	0.336025142391861	-0.0278275870543232	0.00881372335031064	0.500892350523621	0.856474041880036
-0.642890350117475	-0.624651077214614	-0.43059305002342	0.242399151122862	0.928886552374292	0.257068364079565
0.886666968406406	0.448110052206293	-0.0511204646009014	-0.176036478292683	0.848591545258389	-0.519857587419538
-0.864751542873244	0.0471695365365851	-0.514602324043408	0.972223399342321	-0.00562112306849138	-0.219139736412974
0.471314174595252	-0.603612300374617	0.665889843563907	-0.798752541806195	0.327413113383741	-0.528596799823348
0.514036823298334	0.781829256549954	0.332452279218158	-0.191472849936014	0.973320809751718	-0.162693174847962
0.419758364654137	-0.218204218004335	0.892191340775384	-0.396705891179536	0.922058846548122	-0.056549859588482
0.785723084341289	0.39096842267408	-0.466265483927726	0.588343488523561	0.469911952688183	0.653299540636214
-0.923605017497346	-0.176946661707992	-0.344707682630658	-0.467836442217094	0.0216060879072859	0.875992378240114
0.35287833076406	-0.523583020458207	-0.763574105632963	0.613102499615377	-0.190852764523624	0.780815604086924
-0.819190411433672	-0.164150397785744	0.536825638509581	0.812887824165722	0.446389614117219	-0.357415564729725
0.711755113412897	0.624478846657116	-0.304270005753576	0.0959360647104139	0.986737908515937	0.105297806239733
0.673988568452259	-0.702617575329418	-0.229297660601012	0.71360731515123	-0.55916125223761	-0.412514791050786
-0.862871606363456	0.0285494542782935	-0.518485622057052	-0.378832420873775	-0.724183402485801	-0.563157416734367
0.750765781386812	-0.248192058539247	-0.599926414664307	-0.789567177354937	0.440106474346854	0.41751988427282
-0.614896405583673	0.597374676604813	-0.542966001739272	0.122443293652557	-0.992015766674693	-0.0416835355314184
0.421775722453177	0.877747984269424	-0.215207672361141	-0.294010791490963	-0.927729469088845	0.226523736030687
0.431113406970348	0.040404236255077	0.906692530503372	0.286603326023417	-0.872202129716445	0.423376751003537
0.839705881693335	0.403065846572056	0.357726078015313	0.199064690118907	-0.292265490612031	-0.927740366110745
-0.44465133545061	-0.831671447451454	0.326383703087953	-0.511097568957782	-0.852598964688375	0.0405516390482111
-0.443977185702721	0.489036969058177	-0.769375206385429	-0.366146892090845	0.934086595822453	0.0179126513705596
-0.613772830637399	-0.736389169464563	0.267966017565014	-0.410945822880231	-0.732078366669946	0.542957154167059
0.396397619993972	-0.907730971363248	0.187728311370411	0.95674119974061	-0.0719572511548283	-0.268838085733108
0.341725100731345	0.119825522569947	0.934381930105818	0.103444680941215	0.467436587325602	-0.883681758457484
-0.966644238600011	-0.108151403777335	-0.238940147953604	0.771056875481266	-0.451174220588254	0.477980044875768
0.949484757812419	0.161868406196582	-0.249983690149772	0.978256070355263	-0.0959019838644187	0.20601952275301
0.626834370324032	0.690347134019441	-0.34876818344703	-0.329584408046318	0.577812480335074	0.734381666834955
0.193985830617927	0.943799328156812	0.24515077642027	-0.21811934111406	0.915907840550808	0.324411971321777
0.986241841552223	0.0328871351624751	-0.144751676510379	0.534731822080053	-0.693908401718147	0.511525146837732
0.912668762750201	0.396409255836781	0.0375873729947746	-0.859529300475929	-0.486993505476061	0.112691197055569
-0.0336891305415634	0.458244292250282	0.879576328911761	-0.322909003183107	-0.491440568134962	0.809961958068591
0.473531518645638	0.572199694398915	-0.667324764573203	-0.189796842929927	-0.375885723221755	-0.902059565665204
0.98964466250894	-0.0861675427343602	-0.106429081333593	0.892101687910235	0.0179851567203848	0.463936453650864
0.996408143762416	0.0686834653828533	0.0391405194729937	0.00219224506130543	-0.536436123115824	0.853163600669195
0.230053534061581	0.858499355196868	0.441173105456244	0.373306269399699	0.191326766716904	-0.904276661333552
0.555111140819729	0.498585912853776	0.660075071428522	0.298357786443381	0.891223170802257	-0.342895098378398
0.207238738472246	-0.414235656782843	-0.876771801982649	0.476267078885296	0.419351092952099	-0.769648837972769
0.978754047016513	0.0415450897730453	0.211933028899307	0.696201062297523	0.649242771848872	-0.288333413711105
-0.810741666022955	-0.01461206177737	0.572756478602392	-0.0513742291204195	-0.715435049952437	0.707703610838694
-0.253220109625247	-0.958996827678044	0.113766584094402	-0.320847531924039	0.699965192405147	-0.659218481699416
0.485124836179719	-0.879671032866857	0.0554019837718077	0.37833353091847	-0.930200352574654	0.0204046441256512
0.110091245088473	0.369184822658062	0.917185398226592	-0.52145766169628	-0.846757056967673	0.0210532929454259
0.619685896767823	0.766910694496458	-0.131111529407591	-0.85413892727333	0.0473331640977981	0.504869022173062
0.884860176618482	-0.421704540059551	0.240074770190087	-0.524582847019469	-0.332223608271527	-0.782980531051287
-0.200076686041609	0.355382295437073	-0.92300808969828	-0.907066133998524	-0.0509060785529899	0.403500823101192
0.865652469766254	0.438863519394961	0.225886624816329	-0.576053472643122	-0.4518648956383	0.675505760016721
-0.189646929102595	-0.717641117550834	0.677129834576998	0.384976849874999	-0.259352559063652	0.897215841179627
-0.0651040933078713	-0.957810417318426	0.292740693627738	-0.101993168270908	-0.975330180674228	0.204674689466959
-0.997931410748535	0.076298013998096	-0.0203375494109091	-0.825081389740087	0.574664747767924	-0.0421814288657498
-0.585583427555022	-0.692852554212763	-0.40527070805277	-0.550716607988797	0.379076152528013	-0.761781463239533
-0.355142816924533	-0.52186900568864	0.776236170734233	-0.952790748121817	-0.28730121285688	0.0439731998110187
0.756201506285863	-0.530365076454469	-0.374761999683051	-0.231967913191857	-0.724383698121046	-0.636567812049089
-0.144509848633277	0.067254485869738	-0.99042765665651	-0.327961435229025	-0.548734507999705	-0.76118438278953
0.752691165815801	0.64709610861414	-0.052240335170292	0.546306122900953	0.279982324255801	-0.783473330054574
-0.653044767796599	-0.422040339252706	-0.625660334742988	0.799050810613468	-0.413152329561148	-0.426354575535841
0.626610159452711	0.638350528102005	-0.437560279924496	0.247299868216257	-0.700466511933757	0.688411027518878
-0.643617337125847	-0.641725945449471	0.406150399336474	-0.881615473028968	-0.123738953770929	0.441155813412426
0.0940692543953941	-0.22470498010896	-0.964503064452082	-0.358116150422643	0.504109191297067	0.77416575373028
-0.985390748944368	-0.149473853020999	0.0418987117667465	0.502372451627534	-0.410543323667284	0.778809095633834
0.0140089035307649	-0.623311009536303	0.792903699736599	-0.885863401947084	0.282050007473957	0.357928431641423
-0.151621322722745	0.937468222459485	0.299718642484534	-0.198276124902441	0.964036145255583	-0.209168336685203
-0.656427984648762	0.700643926516013	-0.320891373718599	-0.491545528812358	-0.756274636931537	-0.41504098073147
0.443258678056399	0.249966476652889	0.861307821326078	0.208669767852396	-0.755848457027761	0.639881447989013
0.829610173850145	-0.548532615376941	0.169709959791509	-0.371202529492407	-0.847455053476196	0.378315857738085
-0.652495266077641	-0.742593194591842	0.107458060942186	-0.73836370963483	-0.637477980304586	-0.191847472218814
-0.94799237191198	-0.041779394524444	-0.327281808712407	-0.206308389280372	0.522242773255824	-0.84108806066244
0.681205138096495	0.521578095936169	0.50611080199438	-0.102283600040927	0.908217270622258	-0.425828642849505
-0.788561989014116	-0.290682919049238	-0.54329326171137	0.714628300192907	-0.039193070733626	-0.687176645607185
-0.997756595938122	0.0222467676707493	-0.0816066076576371	0.578996857361094	-0.782551149947636	0.273936408707642
0.651115749572714	-0.342289948143518	0.696999414026834	0.430082762369139	0.735526539807437	-0.522271678713768
-0.11732509508806	-0.728986838711097	0.683655668856928	0.0166341748080126	-0.620528917178834	0.795077109939678
-0.917985045891421	0.119715269343379	0.365408404211156	0.572280690668788	-0.0801962045448925	0.826603942639904
-0.981867600060144	0.14712059052765	-0.150255869245537	0.0449685876994616	-0.993806297525568	-0.0879715775613224
0.999232373506135	-0.050671739201962	0.00885364394682575	-0.95288394197988	0.310086230225259	-0.0736469310825132
0.974356279051396	-0.188713374154944	-0.121025873489956	0.654847757725623	0.0174707975531893	0.764701799110757
-0.374445428547125	0.260911642811745	0.880622447513981	-0.620260509825551	-0.69457401979358	0.352377463983373
0.199724246956312	0.0232416337984405	-0.976644508777443	-0.759815173476153	0.657432836833686	-0.0726577146756029
-0.743298557362983	-0.0502205443233623	0.65581520874008	0.458607822437752	0.383060406824458	-0.798731855406929
0.999745765499368	-0.0129889333225463	-0.00721222632612479	-0.129899356547587	-0.843340148825215	0.531502277329323
0.915487054468679	-0.384406319948711	0.17063133992741	0.124243923590295	0.199157635282775	0.969855540922471
0.632794596710918	-0.769004602055267	-0.117939676609838	0.576410271090993	-0.407953720237826	-0.695956616904521
0.411001540078854	-0.553637092057495	0.743767070156161	0.808876428629817	0.39208835470061	0.434325059904999
0.494992741079493	-0.257787116178434	0.843391463486513	-0.919985486075801	-0.248229422657324	0.284203064532176
0.686668880313307	-0.710210680429876	0.212018190224192	-0.790392308891329	-0.400897243650715	0.449680713195174
-0.645494768908327	0.259602091281628	-0.735182126914655	-0.414210897660572	0.901939236179761	0.132375040607917
-0.843177744652261	-0.0168688379873346	0.524377638216741	0.764558004898822	0.59659702332881	-0.218636580583934
-0.789557597067578	0.347174681030009	-0.530348911773117	0.803465796416386	-0.0778546522476102	0.604776518204331
0.8323574072826	-0.358869244576681	-0.411756601719781	-0.0691508219486326	-0.442534051116831	-0.886670013132448
0.261058104207328	-0.310745256235161	-0.905355131575248	0.217696048334505	-0.936401532886464	0.303539683025538
0.487002783932784	-0.184145530599113	0.865374082624342	-0.162102412024539	-0.984719140322398	0.0194131679269365
-0.44943225220975	-0.870357739391845	0.184057190531169	0.464165345020789	0.869791841458796	-0.142592038841883
0.999599142288439	-0.0345296814708476	-0.00165137307417426	-0.38161942225323	-0.824082341004706	-0.400407566261189
-0.727282271180837	-0.605063232951055	-0.307047894970342	0.212206160229109	-0.970382716087314	0.155090954341678
0.63502230786492	0.682293009845085	0.34470400639614	-0.696714793727045	-0.59475053883851	0.38798108716432
-0.0342824380466613	0.679104793656042	-0.745835761455217	-0.664273705323825	-0.678761065111717	-0.292837756733617
0.439820154323659	-0.648640122123034	-0.608427070296164	-0.306216965946957	-0.497954048874828	-0.804667368190553
-0.321728625693388	0.59332607859176	0.725480231308013	0.691240821173059	0.0713042102889163	-0.708841832683084
-0.923883019422224	-0.155667358463721	-0.355464857245186	0.443510875719237	-0.894474033647281	0.13515578377373
-0.999996476121994	0.0109658780828838	-0.0129125466764283	0.53865114646016	0.392919834143029	0.742811062606684
0.433919383690883	-0.818232876851839	-0.367188476489763	-0.0276491712827009	-0.98358378457709	0.192875550776825
-0.740427645769505	0.635429966961195	-0.265792419948967	0.847964641006487	-0.504900974506174	0.212149350827559
0.950807693678897	-0.127728156018915	0.303687718632219	-0.492481297075942	-0.699403337368366	0.514440582683534
0.823298746940532	0.471104150734379	0.305177950272901	0.900222119427671	-0.320360495766353	-0.287050106811082
-0.946869596722172	0.32947147763482	-0.0683020145651397	-0.366300920293854	0.912076671401434	0.183137219731208
-0.78123419987708	-0.210621818537296	-0.592061003635634	-0.084109453812169	0.368008020221937	-0.933892444991787
0.948464577121058	0.126258442191405	-0.273181124324057	0.434961059305181	-0.852646763754469	0.325917140070206
-0.755895227381013	-0.0803084441012637	-0.658363458473845	-0.851661230390083	0.100841733414332	0.501457157583818
0.967691610438616	-0.223708109548205	0.155054395532798	0.188624555680328	0.425208824060877	-0.888489612778804
-0.967258906453164	-0.147360321257492	0.185643575610617	0.181401533592279	-0.98366556526467	-0.0406850203806258
-0.00358944633410385	0.699978143305225	0.701594331302701	-0.688129219756102	0.660159342612555	0.296647210616487
0.932772514115152	0.301268934746375	0.188158614464757	0.270985727421969	0.916052963925398	0.272935093990042
-0.307219835690671	-0.587748532780364	0.750953303946617	-0.598204641424073	0.804851494697433	-0.100151205814755
-0.881336196836208	-0.144497148750909	0.435383420539705	-0.64244305757688	-0.266423376173242	-0.720393375206845
0.862145567263494	0.0625454380426933	-0.489322779165823	0.788787336719115	-0.162736455182073	0.609881331719284
0.330661417849115	-0.337402622912157	-0.871734366199581	0.425484211172456	-0.682952345613574	0.617856456833158
0.972096247358932	0.175745772083337	-0.129244586000915	0.0710766919308753	0.871109947710163	-0.498357387758892
0.545861056107753	-0.702989455372007	0.486363969800952	-0.668309409139301	0.400670182205261	-0.648818491486221
-0.577045961273656	-0.305469486907303	-0.757689095697859	-0.660816679625576	0.365529200433953	0.643348802282825
-0.801360153213333	-0.292128055242496	0.509314265388991	-0.200409927889386	0.426630149636296	0.872338589220891
0.904765864117308	0.3582032297412	0.219584243060914	-0.852618027164538	0.429658836379058	-0.332122844390701
0.90952766380441	-0.309858961809629	-0.269654744016922	0.133566693522136	0.766112765667312	-0.637901642688214
-0.838971281936286	-0.260362225675615	-0.480089124782589	-0.351801941686757	-0.504472058123648	-0.7819561908652
-0.903557207959335	-0.383395158037964	0.160460872092305	-0.695858720699495	-0.0557911613110803	0.705584379873311
0.624244529733945	0.0840774901948622	0.783562297635393	0.733726662043083	-0.119360771420207	-0.657055966612005
0.989726758426467	0.0139328972145416	-0.125865311717415	0.131103673697083	-0.992563521955833	-0.00599682489561898
0.746746049162373	-0.587438739398727	-0.306680970897643	0.569707878365252	0.628941173896716	0.518017305337361
0.335619842803534	-0.922035414445474	0.232391331901725	0.624703753843933	0.0147287180937513	-0.771162904881326
-0.191012718681254	0.983601563070371	0.00136041536640432	-0.00300665650192107	-0.968447867684501	0.265688541093562
0.997431085333404	-0.07412070828593	-0.0195222184405914	0.98110427809319	-0.134898445451226	-0.132152988124501
0.501711020553379	-0.763711994655732	-0.396296162804345	-0.276145851901197	-0.504531503259852	0.82041760945406
0.728168178969619	0.0860326529785752	0.688088582214988	0.158411003509099	0.980529406648543	-0.112511455982743
0.879488374976975	0.340580941786379	-0.313699957961929	-0.0924553466849279	-0.541804002403343	-0.826292065257227
-0.766727752883601	-0.603992013178047	-0.190416130899518	-0.41988426336566	-0.881319112682903	0.20360596810925
0.212543267347169	-0.0424868525295348	-0.972117222687328	-0.0978468982458508	0.968477928478318	0.215190507155879
-0.721051113266034	-0.683893142572923	0.0164288587795496	0.778328956902609	-0.31846054336671	0.563739831820667
0.196171195353539	0.890438530786931	0.392492043616344	-0.66982982041215	0.669782304499995	0.314925260282073
-0.0958437644473324	-0.942287422721825	-0.301937337456725	-0.176098155345925	0.986433660155137	-0.0238904554421561
0.857651644318694	-0.412132890630403	-0.300731825191209	-0.875136751489401	-0.43973303015673	0.171302524915665
-0.612234774001218	-0.550123870634217	-0.559985910874133	0.549350342359642	0.345985595736235	-0.755097360644945
-0.90900132626141	-0.401847052185105	0.049933703748063	0.285335087583412	0.912062964630453	0.271496410648405
-0.69986337475799	0.269109174828118	0.649561745247331	-0.374988022937306	0.453516311602907	-0.824454610120137
0.70685284248806	-0.516587579113447	-0.472323876974539	0.0747269329990318	0.736889682720432	-0.682455942536578
0.961892378594468	0.203016596818363	0.180174864241888	-0.0507975696797346	0.558068186880674	-0.838978624116351
0.998390094075261	0.00613182853718502	-0.0387237981422495	-0.297179263129672	-0.791497034588526	-0.519000116701487
0.998486915274592	0.0427561363679787	0.0174055891523101	0.355740056540825	0.808385214516163	-0.470075512059535
-0.371876262537023	0.344193792715145	-0.875322236339969	-0.676011157277106	0.123232414704662	0.71529465275199
-0.965949439519773	-0.153326200923665	-0.211046156009192	-0.260536268722372	0.465494167580418	0.83520736235883
0.0110600176766058	-0.964625644812875	-0.24642715169473	-0.520070394763479	0.823993788545923	0.224268246286414
-0.878536874290909	-0.32101944649332	-0.351220100342302	-0.67301955337641	0.561104866509414	-0.51108706972399
-0.904016270642524	-0.373833018550989	-0.19314009948029	0.443987401243101	-0.816142874710696	0.402352012680025
0.294009289821295	0.324791663915056	-0.898646902479011	-0.338319820496577	0.850576337518939	0.390849050058388
-0.655837630259807	0.482994831119202	0.568139752599648	0.260909241241533	0.0147180036399674	0.968613650710346
0.0159453332021454	-0.761494784448993	0.661587339653749	-0.846546504231717	0.527053294805381	0.105520477299801
-0.278494440956893	0.681869273085437	0.663357526166671	0.371949499113616	-0.9243620355106	0.146026030986989
0.170412608502158	0.550918609602546	-0.8224375238753	0.768950907284524	-0.0112843620835683	0.650932836508794
0.474166129571448	0.136532626623401	0.873377068100584	-0.784243241614996	0.409677672757487	0.454994286220883
0.482237856801399	-0.459540004294646	0.764547718026085	0.466776117458488	0.849273048966085	-0.233818219145677
0.339620365497367	0.405615137729403	0.844370698560237	0.0195789757841479	0.911032688281168	0.395361462579908
0.946475854702595	-0.186350697236869	0.288795257376531	0.491489937462552	0.347331882997512	-0.794457990375956
-0.583498428407321	-0.795999480808114	0.125454473340842	-0.306017090629984	-0.77299802270787	0.559249330646759
-0.889862363496747	-0.340898061567169	0.283036989453209	0.414769071157931	-0.380209277781034	0.841690573736465
-0.849295313680883	-0.516748655103917	0.0253502530311269	-0.000267326505010836	-0.326032372955104	0.950819600394468
0.199014223872874	0.518975846615165	0.823413228181634	0.991533138948985	-0.0679782982872712	-0.101005582624028
0.954074354635124	0.126887422865346	0.277724943928535	-0.181470254174219	-0.931723477232214	-0.294031892939094
-0.608757426181878	0.439877902594399	0.647996562226046	-0.557224907663931	0.835710999476162	0.0244933344441495
-0.998046671164991	-0.0454356585211102	0.00997455605400078	0.24439495542055	0.0813596744980093	0.967996382788325
0.728144349021223	0.103692483121541	-0.666770763808661	-0.946502020205264	0.103616034725354	0.293084253918605
-0.948054886140577	-0.196313277360767	0.229884589339898	0.562742617013412	-0.349063458870276	0.76687864273302
-0.0642041918246601	-0.962925002675363	0.27475397260417	-0.420107011546345	-0.743529109272497	-0.505933890587303
0.966336185422439	0.213079976081457	-0.114180544078609	-0.226292904871922	-0.911947184714642	0.347179318561268
0.982548129947239	-0.116817605135558	-0.136701627944182	0.245871120043224	0.853133007666562	-0.465577788770094
-0.626642553450077	0.56693370064766	0.523055596928756	-0.824037014111802	0.521404621783549	-0.265278239221149
-0.236409776353811	-0.180682054660017	-0.954287241524649	-0.764393830004952	0.651225821391642	0.0367261182402799
0.831488246098509	-0.565374114287013	0.00619764751210135	0.314228957807113	-0.412318889418361	0.868708078866116
-0.693759821221892	-0.224068992975514	-0.687982561512319	-0.889229870001322	-0.408812861062512	0.175810844058315
-0.63202866126851	-0.263847320701918	-0.730510638571696	0.620048760212366	-0.788326719676394	0.0994966556147299
-0.745147906633623	-0.00422666270377905	0.655415978156666	-0.49210711194875	-0.822587240707993	-0.259722323741078
-0.66895173557118	0.736495555216559	0.124960161098035	0.0155437496793463	0.511776282272989	-0.867371528280221
0.0270921847517673	-0.999531381818723	-0.00873174557774424	0.558776940737332	0.781145579508594	-0.263736220629584
0.129243110460813	0.500095981901699	0.848256255160414	-0.653027229783661	-0.670909389074032	0.337480540824168
-0.0302714304974158	0.214902321360846	0.971744085731532	0.685304270162074	-0.644683287494885	0.3756366596297
0.684224859231131	0.701602440220735	-0.168608636120998	0.712687282944831	0.680911354809783	-0.129586714441081
0.0579918786681951	-0.280129783403317	-0.952348977985439	-0.693625295001951	0.642443948298628	0.319991302055335
-0.49828049474894	0.486866491677894	-0.73734327045673	0.985945462587757	0.0322400770191663	-0.146750775802542
-0.906487501473993	-0.0514472647875669	-0.43024573366054	-0.744747913320914	0.305159361420216	0.581282802761512
-0.263461326899454	-0.830148009740023	-0.475059008667333	0.951593774002928	0.106303603343325	0.296266357157174
0.999756794825118	-0.0137180846717775	-0.00666500342997604	-0.294649560514476	0.867159922153852	-0.428610126074282
-0.625535904503388	0.321455687169419	-0.729171365433242	-0.576983787391478	-0.809502349415145	0.0224799403938943
-0.987219045754504	-0.121814603386713	0.0737545731164982	0.660019339546847	-0.710186909290196	-0.244452575182854
-0.977474434514158	-0.0889673992598553	0.172156894086926	-0.173958884126512	-0.73641271620033	-0.640834988646817
0.838254509967187	-0.480509174025303	0.29688379706733	-0.0172161565882593	-0.804057397560893	-0.57990250500859
-0.99666548824332	-0.0388088979493065	0.0493728330061131	-0.201928022149801	0.962671557779822	-0.212463828936537
0.626917515793756	0.536163789154473	0.557759213604182	0.0309441438454286	-0.505853337745274	0.871388153175087
0.46402576221439	-0.0926611744411229	0.889928051433345	-0.0703619643018943	0.913786144668847	-0.418866479792446
-0.507415995774547	-0.532459413759748	-0.670693880039622	0.345909034332166	0.899785049257546	0.240382302879559
-0.04353118765459	0.55573079430818	-0.840748911837014	-0.631712217908099	0.0118702175121631	0.765240127104461
-0.619924851657886	-0.415513323802195	0.658598177387335	-0.431069580908872	0.601847046287575	0.659628329074025
-0.0749237020892817	0.73789737835668	-0.685602047920157	-0.561275018996352	0.822908352287294	-0.160305914182044
0.695070562247284	0.710383990284307	-0.0106080962422376	-0.58465266062972	-0.665213778336448	0.456725212342194
-0.950237050191983	-0.039324151299599	-0.320908087001205	0.540591735418909	0.345104690692005	0.766124183522553
0.96668763808975	0.244183519489247	0.0108483170547278	-0.195749337981003	-0.118056948242921	-0.973843228515107
0.996340451324318	-0.0121118204566513	-0.0702028462623777	0.00659013923564849	-0.422205071356274	-0.89873162369044
0.110471912017546	-0.973968617303257	-0.185255129798093	-0.777273056013016	0.358346250086002	-0.541433153986547
-0.440968187487384	0.480303284817475	0.746237153993317	0.313190113239002	-0.197220418009187	0.93772432458798
0.99601341053907	0.0419209806545004	-0.0566615675791765	0.202831415048934	-0.242592200303726	-0.941727589646459
0.953941861169909	0.2621106542789	0.132496536485183	0.854681385498752	0.0387727040722402	-0.504463486378928
0.646752231028359	0.0748857542068414	-0.74954827587679	-0.188477790647533	0.401794232107426	0.886983801699053
-0.732205916698182	-0.597260239393982	0.309824734256536	-0.603879329830733	0.176273451941501	0.766543575364732
-0.946036795349693	-0.0165408776167803	0.30877085968926	-0.212624960883818	0.557481435046593	0.791034277588798
0.341295595936138	0.872013026550236	-0.350294157075149	0.976346396995862	-0.185472337158177	0.146824998621961
0.636810738505616	-0.619496090467108	0.48960150797266	-0.0627783642465831	-0.185486727578116	-0.977912364239148
0.00399757670896635	-0.097143847855397	-0.993228031440652	-0.643102364389298	0.751997362942358	0.157412396997897
-0.33673979223916	0.697519678843808	0.619428022799428	-0.480678098406322	0.229802723695576	0.836288272282731
0.95413621901646	-0.305883075841477	-0.0350801700816088	-0.0413008319591411	-0.236902301492689	0.973805839079581
0.370927740257172	-0.870731622914628	0.355421860475511	0.952414226127384	-0.0517849197193643	-0.286779440776284
0.995220559237647	0.083698414546258	-0.00533727942744252	0.99937067088679	-0.045150317841355	0.00286564677157013
-0.400120521187341	-0.43521652557778	-0.802035868634846	-0.880641773257407	-0.418476776507728	-0.206481647514208
0.999968870754369	-0.0188213467903259	0.0111919441880478	0.843264423885288	0.32345577303125	0.428262207413411
0.995989094144397	-0.0518945384337191	-0.0641796107404649	-0.890543911336557	0.366425310503075	-0.303465463554951
0.882731670258725	-0.259930811265812	0.416124084388035	-0.132150029514542	-0.60955315244474	0.788870830487937
0.778821963627846	0.330688087220607	-0.520900573194734	-0.521373718056425	0.768782268130491	-0.404378066217156
0.958747867611607	0.268997277548496	0.0547007990345287	-0.307984333418439	-0.546925150930877	0.780554341653733
0.977577059131911	0.168539991865152	0.12031266394054	0.733553357720289	-0.0389875172215881	0.690536377776797
-0.919339032226475	-0.248231931508514	-0.305251389276352	0.838737698263177	-0.0189630900302703	-0.531327615185235
-0.772406249708415	0.550964806423454	-0.352981634313677	0.341201699715918	-0.583187590227791	0.75563601180197
0.880373149038115	-0.463484836286477	0.162476609035986	-0.705714141705416	0.70324617276056	-0.162035314172779
0.27790008073383	-0.123407768841685	-0.946458943692726	0.512989796767917	0.635781745745356	0.566138213409747
-0.967503210943264	-0.128189149269235	0.198184745435398	-0.688628851016966	0.0617740898408394	0.71147125657391
0.967516862723948	0.126329897322923	0.22407066059946	-0.275047888116892	-0.799155510290084	-0.519341501140538
-0.390826269867097	-0.626823936884903	-0.664253711109032	0.852187735893168	0.479130143971151	-0.180274030763303
0.990727337794015	-0.101699155879717	0.118792472212962	-0.672905225122362	-0.08325380224248	-0.742545916042307
0.255643361813803	-0.969338802765127	-0.00922985177208959	0.859461253754796	0.464973515462239	-0.182939584797208
-0.59573600239313	-0.588020639098136	-0.537677185290733	0.432718582137835	0.652408683094794	-0.621342315864621
0.934226891241186	-0.30706469956778	0.218856552774245	-0.747005261242944	-0.372485652197829	-0.548971310682403
0.358226089206598	0.459062659897718	-0.812928611493959	0.663949814377931	-0.749449883428743	-0.0739999176671879
-0.99955636552569	0.00640782253892657	0.0140202328706815	-0.212688381771386	-0.616503746988458	-0.748099303807113
-0.925834972160297	0.13261961176431	-0.374113919267866	-0.162014535711347	-0.975755654060898	-0.118154087028964
-0.152449351477141	0.87897666340254	0.437427854750816	0.090187698625948	-0.0272272501771093	-0.993471932093937
0.999828932740024	-0.0120069214495818	-0.00319228806779074	0.40884102819495	-0.571774158878675	-0.698803285294524
-0.875664308070982	0.276076266033071	-0.421379831672183	0.728821168351574	0.595663879603457	-0.32080890896836
0.622369500185912	0.584303340870548	-0.512885351753473	-0.189026714763436	-0.24058577897151	-0.949820034122673
-0.999873169483307	-0.00156886865372598	-0.0231294249755694	-0.672675579204457	-0.533725675336698	0.502882536470205
-0.626692652473817	0.783620019784134	-0.0938748550011739	0.321945312965661	-0.819474872256449	-0.46135040977505
0.350688365301433	0.491365091885659	0.791002591029244	-0.96687302079243	-0.0419458678213399	-0.263328244683814
-0.997811988776739	0.0779813145605283	-0.0105311511813962	-0.282388657591685	0.0987547851752487	0.948295450337
0.648341739053397	0.605367553594706	-0.451866955805366	0.804373277781885	-0.563667621923587	-0.192718500327506
-0.802625810708352	0.163346203530967	0.561228450243851	-0.368962660747474	-0.606916299919381	-0.694706553024308
0.512653078118799	-0.63132165245054	-0.569559735838162	0.874740840522779	0.157436400994743	0.464814151467168
0.711069039697004	-0.566673127913602	-0.406909758540196	0.328757343035109	0.893385318774709	-0.304777223926007
-0.750733147949224	0.40953403553099	0.506736731351954	0.725624218298936	0.662629484207136	0.149435370455273
0.592077233571312	0.576233846812028	0.554530331014252	0.600330991817604	0.708839288522455	-0.359212990813209
0.48726916259141	-0.873034775541599	-0.0801287037646349	-0.324391182614669	-0.941830594284263	0.0237694553876733
0.617248668903986	-0.718799213428248	-0.314101451191868	0.134344089351733	-0.407109363815145	0.913104544389184
0.12409841712395	0.652417468885663	0.73646937988856	0.522162397587062	0.46904662759907	0.707474820215253
0.0259881414065292	-0.779720686593657	0.639838620128281	-0.471368740465441	0.887506169478806	-0.00962453591837344
-0.692389282863156	0.374561180251529	-0.638569157445643	-0.853934144505798	0.161917358598222	-0.513422907694395
0.712454158304043	0.435789567070427	-0.539754862423422	0.136522825524465	-0.88741848664504	-0.425703398755737
0.926887458501067	-0.368464728367833	-0.0947182900077966	0.0228974107616789	0.882681110353859	0.453468967199243
0.986850256740549	-0.0212199449379754	-0.146065919409181	0.0612132518711527	0.970870502666959	-0.244286625136647
-0.821130821480459	-0.144112655361267	-0.559248082275427	0.230876003247816	0.920858625224408	0.292844649067376
0.967568442818757	0.0627569740570521	0.254795803200708	-0.666344404967968	0.154608024251791	-0.743681797255789
0.793294272892405	0.211486149849346	-0.558846940410099	-0.334627566853465	0.529283284890677	0.767823793817601
0.950512482825221	0.256014370705239	-0.147974680486975	0.966084876323267	0.103228088144904	-0.218384687693837
-0.247678953674774	0.678887158572613	-0.709586949283173	0.694755796342284	0.115120872172545	-0.699897265269441
-0.297543558316611	-0.902005931955734	0.313262867046985	0.826833193536335	-0.365192723319064	-0.417110827310918
-0.668329539187537	0.713824521915177	-0.257630561746388	-0.906644682625765	-0.353033064444027	0.205626581292813
-0.8497459057664	-0.170375972127703	0.485286577213561	0.24594962899133	0.585734020897878	0.763179869283387
0.821788535405908	-0.0520525872631616	-0.554768097049357	-0.924131815665296	-0.333068948334964	-0.173620496061983
0.846460409108625	-0.505295489401256	0.217668189366226	-0.532390212296389	0.27692562466765	0.789006421141597
-0.48255354629121	0.830141778796126	0.274043254376413	-0.1110965267238	0.522885359951435	-0.856581211295952
0.635552152905602	-0.0610764869738454	-0.759339234581945	-0.460857283106463	-0.0265820398848535	-0.893136320574867
-0.944576045554079	0.236114531191825	-0.257736361596886	-0.955453625445532	0.284490254047457	-0.131810456114832
0.997927624261446	0.0108959398691069	0.0749330958003141	-0.883660956896145	0.315940461237136	-0.373736729934235
-0.339022231284323	-0.524078557050238	0.782362185812376	-0.414860409731565	-0.660486843293217	-0.614878027822691
-0.882916688172761	0.214000510617131	-0.440214500027104	-0.544908684973999	-0.353954300717688	0.754785859536287
0.585824189367387	-0.816322736325269	-0.0205128700969497	-0.443556748703172	-0.352108595058874	0.821118992685446
0.96257507141722	-0.138072649910562	-0.222729161185702	0.185262821602953	-0.921054779000652	0.367254054387323
-0.700163253562538	0.0929341924680162	-0.720980042961392	0.87140994804198	0.199889714477285	-0.433339420475078
0.697226308951412	-0.39792482392385	-0.584138637516776	0.396862734709835	-0.201915365783901	0.905759815770716
0.991041065456754	-0.115880427813355	0.100966887333029	0.318257312892909	-0.789419306224773	-0.511774013534941
0.540377645755054	-0.735792377876228	0.440677216344249	0.616285474928318	-0.592656281071472	0.546573179901312
-0.431534013243903	0.485085656142691	0.748625327217428	-0.182564412293772	0.248027960791883	-0.958822611228468
0.996974043023777	-0.0641983927991989	0.073868578400711	0.580461826616579	0.736791760982012	0.326878977902089
-0.556886121936551	0.483328232990834	0.663164661366856	0.0590058619057279	0.996768783447897	-0.0539324573380478
-0.737307623972849	0.512371441228013	-0.470480473277879	0.19849427457027	-0.874076045245102	-0.429505279922504
0.771663101080124	-0.645158073576989	0.00662167839520473	-0.16999526784541	0.401777380673512	0.890854780596979
0.237117311653247	-0.831196611511234	0.525566641604993	-0.505259718176976	-0.524010125631076	0.682289372086191
0.8397664613817	0.154121557971222	0.5272991294035	0.641184892623893	0.0872843882152102	-0.75312454439899
-0.907975670834388	0.277294739536328	0.304878118042213	0.371401582345328	0.750197133236097	0.532995029847847
0.737612191800824	0.586857839025779	0.318319868767558	-0.59328900071069	-0.627201820971547	-0.493235586226163
-0.817714666648359	0.49651880445102	0.286343819613118	0.948716098372821	-0.26513858933787	0.207643929018983
-0.388860116745175	-0.42460943133997	0.816500182458657	0.695448894657235	0.423314533186939	0.577262650431817
-0.222101109794432	0.178988402503369	-0.965189535167996	0.701867104785445	0.703077943071932	-0.0319932234326438
0.768426499028086	0.121317097996386	0.635747338146173	-0.872423488196587	-0.261175941196635	0.397516895650159
-0.925814791509096	-0.258021181432855	0.255718794611139	-0.773169165730086	0.192459858661078	-0.622087360601088
0.905404129131203	0.165246497211635	-0.375365833274759	-0.0314216780726197	0.991285303491829	-0.148165332641586
0.41887634024947	-0.0734942036587504	-0.897604457051461	-0.64686738440524	-0.0727771181723488	0.749638281428927
-0.835913137217537	-0.525790731472286	0.114739156070913	0.591141278036898	0.760803361765619	-0.250664569962204
-0.165381832487878	0.505660179730462	0.836293836903584	0.964776729916361	-0.252126282089864	-0.0877901329249447
-0.865057107606652	0.152150701198187	-0.496860242040631	-0.516598872451182	0.468012425826381	0.704822250800721
-0.650867040110692	-0.675376966788181	0.332740230378941	-0.496965274829659	0.754867898128829	-0.4590613465084
0.612921823689589	0.20904925371422	-0.754118561993168	-0.258451089160271	0.643839948356634	0.707530935608201
-0.524349443826579	0.5772071904268	-0.649679952017683	-0.483809654707907	0.573413090948112	-0.683375860608607
-0.960809087186576	0.148185551228175	-0.258306407483743	0.352694482873646	0.930035203072872	-0.0611680376174921
-0.829959659442617	0.527631758867816	-0.229783771868424	0.890734067572816	-0.32750596527993	-0.306743692703842
0.730005119718155	0.669382500539288	0.0828180531491722	0.587872204790553	-0.725911853018566	-0.349360733261275
0.281169908872888	0.562859071940863	0.768879678909743	-0.124160025624002	0.112168790128674	-0.989649041194423
0.967774078365455	-0.260768244446568	-0.0182673704124368	0.89345506890005	0.297639795220728	-0.318079289809945
-0.600750890631252	0.745795112662868	-0.328117068325127	-0.249873966621237	0.269304233595449	-0.93919489161237
-0.639449468679605	-0.74670911902676	0.150989833994166	0.0074669351497933	0.97496072102179	0.204449659245908
0.67352017207646	-0.316539838067179	-0.65586171898878	-0.29822328616383	0.524886431201842	0.785625074526549
-0.980773855083595	-0.16725168263785	-0.0891223761239526	-0.137804336997024	0.522296651056914	0.831080127122239
-0.991655272179707	-0.0452630365191031	-0.129607274750865	0.0410654491113353	0.981122440394231	-0.202559811690812
0.870246495857447	-0.449236184374211	-0.203022073789014	0.560360676500693	-0.705475937703154	0.465478972373622
-0.754362996042077	-0.109542527563476	0.635999280195355	-0.643945870561507	0.059954594895306	0.752314976278635
-0.998792096835096	-0.0142023484242622	-0.0562832629791912	0.19957174665018	0.523511083893451	-0.832718977440105
0.950191528972676	-0.306419680607198	0.120584349308066	-0.174678457380337	-0.793624422525508	-0.568335734525048
0.244699460904677	0.917839212846865	0.290949409742122	0.0818379924149364	-0.155000876700702	-0.980446088739002
-0.775573614579348	0.0386180489068626	-0.64279268580664	0.396930035340986	-0.881916047601351	0.291692642969201
-0.251823145840848	0.512735230905139	0.809629909718608	-0.902749282721283	0.0189240779353066	-0.443931723342936
0.894605835828405	0.434234397368186	0.0449044601673042	0.372648450476877	0.196264024939245	0.907911616758578
-0.944485425216964	-0.281254497632604	0.139774548807326	0.940431384283719	0.00877034256008651	0.353326859866955
-0.351584127197464	0.264144747114397	0.889166090928748	-0.311176596220759	0.93279248934994	-0.22100152114551
0.973396043187098	0.186078960300817	0.126812884359759	-0.0120378155798511	-0.69270901192051	0.732726391403546
-0.128539007917764	0.985792482364684	0.10164098213887	0.217982696939022	-0.787910444854932	0.596430299050147
0.0387706745356364	0.751275261752719	-0.670690460287589	-0.0765310899906065	0.798789934344429	0.582528461156623
0.803117473685584	0.467541363941366	-0.352578002578939	0.465652242937699	0.73303637368164	-0.492975221973541
0.193788053042988	0.964687277720759	0.150644958499564	0.714674617628714	0.416168890763206	-0.551995087052212
-0.589844727854797	0.740041607336944	-0.360797764075861	0.189424477229033	0.0883129352555507	0.97874469599316
-0.0553455864487051	0.877611643026797	0.460893705750567	-0.371540942188345	-0.6818325384872	-0.618598865877244
0.625767648947103	-0.716130058497114	0.348040839344341	0.2225307921447	0.813482328739395	0.522033800714253
0.623821887060758	-0.329952788732956	0.726996725630492	-0.173589382065254	-0.0656933079350165	0.98074939572056
-0.644051394798217	0.256354693208958	-0.737509815507591	-0.0484909974763593	0.45425009804815	-0.898312521391575
0.293778184053744	0.175804067621185	-0.937291963558379	0.552586740670452	-0.678581763757927	0.513268942668093
0.0226815131776256	-0.738311145848691	-0.660816943344215	0.678176935625353	-0.306543747548583	-0.65582191123323
0.0480665554499243	0.120009581319846	-0.992651443841645	0.213594893153524	-0.366966591334634	0.915845284068404
-0.394932094857794	0.483175367322664	0.769651735604243	-0.472252141567854	0.736876928420119	0.472069297451434
0.951846518724513	0.00658927349275016	-0.291705931597196	0.36996488037252	0.282535056836959	-0.882730530233255
0.553403734403397	0.812074130417537	-0.158215058041061	0.544951075805136	0.817962820976455	0.145391580744574
0.231207702482798	0.392267570353958	-0.892227857214447	-0.0167368787568399	0.81889170789261	-0.588399881367865
0.5227724252721	-0.757175390988149	-0.382297943974762	-0.594504365481905	0.197383229691959	-0.793510000438353
0.154931186745692	-0.922823807698232	-0.338751572160684	0.849784213140341	0.172611766935665	0.504015142494328
-0.391912293068009	0.135588670959401	0.902107661015249	0.418689432580832	0.77262890550358	-0.475922751449412
0.839858073980853	0.140261056339931	0.531594844448966	0.482246292940183	-0.207359315313467	-0.841391016616288
-0.91170031203624	0.402930287566896	0.102571954566881	0.43223778221219	0.727353746575261	0.519305730597451
0.857740236307075	-0.296996708000848	-0.408510142424809	0.446792214803637	-0.891860207585312	-0.0979971604862492
-0.805934276340752	-0.210476528078555	0.540880597388023	-0.189476321668568	0.0196160373236987	0.978262022204347
-0.583301198563681	-0.405305051417019	0.697891400852633	0.990836960579555	0.1216191970448	0.0320985825709533
-0.710460124079334	-0.663236064279175	-0.2081991482338	0.212307834243906	0.641324073819594	0.726746696572164
-0.491004829198209	0.66974541128591	0.544803302288969	0.208300733068909	-0.477506916959225	0.866277134497453
-0.959333674382783	-0.269562014170548	0.0142917026589866	0.94467394288646	0.3158141088545	0.0298744105858988
0.709424458168505	0.575468758847746	0.394814378349744	-0.683377265487653	-0.58202567254585	-0.429436922288072
-0.217022060676492	-0.509650666002209	-0.825006183155774	0.813333983268996	-0.558830122727352	0.214681466189129
0.923742513811973	0.0628361700031714	0.388514970546483	0.137660730507807	-0.306106883933077	0.949728912829359
0.662437675758121	-0.321132127152017	0.696003923677227	-0.00516729367299087	0.225216513539929	-0.978078097001869
0.987840667284882	-0.0556111624917282	-0.133306235566806	-0.381577610201184	-0.447911408995788	-0.803621205952631
0.972845830714459	-0.21782895511969	-0.0869586471789913	0.10142181655533	0.769339783430839	-0.640983169466113
0.983245523461122	0.0885986173559149	0.165275084084749	0.663448318820385	-0.248598354659889	-0.693926821224108
-0.902148406586328	0.414157361479936	0.132508709748701	0.963838189141418	0.0756475824603794	-0.238474237745896
-0.670816859268472	0.613664749379966	-0.448943034514589	0.0358501664829671	-0.729517537675998	0.696609172323804
-0.876084765162175	-0.252170425980288	-0.41289062146397	-0.127284000239824	-0.399672374647681	-0.901730228405495
-0.418016246260182	-0.66580135097151	0.61769164801779	-0.507267814195184	0.74839162685082	0.416910085521186
-0.426358823349528	0.00866385910620725	0.897715822593396	-0.99401928203939	0.0556668311204622	-0.1160821969102
-0.962723045660926	-0.248091845661629	-0.0853687529435739	0.284619427000515	-0.900807459645989	-0.316887487234899
0.345479364461795	0.922817736159171	-0.156408140920677	-0.309993266910048	0.0308740466335977	-0.955314555666573
0.167678675388235	0.883469723557826	-0.446059058671403	0.42853215593514	0.231499916086717	0.874123159471551
-0.973921290576543	0.159195476527542	-0.189963350318815	0.749394552090081	0.398374263158751	0.526022589243974
0.752725845374229	0.528910637487749	0.381230011921308	0.688349161322537	0.635873368596019	0.332379894178523
0.998299965284849	0.0427087264290261	0.0340134265732194	0.567769317638086	0.789656392338866	-0.212705307108128
-0.993282418444972	-0.0632690435045778	-0.10166917668877	0.968482401577746	0.082448071539354	0.243670993549829
0.989201470429937	0.0874217542048964	-0.0942301881607566	-0.998481686150492	-0.0390835951511932	-0.0346179925170113
-0.541122204378434	0.796637834737692	0.265683061658385	-0.257227238919963	-0.0514622339130622	-0.967522307134577
0.261424276742511	-0.563391157504441	0.799620773048268	0.163614877073435	-0.982408665598019	-0.0891663085435379
0.997157924017253	-0.06495973871375	0.0698798926693711	-0.243134494070141	-0.324751790621051	-0.910661594991487
0.668981974392615	-0.561915752250989	-0.475619764485933	0.386175842844079	-0.859660422418395	-0.325083129372964
0.724334399511836	-0.479058730583304	-0.484666387022016	0.399995889252119	-0.761948494901198	0.535760569854581
-0.986226112396498	0.17589474833032	0.00416699135200298	0.472883122241569	-0.842454791329913	0.29792146388909
0.62822778188349	-0.213731373511918	0.763266343663813	-0.757989908390342	0.398668729342882	-0.54152173910666
0.99998956655414	-0.0106706943262237	0.0195939693406993	-0.907070016097796	-0.409917600632728	-0.00616292979610789
0.292445039833391	0.950824429800864	0.04682901314516	0.0717757247447564	-0.243453712209467	-0.96184237232834
0.998271891543179	-0.0186101040456576	0.0737817402338418	-0.219118173869966	0.716773851257672	0.648713605936638
-0.624740738443658	-0.63051006152769	0.451487087946745	0.904347043155874	0.407732767435777	0.0888893088009159
-0.531391975639975	-0.840430030799968	0.0237762416392122	-0.432047484718083	-0.84666182345857	0.304031405734128
-0.638581201870248	0.682646049376188	-0.391242839801444	-0.148450033653949	0.985170960975722	-0.12350862465337
-0.825040907841514	0.48178033968703	0.290010264899794	0.081555445371995	-0.125344151912896	-0.985176974066695
-0.10424535021881	-0.737944849622239	-0.653714633624779	0.172395090189165	-0.409771261257739	-0.886643798968192
0.953863060991232	-0.189204410752085	0.259722444050719	-0.257817444604054	0.327475624716207	-0.919519585197663
0.740577632862064	-0.310000312725322	0.61723910353546	0.187047151351125	-0.535191035114458	0.837216378201164
0.507918211245163	0.80065276037732	-0.30790555694832	-0.384676708338678	-0.769495646486384	-0.49472481355754
0.999743397142255	-0.00949376299870525	-0.00723656214769872	-0.480319181763656	0.323094843829314	0.804547604872631
0.28624837206361	-0.955453868115068	0.129139737696109	0.625523046579509	0.651303156913854	-0.419621647442501
-0.991437419885634	0.119132998489165	-0.0917663292770104	0.783262593195974	0.47190533831941	-0.389676005658706
0.625289843502562	-0.481118714220555	0.638017483499431	0.362079597966656	0.926483550088767	-0.0579259905443641
-0.940778117226499	-0.319912479050048	-0.0801437593335715	0.755325210622954	0.0101078469362829	0.666108044269778
0.0909307614842343	0.516645338304186	0.842720929817393	0.0348443106732601	0.998587908250554	0.0077434586283698
-0.805051015102376	0.0950275402273626	-0.600707860500049	0.736139539877395	-0.677922798454565	-0.0794690338354956
0.96654221547993	-0.0914503303172904	-0.227552236222243	0.598902749132088	-0.0664028536429197	-0.788214795236186
-0.794502406234946	0.527589396914606	-0.338158895462193	-0.458303889504359	-0.489994694429314	-0.735891249959077
-0.834337437192032	-0.377624991362893	-0.397625940865376	0.0730235457199078	-0.503593002954434	0.871067102850326
-0.506346500174436	0.70294364119449	-0.527826880675701	0.528059219925258	0.523199686253306	-0.664835655360275
-0.0162156124337959	0.799301691599048	0.586436119847851	0.813815929114243	0.542304762984368	-0.178123310002643
-0.0469844199831549	-0.854370880802261	-0.502036100337537	-0.981131312583947	0.184107096863855	-0.105952442646159
0.0988176963775813	0.983418593180101	-0.159334717007414	-0.169686357726024	0.983754281678662	-0.1055471110127
0.999994025455616	-0.0101167524346504	0.012480788927534	-0.730531593855753	-0.660352106925409	0.13612196788737
-0.835704694718615	0.420018143281285	0.345408662336093	0.146633741964698	-0.702019638918773	0.713001547513537
-0.110225685941017	0.271965028166429	-0.962532506004422	-0.565361087972101	0.812862452396603	-0.197860207676131
0.379660005704587	-0.571283134332439	-0.715262011184881	-0.65400343658555	0.468485547894381	0.581864720764553
-0.965731775043756	0.021636633998757	0.244330194087788	-0.969131024634946	0.249271750806317	0.047135724947246
0.478215088543118	0.832807847504193	-0.267961840871581	0.893131356896273	0.0729659881042117	-0.429599937103618
-0.860383251017849	0.326902547015226	0.380651665559115	0.53401012189475	-0.313983939250409	-0.773780290519278
0.9999990612078	-0.0107920029777825	0.015224631888637	-0.192478457297554	-0.978887330035142	0.0132555339201408
0.982795222246826	0.0374246834846341	-0.163754629566832	-0.63884337829175	-0.0840028248714482	0.755472066475102
-0.344833596942283	-0.696593249183683	-0.617220250756846	0.247907797895675	0.965560273247301	-0.0295144411446264
0.807455073342118	-0.145304769281778	-0.559263464409768	-0.976500555875437	0.179712711966714	0.117247093677394
0.642055392672446	0.236272195730091	0.732098137773873	-0.318306418398189	0.308336896773153	-0.907736594393658
-0.613632341214843	-0.687979930393957	0.376556009309592	0.494709795332929	0.837179016748912	-0.217382294325085
0.599712718258208	-0.535674074116565	0.619232858852377	-0.484457638828359	0.524119777732492	-0.721102160450853
0.725123968913881	0.514861012462463	-0.445105525395541	-0.288528535291545	0.872388423152271	-0.421684450027712
0.290308791230973	-0.25378227624579	-0.914533574414064	0.232888535886059	-0.671333206719501	-0.690752684497769
-0.998086018823688	0.000257711458641828	0.0456070966825068	-0.244162978769628	-0.844602212914624	0.482098279434038
0.961204179932772	0.249939372248965	0.0974187337094733	-0.601937500930207	0.499838748125285	0.610498302932811
0.788462944620646	-0.611461783015345	0.149187012081746	-0.336112068260198	0.918823887472551	0.202684703224162
-0.843924530618902	0.258911836196129	-0.492505104197287	0.154121170527774	0.408908712355347	0.893491782367401
0.358255491585255	0.3685702252469	0.854590385503882	-0.085586467597595	0.594229675280122	-0.811988480193876
-0.855690117891195	0.445684126456134	-0.300491069382423	0.241297964050023	-0.735813822373819	0.652472020820408
-0.647643324534474	-0.693603482662964	-0.294840454430003	0.0162612244853449	-0.462775722935294	-0.877790394429122
-0.125311654350722	-0.84956464907298	0.522648177969689	0.777235223781913	0.0193110917194346	-0.616992801349383
0.788136911130891	-0.516691343535395	-0.327705998708319	0.897142617712	0.412340983287869	0.132615567316581
0.09260034460803	0.156324182155242	-0.984257541523614	0.951889179238675	0.276515733696663	-0.0948616691562185
0.994056061591839	0.0881688579783265	0.0558586408781155	-0.524461439145314	-0.658692580626019	0.535080597768865
-0.364087937108578	0.608505790393688	-0.724853442365167	0.260021900561665	0.939288094289243	0.197223501228761
0.157404341072162	-0.586506524992482	-0.782978629881825	0.573833182935746	-0.825806442284575	0.0114749038573997
-0.0214793133326291	-0.658673336240878	0.762901233202682	0.714524209041607	-0.612055618830554	-0.332411363823616
-0.923830501724282	0.146128626882131	-0.374654917701462	-0.866222071056435	0.487614958097717	-0.169992421411782
-0.869977099544777	0.444801014964362	-0.254472564327266	0.810705729511322	-0.453773912342239	-0.361349250025555
-0.617151709108048	-0.579489961809867	0.524668352180484	-0.262338152198406	-0.949361902778871	-0.141139618868417
-0.229682259951659	0.909632834218027	0.333670600389449	0.937312044937641	0.336388283196522	-0.0134994417197998
0.655675120871565	-0.560929757126756	0.533700892955369	0.428542289807617	-0.894680284364785	-0.13612906086328
-0.985367698223614	-0.0621388646563288	-0.167213242589042	-0.0269610551040862	0.252572704702946	-0.971866956381909
0.761867774257402	-0.60490399187703	-0.232201041262963	0.24416584552398	0.0445954586054835	-0.965402578968326
-0.520919098776284	-0.793824958748253	0.303154280236987	0.56515997349645	-0.783577708921476	-0.255533327087437
0.354545512128493	-0.892053727831148	-0.27230839018694	0.893190261863156	0.13150976248243	-0.415260368815781
0.692421337134548	-0.684022296374553	0.27548008587288	-0.00297383296345968	0.509266403617361	-0.869366351505827
-0.808343701985955	-0.0281847675326597	0.57562024825046	0.673910126537368	0.295307597560097	0.678380429975755
0.913005333555871	-0.138495520682688	0.403649866891072	-0.487891640417143	0.483255196426918	0.714760167578603
-0.997141480338369	0.0593289954047825	-0.0750687361478562	0.663581340470579	-0.363363537146003	-0.641757389567635
0.967208316764268	0.0293033141556297	0.264653703328537	0.276219592311754	0.942027715049904	0.160229443069492
0.95419669931132	-0.166120120804646	-0.238795060348604	0.092447894112521	0.191600596055394	0.974646911691045
0.629209123393098	-0.234804103355259	-0.729472741214987	0.00474416354442194	-0.980123692757604	-0.180902645807396
-0.790271788783272	0.598405615345544	0.147037278033105	0.715715200077666	-0.702048071307023	0.106511826542991
0.781996618320105	0.481025615843686	-0.381025823260227	-0.487706647210868	0.227205947819824	0.83291261563433
0.424878290584264	0.310662894094671	-0.847179687980887	0.998881734770228	0.00530790138425028	-0.028946549497019
0.378868208679341	-0.0743960639717724	0.929589237212921	-0.119269816506343	0.823767123635567	-0.572429790572355
-0.406598387477127	0.335925680220799	-0.863345073599364	0.643383058606705	0.643319625956794	-0.403992263281149
-0.120273947045269	-0.743857980656485	-0.644265691246396	-0.194563607946312	0.523639334154363	-0.842805702414981
-0.761084161473851	0.109734054985441	0.627234941985268	-0.592520003381849	0.335229855504286	0.720700100493154
-0.994136364651609	0.11841443257035	-0.0367314551911938	0.819196998253391	0.537292896660976	0.174286640806289
-0.657164591410898	-0.0508062968865972	-0.760269078202648	-0.651248102174892	-0.742698637637563	0.114393908586547
0.724378215734795	-0.129793699084457	-0.665305684345787	-0.946236718047732	0.129228782124136	-0.317758253751265
0.470758441138125	-0.718306156149683	0.539723313044971	0.674026829558768	-0.743477015076133	0.093726477496076
-0.246446326170688	0.288488331730734	0.917104602087249	-0.831978403419186	-0.116014185326536	-0.550646127469194
-0.855565182454526	0.527959377083213	-0.0119159170788263	-0.36295100791923	0.903146235576498	0.224399644308315
-0.913342961001266	-0.367610701141342	0.142159267525357	-0.0809444698131996	0.525897527445453	0.836577864434027
0.976132492312363	0.203735753109593	0.0370695735079519	0.0955627154328164	0.929608403430545	-0.367515731067656
-0.203279374396735	0.138742042509848	-0.97483323416246	0.164673044391417	0.23319784855185	-0.959245408598252
0.863525942554603	-0.474895478562423	0.21786814401541	0.546303100129653	0.634306550572112	0.53608955746428
0.731825832891757	-0.256184341290103	-0.619318280827295	-0.381657454015389	-0.66207707226247	0.645829324801526
0.514900307559953	-0.029496657499113	0.864990510036806	0.660105019200715	0.741443337769537	-0.052774852564117
0.771222434688521	0.128558473902376	0.63064777562979	-0.0100590046666354	0.116078079118919	0.990740360430917
0.779620486967922	-0.0976706377553449	-0.606361197841333	0.839601783630992	-0.482779808506677	0.288878025150465
-0.976499484961646	-0.194063524435008	-0.0748019969487331	0.206914682876311	0.0871595045169755	0.975565380003636
-0.359929260916343	-0.897545467694714	-0.228055045007245	0.496045946598781	0.213220052513655	0.843663335411359
-0.918892596707989	0.354313803183843	0.17446676241843	0.967859753862387	-0.11590539216863	-0.212209957742962
0.893343693672408	-0.454999793272152	0.0896603883776649	0.462893696506675	0.776498962753749	-0.423582186064959
-0.939662172233058	-0.0815247321587739	0.316396401100958	0.0186853242941304	0.232491736925318	-0.97590126416267
0.286054299753652	-0.123607441086936	-0.943904793937496	0.138346962693301	0.934513612338814	-0.337157029574425
-0.108073401231592	-0.978559925918815	-0.151788975133048	-0.960699814770787	-0.237266472271162	0.112404044694987
0.560791980467297	0.423823180836365	0.707948829794647	0.343295248332059	0.324578065173182	-0.880089872044937
0.985344750966904	-0.181577309492148	0.0361989743243568	0.114020679575657	0.895757965622677	0.412486696271276
0.156836635253444	-0.774632990874039	0.630803698416597	0.0177269670282594	0.864525259216683	0.48672902935708
-0.952048003602369	0.0074759510499775	-0.320335591730786	-0.615006101689092	0.712133755256242	-0.375476462407339
0.13407633817668	-0.992428031902145	0.0335578485569342	-0.815205112766078	-0.272387345008536	0.498052133299475
0.625234397350516	-0.63727911649468	0.481523871142597	-0.785425681059703	0.195332948819851	0.57496639612761
0.50936791027675	0.393192709280636	0.762807800070932	0.482756441010448	0.627890759459062	-0.6079339666117
0.937363669292718	0.0934917385150227	-0.319591808148202	0.587294977807377	-0.473769086633399	0.678306250350443
0.223837356238127	0.850355726025694	-0.482661741948083	0.156287876207477	0.501475712147026	-0.85601965728574
-0.864327353495302	0.289753169487162	-0.436293276432796	0.609832568624694	0.510147794147274	-0.599762708890182
-0.489733805699682	0.140160070685169	0.851391957231858	0.484168293755927	0.212579043471619	0.850596925878761
-0.95331511265897	0.305065122184674	-0.0908050663019171	0.217892706699193	-0.971629055240096	-0.0956310510914095
0.707152747166515	-0.690747399251097	-0.162987618365967	0.676760266857717	-0.709232610981553	-0.202022288505025
0.999985164971427	-0.0137429814692288	0.01012029749918	0.52436740823391	-0.41980802508328	0.759461113115574
-0.14396043097541	-0.588166781012311	-0.786111556683307	-0.590164758751873	0.411978283006057	-0.71439695577819
-0.279718837955757	-0.805821863486736	0.52634833173635	-0.282498336626176	0.616485982762028	-0.75267198324964
-0.78205954494597	0.522229825555658	-0.375092668895732	0.909611373417564	-0.367082231698547	-0.193861069855867
-0.853873983577663	0.529915838178628	-0.0529485288201536	-0.380301135810176	-0.913323770896398	0.122610182952796
0.798953495619791	0.501881243296886	0.319221510834591	-0.365041630113496	0.916310040958092	0.165718650667964
0.283274009079254	0.776871297974266	0.547936194507159	-0.578600586000686	-0.807879285642302	0.0376420517052662
-0.952958388106889	0.277402189905295	0.126317408384714	-0.408360671827062	-0.833390472250691	-0.352379091635888
0.292879884075895	-0.959380719344511	0.043556147227054	0.562223493884654	-0.15758540697898	-0.80165272629667
-0.424038156420529	-0.250061217639498	-0.870700490476903	0.597119846943938	0.429701444786603	-0.671029131503601
-0.492508061070622	0.725164798781848	-0.510093276957392	0.388502189370571	0.813492954511899	0.415106132886276
0.904982872603622	-0.0410778022968005	0.438646419688945	-0.0395604539812391	0.613303737974775	-0.800358198515381
0.997300452857406	-0.0785563422557918	-0.0148420072872524	0.784044812817681	0.277757714089385	0.557002932506351
-0.110848266593739	0.796308893037673	-0.611878249690409	-0.0258839505040114	0.16028277733406	0.983304665251298
0.64629719517645	0.654020491796705	-0.381312047239816	-0.921843961537511	0.398547075197525	-0.00859164985090382
0.595173321287522	0.358501116760761	0.718015051789933	-0.839534747959517	0.257028474559328	-0.501051858623173
0.372525690163037	-0.313814067450502	-0.863583998421986	0.796906908316193	-0.386587688996778	-0.453139315864335
0.989582783270364	0.107884809819029	0.0926583969894868	-0.844975930935523	0.132643184472626	0.505391191185102
-0.917991560464747	0.300895764270325	-0.289871364622255	0.346270245982631	-0.921954475959147	-0.172729745758927
-0.849235931402497	0.39573676254611	0.341013150582429	0.598669201294831	0.69367989183899	-0.390582032456782
-0.219180086944006	0.480645388452988	-0.862090918525906	0.664493999470835	0.311207818688231	0.680011248922914
0.560761040319918	-0.532924420307421	-0.621308325743339	-0.961867787739898	0.270666103667069	-0.107200741423197
0.95930218829157	0.227364764482335	-0.139797061962225	0.785039447584547	0.394825559438373	-0.464191810939464
-0.660479290208726	-0.032240091409651	-0.758959321521186	-0.783947916603155	0.565495596886853	0.254354355793302
-0.991793522366931	0.123217992931542	0.0460013130782077	-0.128429235416672	-0.865202314024292	-0.468380664112546
-0.621881656337544	0.640461615747919	0.440364449085635	0.26780863698893	0.582211806943968	0.758748540657471
0.857236426878352	0.288332922347423	-0.411395286409627	-0.948646690947257	0.276977247790873	0.152816863620755
-0.884367618424884	-0.452800246654965	0.0491784544499481	0.321466174837821	0.928827220580658	0.151369180035824
-0.118690412155694	-0.979298480232502	0.170028891133884	-0.602922264980481	0.800724109326513	0.0599955127844524
0.381867548009874	-0.928597329934114	0.00309123285501002	-0.857143600258585	0.499505784348546	-0.18312758964079
0.125565335013029	-0.976939793183688	-0.161610419189467	-0.223439977938716	0.788192118075473	0.559688517264207
-0.145233242513974	-0.742407851332061	0.662625632858186	-0.320030716326815	-0.937027387991707	0.121704841693752
-0.948676363729279	-0.0846225238908654	0.288363081606077	-0.523472076528238	-0.390558275139018	0.752688041152852
-0.586443103396285	0.302208306222973	-0.768278666943871	-0.749049157165568	-0.266778697978272	-0.608778398979975
-0.573225013067145	0.544529773034682	-0.636439775941586	0.645910547515676	-0.217561775364686	0.74741262998184
-0.865256418660907	-0.322955882286654	-0.381586373015199	0.357321836454812	0.798028531400038	-0.486441821424841
0.314204559327503	-0.794637679988407	0.543726518452903	-0.856675998621366	-0.49995170091353	-0.0788868768221933
0.446413599040955	0.621573601114625	0.634012852453938	0.514779284058681	-0.412765574836812	-0.739576640508606
0.927079811029674	-0.264212544554937	0.295209772232346	0.842385514297074	0.316846989756278	0.435256552920658
-0.92891893426598	-0.358457308978587	0.0115507903134355	0.232871214405384	0.278649229312086	0.929237417452469
-0.817747490258144	0.349299090810674	0.446270879637435	0.642785970022164	0.450951175878102	-0.611516015573578
0.558678428159196	-0.575348958374614	-0.585093037091076	-0.0806595069441339	-0.26598655065347	0.963516410072814
0.826644427226497	-0.0386816821899084	0.574996901518452	0.89646051023428	-0.281536936736908	0.369243462514889
-0.275792052004603	-0.0846757184216469	0.954244203296986	-0.942897195047852	-0.1034101415598	-0.324969220114928
0.419113844848421	0.00506473915954653	0.913865472257228	-0.511034761834464	-0.67432410619921	-0.520730942727126
-0.262305184947366	-0.814293037780715	-0.502163030800792	0.534763637247325	-0.849703736335002	0.0771736842255458
-0.820794466841714	0.579911980284336	0.0151978109023994	0.261413955907448	-0.618194704210123	0.758493196539235
-0.360799984823394	0.309973976051295	0.870018041424395	0.254882692058968	0.953840580180282	0.125477926044987
0.993151189395446	-0.123324625192711	-0.0185155432271493	-0.890577302241343	0.233629285699198	0.378863392465234
-0.422478042209529	-0.781626631076011	0.457156735084818	0.379218289723292	0.871476552444813	-0.307088871608675
-0.510751428768093	0.810158317806383	0.28244605507517	0.449800545833307	0.86929296230461	-0.188322578250067
-0.895992353233861	0.319787918610839	0.299784956699952	-0.600859852823297	0.0868465694197949	0.784577201518775
0.841970473160133	0.441320169859114	0.300078140065291	-0.266230966510134	0.338084176018185	0.893664746344821
0.984465532653546	-0.124631408158028	-0.117578457244128	-0.707746499902464	0.701312432701477	-0.161473154217057
0.80800687705559	-0.163099392717293	0.5837889087556	-0.46847812293132	0.595541175363072	0.639976835301959
-0.949675003907528	-0.30004925753213	0.0227084420572032	-0.683404720292747	0.484626357591771	0.534234297820287
-0.0912718832335907	-0.0399367538379162	0.994034102775508	0.506952175532976	0.374809391374659	0.774049855606369
-0.832959100041614	-0.541096720069865	0.0447174487146115	-0.580011953524315	0.253783912293959	-0.789340920606945
-0.093149423952586	0.565746198345062	-0.831181525584575	0.409964591880566	-0.873347171201509	0.300327947202636
0.547615890394154	-0.833687937221114	0.149532512596908	0.303040718819729	-0.77686705269031	0.575094871704663
-0.513182052161466	-0.0816128654214413	0.847229925318968	-0.92263683456116	-0.254188081067206	0.270272257480978
0.827449333015811	0.23305460651334	0.514426331182956	0.0137773611118204	0.745306849129694	0.653255435793785
-0.166617250032405	-0.725851453790462	0.675162069031568	-0.0780578914161777	0.685710804460649	0.711098229027223
-0.77470764260908	0.511115500249313	-0.405399878799586	-0.468156082181666	-0.565831819541615	-0.670834160538611
-0.730440929061863	0.555584420756765	0.388403645582474	0.353450818166442	-0.686224820411728	0.657519406794498
0.553010535803048	-0.447085282191884	0.723283872645672	-0.181159732779206	0.811898542972082	-0.574955963850607
-0.784114979205486	-0.220627393244286	0.568241103520798	0.687207145368802	-0.734631417229575	0.0093576260938798
-0.53011218030763	-0.696241001331884	-0.470118289170555	0.184102715506918	-0.968092502357197	0.20166690915749
-0.737300057095087	-0.0753093684716603	0.660303564216796	0.886514958543959	-0.435920451388858	0.203530791769716
0.73671017318266	0.643635720944917	0.176714755839919	0.196852389177026	0.933198530221953	-0.306247739182664
-0.609099792246762	-0.615970200696284	0.491749083371537	0.156315768264922	0.977376833311934	0.113355556348386
-0.187331404837879	-0.14786328544588	-0.970716705773043	-0.709249807011138	-0.0186887837768382	-0.7146102908811
-0.842217849401753	-0.528661500927253	-0.017863724183799	-0.976054617430736	0.0623601851488782	-0.227350958209331
-0.573999313077738	0.190116633052468	-0.809897581250458	-0.185639598111386	-0.395251542471995	0.902513387109188
0.00579722876467377	-0.812749840321587	-0.568065538128138	-0.13335004286922	0.891109233002814	-0.454493717316587
-0.169686003509864	-0.970395656717003	-0.144800687363445	0.0763346905046312	-0.381909169948499	-0.91329907402389
-0.831015202165163	-0.53000414937603	-0.136046012110767	-0.0254504266917876	0.997980777398734	0.044161125704919
0.183814345040796	-0.767706336497179	0.632688872416289	-0.628945175926443	-0.135679614243709	0.756808648932697
0.449073208106017	-0.259862372094924	0.867618507194112	0.0773597210339842	-0.964948598413232	-0.235901192720412
0.404001774376804	0.40306677064733	0.817513259493745	-0.254636015132499	-0.449792497377678	-0.850116459424012
0.961840979129473	-0.253934327630017	-0.108166081333081	0.438089743517509	0.840275292979383	0.296596519700987
-0.524044282119704	-0.000690700714064653	-0.859325903523572	-0.361140398931772	-0.421643562535623	0.831221757284292
-0.958375522147613	-0.248803531506865	-0.126965257133479	0.858380479064949	-0.102634470367909	0.519279738535075
0.0999327179057752	0.924269027945509	-0.379832929381943	-0.714520554758586	-0.459747258668005	-0.522169408809184
0.515046020462951	-0.722372660650398	-0.45040003491912	0.323267922256736	-0.244114643740611	0.924235493612845
-0.648100778290881	-0.656545640851681	-0.370207825904977	0.078938194845796	0.98980748417601	-0.125738873159449
0.12532293410522	0.61640191281967	0.766992266090279	0.992356544072367	0.111071078093397	0.00508764024840091
0.988070766348191	-0.129324553031075	-0.0825537270589831	-0.452497798828311	0.787866714230438	-0.448419082767604
-0.909362586567551	-0.397055004507841	-0.0872073274088404	-0.894277735060089	-0.129302467305871	0.413650969083082
-0.744983459310661	0.470917406079379	0.461655704419228	0.472144855641011	-0.351372012279676	-0.7974047131529
-0.0816091345565301	0.185195201043591	-0.983712773906362	-0.907086906304299	0.403158710410016	-0.173725226085742
-0.600584754329224	0.688986583001859	0.39648943519349	0.405778078302276	-0.384452017523697	-0.818331059509774
0.245014639984633	0.148179000824241	0.958493730245949	-0.0859667726821771	0.820229139705243	0.551094405958062
0.149131752437524	0.517340300453932	0.834473160273628	0.800507767088792	0.127397418532699	-0.573421922220195
-0.547320237189521	-0.82314015969137	0.11470361419133	0.238434145723657	0.746768993915383	0.607605877558466
-0.998837747687892	0.0572494488821477	-0.033062596547585	0.276776914663838	0.50603249801857	0.809841508774829
-0.0492947888928664	0.877868408380644	-0.493388147556908	-0.328395990307138	-0.148389547744094	0.929565162492035
0.84880719616559	-0.387901493145167	0.389579656888045	0.384761010784925	-0.906872152549545	0.216338801273123
-0.923743159185323	0.317609512431682	0.210238265111147	-0.861206400183434	-0.45375024135935	-0.211815961656462
-0.9872369205622	-0.0970361865904959	-0.129225849672355	-0.122100241564056	-0.739106858722929	0.671678170144296
-0.00891995383279053	0.760748247006189	0.635363003204965	0.060784886077701	0.526002831340422	0.839265255492874
-0.663770235552925	-0.721022009875721	-0.163885820369697	0.913297288630408	-0.0526097336945079	0.41976929276315
0.758080079062968	-0.605434608070417	-0.242022367795347	0.0747173500562867	-0.997819507993024	0.0396156701648788
-0.813886193886066	-0.0485646890345832	-0.589345711504841	0.790954879934544	0.0832745460266861	0.615087984084579
-0.97108619526929	0.250227415866213	-0.00722038519056945	0.935025571127685	0.249220010953627	0.250098988935498
0.105318783467599	0.886866215133214	-0.461077553170873	0.937830998659959	0.335149829172442	-0.0105759307995542
0.530415443272831	-0.35572145729022	-0.757965195078471	0.881645741566823	-0.259166259272869	-0.383238346570302
0.994358813584676	-0.118152779260648	0.0167719486128754	0.876693786025783	0.212325991584965	0.435616891505399
-0.905733972276255	0.434726632433738	-0.0119518168105962	0.673789228778135	0.576205079322704	0.45206060493934
-0.991926759687106	0.0162449592696288	-0.141962074396073	-0.146782244924431	0.9810207301503	0.119823884228644
0.99224951795732	0.00779425138600146	0.137466041043079	0.277561470748601	0.709591201585576	0.63540528502449
0.620769627447682	-0.725223747123153	0.337485616748287	0.830051295292257	-0.566464001951154	0.0601798793460575
0.680583979243244	-0.708483508864509	-0.192724305974431	0.702460347870851	-0.526997388945113	-0.467563302441048
-0.824690131262682	0.0557136436860955	-0.577007022889049	-0.211178504119318	0.416848702645907	-0.895570370715617
0.832179147681556	-0.347684480465088	0.458448978672535	0.997662602791619	0.00687126177045432	0.0805521163949115
0.833629408259718	0.141603976130606	0.541013521641781	-0.369542268982246	-0.317624858647008	-0.871342289929203
0.0334031646662725	-0.85252226713379	-0.506550728316116	0.00894034449991677	-0.431604878168887	0.909532224465854
-0.0850702151211133	-0.845396866555014	-0.511837562561987	0.570366882731061	0.102576806148871	-0.807031155557925
-0.848139027674369	-0.234509430074481	-0.478348792604414	0.547703615276186	0.742111412055438	0.368317766548668
-0.359164275554506	0.924138050860316	0.13608512633657	-0.814210645227233	-0.52275298065843	0.227704304207093
-0.827639555536466	-0.36483736021888	-0.423622331224454	-0.653797192416703	-0.239191269585059	0.709309865647075
-0.265171270702905	-0.678890974201429	-0.673302325752455	0.623006185098019	0.220238485950891	-0.742569403542829
-0.353046098028852	-0.795306217141262	0.494221121599692	-0.157705711772363	0.0416763494414776	-0.989529674504342
0.980691025531678	0.0551508968683756	-0.169819699080907	0.712045343061824	-0.563616358335302	-0.409310520759317
-0.847073559728412	0.0305062146377098	-0.54426547536355	0.796268457999584	0.558830947953968	-0.204392056924662
0.699633508641277	-0.472861324017386	0.561729771357009	-0.645487887018303	0.751344017920762	0.151589843266748
-0.847405443117364	-0.339452907045665	-0.406154829122425	0.704572264360376	0.108871525227051	-0.690937513049658
0.987697371268693	-0.1668220870786	0.0398311841812648	0.685531891636121	0.0122236115071181	0.737684074410818
-0.989747268599374	0.00379549766901696	-0.157554745468388	-0.0302999483119458	-0.994610166215257	0.111621368399699
-0.997611019577056	0.0390517691006839	0.0478623745626766	0.509635267147341	0.430057635168171	-0.741237570760272
0.900576180383759	-0.414977245085118	0.181159030037023	0.035638092034809	-0.923348952913668	0.399850207790765
-0.996235574650773	0.0792269211173046	-0.0712745312283223	0.0919062769343225	-0.709758167409982	0.713178845560369
-0.688576564865768	0.269192736509221	-0.691566927149142	0.566006670588551	0.77969310863694	-0.251761146306881
-0.958201278116966	-0.0497720004446614	0.265762279532599	0.0658367130308596	0.106946103523795	0.990839202278446
-0.694031419643563	-0.659452447493113	0.269698699847348	0.257650547045616	-0.74293097934734	-0.604361239498939
-0.93492743760602	-0.0591128784444157	-0.360741529550234	0.994734739846941	0.00212616850245454	0.116436490604197
-0.2130237967754	-0.2551757792063	0.943441667348018	0.179960719210441	0.966648858603097	-0.184023286687592
0.900265725310197	-0.387454483800635	0.238839616233929	-0.756870920180525	0.410405860686637	-0.534402194145785
0.350492570232697	-0.940032540767318	-0.015049379228695	-0.930303247143809	-0.244259370431785	0.253259894141565
0.731672655532413	0.272146250264946	0.627101369700266	-0.134907561467317	-0.360636049005809	-0.917690805114781
-0.578558542367454	0.731277951365327	0.35336731809581	0.0810159830944784	-0.997048187143843	-0.0151273957528202
0.892164528916405	-0.197275780938939	-0.394397587971601	-0.689020535805913	-0.38630156002632	0.604056442482931
-0.482382213551228	-0.82819261144736	-0.260136451796406	0.423905260833991	-0.0851457262784057	0.909815081700119
0.559606949773842	-0.774034856363358	-0.291092308347215	-0.967703080838219	-0.161921683160313	-0.194402961107162
0.815839731476082	-0.11799831109047	-0.553547992872374	-0.550003457584864	-0.521209948638508	0.647817781830932
0.998574339793429	0.0277980449184014	-0.0208186072451029	-0.268648177559599	0.490632036521238	-0.843276822047285
0.385533599318049	-0.611450956944769	0.711466381963012	0.22020393753711	-0.378500367598135	-0.889916204230241
0.804041786310554	-0.00868547668336449	-0.582124890129951	-0.839020504697108	-0.480792268622386	-0.238521288567373
0.069965616844502	-0.234990145967961	-0.964228035344716	-0.503749663098634	-0.507961634648321	-0.692681527850906
-0.464074967726608	-0.60129043770208	-0.641401629977082	0.00701781993746047	-0.998068945658089	0.0795384780169492
-0.983260796743407	-0.071280687300555	0.148447796516626	0.394074403668789	-0.397890279243961	0.843471866917797
0.621276134121912	0.762947344557471	0.138239941614665	-0.0336653747678068	-0.756263311726577	0.665470586581757
-0.482334676608458	-0.559000634470619	0.671867849197766	-0.689114699839255	-0.368525489355769	0.614815426493856
-0.761102069627522	-0.379303964760351	-0.524024225560428	0.411619695357465	-0.909659502570922	0.131943459366032
-0.442161474397801	0.848806226655884	0.283308320583905	-0.420794153002391	-0.419492001791995	0.802437992949381
-0.829545639235179	0.0902411192096174	-0.566609726886654	0.0971236192122412	-0.874430116065823	-0.460411968373674
-0.92981705940881	-0.312578144554686	-0.183196056131692	0.448404416148071	-0.0620871153592054	0.899649922038097
0.401234929669479	0.770654892052933	-0.494667324041553	-0.649594466023522	-0.129615912498889	0.740012277830881
0.882510592664934	0.411677437174782	0.212708849491132	-0.402575433907412	-0.908344819607681	0.0715310903614419
-0.771136986770492	-0.107229063448638	0.615976967161322	-0.728521099707655	0.527178135846698	-0.467981475301045
0.0753151906475167	-0.450961035582164	0.898629487429699	-0.772687929286687	-0.404985330028244	0.476177692403851
0.953103623804477	0.216161017068246	0.20981408941654	-0.77328007027277	-0.619988235362151	0.075661100692823
0.459777059869943	-0.857862880551737	0.271211154027202	-0.732264863395561	0.542963999245628	-0.443004229776945
-0.911986773662152	-0.296812258841317	-0.279508794872829	0.0140554149168339	-0.434170968995428	0.908387392392568
0.976035987427877	0.181135689495049	0.11200134531971	0.944141948734751	0.185627125567219	-0.253024731051079
-0.115670969711941	-0.0881588632030885	0.988776244183729	-0.499865251259653	-0.81288821822461	0.288323314647233
-0.832201327322008	-0.499781572092615	-0.221433859998512	-0.000716356597512172	-0.825261642861827	-0.549998473677305
-0.788573012690757	0.266845692104715	-0.574974261861357	0.385082358329626	0.490813544025303	0.775533110157568
-0.155157852042225	0.295166737433975	-0.950618988181898	0.0610971701517187	-0.554702386391476	-0.819372998282267
0.905393796948832	-0.30968310780083	0.32075830422598	-0.442753098936238	-0.100825442306018	0.885179567938829
-0.831001854859639	-0.508021946603417	0.19867174887465	-0.92996142421722	-0.117709055427026	0.332215361882158
0.180697916396909	0.571859472339297	0.791054718714891	-0.241883015664225	-0.882924902662248	0.407512238098775
-0.184311394345923	-0.687369415191741	0.709394467832495	-0.136890099373676	-0.431406142773237	0.896164892917979
-0.97706584296063	-0.05994747122218	0.186710446155039	0.00298387333636426	-0.565807624083466	0.83429539850677
0.200529073023568	-0.126833501376456	0.976748585560168	0.370310903047718	0.497776852769267	0.778000403922989
-0.924584601879933	0.0607761525090328	0.362620002130511	-0.0657353206158601	-0.687801593213514	-0.710811227905421
0.900597551269828	0.336243872749524	0.269067443336159	-0.904950641684728	-0.256214520057771	-0.340192005657103
0.718736539789203	-0.524472215633989	0.486199506514049	-0.056593731503006	-0.165101292484503	0.986314750997284
0.96441065546223	0.163506311294096	0.209615480016703	-0.744034938461307	-0.258116721288455	-0.61891579635485
-0.417825612632732	-0.891330084900917	0.156801458838232	-0.690316891534329	-0.709246554566584	0.0935523275604422
-0.0645373115593266	0.220600233866684	-0.977988084194733	0.766223196064386	0.515874003349706	-0.367587563555339
-0.302628184366238	-0.790484941561029	0.53608699201236	0.618548328648339	-0.634952881277653	0.493305122976058
-0.264129390679421	-0.713435120834371	0.653807798887522	-0.88749931716154	0.470561430609345	0.00876832842483242
-0.889689208369473	0.0569548865170371	0.439679689519068	0.111116412071643	-0.757942861990663	0.659137261027531
-0.499835432063366	0.149139387727816	-0.864153956358207	0.319362161385877	-0.342960011807463	-0.873794840431751
0.99777767922523	-0.0126932394395543	-0.0513313880141797	0.686991110955914	0.596307529613929	0.402729821343893
-0.480876774075149	0.0401551972109412	0.867916518391932	-0.761323110387001	-0.204687321652019	0.60399572197763
-0.279640345517231	-0.954403592148645	0.0779346349922561	0.588179899178357	0.80119900508471	0.0174777995678438
-0.192244954435774	0.444897685641186	-0.88635693893801	0.708137079987299	0.0717478927590774	-0.691871620285882
0.405552976996702	0.566650350847099	-0.716930311041349	0.095167583026151	-0.152916312264668	0.987680548292943
-0.348375630413525	0.598648045546666	0.708769029457701	0.457658895053369	-0.402758223064074	0.809233927863197
-0.455056943198157	-0.883515777700409	-0.0402792434990643	-0.757256872057059	0.287973000314675	0.573978381683527
0.749790112620506	0.271723856181359	0.60548311781107	-0.0708280844984272	-0.986608827416841	-0.124192695046383
-0.888109522365589	0.38671321739903	0.244171914483017	-0.028852229731942	0.973974423407088	0.208400717449851
0.986422039264583	0.131218793593644	-0.0677621599242026	0.891292845015756	-0.170020899921447	0.440886614177472
-0.999956149624786	0.0112949448079308	-0.00596541728937787	-0.949665132847064	0.256274638874697	-0.2143238708767
-0.499170715677829	-0.809422298595601	-0.285972785444641	0.177920335287736	-0.2048985206757	0.968956483843673
-0.72504316631	0.609378750363919	0.315279352821741	-0.459746819301602	-0.411549112842571	0.784049277863145
0.530337127755023	-0.853620460024155	0.0536215476081714	0.993135832255031	0.0686222781352487	-0.0708599994167645
0.843338448930844	0.21384497363402	-0.479318272200334	0.220657275835189	-0.958300182130688	-0.17463542191556
0.607422937797216	-0.264808337168849	0.765123057184953	0.868877425128963	-0.505358303288295	0.0360214820772394
0.0453643464759094	-0.345777506278286	-0.930395706250366	0.574246184842714	-0.258196936788808	-0.765765839567873
-0.999854265266004	-0.0038030787277619	-0.00897137643087177	0.850486318123776	0.430795242900104	-0.28109031967752
-0.756041580135907	0.376276614074548	0.523707872096217	-0.500517288489119	0.492127633146619	-0.732397146435773
-0.829004572061489	-0.140275035547126	0.5284575146423	-0.856483433401151	0.244461180664467	0.44270881699679
0.0280852542909318	-0.965973452285469	-0.240649992694039	0.241369360919878	-0.962765986547139	-0.121976777660618
0.919254064505752	0.382387911654281	-0.000200717152558641	-0.227137647723453	0.947204991659248	-0.25729933003065
0.837667369386013	-0.553131687548669	0.0813455366601877	-0.48655111336876	0.822941680374943	0.28736476689955
0.726078358645326	-0.587601800659213	-0.349805850579062	-0.599581234549428	-0.653356105435826	0.453959283293403
0.99921093534394	-0.0492204471524091	0.00169223525422275	-0.665742530077365	-0.0358951704998635	-0.754095964530956
-0.239387586232908	0.933321273916019	0.257218938979206	-0.0303222419574123	0.973356978172517	-0.246054540020308
-0.756472746908448	0.262063129283287	-0.619015818280228	0.318357273457382	0.502785233581708	-0.805009460828375
-0.692869553454888	0.642513171589156	-0.364885109514371	-0.553486201481384	0.806210888980607	0.210629876101385
-0.062822076223018	0.855662483312683	-0.530722335904562	0.436169261227249	-0.886921597296064	-0.157757063627623
0.489495055245407	0.653845436920978	0.565822256743946	0.0011922954051299	-0.987251397027742	0.176130516965649
-0.830608074874776	-0.113985992418682	0.53217658866915	0.289629686970001	-0.939539117865521	0.220475390938619
0.999779181751217	-0.0218549332677492	-0.00316713248653539	-0.136222723241108	-0.611588992285201	0.786505735434919
0.583824543578081	-0.573582175070862	0.600283735827135	0.601484735012997	0.669614851404951	-0.4267432119525
-0.563385346969048	-0.802487199298195	0.171304723247348	0.615652440180756	-0.55052458294746	0.589810416837448
-0.472682643154406	0.695685188497383	-0.56738079498818	-0.0670954301503384	0.799566616758975	-0.612735959903167
-0.693438038398078	0.602212495895315	0.386904617120785	0.446682389896076	-0.655199729831099	-0.596566435552296
0.919398748894866	0.293427769327768	-0.240025874949861	-0.206482998804781	0.287787766275326	0.927503692733994
-0.296530336411786	0.918037467274912	-0.295785725023518	-0.150150695818117	0.208817577545954	-0.972422542650403
0.00208511116592356	0.356967630690653	0.927597304202666	0.161380866859462	0.666781623518365	-0.734810175205854
-0.137826513396711	0.979339003419711	0.138894822533089	-0.196113089561056	0.523094014044366	0.818499660254828
0.327063909052674	-0.73404452868739	0.617636341843666	-0.695876104862554	0.681876682772932	0.226850069802027
-0.801846746320877	0.5330005181805	0.266916657078644	-0.883137606134379	0.0965943170988396	0.446040117265414
0.953386554184192	0.288010903132974	0.0450569714506924	0.72832816342144	0.67079091874461	-0.0876578963934766
0.0572119093644516	0.9336104213762	0.336022922967028	-0.450194350556639	-0.625811698244399	-0.627082024344755
-0.998946935569749	0.000331411377446294	0.0292407547469498	-0.397777172195639	-0.394828081694576	0.826557318616285
0.97341309367183	-0.143687249578376	-0.170031575206629	-0.575198358149791	-0.365401068937815	-0.730376644365089
-0.427955073597363	-0.583875624334795	0.689030728429265	-0.683270029465394	0.399487327635414	0.599021529926312
-0.557949333047354	0.792822875535751	-0.288265190420341	-0.333673328826641	-0.364093783875091	-0.866216008649258
-0.313892790332479	0.94316204270578	-0.159018466340279	-0.639731481944262	0.687349851407872	0.337136932228966
0.175700798671746	-0.312050547155904	-0.925990753790283	0.512538410105852	0.532327283028289	0.666935495976078
-0.867107327584793	-0.168389601890558	-0.474866330428955	-0.146072931724996	0.691330381189705	-0.723465175012352
-0.914026607770517	-0.381914555425835	-0.107350316823363	0.0560292373754841	0.213452157590976	0.972021017878768
-0.650048532546991	0.759254451895246	0.0900734145751246	-0.74043348655746	-0.659484288554975	-0.0689508451584831
-0.804734999010395	-0.0365327007475465	0.580162402168904	-0.219707893153804	0.918901810597547	-0.354231305092155
0.927100796197538	0.363445612009239	0.000663196575574158	0.376286745515929	0.904032053926199	0.170616810400328
-0.917089455231275	-0.375919925718474	0.0881349827103168	0.998592241213963	0.0293545564261738	-0.0184712636934779
-0.189188998612297	-0.481065618687344	0.860080068717166	0.924070279181223	0.082614787162845	0.382910266108336
-0.169408518962769	-0.834951540051994	-0.507937953362817	0.408443602604594	-0.90248634912688	-0.143800093742746
-0.485061816729073	0.845340524630795	-0.266956900102715	-0.476597162765365	-0.400161781760389	0.779393110941158
-0.686427580012604	0.247162325336711	-0.701375978101355	-0.980400957336076	0.0723453072740267	0.171400154294896
0.175967072341688	0.551643368381567	0.806563893068957	-0.801138819143012	-0.264821074734276	-0.53906001129496
0.862401466870168	0.419762324607268	-0.26097879096969	0.714616803577221	0.677719049959698	0.133351127045286
-0.653706073775812	0.586654889154722	0.467255205499979	0.117596139256891	-0.460953705282921	0.889966744184726
0.492360182880208	-0.620276571810735	-0.598082319495412	0.829850496885587	-0.496273833467352	0.294923977862329
0.711269135004073	-0.500486849764469	0.521546524453084	0.770970337281669	-0.629621031235213	0.167036029818027
0.769536575986477	0.3688531927849	-0.509269192123289	-0.63906822296277	-0.75644006522092	-0.0828425175303127
-0.725075181041535	-0.596087554681068	0.328539955797792	0.416962195976132	-0.0946807605966544	0.912205616343239
0.678230592170767	0.150383646608972	-0.709734820402523	-0.79158363634024	0.508016160398363	-0.374284867596597
0.475057093825644	-0.548645249369998	0.709135888956474	-0.394988345132109	-0.208082073020927	-0.895735906501873
0.826227408056574	0.435603652652483	0.349264988939313	0.480539981058567	-0.222302498690969	0.860763495728009
0.179519798476455	-0.981589778156604	-0.0716265925780201	0.631463563065192	-0.116074418902753	0.779151158824624
-0.187388221303367	0.333877257858051	-0.933060115312736	0.731101171162811	-0.112231698263248	0.687217966142206
-0.647932050653866	-0.238070751138578	0.715102940248679	-0.386349751340853	0.308367764933194	-0.881936102797396
-0.112603429098539	-0.992106342363432	0.0291712612369278	0.307076053867978	-0.748727610214221	0.60975562712059
-0.678871731072866	-0.40061915451838	-0.612896268040088	0.438486934723415	0.0358051455886361	0.903538788571549
-0.451499961973233	0.435944307249784	-0.795820300406146	0.302142323098308	-0.464191555359114	0.84711969275343
-0.998789555192908	-0.0180101738567187	0.0240917438745844	0.890727851423104	0.443595701112592	0.0139249633909278
-0.989970983955687	0.0997443075480346	0.0940216434352039	-0.508723030084511	0.844610897031737	-0.217769529487616
-0.709847380147115	0.712890827250261	-0.0152736950776159	-0.229924338792223	0.0636754576094669	-0.975627194966838
0.0496458186670939	-0.993011616668417	0.130050753061331	0.131589029156469	-0.169191440554534	-0.97180773232477
0.73687523408854	-0.677110254514488	0.125588927377307	-0.845564846276261	-0.499043790872312	0.15586977392072
0.720836881048902	0.651990979844252	0.208475433601022	-0.00256130996662646	-0.523780741547376	-0.842406101270458
0.73629296579154	0.231344947353652	-0.625335336808418	0.245164795706995	-0.918242798987218	-0.29955137509547
-0.299094851113417	0.628629766632536	0.70525968180107	-0.580209050158857	-0.149346229884386	0.792960391856012
-0.137657194964995	-0.420909960704467	0.900872570256987	-0.701764894938177	0.0530038646435858	-0.722347137720416
-0.998398506402405	-0.0417951909674677	0.00271789497179505	0.743070938543235	0.0862123770881737	0.671915836968248
-0.972953522832825	-0.17843426366728	-0.142485542597105	0.349144295636151	-0.720772850631935	-0.585727873234537
-0.85005066188986	0.395294184306533	-0.379122634747608	0.40740547680135	-0.688823434040559	0.623298425485695
0.607443105079682	0.220059000467887	0.766191163279718	0.772854375095847	-0.54280278011693	0.364817109531834
-0.796327013527774	0.604480820368953	0.0869997064394932	0.436906085860623	-0.904174267878905	-0.00979073623069607
-0.0950888934715302	0.898871214770078	-0.44717381114923	0.534083190772448	-0.417056340261205	0.754222671268545
0.929471816624329	-0.171574272216449	0.349203537187533	-0.527605516678899	-0.585200444476918	0.611725897613301
0.992590219689874	0.0602810635030445	0.111508602699677	-0.0192546620620869	0.759438098127109	-0.663966323618572
0.999543445155946	-0.0139310597914423	0.0454815070556144	0.418516717808297	0.0183620934948285	-0.9016671166043
-0.670956767551563	-0.732672435505869	-0.0273001238403425	0.0324275326045894	-0.927265217205682	0.390495211082242
-0.903829736911451	0.145847315549038	-0.422174564840335	-0.70979289664957	-0.681925227708994	-0.137445757983833
-0.327814257528901	-0.926182933759876	-0.153528197929688	-0.811397331639052	-0.0647759533010002	-0.590656031974097
0.491869977605463	0.0879194040404336	-0.859477775596987	0.589367454296958	0.530269925612529	0.602536888333689
-0.960224170268232	0.0747690589505474	0.256130372588981	0.781601619006942	-0.39069182761005	-0.474938717694668
-0.294439863352616	0.191820871265661	0.928875318201805	-0.0910014719512589	0.259589520840722	-0.967390108535819
0.386173789170777	0.772086595392128	-0.504992133372989	0.0816307933442768	-0.553037845642014	0.840509780987931
-0.556962371159115	0.181851485887932	-0.823252506940342	-0.808926825754266	-0.0551644967870822	-0.595382297515186
0.718885947417911	-0.126952290380315	-0.671736233649037	-0.207662608795954	0.854311766607306	-0.498883451722215
0.685929615124642	-0.568037807205742	0.485176737072496	0.268614972602422	0.346783846447792	0.895094420871258
0.86944609632137	-0.476180282697944	-0.143515238847001	-0.732874088953247	-0.0201084866044352	-0.690265677887685
0.465029080671416	-0.755940649756386	-0.449392713742261	0.0193229277302848	0.986967772451915	-0.174854433651353
0.261743505702689	0.0566314609531115	-0.960066153907937	-0.00529572920816013	0.809673598967575	0.572390343966975
0.659031907693864	0.151915105742956	-0.72743832557549	0.630965917578108	0.348927904299427	-0.685409470650289
-0.54076944049021	0.73982074939364	-0.433171626910933	0.867264521269429	-0.468233714217383	-0.174445335022839
0.258144301475554	0.883237412716103	0.37242817500765	0.712410864033188	-0.517480635857572	-0.463279430089834
0.803972836163901	0.503918018055261	-0.296154711246979	0.00928366532986362	0.395645447199279	0.911230808347504
0.999869039451749	-0.0105203210691466	-0.000823212536230766	-0.534045174327683	-0.403642635171783	0.738132059770387
0.997531864504348	0.014759458790277	-0.0500505966857841	-0.633670695041668	0.208638101541638	0.733616323420326
-0.70164663710948	-0.352546287991224	-0.618466537243824	-0.141926939442738	-0.940026365034015	-0.290211273805383
-0.417873451669317	-0.813520737722978	-0.385817290738439	-0.750908875935976	-0.60447280410161	-0.244707342681892
-0.972113361401746	-0.0113952368731087	0.218827222509595	-0.419984082116341	0.523757152858204	-0.760040847655481
-0.25253168180751	-0.234450963649878	-0.937412444428667	-0.0286118898242168	-0.813238800103347	-0.566633054971665
-0.634283738864012	-0.0981597275499288	-0.773453045329663	0.316431107314928	0.938596219154921	0.0956641089314466
-0.688858049986807	0.385760219944387	-0.635906470957065	-0.401435338522901	0.422486190168773	0.801420315925001
-0.203839353634374	0.643955408863755	-0.753719545992661	-0.399543821768418	0.788314396470507	-0.495647507082995
-0.852007604991704	-0.151452107944507	-0.507950048904605	-0.716878941603822	0.701771098666394	-0.0985717565069116
0.6983025549204	-0.0987121106990121	0.722172958820108	-0.49832670411394	0.870020208856846	-0.0944402155505531
0.175696730202124	0.359000902246917	-0.91921163361221	0.591188508782786	-0.376328185816522	0.732427679234845
-0.597910461800888	-0.534149358587374	-0.590507916488188	-0.641119829401313	0.760871100934465	-0.170523634843766
-0.854512757751113	-0.18898660992234	-0.489077474019074	0.479231439134171	-0.855638321314639	0.241422470215536
-0.0571480301829854	0.799781828014315	0.583330314084723	0.593410385721857	-0.609160950003026	0.553814709584947
-0.916886198767552	0.195912858881268	-0.370987586971182	0.640306194537221	-0.775799745501513	0.0320642049793474
0.229074725191752	0.364831036068345	-0.904023468073678	-0.253989267813622	-0.00268889785932402	-0.970712414098881
-0.0967940946806918	0.803095815608281	-0.604877231319193	0.153030067094806	-0.167517050103771	-0.968717461986409
0.377459552417583	-0.521173159645781	-0.753456474520964	-0.42829676524959	-0.322802058873805	0.840977599309125
0.861565180292737	-0.439310169236614	0.292275788219347	-0.751299820770593	0.652747762870465	0.122929599014187
0.397731470570502	0.662382545283503	-0.635203038697064	0.0433928883669846	0.629539382531093	0.764667107346892
-0.729683341685267	0.312352763556018	-0.629074045418577	0.640158210352969	-0.775868171531551	0.0107140787790822
-0.501258572193477	-0.440254597490389	0.741244313451953	-0.140730814421793	0.915994382240494	-0.397803898351796
0.218318082430823	-0.70416487588781	-0.662485292394274	-0.0148056965882057	0.988465659828037	-0.168977949923006
-0.99984670663239	-0.00179594639479452	-0.00448565802055029	0.121917897390324	0.963218776203583	-0.248159119723879
-0.962383168463362	-0.230209250185917	0.113136454047371	-0.73193803171006	0.522505021938404	-0.467812016992746
-0.656603860087721	-0.640142809039332	0.386907998644085	-0.328622797317906	-0.928568306305029	0.160325513052571
0.874197463816408	0.0897221577347174	0.486570884667397	-0.367714353498397	0.623873453205012	-0.709920099610453
-0.956819497444208	0.302153391308498	-0.0106098604375621	-0.84104804973497	-0.518235912052551	0.11181159512394
0.801975021647129	-0.341617674816561	-0.478432776368371	0.799140751538774	-0.421847692187874	0.456960794783104
0.625633940118018	-0.582768318831842	-0.507167369286639	0.384001953598114	-0.754685657929568	-0.519249465256197
-0.99704219932413	-0.0528409455209437	0.0269292664839715	-0.615360704169405	-0.731419681843335	-0.27071209080587
0.11832922611765	-0.324350144440055	0.946226972727572	-0.612078250389568	-0.729867788728609	0.289264425429736
-0.903571107178285	-0.1165807281981	0.397306084625884	0.721265283826924	0.188192865102149	-0.656304242979037
-0.590371124859992	-0.588123706050204	0.546280691146449	-0.199996860383076	-0.976985720938527	0.0386436929365603
-0.500670382862573	-0.616384485979975	0.604614317207959	0.611902687216712	0.768382956364455	-0.157798634905902
-0.894938216719524	0.415534837388296	0.167072404357422	0.278803340794987	0.806117526562993	0.506489214922519
0.14329370787228	-0.909831654933595	-0.375080732319835	-0.825794745286999	0.33088860908772	0.44539121145937
-0.931330166808198	0.135565960458981	0.325795252751341	0.543116044196783	-0.7285627772274	0.449517456621292
0.0316497776285225	0.366222469938731	-0.935534203317988	0.749061637171474	-0.130433898513903	-0.637521875746214
-0.934373407959233	0.153599890798335	-0.343378795014626	-0.971479495343202	-0.143122273990323	0.167303610757977
0.558620643974617	-0.630924676534405	0.565582136582418	0.484469597126374	-0.717808255400613	0.528110466986992
-0.994487678387934	-0.0877657924862279	0.0184775871328562	0.0192068105360271	0.628779396355555	-0.787672171661362
-0.514179826957083	-0.847078909513641	0.0927596100321121	0.931540658040419	-0.35763713289946	0.131149366977295
-0.986773778380173	0.143475181954968	-0.112198323353386	-0.531598535884424	-0.0765575396286895	0.836012316188851
0.663966033656371	-0.444013402823599	0.625177412008277	0.987267276857002	-0.000135249595790128	0.17348337515675
0.980418316476224	0.00837746436646604	0.210470606295362	-0.906470832635929	0.419171948284599	0.0870946824031801
-0.180169331601282	0.755550323265328	0.61620814048946	-0.761803069337995	0.0762664987295984	0.631322820537965
0.892481354488234	-0.351924290646521	0.314752357839801	-0.17046154172237	0.212580549165459	0.956041929644712
0.296888631765472	0.332381823567202	-0.894959975331285	-0.575260603980608	-0.718794881685132	0.380980281570228
-0.1752318020666	0.0664660550167218	-0.985968361625311	0.281676951991532	-0.918004617609036	0.310273606400171
0.498539868147666	0.0628437922727551	-0.857470571057147	0.400695769633332	-0.188737052884653	0.906690330258348
-0.267444847647116	0.765310210909746	0.571973897231265	-0.423274776765521	0.881720115711691	-0.250615333586947
0.971654067720576	-0.245681951447094	-0.0154651454493234	-0.288106404117481	0.919568763212132	0.258150722409347
0.0542823074118968	0.84907104479235	0.510063444437925	0.953234898699477	0.018593611111021	0.314694430990424
-0.143900243429267	0.0370417893556376	-0.991516536881453	0.592103553073896	0.794860175836089	-0.0825845631092267
-0.0440543123397946	-0.991210304482313	0.136533159289331	-0.876695121876511	0.231340890603551	-0.444612785393503
0.329905423677758	0.1178945681814	0.938759877659244	-0.0824892976113093	-0.570191076012195	0.825186671445943
-0.999901803542968	0.0128539215043965	-0.0013214595237618	-0.191028807640957	0.53139659117246	-0.838768868761856
0.393343721284921	0.913633160851974	0.0306904955581802	0.46939831078971	-0.565623104772982	0.69956631974079
-0.355868999069416	0.183411349111662	-0.925559003001934	0.50090567865623	0.456871255381235	0.730579060064335
-0.052859468852316	0.967752200788181	-0.266271777287687	0.614991274906142	-0.736712208921352	0.322025650286682
-0.595854255615391	-0.755532496590196	0.255300178951292	-0.539216558945618	-0.779804770893413	-0.295657963678643
-0.653106138854688	0.734144807730496	-0.237188991615126	0.147404007042375	-0.975666151597136	0.191671426833181
-0.429918612770137	-0.84272358925557	0.318147895928511	0.0156234359301267	0.998299742138038	0.0339240052276476
-0.667646635357308	-0.507995103503854	0.535211784238585	0.359680236558945	0.883121991496371	0.277686609954231
0.951956643486429	0.18476589079424	-0.223813888388241	0.393115945238214	0.879616147334645	-0.260831365260975
-0.896262552426082	-0.26342872172179	0.339503322692448	-0.374575866767881	0.474621993659956	-0.812963980990226
0.908147563836704	-0.319184731371817	-0.26398680605685	0.572790715788828	-0.499857988736725	-0.63732103095889
-0.493590934329983	-0.857941310199475	0.106896620995784	0.830810841392045	-0.448466788840778	-0.322360690182996
-0.272385427728525	0.16594280124884	-0.955112283421924	-0.245105855240425	-0.594555469250284	-0.756466584597331
0.959272812063778	-0.0717957017190042	-0.26019423465991	-0.42395280215137	0.150016129308693	0.884745329722343
-0.884978881245326	-0.21003273293471	-0.419495332480771	-0.403207222436321	0.89469361737482	0.191625369594377
0.973065301993284	0.189571038291933	0.123454729723014	0.637308645194705	0.735178195472351	-0.207734099573162
0.572390297624896	-0.749338880964563	-0.326180116664433	-0.0952512324252878	-0.701722876703128	0.7155557239214
-0.956324970792911	-0.254445169469694	0.110989200448223	-0.190167244061494	0.953283630879887	0.223939174727708
0.729647823397463	0.617796891188863	-0.27334553254672	0.918240949181176	-0.376430162213054	-0.132444417678052
-0.546617861451984	-0.281006607164141	-0.789511968654634	-0.983478280729746	-0.15578542465419	0.0559071365607161
0.998602683369445	-0.0195997092932843	0.0677160771564576	0.714843096956469	0.59529564553618	0.352565449345706
0.472505029378637	0.684724471505765	-0.552406394346062	-0.0938981788905806	-0.973913036885461	-0.185016498576996
0.669441338926524	-0.690339067901631	-0.271597107059605	-0.409137184212012	0.38194358245418	0.817838188544304
-0.884423222381009	0.353329676740106	-0.336363689254752	-0.965281888424053	0.112836723928366	-0.257333617798257
0.92628396135092	-0.37386058491889	-0.0819056301626475	-0.853652643805703	0.528828121564071	-0.0716648849036617
-0.89718095844463	-0.343092868549926	-0.271498272163243	-0.0539075379245168	-0.23229625765589	-0.967455076171309
-0.691171001693283	-0.378386577007468	-0.614064820779244	0.130350888119787	0.746463573024792	0.639320909175675
0.992946225735183	-0.129467940826867	0.0338292798309202	-0.714232121059003	-0.688460437637518	-0.0602025547925256
0.997919649778664	-0.0747349686143042	0.000977080754351082	-0.744286670207688	-0.654865792723325	0.0722766190583978
-0.021231504074638	0.0122835137838783	0.998894406824125	-0.25296507957829	-0.900344177652723	-0.333900971596467
0.105325800888059	0.241727592389416	-0.966682562681358	0.594224960982628	-0.657677370115258	-0.452363369408537
-0.205687279038547	-0.97505427622597	0.0580285046351014	-0.891089054000492	0.46307057118014	0.0160128419467157
-0.921946441507762	0.27926133172977	-0.29830469543901	-0.160568031340506	-0.941269855762545	0.304591630181862
0.802109316998704	0.399059431657336	0.440248488522362	0.722729938791803	0.364106759731784	-0.5772212157196
0.952863614530471	-0.246385826971056	0.210784126494444	-0.317570212567481	0.945696465690005	0.087942191931817
0.483873948433564	-0.35726191988676	-0.787687659522177	-0.277114676760102	0.93397811758878	0.218182320688009
0.914258256811361	-0.213309689231138	-0.333420952827148	0.776327403473587	-0.0274034868414429	-0.617706472642511
0.958463084055529	-0.243430968415621	-0.147408112388386	-0.45947177302897	0.419321364504663	0.77141131443534
0.999184235700464	0.0273896704315016	0.00640325205340757	0.417569136026391	-0.685979875440804	0.61981097310484
0.0706830666915723	0.715559871537627	0.682324666241437	0.903198718685983	-0.326802033811869	0.309942732246254
-0.18772470831634	0.95931025882555	-0.240368430438985	-0.535360859414796	0.363456121999158	0.75080460908411
-0.998375894653601	0.0687029448539328	-0.0230446698423596	-0.557893081787888	0.147783723755399	-0.828639858620571
-0.995968809808711	-0.00962496157173123	0.0721429409216674	-0.297116015407506	0.73307501852784	-0.633261838814472
-0.499168052710325	-0.0288133069664454	0.858541691862231	0.490121334802604	0.0244039730317138	-0.863921716402704
0.336216300134647	-0.832635520408523	0.467212666011637	-0.0273360297958638	-0.888097372450576	0.473145209568005
0.934981961014616	-0.259381902072647	-0.234817494377587	-1.72219328761776e-05	-0.902369919039615	0.446567493787682
-0.960786247923675	-0.103225942414209	0.239603997922153	0.849241802889244	-0.526243013612447	-0.0900662393905477
0.942088084468006	0.319966529281521	0.0596886320420224	0.788654675299708	-0.361956749299852	-0.485428898869222
0.946790106275814	-0.288273994869513	-0.144860230214773	0.0854947503611007	-0.898978960563047	0.448573483725061
-0.513101543297627	0.411583239367883	-0.771342915271132	-0.935555347986071	0.289403300854082	0.198512119567813
0.291155507862781	0.00216494588843093	0.960754255758715	-0.961549064123678	0.15868766320198	0.214614079829197
-0.543311065461867	0.755833268836065	-0.400051494314081	0.0601079779976025	-0.940487221128281	-0.318794084275034
0.8685513686764	0.32854178990186	-0.353970836447093	-0.865178270150373	0.316487383524216	0.378561138489711
0.591907182034894	0.321386477094119	0.739059073959761	0.339526791431383	-0.300580422813798	0.902815360501654
0.634653050200383	-0.161243487279847	0.769597008125056	0.987102142574909	0.0581693375831814	0.157723307371226
0.0646953544393402	0.987695181551054	-0.15263367706703	-0.804838156161052	-0.531151920577607	-0.246824564308093
-0.0313411900205727	-0.994649733676102	-0.07669012208689	0.782220798767649	0.35701288865925	-0.498091285756657
-0.61309027337017	0.327311265301536	-0.737164532360162	0.858722813782064	0.402842836155368	-0.296968278943573
-0.00245167927766573	0.999256734149212	0.0196948234716839	-0.695169686873348	0.0791919606582095	-0.727043887507262
0.0668301358737129	-0.394632510981886	-0.908547834313683	0.697950134189166	-0.696963320109519	-0.174132341164685
0.344724847017267	0.609088937676203	-0.715942550486801	0.477912765549752	0.590133071854859	0.641950250323137
-0.331285911153602	0.50703461693513	0.784117520395286	-0.39003015498651	-0.91594747132221	0.001284432721668
-0.647954505530397	0.29785713833637	0.689107488034586	-0.118484110409997	-0.3164458552163	0.944207721114177
0.600092040540609	0.698537621812396	-0.379436150208668	-0.634343570574417	0.700620561085538	-0.36445835685131
-0.923903302894516	0.313488154751637	-0.253978715232973	-0.664915281227395	-0.445791053944978	0.590813803596855
0.92063339870606	-0.111358736868018	0.393106441472132	0.169884670235564	-0.905699733255057	-0.374428235243704
-0.739233438316472	0.450122571308598	-0.527758346357613	0.335384893405267	-0.326022337719956	0.895906706563874
-0.993580451912077	0.0389165826455173	-0.125545815905395	0.173511563144227	-0.583367371474538	0.80763128298702
0.126207145571452	0.978919663490853	0.135116501479145	-0.558913583323262	-0.822148711084302	-0.0130287076890422
0.96725501459182	0.227425178718188	-0.0742224238898651	-0.331287539744912	0.152808220965183	0.923785908700396
-0.993673094070231	0.122891131678612	0.00111003083561536	0.205263095266358	-0.960783000194682	0.218471751717295
-0.99461271611879	0.0500505203015136	-0.11232314647006	-0.998261723455688	-0.0453060198636894	-0.0274166181014136
-0.88277707529449	0.157322813245689	-0.462298663480039	-0.949184764728665	-0.232904360888069	-0.208378990636925
-0.886696703666848	-0.450553917873759	0.0246245839602045	-0.287453521213017	0.346296962011485	-0.904520141379613
0.884264787446372	-0.162965267562186	0.457567384344733	0.980408412735569	0.153238789279782	-0.0951876549428174
-0.801688261051729	-0.0747108760112566	0.580799717413129	0.0577018851354196	0.777799765575352	0.611941149256584
0.98480379197386	-0.0671638196516392	0.180663762420219	0.0362981378863395	-0.628128461297813	0.788959912127305
-0.974775974853336	-0.136140629253008	-0.179321523980884	0.356953433756638	0.724451461801999	-0.591456516151872
0.545852469682032	-0.0523050316084883	0.84556465502396	-0.629235124914354	-0.740997778371095	0.212049248538611
0.964972588163351	0.0290263909200427	0.27314481481461	0.0529396682714717	-0.140833197874538	0.991712919919527
-0.636167327375002	0.466595182461349	0.602278642645885	0.372759426732845	-0.932177962225643	0.00206105717409689
0.141053988497051	-0.0349163895095143	0.991918440954976	0.417425849811648	-0.388868354761596	0.836584170458135
-0.852957507121539	0.473385154757989	0.219680740834732	-0.929823004007296	0.37590427360061	-0.070412861305737
0.934944280660657	0.343329751142243	0.0150510800133489	0.308103449992269	-0.705826972657775	0.65881927372527
0.81413843167294	-0.585380644172664	0.0997073468594153	0.151565654229393	0.0613365683998776	0.987366572425941
0.996864162742036	0.0555714393734645	0.0550254832234099	0.592844969663197	0.760983302179266	0.23701320710569
0.991004985575066	0.0547825116375716	0.129897551052631	-0.440707851135289	0.349614669097329	-0.841574664103316
-0.818440099476005	-0.00584435047344394	-0.586465859795645	0.00515669482178388	0.958386820138089	0.268130292588982
-0.610857586830807	-0.414597539393125	0.667754627314551	0.828663168162992	0.297281850087884	-0.460391161130902
0.42989843747334	-0.0950596724129133	-0.889994493107516	0.207040582129683	-0.786116597804473	0.602460111039554
0.893987551929037	0.0842909607873008	-0.425741488114526	-0.507954133493295	-0.844802705603246	-0.125851601487291
0.718692623537645	0.66654989188581	0.16460285542262	-0.420030821397576	-0.771970517901488	-0.461291430911925
-0.21796837570802	0.888412434074647	-0.428428998171217	-0.564218126377721	-0.639966874454888	0.515635743469108
0.369556680486761	-0.920375509130278	0.178126777686629	0.192295481089361	0.265587412993542	-0.945559105650404
-0.449094513425027	0.76527193792832	-0.490119481450791	-0.553073190716406	0.829370403630741	0.108439635418866
-0.942006127237442	0.341114843186779	-0.0829099422615133	-0.621646026395594	0.639050602832626	-0.48386368745995
-0.946732816311328	-0.26360168021655	0.157627134213625	-0.393565419547167	0.0613383651148249	0.910288995056566
-0.929886138383871	0.240420426917111	-0.305950025131636	0.093102400787159	-0.792802688278218	0.618913436952796
-0.715447692203958	0.702001498826702	-0.109120907564867	-0.714878703764886	-0.655633110713318	-0.217269409199779
0.757545351812882	-0.408434633468851	0.534923161711544	0.966807377565163	-0.214578376111426	-0.136970909729117
0.957725365637201	-0.206867313429073	0.229325677605637	-0.470397164847088	-0.580712013601936	0.662303840621778
0.296444557704381	-0.870694271202887	0.419877504913991	0.293715411198675	0.941753099013593	0.129117664968025
-0.924580839189476	-0.331415824292218	0.158313986514859	-0.75454183065144	-0.461206234169947	0.454171910694586
0.999825986298188	0.00627245436677165	0.0121087362288595	0.139555491938303	0.454928426341993	-0.884280258591413
0.633503480236431	-0.135388451134737	0.774862201747032	0.941508039819341	-0.097697505108891	-0.309752063001199
0.999705580242836	-0.0239499839262083	0.0367058823709633	-0.491157196192051	0.6893754627428	0.520375874955992
0.150901791263099	-0.990041765783139	-0.00337459263913599	0.590953935721429	-0.454847131247303	0.687807374089821
-0.0461045245422342	-0.137866162572975	0.99075661843939	0.57595756959222	-0.214095436209018	0.803049333770053
0.350722516890182	0.88409839452334	0.285790612769017	0.8311633311765	0.475940609848424	-0.265731713876044
0.503485068834685	0.0290681641056007	0.87013880177348	0.827649942257915	0.545748361120844	-0.0746804207383049
0.0913466128042613	-0.881709608453133	-0.447847439048686	-0.113452063506386	-0.932010404776155	0.354847851795482
0.0913805634982642	-0.421267148913381	0.911363827715939	0.091152287111738	-0.176121493238365	-0.975597488814632
-0.177391621327714	-0.53495244412422	-0.817671696466514	0.763744002529678	0.0535781289044782	0.65285858182238
-0.0485622810171933	0.297544083886785	0.947427142111924	0.510613126567412	-0.846405047724904	-0.159688979973429
0.917117421747175	-0.00691348280028925	0.412446861435706	0.428410670755326	0.867391708799761	0.225499156349623
0.260626624610208	0.504620232244253	-0.825802683226416	0.251336096904285	-0.959304821830737	0.1698940862329
-0.993341039304878	0.120935217239597	-0.054819400638595	-0.174603935680583	-0.170603514781723	-0.968740478904299
-0.770983245068617	-0.267036515116714	0.56663758180833	0.366390425653065	-0.380596038355266	-0.838581750835853
-0.53770348206312	0.845056857043482	0.0645221834990836	-0.620969549481547	0.686322013549533	0.370376242245098
0.807920574627593	-0.143432910895093	0.588499840390988	0.0837960643006662	0.517484160077496	0.842873006770471
0.999933867678185	-0.00089451083401474	0.0174112070491566	0.572294823523635	0.413165264666902	-0.702671377397588
-0.749739316044273	-0.307395928405999	0.575048086299678	0.399548677559735	0.231431084443093	0.88745129852453
-0.33727109569136	-0.618129649658352	0.711997775566685	0.1063827248326	-0.956578982849195	0.29398672235181
0.00221532856242015	0.764251187182101	0.6312395834821	-0.0865182666946913	-0.430924711185761	0.903735651710139
0.900782886609631	-0.433522791613589	-0.0787585037292769	0.761212480469811	-0.325386012836501	0.583271004043281
-0.393902894140694	0.918370582615123	0.0783244153052339	-0.314378250767321	0.65441607841047	-0.707314352072522
0.752491700054723	-0.0611642139237649	0.668796059275686	-0.0242605713185608	-0.98744177532132	0.170713426167415
-0.172477963780765	0.783837379554592	0.582658227754048	-0.589510831563143	0.754052413026727	-0.329573086790171
0.665971403006159	-0.753480862129302	-0.00508210937165767	-0.73348332235462	-0.644122731315269	0.188550273249126
-0.924592204214335	-0.162114092926556	-0.350232168601932	0.379137605625803	-0.929728917945824	0.0389242863896298
0.499837865370228	-0.827140271994302	0.297543689866471	0.338882227078197	-0.704957408145812	-0.60994983610349
0.977005097420098	0.077880191403197	-0.179971612787291	-0.507309476957862	0.414343131130378	-0.773683703921674
0.912147215889817	0.0807660257398934	-0.386982118887509	0.721902092174233	0.643975196056124	-0.229942987427364
-0.553131520845699	-0.72380171141627	-0.395882619618301	-0.414844139286489	0.496954319830315	-0.780224791359432
-0.221398099570763	-0.196465505211099	0.954480742154355	0.856783946205378	0.125720930093667	0.507960910985289
0.575930039073554	-0.453027586266038	-0.66824213406212	0.926565769080809	-0.20948275563887	-0.301906747388302
-0.548470006532097	-0.352570930198183	-0.75692799617857	-0.59731577392797	-0.188936269337996	-0.783114137919231
0.559662192733989	-0.805963942014297	0.241712122022419	-0.105743106246257	-0.921166263133529	-0.356481554923824
0.9972871008395	0.0439410429152881	-0.0333996128254916	-0.471036680940196	-0.66321514492397	-0.570247747813972
-0.575573188690881	-0.0464424377287255	-0.823649015975071	-0.355935796319071	-0.634339331681422	0.687762373695403
0.0375406591481838	0.527336263578134	0.839584887649524	-0.136568269753809	-0.921113666962344	0.37418685745859
0.289585536726267	0.404545419672803	-0.868299141980489	0.839969472798727	-0.530641820927165	-0.131471064258829
-0.728749464437118	0.297408912726616	0.604616123132759	-0.832039459496667	-0.544075829332113	-0.0260837443577856
0.853015693994338	0.418776768729366	0.302358664904084	0.756404089919401	0.562504726974439	0.319180975365717
0.420507448050889	0.442622350568192	-0.790319467318378	-0.0476934403428189	0.141734657309972	-0.991779190031613
-0.132499740401665	0.653876863228465	-0.759568900713194	0.0284297229588406	0.502421395460011	-0.87210096422545
0.846380932130178	0.425643303402743	-0.300521144205228	-0.866868032775006	0.500996492627961	0.0672994217555852
0.866398638858644	0.488594364613873	0.0180859993460042	0.85718914285175	-0.476460420000721	0.240351290047458
0.579754977511617	0.0309950771153452	-0.805477493937243	0.982392537653327	0.172612901716862	-0.0171425710984718
-0.792292187360464	0.0555646755624482	-0.621177362374546	-0.512606816249947	0.754486582966594	0.399921139994117
-0.3588180816381	0.204676595838664	-0.920421732551449	-0.138435439651803	0.857064770906215	0.48175869638658
-0.756065752803448	-0.413682697232365	0.495240326249149	0.437872026999122	-0.828439707179691	0.382527641251537
-0.997945831785256	-0.0519120709973349	-0.0153048580116824	0.82608433803849	-0.299393423360282	0.50117778312621
0.955869860598409	-0.2106524606295	-0.197904271394125	0.962061108208758	-0.168881315289736	0.240424692458114
0.17078653809353	0.982011498774724	0.032826764596992	0.297571640612755	0.883180879173991	0.342310790236801
-0.61057802487833	0.610613498858162	-0.532940113662639	0.296607074436234	0.325750085891963	-0.897406640001858
0.0361243140034442	0.991138807722866	0.10687221623465	-0.947609809113423	-0.118477393441937	0.279479590955362
0.932757199456439	0.278175072519621	0.223907251854076	0.980591223318461	0.00889693728747863	0.209541881132787
-0.0208561757675726	-0.386535385535265	0.928150087671042	0.64065087204456	-0.500244999404144	0.607384675567311
-0.147793086645649	0.883382421753905	-0.4658001510804	-0.309072191421807	-0.82820355637225	0.470433493476845
0.223630013312044	-0.124470714474364	-0.961213600227788	0.253299903300675	-0.936786239002512	-0.232433115315148
-0.575070298629189	0.644961336301971	-0.531961121479903	-0.356830930957492	0.702322460798042	-0.638383366487299
-0.270900955716879	0.720601768888358	0.624948020056911	-0.0476633710914527	-0.689460779080121	-0.710554084877253
0.882217330706323	-0.117120459403417	-0.443167160054647	-0.453889065394908	-0.885000719952648	-0.0202780389474182
0.964017456093679	0.238153331519308	0.101014634410022	0.695432210134019	0.708654537585559	0.0432871448620802
-0.503132585712186	-0.161711863840545	-0.852272837569447	0.232309118714586	-0.0756745721938729	-0.964810420819994
-0.677217573263955	0.495302714777154	0.532383322894145	-0.794446196488363	-0.09515625801073	0.587742094025665
0.984472271874178	0.101508376754006	-0.120812766578157	-0.0450895260737569	0.0857714079112022	-0.997258384844837
0.979894746923198	0.00561631408719996	0.213376715929102	0.956051788332201	0.160268325290799	-0.225839981299039
0.444146559115807	0.886250217488409	-0.095881275394207	-0.663752384011959	0.684635625979085	0.296651831017072
-0.64465483945919	-0.30171322299369	-0.703221082853218	-0.824560992967989	-0.555565071840077	0.00984428730440903
0.329555999568958	-0.483179184545392	-0.799794812925029	-0.137359649656228	-0.98772836967931	-0.0302770898176966
0.836551145066425	-0.0761208072893329	-0.529795708692115	0.0547224957952523	-0.454285033109406	0.898066620604644
-0.0217759762114404	0.448609332795758	0.885121561301078	0.637652282693143	-0.057745730702113	0.779128520455038
0.76217474190895	-0.6080323565415	-0.223749608251808	0.0314912728141003	-0.604017899045364	-0.785295323748894
-0.107840171786029	0.0445136697888011	-0.995368962417125	0.0281075483346308	0.657327437557533	0.741404357331656
-0.881742332318845	-0.268587847283869	0.371450379180925	-0.492114060854606	0.474121014023373	-0.749481746928238
-0.512556298602891	-0.504858959863096	-0.688622898094075	0.616087044088291	0.76661053718321	-0.149443100111286
0.856470529147406	-0.0673326046278574	-0.4988011211055	0.624014859951753	-0.541508216791838	0.589300446931945
0.369425604222371	0.91791154178803	0.101521787891668	-0.848440902174795	-0.144777730573564	-0.516173372339515
-0.218225221591317	0.537424403999836	-0.82882479221713	-0.694263295789346	0.171389336250831	0.687350537428414
0.999829846103781	-0.00898591760481511	-0.00292165678375266	-0.989995163517164	-0.102882040461265	-0.0949656249083766
-0.571341871047797	-0.765387292264074	0.2822074423049	-0.542737609630039	0.668539828575586	0.496838476058921
-0.999765289700454	-0.00288989983986029	0.000545255098552497	-0.644895364581599	0.661964133748055	0.373710504670041
-0.194966603533252	0.368366268443014	0.90028906233259	-0.557260606572563	0.337013552979834	-0.775958415461351
-0.838863929338794	-0.256828382019336	-0.482347603090021	-0.753402897976146	-0.645898447447408	0.056681464703267
0.40813076458287	0.902702270776085	0.0874779648818336	-0.93341357991962	0.102481459218809	-0.362826948365724
-0.999366696164948	0.0368640335136539	-0.0413239005508086	0.879148500470084	-0.235289031127841	0.437581181891234
-0.74308436488941	0.00308982756208346	0.657722351221126	0.236190984114202	0.141424791221328	-0.959592397046728
0.654025429426473	0.00529027929809549	-0.746375134152251	0.898336511004082	0.0852986251699815	-0.416466216658355
0.468257383208231	0.00480921206270001	-0.87630838013084	-0.742496626750861	0.0912922250457568	-0.677406889344269
-0.589412432442705	0.341974930311105	0.720068632951826	-0.114464053255987	0.982829566269776	-0.172376473355684
-0.1818680726746	-0.631322858646316	0.760145756827322	-0.455725484072782	-0.487183817183436	-0.739393615407652
0.151976628977227	0.966165949584619	0.184536531368711	0.039577134991838	-0.5778907557563	0.825999062017662
0.911373142436076	-0.0746154553247483	-0.391472917695906	0.547718626097622	0.266325559373153	0.794236065383295
-0.271716365640155	0.873604369099034	0.391084609708621	-0.382753158306814	0.870055128988327	-0.344202643093208
0.027387258291466	0.999209503382732	-0.0212526955586916	0.382577459549841	-0.324573286465316	-0.855044344521078
0.820154929914765	-0.488839564860458	-0.291994907466432	-0.997203661918248	0.026581126945951	0.0577859190203313
-0.97894815952567	0.209894915263764	-0.0679933697327333	0.611111308645176	0.465904941266825	0.635258144902086
-0.387866599908425	-0.263379658189888	-0.882841096181932	0.767416925287061	-0.609412683000114	0.247890380744203
0.43455260862392	0.108709684704218	0.897805746004506	-0.0179825008469204	-0.375834377880705	-0.919825304778428
0.977473817468445	0.0774405111518245	0.204554510741824	-0.215818645171232	-0.951454987789377	-0.193887037330563
0.986473061621272	-0.175487901020918	0.00624635150086894	-0.153425856122763	0.533846175847204	-0.844189141848264
-0.675979576796527	0.525490911574339	0.505246715768469	0.551452322261409	0.768299328716538	-0.31360987832607
-0.981320675411787	0.0256257530493799	-0.207097362424649	0.143842705565158	0.573025011055883	-0.813223936337219
-0.41619587670422	-0.7688889411927	0.48427850455889	0.340375792727558	0.0570852460367807	0.94217163542012
0.492009397912798	0.0627515882909603	-0.861314971277213	0.374638917837245	-0.931255459980898	-0.00529636946353825
-0.923336902753502	-0.310248243767875	0.20143110565253	0.140939908068807	0.965087500458551	-0.227601148970552
0.405736130325788	0.832693659279652	0.356972518878287	-0.977970282312529	-0.140222517035977	-0.155192346614102
0.960276283518561	-0.17942317820131	0.240578906829933	-0.481354886398942	0.163625856891989	-0.872113144072726
0.98837650092342	0.0339161066532918	-0.130561450883001	-0.75102431882713	0.636636617182097	-0.22775776031402
-0.657128786942718	-0.510107465917292	-0.548262942280616	-0.482659798610158	0.608346643550011	-0.653420269137782
0.520421098341667	0.813477423235404	0.232193180169729	-0.564548388783255	0.824614587457515	0.0886360657593663
-0.869183591964799	-0.46517269098404	-0.139642766876392	-0.554704422109399	-0.595167395037081	-0.572164588248111
-0.736626472048113	-0.271526234741718	-0.621559852116624	0.410065767360708	0.70776263008416	-0.575097708498664
0.468067756601235	-0.889233374378455	0.0350245479137586	0.626476569951799	0.0584215691461581	-0.767999794702788
-0.38077412240629	-0.412226720355413	-0.823632784256317	0.600534454141997	0.792224439437153	-0.000453810508005006
0.622172673341502	-0.766020509423362	-0.17090565640222	0.951351312945143	0.216890385429812	-0.196111064535233
-0.997470083236342	0.0796046118552083	-0.0388049426493184	-0.282335979002932	0.405766912913654	-0.882012799201285
-0.0296817914297257	0.938172998839456	0.32865028274501	-0.519416342801351	0.628197683225489	0.566974892870922
-0.225564322967302	0.310386962360615	0.915260114747107	-0.901424845594981	-0.120002267466505	-0.424029365934175
0.446871103241515	-0.102543118308417	-0.880524095374049	-0.243638052435403	0.799708038773973	-0.570525221573557
-0.98619998225789	0.171006481490601	-0.0639254884196991	0.702643196257692	-0.719815542433031	0.00560396590301195
-0.595202314446946	0.146650282932778	-0.802732809821224	0.475198095324013	0.0399952932325895	0.884916030844843
-0.262884580999592	0.701158974919296	0.649611233424319	-0.699387913930532	0.44512882633517	-0.584076482317084
-0.217432845244097	0.651100247187365	-0.744025217189515	-0.567157675586099	0.651033343325017	0.493043584667122
-0.346055752107779	0.844109732064873	0.397805581244804	-0.206892111405158	0.422314539258563	0.872921640012189
-0.642467696196213	-0.448705503873417	0.613489346159514	0.921099354670438	0.241511841586089	0.305719168749088
-0.844999747516262	-0.524416518661415	-0.00960849391293279	-0.446325528418273	0.298129413571349	-0.857385752674393
-0.572726591112432	-0.612512263531755	0.538798965374949	-0.793784318290164	0.228625478813368	-0.58324964674465
-0.138072822448771	0.922965605850184	0.344968355534939	0.213943639211808	-0.0853661517455363	0.97779761993438
0.136306683107885	0.301279496086531	0.93970965452325	-0.233036093959856	0.188389154373374	-0.961167349224306
-0.860049527089656	0.390160293148385	0.320835597097339	-0.919063891433337	-0.349689722720308	-0.166037461248741
0.558589525747743	-0.25862118823376	0.803045897201132	-0.216522737438804	0.412471142967487	0.875314584770147
0.822747977201759	0.231781946780539	0.52260915391911	-0.741030383390368	0.674809949223753	0.063656554593996
-0.731475966196444	-0.522216160094156	0.425602484385938	-0.0272932584683714	0.981987688511147	-0.205943090851666
-0.830521555128231	-0.52450872898498	-0.159427049006992	0.32842390906869	-0.513103683043002	0.809313843704771
-0.821617407124942	-0.556910716652418	-0.0619122608886135	0.35501571017008	-0.0713111605485738	-0.925592529641447
-0.00410388790496659	0.987036705723562	0.142843668671035	0.448000961165201	0.827654828784774	0.316363330393905
-0.176595637400966	0.671381201172466	0.707053164014032	-0.0341305226746262	0.635843973397299	0.759464032501698
0.349580395457471	-0.369794821811827	-0.850632339356013	-0.422665988515986	-0.322918291827769	-0.845288579258522
0.536725811922408	-0.0508064619223843	-0.833372888157211	0.800799892209937	-0.471540196764546	0.401618621235256
0.909637260936189	0.379664978297011	0.147973939637688	-0.222185721974618	0.898728754221022	0.364997894027395
-0.412841619755526	-0.902024838583173	-0.0722573800329954	0.715216069442572	0.261253495459068	-0.638281177219693
0.976312489861799	-0.165039383066916	0.170400670647279	-0.70305678119702	-0.69381936300033	0.112533113815161
0.754748701060869	-0.234344332833079	-0.60047945939154	-0.734521472894115	0.348227840646313	0.570291519786317
0.964089487796805	-0.117273996419617	-0.227023236034353	0.896459222635908	-0.445196247475098	-0.0664942326678566
0.0684035892433236	-0.481471980140052	-0.864493054957099	-0.437304221856948	-0.521897884140296	-0.725764244251174
-0.852871195714065	0.478960838559254	0.208871233687313	-0.871251852022294	0.372757683145684	-0.350878737048222
-0.67460971644195	-0.472274458382164	0.55833442979042	0.646629585233258	-0.76949918576042	-0.0178842396689263
0.687044441068854	0.0417238165207983	0.734324259650224	-0.80387259568525	0.217056527423052	-0.573304216046186
0.594012129633294	-0.0386471963139031	0.813266511567859	-0.856942196948723	-0.05225793365505	0.499435259882389
-0.729190601528241	-0.665554089611327	0.116289384446565	-0.185210989642958	-0.697087942402072	-0.680677581616082
0.922159261906318	0.318931243931821	0.209773115443515	0.192550408757413	0.880047468388649	-0.441631870238439
-0.667321242372828	-0.102195597635775	-0.744627285169288	-0.918634246173601	-0.13267479440758	0.35635995285141
0.999750037076139	0.0096147551187525	0.00984487898629229	0.434163446566968	-0.242619214376635	-0.857949230098279
0.965616249157376	-0.269807116937545	-0.011955273068375	-0.231977593958117	-0.0243814797927007	0.969004660625497
-0.863377566977342	0.0911306894584005	0.483307790541954	-0.879532070676879	-0.401342553692087	-0.244106708527924
-0.718660358833698	0.625568467568733	0.298997323733859	-0.258752064551936	0.917146117233188	-0.33223817385688
0.981265990891347	0.177357469707447	-0.024089054049675	-0.688556835224229	0.718666952912254	-0.168922810864812
-0.136579641164788	0.700021487153473	0.687985479992578	-0.625908593287487	0.763603814122263	0.168469227261408
0.258590822610932	-0.517406154074009	0.830471433249014	-0.167692016436028	0.339355007432714	0.917578942075172
-0.99645355939215	0.00862933781477631	-0.0992371897827257	0.343440321325165	0.0603581750245777	0.940821192141169
-0.915143200169798	0.268666610371798	0.291508766555298	-0.258945305084334	0.319128044391626	0.902972325798061
0.176873314970315	0.0582119604718706	-0.980468089511326	0.352886832179449	0.446713617167699	-0.822082638158725
0.732653527444432	-0.689163218599076	0.0433071466560942	0.399300063298266	-0.0425018065854298	-0.909025708008992
-0.336668149686598	0.553635122645553	-0.779205821393539	0.0957758520179974	0.241263135898525	-0.967959501477559
-0.0794356783716739	0.77877936012265	-0.638102822136611	0.627965329946721	0.749274245961925	0.176977682828545
-0.1143684031762	0.72424048579507	0.666776159188774	0.374986820297446	-0.908896145406667	0.225149867320122
0.681115525323209	-0.738971966086615	0.0690425500164386	-0.156891390360223	0.496066079998257	-0.865932495113438
-0.13354671303356	0.311207670993924	0.933698336840573	-0.656425414881311	0.178591028631197	-0.74768805450801
-0.64151108449999	-0.295672473248531	-0.7088148186277	-0.287126705616706	-0.355970077566066	0.889561166849486
0.962093138678547	0.16501388498022	-0.196038852004621	0.086597011162753	0.946627504966598	-0.322284014999758
0.763255088515436	0.324920754525864	0.558587221471601	-0.402724605088402	-0.882870752976133	-0.213125786041862
-0.998998038771148	-0.0229302965936144	0.013109260472851	0.777485405176979	-0.533107027517852	0.369239345271185
0.437040051662302	-0.573692967840716	-0.680192372380604	0.240055744602387	-0.337057252720886	-0.901637148251839
0.996275946013316	-0.0980463028409363	0.00975231421166442	0.102519800054645	-0.301621060873584	-0.941182064050665
0.999782553850601	-0.0326116782704681	0.0116052042824129	0.210567908850935	0.00867186458255871	0.980274133177396
0.93884453300646	0.0620555667682476	-0.323242919471832	0.694974762271213	0.442766600026603	0.562356930091675
-0.834950833079918	0.112352925598776	-0.555177616089928	0.827777127411839	-0.219884396131209	-0.503843731430709
-0.593874261222945	-0.215215359791297	0.767804983927667	-0.646178605122866	0.144181409393261	0.738421287981222
0.78331911716212	0.202074962114565	-0.576064332983836	0.199622463074393	0.741356975441213	0.627657466793922
0.675665359594439	0.332709499026425	-0.649102650369799	-0.402506774736233	0.913998425045904	0.0845863014201153
-0.18829656973906	-0.710360086722262	0.685183769755805	0.264268698125753	0.508571392895363	-0.822164899872042
-0.351257327410803	-0.931792713194446	0.0275724984180445	0.655069053679926	-0.164285644971456	-0.72624580052267
-0.517268969618772	0.617681286776234	-0.617315466847092	-0.605524304360147	0.0592964627772141	0.783735066250718
0.916274770489776	0.138986277565116	0.38262899327154	-0.730564427926571	-0.624374561225185	-0.255320418203494
0.949997784119451	0.263541571481803	0.157364668351686	-0.608165119619821	0.791159477324188	0.102416222730889
-0.299855743762607	-0.0782353713267209	0.947055914995662	0.745545217857499	0.62251398623513	-0.212259994683287
-0.608713747490304	0.800464339451228	-0.0439303022592939	0.154455133833409	-0.688103846247175	0.724985783460423
0.263172863906971	0.00503871559091315	-0.960568855871632	0.0173535683066443	0.848840872508572	-0.542439771348834
-0.28477280366737	0.943545651196747	-0.20796535132884	0.344557040167808	-0.781186700283728	0.545540445259123
0.953323393198307	-0.30838741981691	0.0752423127565936	0.438770222003741	-0.720204752284876	0.563530001380071
-0.370503172388884	-0.61170395767596	0.699924519320624	-0.939662693068857	0.290341957781598	0.178726578359154
-0.19781511615281	0.100779745188056	0.970268380688701	-0.904373237348148	-0.383284927506997	0.156224251752442
-0.334629115168616	0.820617619281682	-0.489638434001839	0.258136463882166	0.280977923800126	0.922085355301444
-0.999716409164821	0.0352463503629023	-0.0215285900234076	0.354007781982824	0.82094468387258	0.430723499277005
0.566118254155765	0.61102345660771	0.543220178528303	0.863384148207574	-0.215654840993712	0.477641818068938
0.0895881500796002	-0.354745785535312	0.938400338714634	-0.413163794164553	-0.552214690315425	-0.716563623742729
0.408610389586741	0.150261914952376	-0.89564076362151	-0.784878436625597	-0.388770291236178	0.469506094722972
-0.692241476528937	-0.506739736935203	-0.506746520019746	0.259841074435519	-0.88155450948828	0.420296856481978
0.67431674715185	0.700607964081374	0.20471685919913	-0.599344383320041	0.457794562464074	0.644393981847972
0.473606488615879	-0.323978178185073	0.833848739608684	-0.484970605408766	0.815389158644047	-0.352364264795973
-0.730692232421535	-0.185256567254357	0.64656949865679	0.67974198724627	-0.741540559259419	0.00986895161780015
0.0656385345394477	-0.388140857285929	-0.911520872657043	0.236368369111562	-0.0309780986372876	-0.966881858879701
0.991124508708001	-0.0846933882638237	0.127746340386664	0.0251602041836945	0.970096760519217	-0.256496292269303
0.994485636998384	-0.0351142510355825	-0.0866632353914034	-0.861432110750017	0.381446224534521	-0.366446189098273
-0.882396449269832	0.478727316777715	0.0264585239012147	-0.731125992496882	0.660504570410562	-0.224559026986168
-0.00303909254762895	0.230363248942178	-0.97693574877157	0.47292560693583	-0.541320941806088	0.716079164408052
-0.587613811903144	0.590076314314373	0.541724571980325	0.120759243648057	-0.457653288073339	0.891263706516647
0.204270847687753	-0.879930463644781	-0.415206584610913	0.28367610937248	-0.387617917811758	-0.867257184906666
0.842302089533178	0.0979230721058493	0.538884547247396	0.539628216140927	-0.661609395200688	-0.508903998836168
-0.266487435472251	0.450179630069322	0.841765608727514	-0.583401549108894	-0.679417089343845	0.436928133817828
0.858709942270779	-0.000798706076966992	0.525203680832749	0.65818667121282	-0.584546571187272	0.504162862130576
-0.753625403640934	-0.210811232528983	-0.626894450950007	-0.912378443463964	0.271100056145309	-0.334601011589047
-0.766730440537684	-0.085948021748378	0.624627984678013	0.773053817815898	-0.60391231296424	-0.198774089976488
-0.295686077136232	0.694530856857679	0.642777098892484	0.243280759211473	0.0180963459786422	0.972816845930492
-0.52676877646458	-0.838352696994562	0.100527264067217	0.150373711482542	-0.932916979960198	0.350744324417798
-0.719949435003593	0.43671383206173	0.527659900642452	-0.855841833216888	0.522207882388356	0.0524297961229419
-0.81779455248661	-0.500172723772059	0.262750343241431	0.623702330927473	-0.768780270234985	0.200335389823114
-0.809377903710206	0.344941835624747	-0.500431635977209	-0.260880362365429	-0.834519296064564	0.490300787569163
-0.449702399211044	-0.602352899083562	0.658045281909014	-0.327294637992363	-0.808524948567815	-0.472897485073155
0.992105835759892	-0.0619714446493353	-0.0989522720027082	-0.293441687072005	-0.389042514134485	-0.868974721853499
0.778047315323635	0.541628610685203	-0.299189679169919	0.0514874734482809	0.608108143081354	-0.801364992705486
0.992835443536882	0.0344175067705918	0.124419372670559	0.312544330539852	-0.85902807216317	0.432977339321344
-0.638271785892426	0.588466772257861	-0.525151698216817	0.359978790849636	0.651404271368344	-0.669391038756624
0.475807986425371	-0.843732127977696	0.289052820625331	-0.224474296622758	0.966441180989718	0.123579087754697
0.954832895253507	-0.270872635236126	-0.125939078773011	-0.919184661705786	0.361015562191436	-0.200985798089069
0.561235492039438	0.573351110713375	-0.591670292045179	-0.712260248700013	0.509315022381826	0.472094960014437
-0.00801506502330974	0.244109503610082	0.965059028269395	-0.468145555899172	-0.219895890475938	0.850935611275666
-0.991941728421803	-0.0551427942243007	-0.121367457409379	0.201332211366274	-0.253462892753586	0.954045702190442
-0.210591345252176	0.508205642969066	-0.848506552273086	-0.271457416717179	0.961103263020856	-0.114723023026383
0.096273069606661	0.748500843731647	0.642823765574479	0.890901630032989	0.0183545893123066	-0.440013419162291
0.41659667302414	-0.844728007867969	-0.327067129182865	-0.775751380064415	-0.157890078995411	-0.617212498402272
0.498432096353278	-0.460347034630331	-0.722535097953261	0.349986137908838	0.388905841063949	-0.851565812465767
0.716213049401309	0.587350342764671	-0.362321825843995	0.841020527397857	0.508596351476389	-0.149395207508838
0.9940829466239	-0.0984286690196332	-0.0491564893209904	0.488328658197706	0.746359319943522	0.436281438925403
-0.845417999009737	-0.328026675813462	-0.420157162190106	-0.998908867287017	0.0525525542301362	-0.0394062283372955
-0.692981313557558	0.137561297123515	0.696226941077513	-0.00471248223117058	-0.969118337090134	0.262941605383421
0.285574295899824	-0.960546420643705	0.069369504394033	-0.827980111081256	0.210339038798265	-0.539819150620511
-0.96499574765447	-0.234718212272235	0.0791775963469638	0.855182345505466	0.0278884230969714	-0.504356389896961
-0.614467773421444	0.0871998955278989	-0.795494315707144	-0.754855973095727	0.290651869940836	0.575753149317127
-0.957119102139359	0.296042125122396	0.0353498109148274	-0.401756338090634	0.795287928521878	0.44217786133983
-0.360196265089058	0.90445525949334	0.223556097686957	0.372378675470427	-0.42255119748242	-0.815320268650382
0.960635897499223	0.0421698234314972	-0.258711844061872	-0.216370040177044	0.978591970567606	-0.0437821763726689
-0.0598908878397406	-0.955614314965399	0.301625813188573	-0.46937209947264	0.759278591142585	0.439594304732471
0.925361904077432	0.0477707250924802	-0.361235570102568	0.673824887289312	-0.628954594981155	-0.37936625284188
-0.937653095446189	0.0901223411041831	0.322714437221871	-0.241386668846303	0.36127954364214	0.891594871917101
0.820129395182592	0.384906998362181	0.419542656895662	0.304803944399857	-0.0436977850294695	0.956684108609362
-0.722696396867084	-0.681175648147014	-0.038777599798581	0.864634132446246	0.346559053939258	0.360252718322643
-0.955710157951323	0.271356044308309	0.119142102510468	-0.722906895091374	0.609969014234458	-0.362034526771774
0.7870947058295	0.159178545278913	0.602214381997594	-0.819993657476343	-0.561828835720655	0.0221101350148726
-0.59386018629052	-0.299370341621975	-0.747349541361153	-0.0467741065092367	0.98358397771288	0.159016411441518
-0.949110223397023	-0.215557882867411	0.207600155373676	0.484887761305659	-0.141577959308038	-0.853945714703669
0.993851536896257	0.0984284046402342	0.00664899360726293	-0.326365539745693	-0.919410370529845	0.21299948419352
-0.868184196176897	-0.247981725028406	-0.432186826088133	-0.516260680193693	-0.132075625417009	-0.850419509035019
0.661846675245186	0.696013466603574	0.254940729697637	-0.583722918527548	0.689711686651247	-0.460401730311087
-0.8402168835933	0.37041777199366	-0.424385436215873	-0.247984701299942	-0.90267321871872	0.355703587891788
-0.457001139580863	-0.665690534636827	-0.578567090936118	-0.267820143883747	0.343743382800029	-0.911129441954732
-0.841208751785498	0.419876860294156	-0.37287023762627	0.0149146521383084	-0.312320228581722	-0.943938519145142
-0.0958982166073426	-0.769217899506099	0.64216084599055	0.866060976771781	-0.470857845047237	-0.17355611137428
0.545509501868659	0.828510349375513	0.0632915292071919	-0.219575794661607	-0.407435017879523	-0.881108495191483
-0.146220884883093	0.478720484649438	-0.877053486115355	0.0376160276172693	-0.200600714117053	-0.974681383497213
-0.759900200909852	-0.609768137735099	0.197497423702413	0.981071407504466	-0.0721076810026719	-0.167935752299657
0.998816345275124	0.0337207837088936	0.0306540522638101	0.205888542967996	-0.932742527174998	-0.283956406778247
-0.030922570283374	0.460659370860217	-0.89553921020666	-0.788726832382717	-0.49966749734454	0.341065422175667
0.728702801805312	0.636218963156635	0.229535179404667	-0.459992740532062	0.423514138871446	-0.797578381031016
0.969345210916589	0.195926121480121	-0.11999960317958	-0.742211638579204	0.0114112439378215	0.658578969107854
0.606350749102014	-0.443039611002919	-0.648092840542842	-0.407429934213398	-0.403599564998123	-0.815568423245423
0.717795269963146	0.607653632747755	0.323768173552925	-0.589048029462295	-0.73545500352077	-0.314399335540627
-0.781954110570115	0.62945046869853	0.0416470081975976	0.0492654079935043	-0.947566894668629	-0.299833777117741
-0.15563581992201	0.982502478912048	-0.138076897142413	-0.278004609599115	0.963093008495705	-0.0602263760673275
-0.314434365253162	-0.412697622056277	-0.850261907886743	-0.674431999042887	0.417089701550755	0.597082139650708
0.051748493806225	-0.819701365339595	0.586300245765227	0.632104183175277	-0.670255842902338	-0.380294064612357
0.0791467047872324	-0.976367647425784	0.22367937639704	-0.68207481096903	-0.00761469253810621	0.720752291173662
0.525786484789927	0.832008928574891	0.136534461049033	0.0279258781893853	-0.273391384334672	0.966554305532717
0.690332824435685	0.446680838158323	0.564831552324803	-0.651107765261537	0.730162201393172	-0.255717402911111
0.589414629804314	-0.608164843728694	-0.520027359330797	0.0210422713401628	-0.337550432012784	0.947150669285685
-0.254073789638963	-0.93518157209652	-0.2217728985546	0.303340046269212	-0.190892576010314	-0.926122849325983
0.576395078086037	-0.798179655162493	-0.181485340760715	0.674405327963736	-0.746417329326238	0.0117155300659285
0.204848634583143	-0.120330023809873	-0.96620300502535	-0.38894343888476	0.50805366696447	0.756580163374656
-0.363127984928131	-0.448371431719503	0.816485359641888	0.76130673786454	0.131084864248056	-0.623663424217648
0.147731411475961	-0.726287898773138	0.688022495110888	0.309783283078729	0.140883284648466	0.941680664607923
-0.973883745654767	0.226526329450165	0.055159588305756	0.51391691162795	-0.796351097725933	0.355634592784322
-0.201640700052676	0.0689254134247988	-0.981189836259822	0.730199761625662	-0.691177559602511	0.0579370506183915
0.442478580973908	0.796204958275781	0.394538447444365	-0.35101827420711	-0.420329475430556	0.836416771820863
0.452730201952258	-0.864300731312352	-0.217487368020003	-0.240685300234242	0.229139222942908	-0.951273741383264
-0.510978379708355	0.244946051976622	-0.83756425016644	0.66717704487042	-0.572419268687929	-0.465934220806211
-0.600468066702545	0.702057168225613	0.374321561100286	-0.614225739124121	0.693913042432782	0.367596615815491
-0.990969883089818	0.132519106746657	-0.0761230505631895	-0.864310258875473	0.512194139375348	0.0132221213141365
0.818187645751539	0.0487277992526305	-0.560303805630176	0.308083420134152	0.130072620614158	0.944005847426925
0.705951017730379	-0.540906742447822	0.487179724678543	0.605592720463683	0.699391384165589	0.362366410058824
0.645186288260939	0.713496018901049	-0.254379387333218	0.611243882690949	-0.505602357802939	0.632901155726917
0.517720403355327	-0.857506499879438	-0.0625256572509291	0.41495731863945	0.842169685076634	-0.340008626376749
0.222233900172881	-0.942323528710979	0.279836290302905	0.243400211932337	-0.0512755843008306	0.973032699972957
0.144232132097421	0.435700281076938	0.881858615300278	0.643701285187711	-0.685845098065486	0.376459949823061
0.919129272549189	0.223510492294798	-0.306382893599779	0.540976606214617	0.0312796229169863	0.847570084330887
-0.0250919753256812	-0.493298835986405	0.877360896728518	-0.0673166524573657	-0.987240754508253	-0.121691424695653
-0.137962575227764	-0.504158127289733	0.858053118954819	-0.433008608269485	-0.448796062814525	0.779797090991705
0.773853662448046	0.234590611069614	-0.576757713022032	0.511845636749601	0.443733799287108	0.731517846930093
-0.968867564940164	-0.178748608970617	-0.169511257415698	-0.415111977477368	0.172860168758437	0.884611702104579
-0.114610979421399	0.870341499203904	-0.498232424503807	0.193856478299726	0.727475557246107	-0.665188226294564
0.648722127036896	-0.73772478531381	0.238153632452972	0.148728003710223	0.970344333530716	0.165854759455067
-0.280252660438719	0.823985892333815	0.479158155487564	0.452223298941741	-0.897231421400364	0.00879117190994582
-0.810448998350197	-0.493547458681296	-0.303004957835265	-0.779989149006506	-0.284066179056518	0.545732332640177
0.676247777344011	0.340927134489113	-0.644276174806782	-0.265232399475786	-0.882942983062874	-0.368168730923296
-0.00132790482798053	0.220978632561691	0.971108204971544	0.501834503245005	-0.866528832626459	-0.0650330981559412
-0.55684453621547	-0.468914997408334	-0.680865795158625	-0.0539994784332061	-0.658765274490144	0.760350099230029
0.963237659092119	0.240519008993195	-0.0820926394844855	0.970032667145694	-0.146911217139095	-0.18466071878111
0.734311554524436	-0.0465587555333179	0.689483568085849	0.915772724147337	0.245340537486979	-0.299554077483984
0.42045679707404	-0.871720709842694	-0.246766433340705	0.203647652594335	0.513543767648597	-0.837720898895002
0.730633967427909	0.00728170912191946	0.693289518997406	-0.531043872192316	0.5908720251824	-0.631749755429335
0.582031149056487	-0.303946524901002	-0.742699633086237	0.932346796954146	-0.314980947948481	-0.17659830541794
-0.713530712845314	0.188125728310111	0.662991963381844	0.912044648539407	0.146723115196313	-0.367218186694604
0.910731198272855	0.376650189658216	0.149263322406953	0.842928302049923	-0.0221695576002692	0.550856975637128
0.315303708002466	0.807068158602697	0.483309107946298	0.441003843437969	-0.232910083504041	0.878689510240503
-0.991437929294229	-0.0818055009747465	-0.104268740092113	-0.267762143066864	-0.789873556096624	-0.536957854705479
0.709366966540674	-0.309310219334816	0.653443403642424	-0.092134586232937	-0.00356879936060276	0.99413751376955
-0.775578433529584	0.144856631480208	-0.630633471592287	-0.727948311129374	-0.459381355600307	-0.503588157876856
-0.62595024005191	0.577066543202665	-0.552230078404513	-0.179400816180263	0.98061214992974	-0.121640729407818
0.85240519689619	0.498381231094197	0.124663926245357	0.372038043031114	-0.365534594627357	0.866933090661186
-0.473476515211239	0.886458920212187	-0.0142967241393161	0.067885373796408	0.966742801010258	0.226996146680254
-0.80174191922721	0.450025797885031	0.384032818230231	0.326498042741081	-0.819188276473262	-0.458790595845061
-0.652471070934614	0.440483064894572	-0.639638189079721	0.202888532274288	0.627467176338291	0.741467688151382
-0.442431910338028	0.477785359602461	0.746987247370579	-0.621377580741036	0.790833502971982	-0.00665542834636142
-0.69610547936925	-0.182290124506531	0.684642588238039	-0.861156613893287	-0.493639804558763	-0.0694329229685816
-0.963892500776142	-0.0275299370935082	-0.277371764372321	-0.0520180807629793	-0.440096862746198	-0.888920596218778
-0.414132061413816	-0.599562175760177	0.684474186303127	0.862248757257805	-0.0709122862517182	-0.488472778444069
0.409142090866015	-0.917221801079541	0.0392202760782251	0.709256723742065	-0.274767709184494	-0.637063190271906
-0.798870827247236	0.287596653957609	0.516201283923983	-0.576587510391434	0.296287544613841	0.749986990381672
0.205558621069661	-0.552475539058884	-0.796427739706845	-0.346295488190479	-0.820579023126598	0.455955707526375
0.942488958241296	-0.151351189519047	0.320349956922947	0.273285397678465	-0.798238808344357	0.559609389234779
0.681071662228718	0.621644121577637	-0.373745049256624	0.744615665193021	0.0509068056594039	-0.6542726585831
0.24937196795405	0.924817601700823	0.264522886557168	0.472022452961687	-0.172110968716003	-0.85535999835863
-0.795886861476833	-0.118052831493039	-0.601589794177851	0.24853163454877	-0.756737362293583	0.625214636991422
0.849476003331375	0.512680320390495	-0.0655272218493876	-0.816331967007497	-0.559428218421602	0.0943827190911053
-0.759043556048858	0.597922739273625	0.255886956447474	0.419551765994176	-0.482385067686301	-0.757083017500143
-0.148295883384756	-0.967081041493788	-0.183002790090011	-0.583248072077322	0.794034389918026	-0.223834445156206
-0.870541738312819	0.273398521973852	0.397969805071967	0.363937089619746	-0.599845110836506	-0.6999907008275
0.574134937941367	0.537220044008912	-0.612307864958547	-0.399766251304924	0.763044672659864	-0.534340199278752
0.675077376872823	-0.741755175890825	0.101319503114607	-0.0389473429466279	0.596991053989733	-0.812486154254809
0.733460171766033	0.359340045539096	0.575910763405563	-0.161365487850779	-0.899683716732425	-0.387603158629735
-0.305445803075933	-0.763960392356165	-0.554312303998528	0.604401203251249	-0.739175301897902	0.336753765937736
-0.662354198131066	-0.738610893329544	0.0637559038907673	0.33139254291165	0.871203016326117	-0.362401251862165
0.688914403763142	-0.728658678625797	0.103903414486248	0.885183392537136	-0.472079184077776	0.0817052265987759
-0.951894017296371	-0.177653105399854	-0.252183263585508	-0.336503769464323	0.899594026411415	0.270101792930575
0.79749163801618	-0.348050884734494	-0.481219576236513	-0.252455703271951	-0.48390545159642	-0.831189379027117
-0.847064688097189	0.265698024229736	-0.483420653709368	0.382306598924564	0.48620071855531	0.779871006961309
0.113647623943011	-0.613121502089273	0.795098077892737	-0.979116815153818	-0.0390274663304981	0.18267154145711
-0.923174466886376	0.368233180161117	0.1219533397159	0.640691403516976	-0.763837831043887	-0.110374733934739
-0.222283099571449	0.743614601402462	-0.649941043376282	0.885716048388829	-0.474822537804333	0.0331821159079838
0.992188233742957	-0.116405895728964	-0.0513307426426778	-0.907451105544379	-0.179682438597317	-0.384803971132077
0.67455331883748	0.703930564429233	-0.196483111138919	0.209231628952883	0.498460269946413	0.833916284261319
0.0624594896579786	0.974316647350506	0.196323930949666	-0.131619404912457	0.912787614993787	0.372107966538323
0.527233964582976	-0.833820653783469	0.215738456257492	0.393884812940057	-0.869374715959794	-0.290518465836609
0.549004306000409	0.811090288039029	0.166469593907522	0.689904853711159	-0.707781507351589	0.209377294803132
0.095639902528919	0.659122776160849	-0.754797573503486	-0.121075345781215	-0.791230919492261	0.609305043464782
0.882049996689982	0.455163489083477	-0.0646870976671514	0.393376605052241	-0.0705471353081392	0.923949006698207
0.728758235993615	0.644363056983425	-0.205566481446009	0.93696000978276	0.273339578556057	-0.193146733126478
-0.99356498536332	-0.0830950284991091	0.047839253420659	0.828826970669542	0.437788291769506	0.340026688062276
-0.030406333514115	-0.932286984935835	0.375134463782676	0.50753928703474	0.855280494067509	-0.0212766864943704
-0.744178244550024	-0.640301444482177	-0.156389012237032	-0.671300226255982	-0.483431772213665	0.552883607752651
0.834876494168306	0.497154364504592	0.217301002000106	0.350397680706648	-0.20412721772233	-0.905899870085476
-0.108575732374217	0.319193766324441	-0.948881537740127	0.715603843932416	0.0989297033967767	-0.680916218965467
0.867744848227542	-0.10288578615122	-0.47332141070056	0.934144870293966	0.30835898398437	0.167181579140923
-0.0285353669809103	0.374152828369001	0.919797205590219	0.691464624678201	-0.662820640131321	0.327876135722002
-0.931625647984275	0.280879526157472	0.224671227228547	0.501802133562745	-0.0656415871057454	-0.853970260301935
-0.997092154629456	0.0756165438226164	-0.0585008980382907	-0.497193187142988	0.351925144245239	-0.809179482371952
0.853809084746062	0.0471908871589451	-0.505197622068312	0.637897320258682	-0.568649801115409	-0.507909238741498
-0.664293022962435	-0.104398943262188	-0.746947924395156	-0.297992120766266	-0.930555003381405	-0.183996959936075
0.465370238346281	-0.785388695166671	0.439478243892572	-0.831243104869654	0.421766149717537	-0.393417210772697
0.144248415530047	0.987593669808552	-0.0306194401548245	-0.678168451651394	0.397035465231953	-0.640669003106219
0.799931780716926	-0.315341490423731	-0.498671610117307	0.982946555584244	0.142395347694404	-0.0875882663250532
-0.999695215182411	-0.00581937585855132	-0.0318975632869167	0.600371725255646	0.292457137078904	0.745124718464663
0.65523777530337	-0.00149302490684811	0.765103326942592	0.13477551827021	0.858465256208905	-0.504804385364689
-0.204688303323208	-0.147533938979485	0.966502338903815	0.343546533276781	0.434403750721747	-0.832644414215435
0.759712126944751	-0.180187803208961	0.641844055209092	-0.726733158003415	-0.429744602492691	-0.531922940649786
0.549374360723965	0.800358704333216	0.210444928038734	0.161195982219224	-0.386238156729548	-0.899555024681757
-0.560955581120607	-0.0748080283189299	0.816437557593229	0.619346118998001	0.210611712703035	-0.748351115824127
-0.799505582718219	-0.588167770670278	-0.0588475324839465	0.303351779633119	-0.272888757757778	-0.904433249914719
-0.985568664403099	0.11999846602478	0.113313213100346	-0.414761457410337	-0.616029951905589	-0.660217375390102
-0.572497997965544	-0.0646544280319264	0.809047802311454	0.969685475187029	-0.209316603203962	-0.125484136463682
0.0746995901748513	0.739122083255157	0.656304286995728	-0.973224455732172	-0.119266261326581	-0.201333858175744
0.726070199111319	0.385651073230823	-0.558860998144	-0.447869819503256	-0.728839765987277	0.515970764119299
0.321148413688728	-0.391939995003337	0.875370824926832	0.875495475244287	-0.490163257794128	-0.0376356607339787
0.792202837451652	-0.428727016014767	-0.423953736672344	-0.162233521888339	0.933813635768935	0.305432103800527
0.534785976701715	-0.491208008022336	0.708637148450769	-0.826626439276191	-0.446471698131933	-0.333539349987663
0.522626945497384	-0.432197935220487	-0.722890312152482	-0.253387228974514	0.273583607271086	0.919884351796462
0.552169297122912	-0.195970918407922	0.823520707416624	0.043207410814898	0.430663419289678	0.894047907407756
-0.235013346473292	0.547356850005969	0.791750309830763	0.0290148204027108	0.935398480093645	0.335179774775226
-0.458628635920314	-0.465012817262252	-0.752313164072347	-0.454731174685575	-0.594355995735252	0.66166519497183
-0.990763952685791	-0.123007134041462	-0.000791198022386784	0.921091561236233	-0.386803338944067	0.123104562676531
0.175763763797018	0.180859007874403	-0.967535994200045	-0.740753110126401	0.487820528456055	-0.490783024751499
0.0922824054257469	0.790145615520492	-0.616722559689338	0.716902361025599	-0.641800427896634	0.313908889889468
-0.946586196181833	-0.310913034529172	-0.00754720506415828	-0.480717489789293	-0.643355891100676	0.593289446147251
0.936765792665641	-0.00891654060335866	0.364145338998508	-0.31293116241438	-0.506663362638865	-0.796508025325407
0.993443721732994	-0.125857655495103	0.0282729370702896	-0.305150085021872	-0.660395261296677	0.689300609436049
-0.0146276202723788	0.79693318577576	-0.618113128428997	0.426514079432331	0.406747354729733	0.804281860824298
0.784618651863362	-0.236541451754876	-0.560765899595453	0.345086569600507	0.911924739856267	-0.214514851656868
0.691543348983636	-0.151676151998296	-0.694688974104156	0.0581434861364874	-0.512843391583599	0.866571099781
0.00250237113123266	-0.904753600464562	-0.40979253402587	0.421410009644389	-0.776374042549247	-0.456833565319432
-0.636423475872861	-0.0929011008663914	0.756567089037824	0.985802275176304	0.134651110664061	0.0942636091108846
-0.68433521679956	0.71845502268593	-0.188205284179391	0.0448253322145992	-0.916671919336172	0.414901127043845
-0.670537991707923	-0.482875543072923	-0.557565674831585	-0.315445890627392	-0.937879828898111	-0.10457599991361
0.716630755727868	0.603044709356528	-0.334561914054958	-0.737838693547479	0.243791490052516	-0.648055570886003
-0.57891227893055	0.549654783145009	-0.626826406772069	-0.995946352688273	0.0977199811404535	0.0108326697368577
0.775222646892051	-0.267239668738329	0.592912999614456	-0.878378125827388	-0.19480049503813	-0.441247965188921
-0.330521112465727	-0.304253855416179	-0.891422104145881	-0.838925660550182	-0.419967444214046	-0.338548293161442
-0.97795392055564	-0.187114385410494	0.0517317508403927	-0.558977123139727	0.409692323109387	0.708870899049891
0.309669386597311	-0.686105883986878	0.67870810279484	0.741502602367174	-0.324135858208779	-0.575286171577752
0.693919004329582	-0.72803121043081	-0.000943904211640706	-0.350186411620786	-0.929104958367062	0.088956777821719
0.867267559784866	-0.1809155998973	0.483919009092385	0.474525236856279	0.870596052258095	0.07364765067391
0.991380230746789	-0.142238593615627	0.0321286612219205	0.561929991208144	0.285911844034479	0.776885274835668
-0.318123157528931	-0.936667517736545	-0.106870740477921	-0.0843481781168543	-0.755199777187896	-0.636607354550509
0.0730011427998956	-0.537205068379673	-0.830054784617703	-0.400398518020921	-0.895845353467641	0.177809694394603
-0.708306919018322	-0.152082959597558	0.679166108568868	-0.0607435795614243	-0.966773402936434	0.261148449923104
-0.573011608731665	0.314596180761869	-0.7735814693401	0.946101580939223	0.292922573064854	0.11955783969224
-0.923620840866547	0.359123041163332	0.140574515094557	0.248010231029211	-0.658098210821208	0.728766131896615
0.998796125456523	-0.0275376049414632	0.0621194916141915	0.0476190363947548	0.469382489837105	-0.888676183567036
-0.986077428944414	0.17668895004453	0.00485830085460095	0.0496021581457684	-0.639518742937733	0.779418749344987
0.328071483656506	0.563677801988666	-0.759786388556974	0.103051443514299	-0.733924015199296	-0.658037835459531
0.844272827549512	0.504599668032611	0.152409860848985	-0.452001765180625	-0.251872680360728	-0.856236776371068
-0.199709392575359	0.960340729114719	0.185924858036369	-0.734163580784788	-0.655533769766168	0.139794644472967
-0.945953188670569	0.234897445191766	0.216608243633671	-0.228150156574546	0.968369544102286	-0.144673109745242
-0.584034399808489	0.522836567193412	0.608629652255858	-0.974580175586045	-0.121559673519419	-0.192498627172267
-0.693545676264022	-0.670841409881714	-0.238421516287602	-0.562252119920331	0.559872820953069	0.596307129333314
0.887940623098509	0.413717885460601	-0.170802720322285	-0.31975288020388	-0.304562038812332	0.896166273815608
-0.919793146091138	-0.380581445457233	0.0146313817281081	-0.639887093622597	0.0461563889498473	-0.777768635051854
0.00516363604512713	-0.123853440001761	-0.98976913267465	-0.559546684424863	0.724305194245618	-0.435821400408068
-0.274067934109549	0.082499954243801	0.952599657655972	-0.129894940857637	-0.514634882153948	0.85338515387575
0.638036099570085	0.0747538685618291	-0.757050416202951	0.248544927968754	0.475817327144738	-0.846349460080304
-0.378154087445084	0.928774727922982	-0.0746678410819477	-0.261867827421543	0.757634096184694	-0.618892893858104
-0.920466233264345	0.279070353765717	-0.30327636960612	-0.785374182698537	0.0878946470520349	-0.627272294342739
-0.322931325381106	0.859645536505021	-0.424044457368958	-0.907785379795536	-0.262757003139107	-0.326719224012652
0.578033186860659	-0.376294330832527	-0.712133356181944	-0.0349340001370562	-0.390260185774469	0.925932379139991
0.957280094617723	0.224693556413911	0.177040073494566	-0.7633943757006	0.00750957564110522	0.634103421381711
0.795473801633311	-0.591212798132186	0.192596379196814	0.730050005607161	-0.659042191416096	0.232904058033412
-0.707980629479936	0.36653174861906	0.591507346997923	0.698626744849993	0.483877642983778	-0.516911570698688
-0.571537188529511	0.0630739165767584	-0.828165055474901	-0.0164734646181558	0.334831608098538	0.935805896691141
0.455657768294526	0.865589790812278	-0.191032075441656	0.262696288078512	0.903320791824738	0.318296047163671
-0.949987858256979	-0.226058305058738	0.192205751147408	0.0934127979267453	-0.948360153040508	-0.288279794368616
0.903541769903826	-0.179680681455376	-0.376992215003958	-0.127252137515318	-0.972086815570304	0.204068658547949
-0.310620241046223	-0.0968930296616729	0.941946674762948	0.223583221076474	0.103973619624674	0.970109793969206
-0.379834018156556	0.840608499671449	-0.416310834013727	-0.45805037690117	0.84667879465767	-0.309157569289432
0.41911681163206	0.613947678270088	0.659481103045891	0.148498257312059	-0.636344774932425	0.771672793652799
-0.88474091899397	0.0474962137392807	-0.478692048708746	-0.675781274365736	-0.0994030626984517	-0.737453892965513
-0.698207640151488	0.606103996429428	-0.415179621101937	-0.857758828308042	-0.497552190131857	-0.0826894728390967
0.940705000958599	-0.29451884978826	-0.167468955403978	-0.955255118315846	-0.227049403006275	-0.185068682890906
0.978864202743726	0.00327578977452921	-0.189178536803716	-0.756440182214309	0.660543807550211	0.035996873841553
-0.563193927881749	-0.799802500758411	-0.173358455274029	-0.686064874496012	-0.457312634232554	-0.561131641931434
0.951966364975461	-0.141468017418558	0.294059361494885	0.377869020467014	-0.897316165348278	-0.223705631573627
-0.451009469049146	-0.5177668839259	0.725119622635125	-0.161578263583604	-0.20165366802033	0.966466367138592
0.774365939184196	-0.617378119968518	0.197664748547753	0.706070781718949	0.558950001994571	-0.42251663683148
0.826121978427915	0.552467151392449	0.0352112645748643	-0.69639485844627	-0.685246111351801	-0.182049488410354
0.752493280951329	-0.577592127082429	-0.310938442989986	0.105239392244076	-0.255676519792588	-0.955008217048136
0.981623448556858	-0.17839547239621	0.111213319717202	0.277228091170757	-0.0346944482524529	-0.955239341195183
-0.947685438462266	0.306830581734444	-0.140797150356288	-0.127891207983152	0.0485700853900386	-0.993187620651319
0.072535379833124	-0.908895644176258	-0.395281931977016	-0.201062757358963	0.121653778979088	-0.977205157600103
0.608083564562696	0.771462496643682	-0.157725013895584	-0.270261438717762	-0.831896961202701	0.489293316070442
-0.178742247279054	-0.593678406551997	-0.774965269189379	-0.367201519270966	0.847919088850629	0.371421572187334
-0.511053566988313	-0.279984471416056	-0.813064594462728	0.174935044230929	0.368984468465857	-0.915549210354358
0.512617556137238	0.760142934817292	-0.392565757689465	-0.252790043701495	0.963490387671472	-0.137173806831925
-0.935942591977348	-0.267690468271188	0.205276412788118	0.848095223979989	-0.421169810621982	-0.31423273671493
0.858650830161699	-0.47201659695948	-0.201477121072534	0.276483384079273	0.488670496441087	0.820842148061913
-0.999727468979417	0.0134851496567743	0.0079782632920746	0.618212142468464	-0.181704764476705	-0.75373382384802
0.993094309774033	0.0248716112674802	0.125865580320831	0.916771528762074	-0.296761785981353	-0.260056733335893
-0.312633886299045	-0.860198029239505	0.404826263627416	0.543267471489109	0.409238874173926	0.730125437274399
0.898714864683961	-0.317724636103395	-0.294096151927351	0.15005155746123	0.952586990725029	0.243223815051875
0.781831187763864	-0.271079224253181	-0.549243081213134	0.10259014162591	0.792437080588347	-0.611757993551535
0.672365485324397	-0.746681045665165	0.0728089989455752	-0.216153610396393	0.0432238624251585	-0.979271484695693
-0.995807645110671	-0.0272583513981379	-0.0970901181816916	-0.333597419761729	-0.390852593683733	0.857604474519439
-0.154114802598283	-0.282040339212668	-0.943487436703935	-0.110055281044803	-0.687132506103439	-0.706203243909197
0.329127499058938	0.873090236841636	-0.359957179368609	-0.130970729555823	-0.613686197169519	-0.768294761416316
0.0563062645649919	0.484135463163284	0.864881609609234	-0.259643443077428	-0.314940180850114	-0.909936671466457
0.36476607882649	-0.218432459948344	-0.896580070068232	0.530774398205059	-0.713287048039741	-0.446864098535592
0.765505572874973	0.535100139778595	-0.340655183744995	-0.728804303388638	-0.616728044040493	0.278016834152721
0.924317753156236	0.316222094376241	0.204266591729803	0.546439789285838	-0.703234972397112	-0.444125831413665
0.72063920186079	-0.693969056209617	-0.0822705280489142	0.734080389540331	0.60258749520062	0.29556577443201
0.00585245363262709	-0.967943696166547	-0.233925649506439	0.78682016817077	0.136020995354855	0.609080939646715
0.912620623994523	0.299264457793953	-0.257470365234114	0.0526802998139272	0.99788183856164	-0.0112571434874413
-0.205656433045104	-0.0333811132026775	-0.980216960420561	-0.216884403764825	-0.942456664734941	0.257412581157875
-0.959496768467949	0.153052774383133	-0.260769539731528	0.332266869462113	-0.904500575985053	0.301285293132963
-0.99437620265649	0.0253258135343014	-0.120496795071474	0.491186797289734	-0.842471657389907	0.264854246132773
-0.823536540579099	-0.556761642356264	0.0198084995046754	-0.818146487008775	0.0265835631753644	0.561800182632356
0.954085637621373	0.270238697814121	0.110980895822053	0.441682786027307	0.116913293151769	-0.883946206375275
-0.960939753465038	-0.0641835416694963	-0.279453299459078	-0.114207372434547	0.00610575745247041	-0.995006576163362
0.79637133332935	-0.353547299454194	0.515624426798394	0.111095144803964	0.748863656096506	-0.66304118082274
0.950546616952921	-0.321888072449168	0.00804005657408242	0.815006717061713	0.340371563704995	0.467760450967751
0.999971072582147	-0.0065500942046547	0.0100705675479019	-0.913635360156811	-0.228982986795412	-0.337722208315309
0.89896202524408	0.329274740277833	-0.268027449958806	0.901536119940514	0.418019824909346	-0.0501081014300284
-0.999450706620082	0.0402104506481904	-0.0334193680560422	-0.666219151651353	-0.569367989891717	-0.471754126203601
0.929823047679768	0.30317935920299	0.199731439458274	-0.889279504321233	0.360904244153679	-0.313963878225145
0.762467010061153	-0.378403063262848	0.549394593749369	0.782865981448622	-0.530645447821192	0.360915844787118
-0.221284274626485	-0.900349478152415	-0.355420782278914	-0.902599781850049	-0.202644915605912	0.363568994097446
0.962696425908003	0.0996323819457801	0.259319805843277	-0.336457604292175	0.229608909777925	-0.923157436674569
0.0243855393511577	-0.96775989766738	-0.234109881281501	0.467437672179476	-0.886381252789343	0.0985130567865145
-0.979367544697796	-0.0213206105575109	-0.213685201378901	-0.314163781923861	-0.0973594188474955	-0.946733676566765
-0.999163529327822	-0.0160481008454234	0.0148102051612885	-0.883919068998973	0.0687060664912822	-0.478453834085358
0.561688213693785	0.14840307600071	0.81829941292774	0.299845089414574	0.823160895541006	-0.485612028704184
0.877734721180768	0.446815434635759	-0.136887830683101	0.585342842288361	-0.151736318656755	-0.786065452272386
-0.575709509565012	-0.726044354671936	0.36608683661999	0.362914722030132	-0.399661950733489	0.856102271397816
-0.67756057563154	-0.691336289477784	-0.224796967803668	0.999649468823854	0.0142623256996312	0.0131412708021079
-0.812134452960158	0.462625623199116	-0.388289314378625	0.97594597175948	-0.196788334181498	-0.0972342378296393
0.966469248791965	0.211768773483082	0.137190020564901	0.964440924150733	0.25151766316372	0.0334671953260219
-0.958070466681069	0.229256466994884	0.167854153618991	-0.582343356479869	0.255285006975992	0.760635104906397
-0.883445590769414	0.10996547827381	-0.473045102757365	0.179394073214985	0.666327963178622	0.712494702242204
0.985017920191252	-0.18225463083065	-0.00915703589967503	-0.863706076876644	0.448339374291513	0.228584068762846
0.678413636848289	0.620361428157535	-0.380754201531055	-0.131363600932926	-0.846583647319114	0.525815846937115
-0.682808421562866	0.261368872551748	0.670278013964606	0.23624641362118	0.962417193415352	-0.124069052875387
-0.457896960231565	-0.0579700714634608	0.880600110559125	-0.662143489316598	-0.0184065720442518	0.739038379597101
-0.567295416172302	0.821578357847245	-0.142866567528964	0.713457949107124	0.262746526371885	0.651956457594264
-0.926835124714268	-0.356369652982075	-0.0838369973854971	0.806831477500483	0.580662777384558	-0.0156633156204171
0.929459557999598	-0.104484617228489	0.372725600519356	0.539460955408854	0.569972414078582	0.611584812390797
-0.010808402409834	-0.444841812223321	0.902875774823506	-0.894009396063457	0.400966349130128	0.199744627349682
0.985066700667624	-0.113371806520382	0.155965687382818	-0.174227157686855	-0.95738150127584	0.235201497948136
0.705466685477232	0.666688878244513	0.21395390716245	0.425100868118268	0.207506228682387	-0.876796100880627
-0.396671412360321	0.709823856808131	0.569214698468259	0.861009831406119	-0.51286105422868	0.100908982844064
-0.59121355073776	0.780252605140252	-0.252252869828593	-0.673131119611879	-0.60131835176283	0.419040404724744
-0.379314125474583	-0.186856114916655	0.902552654384553	0.00426645852341728	-0.998696139753342	-0.0328034243108539
-0.992350418157675	0.121699340643815	-0.0738418631322993	1.54355968616853e-05	0.9414549103292	-0.353401865726595
-0.654580992012428	-0.292396551282593	-0.698304026705383	0.236686916246228	-0.927779106214352	-0.277378937149548
-0.997806395885778	0.054061235566029	-0.0672206728277948	0.474012300422047	-0.07172291643653	-0.869391964136865
0.103439902723002	0.268645856064163	-0.960211026287878	-0.310780990022249	-0.269047807382123	0.910270274298278
0.997257302220713	-0.0569695738138851	0.0749131422609818	0.53185366643646	0.490497358630668	0.684870329084826
-0.140627277488002	0.542195823504298	-0.840919327276987	0.418103683661775	-0.89465839621223	-0.161573179942455
-0.525109305166161	0.838126588492175	0.157197688846429	-0.639598495742655	0.165545882013518	-0.764699719893328
-0.34451617379437	0.780070894851735	-0.547188070474042	-0.11567464190625	0.0206073875744149	-0.994939534016911
0.828364712211419	-0.399440404205376	0.422131730993876	0.59986968425414	-0.756887149732232	0.301896810958759
0.935228329097024	0.331501928179048	0.0963921181602996	-0.396255319389099	0.635891410772367	0.649497289538519
-0.0137654123428831	-0.680393762223583	0.744069063296585	0.954296059990437	0.278018510387867	0.0831452747967131
-0.107405137921445	-0.900855324473915	0.431772071549384	0.671842080894795	-0.610590567792683	0.451642223162208
0.994237749494614	0.0505358618019519	0.101088388450092	0.865869549135267	0.485660982375132	-0.0589218918201669
-0.967714377023902	-0.234006385126039	-0.0662831180124391	0.325082047234444	0.83872920363234	-0.438793949590067
-0.610131288659921	0.240299826192418	0.743660400624341	0.905210800306129	-0.405579444433719	-0.136914878595108
-0.318214654966244	-0.424972647201278	-0.842563786785448	-0.702416286960549	0.0731767675292164	0.696747037400708
-0.986440450612674	0.0748004003014678	0.135384322587368	0.85103983856283	-0.351105928351044	0.418404013132022
0.538164433641438	-0.839992627374168	-0.102142266711987	0.44092656554013	-0.241710851866659	-0.854723098267127
-0.952265733886593	-0.0115916308631	-0.31847238121615	-0.234597750693665	-0.912778352796018	-0.313686608374501
-0.0217798161603386	0.632733766093044	-0.785482375626904	-0.473203407260055	0.658617483180299	-0.60998435596565
0.956527429781891	0.278037172284677	-0.0241257013161979	-0.941203814297345	-0.0788993342381598	0.312629322680763
-0.5342495787142	-0.346054923058355	0.766100704637539	0.495587730156844	0.369027272487811	0.78417252635047
-0.228579060978205	-0.392119103847532	-0.886136611215519	0.560180952549371	-0.792112980059997	0.285761862439025
0.00109022472165347	0.773860004862946	-0.646684735285013	-0.870800226947387	-0.480695888058909	0.0129000166563536
-0.557405665393258	0.276545514359234	-0.798243203140608	-0.0820430022625471	-0.986776691632388	0.148081338682942
-0.488914680191872	0.00695096639242084	0.864594338546444	0.181833537446034	0.86197798903671	0.456508570086162
0.540047713603466	-0.475801407793009	-0.68196397931576	0.536261556597177	0.439716917533702	-0.715868522212695
0.663133146814261	0.426874690227131	-0.606474434610861	-0.704099415774048	-0.412810680570423	0.568020671230744
0.0608801238869384	0.599122977387769	0.787919627669348	0.852562083399524	-0.386014803408592	0.382878948839025
0.433764260571623	0.697276567640747	0.558224162639794	0.901527852812634	-0.347546159560482	-0.252137385866615
0.846842233225525	-0.00506837910067167	0.544541667833594	-0.00514947681288156	0.608598968956303	-0.80403543968135
0.212469689945049	-0.787623190117068	0.598682836333784	0.229275753049199	-0.501173060862239	0.848109913316239
0.967339369002265	0.144768346903735	-0.187264350926021	0.080552747072988	0.660086744204062	-0.75613309808012
-0.649357888065282	0.763661709441039	-0.107279664026502	-0.451735745840486	0.815145018131668	-0.395613769619358
0.227290470475217	0.970524709560632	-0.0437529866889335	0.41370316984078	0.626082337364832	-0.660699767545904
-0.840729126261016	0.545514880323899	0.0589178686356916	-0.731330622641222	-0.652148880594707	-0.167196790713449
-0.712314234318037	0.679521264014021	0.183382172795778	-0.34564894926316	-0.922934485517444	-0.133226053939667
-0.857660859510816	0.421819547280908	-0.328739533985279	-0.409972864443733	-0.429673725304511	-0.800266660430702
0.627613050222759	-0.602137092605803	-0.48241513253843	-0.741666386805066	-0.551055052185299	-0.37045868644334
0.754759319274061	-0.639354442864172	-0.159416109561179	-0.463271445780448	-0.536864206181583	0.702993180877281
-0.353025930580998	0.131240239136983	-0.934342267696632	0.516861755116421	0.804036944593257	-0.282184090856088
-0.651207887833344	-0.2937902143847	-0.70081053234809	-0.154184643744524	-0.0319929356785634	0.985428924587631
-0.715960359745726	-0.568972276408753	0.391058959753476	0.991444617820846	-0.06422317613742	0.135705940972626
-0.794052271620386	0.215721831741449	-0.587468255783361	0.282815774012853	0.796427558977021	-0.538865373894519
-0.68351469841114	-0.20184918549826	0.692067499327545	-0.405218319916457	0.565700838371361	-0.737863777208708
0.539879342822406	-0.691385732215582	0.509536629336219	0.862547904498973	0.482845506837231	-0.107672313624508
-0.98280542637369	-0.136597721092516	-0.122049635510634	0.34466652168402	-0.93272059638209	0.159077737044074
0.753678050986933	0.417935828223565	-0.49536502804594	-0.888596896499172	-0.380222532460187	-0.246387395649854
-0.882847210236804	0.28972215980798	0.359286995254378	-0.542767377433781	-0.706354519663989	0.447979285153344
0.582870485576769	-0.792536675321505	0.23061697461828	-0.769197995081115	-0.119062753700629	0.616288125375484
-0.156608682855118	0.808509923980421	-0.586302832616112	0.413656768176823	-0.888232118978424	-0.198827306136891
-0.779006141430904	0.598765477457964	0.19174792459057	0.488923215720725	0.0203874542467453	-0.864673076570548
0.685438895414811	-0.395860875725697	-0.598952284706869	-0.849204717997179	0.0703963432941143	0.510441399466542
-0.968583912565249	0.223078619291074	-0.149616212171823	0.734466903112258	-0.681652195467103	0.112141482261309
0.893127760894447	-0.213937847552146	0.418472331398987	-0.126458803018498	0.921388118874887	-0.389162750071925
0.604823217940189	0.788755695297974	0.0126465663465217	0.594877146632024	0.590084201564813	-0.539097025504154
-0.983334375257621	-0.1498203746093	-0.0951112602558774	-0.210260314985217	0.720548926261375	0.647457744090496
-0.813588418776692	-0.555198902017952	-0.139215179261777	-0.527794087138234	-0.333229668079747	0.776177731675781
-0.303765798277967	0.936478117466781	-0.214672587910099	-0.972269389517826	-0.148488934206726	-0.182274062778442
0.605334965988418	0.708326599505051	-0.3514816857297	-0.0979250478864883	0.111677147304326	0.985331321884674
-0.527834502524041	-0.73443990597226	0.420089035210645	0.39915539695319	0.906448139791926	-0.110284421425327
-0.930414808069153	0.372557502452869	-0.0823192437430679	0.688487922569644	-0.677627390996668	0.301539183823817
0.545551734976826	-0.305311164686042	0.796426982868366	-0.482269344713305	-0.691856562521413	0.534390811435824
-0.43881022407045	-0.881122499374086	-0.137789391208613	0.0750284196310425	0.814401461120281	0.5607119561759
0.154317221588349	-0.0248448640552822	-0.984720677533314	0.352559382337726	0.428262250031011	0.827370392386978
-0.967302244640696	0.184909152495131	-0.203113696140623	-0.750227316491697	0.469634948917343	-0.493849065004413
-0.416530286679511	-0.581946467484396	-0.690034319704405	-0.876302295187384	0.329736772988981	0.341807910213733
-0.999578141658042	0.0316056319759313	-0.0372013452974889	0.357767627630191	0.927117356784664	0.0542061500374436
-0.220717982357096	0.977800562726568	-0.0375715853584561	-0.364310406480852	-0.154746860394036	0.914544852387567
0.0393098816902656	0.906825663815206	0.403027412629905	-0.69916894956369	0.69877420760534	-0.208841047886195
-0.95190591019046	-0.137163663036412	0.255833256566353	-0.824422542166998	-0.103071777747576	-0.565035680924939
0.17470467654979	0.98217847525562	0.00732907340670292	0.0514686028918333	-0.99761159835333	0.0750740107149308
0.634324293089313	-0.123211281582724	0.775919402563427	-0.708664433101486	0.43267224180651	0.545414648671725
-0.540136343317477	-0.449881188975781	-0.707068754020078	0.0961684607469615	-0.763822029335237	0.654256538647481
0.43486878920892	0.89371742153571	0.0414144126450057	-0.894735981056162	0.319049676680406	-0.342233254016818
0.710223247573408	0.477921945539303	0.510909516124354	-0.651962316050503	0.12529655227109	-0.760948366967683
-0.227224877987328	0.0263885823058571	0.969398591838302	0.752803423547469	0.648595583087924	0.0241861322435761
-0.915146217786503	0.133218173202884	-0.400233481470293	-0.371870176626998	0.16665102592782	0.905225558022662
-0.83240589665426	-0.383175960137635	0.384445159763815	0.577964943895569	-0.66919276566069	-0.456282132292971
-0.963027231506667	-0.122385679524589	-0.245970168000822	-0.604444096291578	-0.645428072206903	0.458679818267405
0.757110010289277	-0.107874246407266	-0.632296143760341	-0.216560662762177	0.0698897986865253	-0.978181257506775
-0.225900448085279	-0.454233380619912	-0.855484813057023	-0.645064763362775	0.486607417478524	-0.613645823737644
-0.330365834706991	0.207104471147044	-0.930117258080237	-0.781344170855102	-0.414331216960138	0.45345194034377
0.864809849822366	0.487484664801934	-0.05923287841549	0.778006416158218	0.409193979175153	0.472829293899204
-0.999799448302571	0.0226363210060641	-0.0325464081495136	-0.0676450461500157	0.21499857061329	-0.978982019247836
0.791728335495807	-0.473355011354038	-0.377231810510296	-0.884742352620155	-0.24451973473683	-0.398887045484182
-0.994229823324728	-0.0946953590064349	-0.0032378683654523	-0.875949109649097	0.376542087223642	0.29443119482341
-0.476965132773797	0.102528727840139	-0.882344871871045	0.0558080689173773	-0.515078111360366	0.865374156531205
-0.5349465518305	-0.763079950271315	0.353791052485597	-0.125720406096076	-0.989734002890346	0.0535292329233924
0.0420059499258072	0.893892373369986	0.429951068429353	0.74912362672422	-0.182788681810665	0.653597153429493
0.999838819366713	-0.00267318321002271	0.030372759902601	-0.371346022414934	-0.896610683899426	0.233598404338144
0.625037811430159	0.567161398806501	0.527453415926315	-0.980934610744923	0.15117934978367	0.118053713806754
-0.518955883020796	-0.748062896112584	-0.396467805876939	-0.422116252707353	-0.901341022260872	0.010166757465324
0.559677695297256	-0.83272303696125	0.0903074274654547	-0.510019119032961	0.37207125191038	0.764012391553497
0.881368483737386	0.421718370565473	-0.184220982150591	0.895518478324842	-0.455716805052498	0.0336414707015243
0.993624456019268	0.0255276136624857	0.12079675826522	-0.286245508128869	0.961285591258864	-0.0444121776009448
0.467616332762097	0.298131038148123	-0.828029097413451	0.505029911788596	-0.464496511078317	0.746904434009627
-0.956647803947507	-0.0608838928757653	0.268631513221297	0.934183892845503	-0.122985680220057	-0.32252773552558
-0.740942107857533	-0.587465436922459	-0.309263634537174	0.944638619538085	0.254323004264705	-0.182497327730648
0.591027443183123	0.436496606985472	0.674710466198939	-0.364494204780444	-0.101168826064748	0.921224666914099
0.293661097943695	0.781136140241866	-0.554960031230983	0.219579902716169	0.966708236484522	-0.122970613433176
-0.971615777168982	0.244814207930675	-0.0597770233538566	-0.672349421961442	0.738457174031055	0.0974948830845375
0.183246286049314	-0.561631267306243	0.820776627488122	-0.544675944275869	-0.83188569813575	-0.00481149774911278
0.605720474473716	0.525022535544131	0.591039486487091	-0.350195692514874	0.926809373851219	0.140050272670654
0.348915165742296	-0.561053803513882	-0.738440917335424	-0.877229086058741	0.0646961171533169	-0.491266469896158
0.586312307061913	-0.0573550779350988	0.818162297105166	0.0174487422684458	0.859452472251958	0.495470055694782
-0.0785148836255723	0.97741941294182	0.182106367613147	-0.104427886615981	-0.544805968009543	-0.822947894455156
-0.959469185912328	-0.00730028033583992	-0.295447733483639	0.881479345775774	-0.406535390894399	0.277867433221093
0.818403624851355	-0.455556205679272	-0.342343553943154	-0.762736147196001	-0.513120324794949	0.378583722295976
0.993827097616969	-0.122798812289765	0.0101885657558186	-0.238967274219913	-0.683528549241262	0.694978180206428
0.109272970395701	-0.821156154317863	0.577930558830558	-0.163489444558188	0.794509778094068	-0.603715812621187
-0.931881475176509	-0.327884150313175	0.12016556318019	-0.185421430555918	-0.121370837133157	0.973921226844667
0.380625438352597	-0.915649584642877	0.180045355450306	0.574195982491394	0.513202868465431	0.631662436810515
0.861051425788023	-0.183067035781499	-0.46198602122176	0.783332037542015	0.164524537132384	-0.58764496562492
-0.720328690425577	0.1721052271503	0.660044322576865	0.0616038267422065	-0.314892410586831	-0.940644728549327
0.755609387078792	-0.468238933249729	0.486728162110398	0.378918145124888	-0.0235739343765713	0.931116635635876
0.250735768334897	-0.969978182366733	-0.0243377595349648	-0.471983504067127	-0.561987198060918	-0.671500236011605
-0.817934351705003	-0.54177758799293	-0.165680374725588	-0.275654632977871	-0.713024404949578	-0.632343716069493
-0.989429596121036	0.121145659280915	-0.112541080261958	-0.635416780848974	-0.745116250132738	0.174893378127216
-0.574965185587342	0.121490289449037	0.799093733390003	0.0949959722392169	-0.993663847325542	0.0947535768292272
-0.238403559177325	0.789068425772093	0.552473570248287	-0.517099690127405	-0.817569283242213	-0.22524267261901
0.0249944134690805	0.997131756447236	-0.083088795692832	0.924078880085635	-0.00856788165367407	0.396183325013885
0.37700518947581	0.879439928582547	0.266291597554521	-0.340353282787558	-0.220718031379345	-0.914020147178708
0.330536133352248	0.589154845195704	0.728487347509404	0.502842411207752	-0.775534421467876	0.414885105080778
-0.99663453075987	0.0307026030021897	0.0642386369718499	-0.268832873215654	-0.359802782781165	0.894151591080217
-0.0458714951251524	-0.900758218795182	0.44561197282804	-0.702362931655575	0.412623518263811	0.567975196497132
-0.996242837547533	-0.0408035905028448	0.0542176952745962	0.337045947121587	-0.912731775664845	-0.225103223006793
0.152794613060608	-0.912668264763581	-0.364895022488562	-0.0302537940893613	0.994237204640717	-0.123557857639697
-0.832643154933808	0.551443249561666	-0.139005981460052	-0.109481122783008	0.919957782396799	-0.397213389476344
0.862139866931572	0.444301293975813	-0.218020583320284	-0.389506254765613	0.337416821217525	0.84678986640074
0.865991184217189	0.235118291413099	-0.42650048461259	0.756332972744721	-0.216612769700896	-0.605040638426858
-0.680067441904404	-0.498484491619314	-0.531138104568314	-0.235383843111503	-0.10841992430086	0.963601407959091
0.941828002558256	-0.222340616580672	0.279736342973124	0.0216261003514557	0.741168267460656	-0.683140040101762
-0.956156279675765	0.244767676234757	-0.195891501033288	-0.550949335323822	0.535445460626701	-0.663183709523474
-0.675960822903667	0.412836867039238	0.598279913890029	0.228390729716315	-0.857446155954815	-0.447477575310475
-0.649941066292985	0.751082287148655	-0.181652426025945	-0.857845764012447	0.128335939644008	0.484860818466587
0.991633826128107	-0.141037741667317	0.0124980582465403	0.144323440231213	-0.980511688444364	0.164511290489468
0.0797981756810055	-0.155527467289969	-0.980548599593833	-0.33382139313341	-0.922903719923062	0.18194726992278
0.632409592325566	-0.660273298708551	0.438326629494323	-0.283701926964099	-0.604817786201537	0.747411227435501
-0.506344218352076	-0.666987962855032	-0.534678786793657	-0.833149698891885	0.296197823038129	-0.490953302205026
0.189384220418887	0.976380649723543	-0.0928341378496244	-0.907054515533227	-0.38764294362741	0.128323135360771
0.921702812186328	0.185493292333807	-0.323576672394364	-0.350120412261469	0.497452423126619	0.782084188116065
0.289857484678759	-0.634418027813866	0.734981843448192	-0.940979496635828	0.348705983147769	0.0078530625534435
0.997868626653959	-0.0548580184314095	-0.0332870701956144	-0.844692812111399	0.305741017625671	-0.464294701406228
0.182241827029892	-0.801746233728995	0.58891658644363	0.148390242881288	0.174158087430963	-0.973703892427381
0.80296844903026	-0.236090662654879	-0.534955219835518	-0.734274008657112	0.172483744675526	0.64456238612914
-0.347104513955758	0.24698088445884	-0.915190590624657	0.564369163536518	-0.765570086633648	0.347103070752511
-0.156927898482061	0.463916159235575	0.862103424691663	0.431491757975771	0.801493533807404	0.39590552694628
-0.989262697575031	0.150996815572579	0.0276254033857907	0.510570514218861	0.852501963368096	-0.0499786249054932
0.338277604429337	0.329532438172162	-0.880353837200953	-0.047890645375989	-0.178670988533452	0.984785469048684
-0.989793037441879	0.068738892812716	0.114565112846796	-0.941857483822459	0.34678237978164	0.000726874905223394
-0.0266233192798398	-0.987629380658008	-0.13497077192574	-0.96300670586872	-0.142189497498619	0.209107366229321
-0.632439230114369	-0.741602296909941	-0.192659807266043	0.929699886389581	0.115775621917962	-0.333608784344303
0.955014713510336	-0.0750909670049766	0.305336449914657	-0.924199520547029	0.00491864160924242	0.36772163873388
-0.199093200683217	0.953778150579823	-0.254542810290728	0.0663207768392844	-0.692423466945158	0.73214141073953
0.769317999181016	-0.648173305344205	0.021754827081299	0.833064451463881	0.299170065648667	-0.451172986936493
0.795477587514882	-0.352426219975713	0.517781779764959	-0.417980117715889	-0.896624810116643	0.119402905615925
-0.981862813326722	0.16810528499913	-0.125233133615728	0.150919083745347	0.611461448169935	-0.783525277578032
-0.403832312344956	-0.161435305394239	0.896079862242516	0.00762355710397786	-0.599363921661521	0.810910344747707
0.250414279046203	-0.539876640223173	0.818694212028731	-0.78918021862034	-0.301253378141088	0.522915108632948
0.868615031622248	0.382808905553898	0.307532319643437	-0.204047051302659	0.138471342460338	-0.974718156537388
0.972716101293318	-0.140871689721895	0.209894531105287	-0.420620878753896	-0.893859653127845	-0.112267507822636
0.771822593433682	-0.482253872442068	0.445041469403214	-0.48768014582727	-0.287203199074685	-0.824417618989485
-0.370655352975295	-0.576260040356777	0.729097764959168	-0.256850212745897	0.294619470240785	0.912131531953539
-0.504232177414346	-0.85636529504308	0.0491267266554977	0.47160570065914	-0.727803283881054	-0.486043766979743
-0.990434621761656	-0.123985585311718	-0.0358305678926548	0.804691694372551	-0.352900480529659	0.502700079900362
0.776034055735029	-0.618289027625534	0.186899753680522	0.878587745302813	-0.158493648771933	0.470049017401022
-0.550858950587262	0.723660863437895	-0.448052174700809	0.906161804193758	0.301725427426514	0.292979344837812
0.945680676257684	-0.273774653668112	-0.172933254168612	-0.613247335269939	0.504185181714944	-0.632077778427565
0.0546159383083657	0.943716487389297	-0.339761122681254	0.838756034616701	-0.41684868461152	-0.341995877715865
-0.485846447898591	-0.515366243177688	-0.699640674355583	0.0949613066724617	-0.995865521086709	-0.01828838212444
-0.999999924347371	0.0124791555391366	-0.0155328248176173	0.548083983522506	0.72208166058388	-0.414742098233373
-0.592216197887223	-0.37615328871937	0.70621262668994	0.399033299094409	0.615819439021171	0.669906306865378
-0.998078067130746	0.0481828175658367	0.0344842908023368	0.505118687673193	0.137442448954944	-0.845583035209974
0.942621721850353	0.281005311408056	-0.151649687241564	-0.403638158904054	-0.787692870112885	0.464541182546184
0.944229621957851	0.284345778014037	-0.135289466992297	-0.267210480576894	0.644539517503212	0.703667478722987
-0.113539731731343	-0.95140191861852	-0.266300998980751	-0.907286507810647	-0.388237613637004	0.124969959853421
0.48900723033183	-0.579359094457603	0.674668471682361	-0.925105224587358	-0.361101742866277	0.0666230016192401
0.916490947965238	-0.388600988880308	0.153103511207973	-0.997382590313423	0.0844131818925942	-0.018026019839054
0.635235192447066	-0.709589143181351	0.344136781335945	0.144315214247831	-0.0711431087330344	-0.983399190236021
-0.570499954882103	0.311689324377753	0.748360035087151	0.940990890167506	-0.147950247358111	0.326392015102827
0.986270802127767	-0.129354165368204	0.133290603764861	-0.438115907551173	-0.195810326631053	-0.879054123258702
-0.998461832805127	-0.00434897302877776	-0.0679092070071356	0.0999343172069434	-0.738635405355849	0.682251264444047
0.999972089272855	-0.0173767541805674	0.0100473523819493	-0.531462731612966	0.746288766819095	0.39121093761485
-0.0600964787507168	-0.995963722492378	-0.0366895099890737	0.883791277152985	-0.297322628287841	-0.351168860855023
0.863283265473137	0.357954996480996	-0.338083662952235	-0.0724328068629408	0.997783965450192	-0.0467444502240759
0.952032107181607	-0.314411076077076	-0.0238361706954928	-0.472816527435379	0.439653210686696	-0.781560833475312
-0.893083525718788	-0.385924185816958	-0.21862559184171	0.428058553009358	0.472688532287757	-0.768680998919241
-0.904264357448446	0.181437452361069	-0.408201888739296	0.687832919744362	-0.47676018490062	-0.5355793272111
0.987557197067666	0.0894153217722641	-0.106813041420525	0.713553458571586	-0.702532445575417	-0.0734780004022015
0.344338053873706	-0.0673124412318031	-0.930087200453841	0.744089638709236	-0.147804153359912	-0.639505764111208
0.25967005189965	0.879880067017515	-0.402211471326493	0.704618455568641	-0.130383487262602	-0.685936349516846
-0.99828673887911	0.0221554858279317	0.0421788448640873	-0.647708294845099	0.768633625509966	0.0171690191741974
0.495966816856755	-0.599318978675572	0.651861940320378	-0.919225306272206	0.286029834080976	0.262929763009883
0.905526964006787	0.254890384409992	-0.321341800103817	-0.420713336581106	-0.192964147204474	-0.888017290267347
0.621973940800402	-0.786352787217648	0.104097188896998	0.906228881643937	-0.417424080662938	-0.0954079121104991
-0.999939994180493	0.0039908494888114	-0.0224547119136204	-0.277790574701404	-0.334296175044101	0.900768881914667
0.95987359349856	-0.263145028054124	0.143153632356176	-0.187787463923859	-0.949032423838184	0.257913342902349
-0.0235023827831298	-0.987382308099726	0.171281696506692	0.278463131645181	-0.950780282619556	-0.13642775649182
-0.985446042487466	0.129850153116954	0.105295207109286	0.913957219709069	-0.385548234035193	0.176926419862619
0.973693424770401	0.155573046921693	-0.142562248224263	-0.512288815760263	-0.580939674795144	0.629002264519705
0.844287801303597	0.0187100143138481	0.54737164209501	-0.925240524180672	-0.142980600061348	0.335068145813656
0.419359343930952	-0.886518317902549	-0.195110434935642	-0.40196870519698	0.861172522975412	-0.345292074200082
0.921886083618273	-0.294177502864556	0.283669079641025	-0.966718477266415	0.107322534229325	-0.253730348145666
0.450007360521147	-0.810358930098902	0.407654670960593	0.835809038765241	-0.0149346717590137	0.561725029396579
-0.972776189311696	-0.170053766263594	0.131867752867822	-0.284236239779542	-0.14374325245121	-0.948890076083261
-0.9666309546213	-0.244220266089477	-0.019852487264218	-0.288658122096327	-0.896512154686645	-0.31487546462165
0.950987723216876	0.23704279318152	0.194000977850999	-0.0576172865824127	0.997997967378546	-0.0623473735364054
0.990544884705348	-0.147503746069869	-0.00411841554002066	-0.244089045689417	0.295871366666817	0.91531886063285
0.694740785361631	0.610606239224786	-0.366278524074979	0.737723371742364	0.650423319171353	0.144221746621046
-0.0985166086402743	0.967604935930521	-0.255526709526862	0.360203001433089	0.925528313312795	0.0626002489937475
0.762266451425654	-0.0169926535696833	0.658842539652169	-0.973081140215283	-0.0223006318370893	-0.242150072192392
-0.31542805933497	0.861556503580569	0.385831839015491	-0.944566215922219	-0.149440255722619	-0.297718473018311
-0.881563283515755	0.12089271441045	-0.474330768707791	-0.927345146409525	0.175069163253841	-0.353430501253498
0.949293230883943	0.00736371019900227	-0.299542555880025	0.735298451384041	-0.679324010373951	0.122296103324031
0.995651296771141	-0.046464287950988	0.102408183038232	-0.626538233969492	-0.758598231732223	0.14622770489401
-0.946155344380964	-0.271748182820789	-0.166126400406372	0.700954139003752	0.704627127770952	-0.00355139479089692
-0.982143254971569	-0.0801384314491802	0.150599493693655	-0.931306302727887	-0.0264720813989795	-0.375759537013848
0.995585037107876	0.08173046330916	0.015480788253604	-0.92913269453073	0.378480850683449	-0.0639072047138677
0.505533987242413	0.835033363585968	0.184586974619792	0.728461401862542	-0.403737719974401	-0.541572364622126
0.311172607560574	-0.230770059163424	0.931345695849577	0.0994673254259646	-0.383638124012919	0.926599208497863
0.999626423891258	-0.0282637936220507	-0.00649321640327798	0.656885474259857	-0.267663651512883	0.722281251544357
0.696784996323134	0.685954670517352	0.177819163186475	0.131903195236494	-0.286586176956825	-0.942121460059226
-0.234950132370752	-0.806873331116913	-0.526837772804239	0.0431543887639109	-0.610094636977894	0.80268314162376
0.964552455384964	-0.0362506212332712	-0.247485944909576	-0.835928266070479	-0.515866497088568	0.152850618220638
-0.382686123854954	0.709547461429584	-0.615247788084268	0.880074323590697	-0.480151498059997	-0.049354173720308
-0.772375909883542	-0.500822706217657	-0.381003416602849	-0.62009003187464	-0.253578320713222	-0.744492270704729
-0.550948110749234	-0.0616372388656565	0.824280407999622	0.222818250886059	0.750253585995817	-0.628782123288678
-0.711889519308094	-0.532947864403757	-0.448279792320264	-0.0100556541596468	0.830161072697867	-0.57211721835739
-0.968922942150594	-0.19954170034829	0.117395999917941	0.801428394817544	0.113735244122738	-0.574950140012258
0.615243500541498	0.533199783314302	-0.573601768274823	0.659494584981177	-0.6481911607485	0.415177290145792
0.589272822783154	0.532825024136659	-0.601247160876191	-0.276080662219409	-0.0278525362798657	0.956690261293371
-0.640275274133251	-0.711451401312582	-0.266651830173506	0.777523401911938	-0.247604737631316	-0.565765258052333
0.383915836385001	-0.898812798998498	-0.208554822302901	-0.20893451589922	0.973137254558811	-0.139179510307799
-0.707952654950056	0.595390582140124	0.371732778320281	0.181952240051479	-0.970322649747421	-0.151958427372039
-0.837950191091212	0.0893735588850778	-0.554039705376524	-0.24991026725915	-0.466148772318055	-0.842326546428424
-0.366064950365787	0.521083632152031	0.759088123663031	-0.04089407413945	0.888110347696484	-0.474748395740031
-0.427154975579372	0.0839586318790431	0.892574594389001	-0.15495231986351	0.986993439168387	0.0538197828961901
0.00163328219517652	-0.0691514555063262	-0.996094638497349	0.838631237724255	-0.432763940504874	0.363839897521441
0.48539721625998	0.253251634210908	-0.831896708698002	-0.589278902259164	-0.550886366016376	0.584826358863474
0.864775832878139	-0.509192728641312	0.0807047238144622	0.384026336553981	-0.775348724468938	-0.488856919044454
-0.743874148398752	-0.57223714100333	0.32845816602123	-0.287379868653335	-0.855162087544748	0.434859314438896
0.402505340062416	-0.920147035865703	0.00887093720745529	0.713625133777747	0.439152157740232	-0.535467592513001
0.923773507735684	-0.338780506448761	-0.178394380900519	-0.722451825467973	-0.115298562449907	0.671134713976801
0.985348736698978	0.106669623509808	-0.109477825859128	0.314522688337542	-0.319702431637221	-0.884534446347703
0.664312583733548	-0.211365620716594	0.732819870429566	-0.017423377685018	0.352620593598417	0.928958442222918
0.105607554141455	-0.906415291762352	-0.394020602255721	0.751694012743815	0.474815434885622	-0.444885845526925
0.10057363279678	0.285308718561594	-0.956009858679959	0.123494030156513	-0.254127045176497	-0.953054505628777
0.924304324815429	0.326861088346233	-0.16875852946144	-0.474215641403728	-0.831198929663901	-0.265424277585537
-0.326981340863505	0.619440896785293	-0.732727123170284	0.469440379267363	0.658352493299998	-0.586210175443785
-0.22446341630765	0.829281665503106	-0.533893525130884	-0.566701294055519	0.102938006416534	0.807722056638255
-0.279936464762503	0.493953102081766	-0.837887286652179	0.523010330269148	0.78379454796714	-0.325209900538717
0.479860776725147	0.704855185146189	0.509081649212086	0.102684003071097	-0.449853151240847	0.897011433439758
0.997693127047615	0.0542992077269312	0.000156675611299631	-0.933410653530647	0.263938208246991	-0.273478751050783
-0.591401967116665	0.455935758910637	-0.686714407585375	0.536026220891202	-0.389747265575743	-0.737046052233906
0.967501900506201	0.145277932554509	-0.186076577821029	-0.991118493760724	0.02822541786225	-0.147410461347669
0.91205975045307	0.382582606475809	0.121656461220305	0.610259971766861	0.68844982467658	0.37551963593563
-0.321820790199113	0.923901883641047	-0.244482148407148	-0.432870797957603	-0.727856030041957	-0.518073456879984
-0.868314625462864	-0.422801186451902	0.235511713383389	-0.879356456843961	0.0784466714296702	0.456542260404207
0.264574738849537	-0.819349839901348	-0.495108459800051	0.574154442971447	0.781407316275302	-0.225685358742899
-0.996374903820302	-0.0570801527081114	0.0354332720775169	0.283805533335179	0.0935783930607561	-0.951062607436664
0.508842417998761	0.839165444134782	0.155212906562998	0.833559419671636	-0.515851357422505	0.243833068359374
-0.0551572390515726	-0.806150345562341	0.601312713134158	-0.371052239138161	0.0769305155690187	0.918580626495424
0.992976457457334	0.10559731134588	0.000933179246200592	-0.581087944564482	-0.608942782358619	-0.529721151666999
0.773038642691261	-0.513471463391582	0.405666559660115	-0.0358041137697813	0.068895639420048	0.994988629928378
0.416552447873935	-0.402948265216216	-0.803813470514945	-0.0499001363216233	-0.0557523867025997	0.997118784833181
0.97788566669159	-0.218992778906842	0.0476253329593107	-0.724983197098043	0.356054028878946	-0.611854562740514
-0.995813991861153	-0.0791122357368173	-0.019267811600451	-0.0967235393563873	-0.880986215565354	0.474682713675772
-0.237691633924448	-0.0587697329692046	0.966564428225586	-0.463500261148907	-0.700940625439419	-0.529169227577992
-0.869851431169312	-0.299619991867431	0.3756009247076	0.31656635342281	-0.95122787994263	-0.0246164410183926
0.675520136898017	-0.658447926904513	-0.325710764098703	-0.818530708710927	-0.466174694887005	-0.325433854209568
0.475886484534705	0.865439250432208	-0.127933633482342	-0.760099324330959	0.649465214532388	-0.133782927975685
-0.951516603694793	0.217178175819165	0.210532191211403	0.820139591381601	-0.248595623070332	0.536625797780635
-0.196465469763248	-0.965947528801856	-0.139521737213356	-0.764900295207099	-0.535058106498696	0.342089398099479
0.83164126203997	0.390717053707307	-0.378511289526423	0.69867516857918	0.0449445485765157	0.722998909285914
-0.737808822860049	0.611037924491184	-0.326917643032026	0.333480843444711	-0.42888960781745	0.853936520112521
0.581262974889815	0.072760384483166	-0.802077948142795	-0.232765477860445	-0.637418366427128	-0.724119879956454
-0.897049293622707	0.391502876384844	0.204085789038565	-0.258591548812011	-0.904868655621523	-0.317329926836721
-0.733373388021402	0.366872756316594	-0.595297463604202	-0.423676240078949	-0.474315750580781	0.770224695354342
-0.943575930200154	-0.319262415944691	0.00752876989435899	0.882982073796529	0.0691360418583783	0.474543033164846
0.87814806082555	0.350190099619374	0.321032100048952	-0.338144883140681	0.276312428617012	0.890658539196008
-0.946255924824428	-0.00637437795684904	-0.337002927201643	-0.246431881725275	-0.925679068825672	-0.264327185832524
0.499041125330469	-0.502102996176091	0.726707017454989	0.868073498441513	-0.179018345058105	-0.450601456287846
0.989771897500866	-0.109451054298974	0.121045379684373	-0.357378930205577	-0.478326031645002	-0.796312898870918
-0.576487577499574	0.71989050667322	0.377773580695327	-0.912240589005359	-0.266478706619384	-0.310261863191903
0.618783345924355	-0.431249677182775	-0.644368822780639	0.683913718860597	-0.420107400214842	0.619758794124111
0.809889268430367	0.547237183070174	0.186095076638409	-0.887303835769723	0.100495209102238	0.437097133951907
-0.752421359418307	0.0465353574268956	0.645269690047938	0.517170070187862	-0.841636984784278	0.208629615942364
-0.52712241631406	-0.1145036289043	-0.846854627944357	-0.399935148742803	-0.0695924690259348	-0.918077136930639
0.516563283629782	0.812421929503554	0.244018929166797	-0.406060573021434	-0.667284340998571	0.624437818917203
0.611987247025443	0.0518200998031471	0.796753332063328	0.404360029055059	-0.0985771934471709	-0.901709272247413
0.435455539147318	0.17013627583027	0.886288477915843	-0.634315944817947	-0.516600087967051	0.567419941226153
-0.119072351139662	0.987595610592602	0.0956629341987827	0.700688184751766	0.51488208271173	0.486204442982246
0.839453551346212	0.166113285690521	0.523634323649403	-0.239316593078574	0.965782377071247	-0.144924739614443
0.988701531706368	-0.140832803178952	0.0940228029591207	0.260289778607958	0.266959111971431	0.92595187867437
0.999395795281326	-0.00568699388367384	0.0493211996767498	-0.825043201276142	0.370957396572464	-0.453614919325789
-0.0600738358304824	-0.985529458201358	0.169798716648309	0.199565603682756	0.00333351883349143	-0.976648602947946
-0.998739820334829	-0.0320602402405772	0.00924176023363617	0.999258071141186	-0.0360844249411296	0.0458784881720185
0.793733047827168	0.025926343755533	0.618581142618621	0.965634265131094	-0.16805004150466	0.225110359220782
0.969953989446386	-0.254108993442894	-0.00245083647362336	0.785484309318348	-0.617728650951693	-0.0916305646228764
-0.87897983709169	0.479745629581226	0.064000849019019	0.108853227468235	0.911820214148763	-0.406957154381942
-0.310927213282028	-0.94028934507129	0.121001318667231	0.127994531622532	-0.845550647073925	-0.503818557210653
0.518484281252439	-0.853662407049055	0.137052445719112	-0.0193756729653624	-0.2721690974959	0.96621270896248
0.267871244946033	-0.65330777746514	-0.695348052024019	-0.592113367225653	-0.0897934736845745	-0.807134337402534
-0.677691083241494	-0.280912768461298	-0.681205141928865	-0.328915850461026	0.157259011313855	0.923857495475576
-0.616990139979965	-0.369307810482	-0.693510799303955	-0.617264771486522	0.435733652024154	-0.676778597463204
-0.109947393844871	-0.826832604393779	0.562221771605772	0.785352821907466	0.553282770725796	0.259722136144498
0.82371057586614	0.472722331242234	0.301408896327645	0.657521488386014	0.294410985778837	0.694632751615249
0.129705129107896	-0.0957867766190038	-0.983157148238616	0.533137041966371	0.590092376727471	0.59734996584031
0.919750543495864	0.0135137113736363	-0.377977860411025	-0.122651009060405	-0.586039425973979	-0.791152212301734
0.355278367998806	-0.928933534183848	0.158553720874074	0.474624074222373	-0.247116628086531	-0.834713258795016
0.673883467434435	0.0984496582260049	-0.722462738911328	0.53893833583656	0.822361798709262	-0.155756693095508
-0.632362626204761	-0.714071177398115	0.284182962381646	0.102310822891028	-0.994274575456969	0.0762544584734352
0.78027460758525	0.51386999199249	-0.339549607790241	0.213427626872592	-0.971197264506101	0.14722520153824
-0.0787557905346589	0.984821969381095	-0.178661663513619	-0.33738375934355	-0.175369374213155	0.921838787831983
0.999985656497205	-0.0119185857267037	0.0206480305848666	-0.19710111432232	-0.123140534598352	0.971237627446837
0.944664594694685	-0.167104123122895	0.305885072591429	-0.34943750774896	-0.247782437715904	-0.903093186433327
-0.614395185289387	0.132774340980679	0.767166994550766	0.48356782151859	-0.65101899846377	-0.572619349176066
-0.87359245360214	0.158999238092079	0.447381172794227	0.583063543481164	-0.551898004059543	-0.583978829752357
-0.690795386761092	0.63137369328312	-0.388368693296515	-0.423495994413756	-0.679298135816738	0.598780278772186
-0.394631158061847	-0.890828079418964	-0.195177209280949	0.368539459716024	0.849931456155255	-0.375406752951042
-0.826608147664808	-0.343363008694819	-0.444265855784935	0.19580428574247	0.63308221128561	-0.754822925302828
0.880873220175237	-0.430484276292991	0.239495885381997	-0.935509025521641	-0.0126320439967316	0.338495760692856
0.864109317094598	-0.513643485083744	0.010546591223026	0.588523737196037	-0.774032918689794	0.27825807269982
0.737046444874696	-0.298984401468316	0.6266524770031	-0.340994163574456	0.941621580250816	0.047088137666263
0.985872308740763	0.126756230170743	-0.0811486092643592	-0.577977623586358	0.788550963530929	-0.257199513632377
0.514657820673558	0.836272672826354	-0.165520330476657	-0.222731893316556	-0.970814120749517	-0.0363187190003296
-0.786414252864544	0.53115381306631	-0.351955405466442	0.481088251849965	-0.605889187524707	-0.621020527116442
-0.94401875809793	0.255866625664225	0.202771101803795	-0.275338561553091	-0.893892787718821	0.356469250146503
-0.603490419909158	-0.587483364557498	-0.529608801189306	0.264443151466627	-0.710999808494977	-0.638342832420752
0.952081812796267	-0.0591529675082941	-0.286631578629399	-0.764534426775737	0.46340408229468	-0.47699026033384
-0.945666480539121	-0.312410007239474	-0.0367255602393951	0.315583491409261	-0.0518241873538495	-0.941753037669413
-0.376542169310885	0.929825609213486	-0.0668298236690966	0.647590195883491	0.458411926590113	-0.60075939459513
-0.873695029904182	0.453567194625355	-0.222175080948225	-0.339870448064139	-0.833721590994121	-0.41742059434872
0.975055038498392	-0.128643558439963	-0.171724488998919	0.382840542053986	-0.630315979915464	0.696322844286424
-0.60690063142927	0.679058270603547	0.403588325733428	0.470151915284577	0.70611828854707	0.516241001487721
-0.398453689600527	0.0836742986219789	0.906062529612498	-0.902214362408765	-0.398480778602651	-0.141971746937497
-0.808102280937779	0.482627333923854	0.33050685159002	-0.138272798578799	-0.611177805658974	-0.7690956920419
-0.980266032319498	-0.153425257146188	0.0962041690749797	0.319058534855176	-0.368355202995558	0.88588919871266
0.986372195156944	0.0286178681910986	-0.145012923620561	0.973798780008274	0.193739148742159	0.108452190267424
0.954160668138071	-0.286968276884511	0.136630605572401	-0.454244120667936	0.896287764347831	-0.0318270939510103
-0.999985055866826	0.0175454441208246	-0.0163411668813132	-0.0540674340782708	-0.693172348008991	-0.706492474713438
0.0145955522886579	-0.862722554452234	0.520909483956464	0.117672452147912	-0.818424581671668	-0.54810943753046
-0.947016538786278	-0.095937373206249	-0.315195531571042	0.232662932486307	0.141585602885654	-0.960490844218342
0.833006317790405	-0.510915166692962	0.256599641891082	0.702682637208939	0.119364314417076	0.708224699577757
0.221857802838635	-0.788360796943887	0.594476311191988	0.424562734555196	-0.547287098190393	-0.708899712572336
0.999381135264309	-0.0399467538959858	-0.00577011643395043	-0.231424199863344	0.959406458062276	-0.197055127473506
-0.843128544076541	-0.380040111952258	-0.375782908054399	-0.335548219941882	-0.904526754419118	0.259200663331105
0.538844484787684	0.832843316491574	0.0638727922123566	-0.0481546417053114	-0.960612788309733	-0.255137236913075
0.43398746060127	0.535235756418248	-0.723397876300353	-0.389555329166122	0.262322039728187	0.873513976954812
0.929867084709096	0.305240066290421	0.196043598162763	-0.431247502792052	-0.0525751882170375	-0.905717409447394
-0.658796582940022	0.734852167506606	-0.216743860436178	-0.093705508209012	0.695539302454206	-0.72685919047046
-0.427690799975273	0.111988884860176	0.88892800850596	0.960797570698093	-0.255150416248083	-0.113583491386978
0.988250928257686	-0.156975579656249	-0.0307335007275825	-0.822276974957807	0.34788737699548	0.439255815127268
0.972867213107092	0.217069735031563	0.0444118205013093	-0.289816788682503	0.800477245460345	-0.548186231785095
0.730496507075788	-0.660552259586867	0.226638145847351	-0.21548189426714	-0.862635798697236	0.464325184068759
-0.989279904729212	0.124523286618496	0.0759643098690559	0.827849871041727	0.454752813731687	-0.309382821657831
-0.910646157466348	-0.233853837718264	0.323032590265046	-0.49444459894066	0.568572079032128	-0.679850398529701
-0.0831080616277785	0.922502008739493	0.361664015726381	-0.0641405096436208	-0.188044444929044	-0.977307329507416
-0.947009591240688	0.159355245460188	-0.302168846254659	0.83847129822501	-0.172511583693304	0.535751031592918
-0.488160026065081	0.807271706852545	0.323988677967899	-0.866171762928746	-0.196237370730927	-0.464454097762089
-0.575232001019247	-0.271983461614736	0.764831389058727	-0.314403898279085	-0.436100463870317	-0.838032400637919
0.648569203618865	0.35294904047468	-0.666411718486082	0.111379098103199	-0.904978371357604	-0.395744777623393
-0.905643415627653	-0.391217272910315	0.127325542217685	0.504700623596626	0.0469258629422749	-0.854636933875053
-0.983422602660803	0.0811413592458425	-0.183830455068551	0.568748358510001	-0.129173580791387	0.824005439103032
0.650399822677927	-0.646065941852092	0.432977323254587	-0.530077143184836	-0.267964312035512	-0.805383095166727
-0.963807166821023	0.277371513467245	0.00282476147978968	0.886921257574636	0.180814116187334	0.430393757757035
0.576016312696492	-0.639046860458713	0.538117895005556	-0.194061201408466	0.307721737156508	-0.940329459993252
-0.170219737459059	-0.173418770407547	0.969868238856306	0.26584785172807	-0.59394093217448	-0.74713953415941
-0.745409485612318	-0.0297121498280896	0.654571451890478	-0.573211442734365	-0.167622972649354	0.794667585747681
0.651226711164952	0.748119061392589	-0.06830469648402	0.814416552628567	-0.170395619530322	0.572774956904404
-0.975474005160475	0.0564390223391804	0.199782827197076	-0.681059368698033	-0.615487618346533	-0.382774071692945
-0.986246340449566	-0.145750556015903	0.0369737158362201	-0.19223297361729	-0.181890289250733	-0.963340599111631
0.970102646621146	-0.0800583001570104	0.248878769787864	-0.0423212255636098	-0.986134842444633	0.173458459520075
0.611060626419079	0.225936313826863	-0.750942592708767	-0.993779415860275	0.0572950494548353	0.085744911987152
0.936221606096394	-0.304007895119168	0.213965569905608	-0.587599088882624	0.757772531736597	-0.324104647660315
0.134978735034114	0.976075927419909	0.145172086826708	-0.313690050192923	0.409457589244776	-0.870201525812946
-0.0371585540748674	-0.144117223054705	-0.986553903276066	-0.910703726558423	-0.263002275700318	0.299810382089793
0.527329231092379	-0.189377352676404	0.840785504350138	-0.547347490157938	0.841543795627276	0.0341204613489238
0.635694196771591	0.753545742383961	0.123846824897494	0.950749387115376	-0.305011719314494	-0.0800153622067795
0.312296237647476	-0.846190607395604	0.458490536106816	0.343070568928034	-0.880249944676747	-0.317896852275241
0.583582871383495	0.804526231100087	0.0191790169601362	0.452596082709258	-0.881630984394101	-0.143292265361601
-0.839846251692902	0.138621351464332	0.512162562686407	-0.117339214489427	-0.163896476373641	-0.97785567611841
-0.973724029092365	0.131701757345472	-0.210586614618719	0.429689950484062	0.886426473467104	-0.151206736567203
0.733091597399104	0.450973693263452	0.504044962369564	-0.00940991774844419	0.236260486757009	-0.97569902586916
0.999428117689785	-0.0431752926576376	0.0292892969110315	-0.329666183911418	-0.499709346841385	-0.794440885900408
-0.842935797308587	0.424266992901698	-0.363631588919707	0.367716696747967	-0.536584851200541	-0.747437491143146
0.669605333709065	0.23764233332978	0.706599502701775	0.730352784464318	0.390866387039147	-0.549561219779098
-0.0559153500921878	-0.304312129361468	-0.945940800538492	-0.936970727024539	0.351292383944151	-0.101151323351506
-0.892014961611237	0.461310157528285	-0.0584784311449837	-0.599471496199913	0.760978420302861	-0.291615476596924
-0.88605795794369	0.263402700119013	0.370572716034025	-0.441950496685671	0.618314898983031	-0.67228649890227
0.729904052994898	-0.256172507991096	-0.621550351385109	0.728257509779952	-0.684860372120482	0.135211927478378
0.413046507044831	-0.0535483376700637	-0.901994972832414	-0.0671226486387494	-0.839852910086598	0.550880706130814
-0.642190554542838	0.460170617004334	-0.636425538513861	0.132599073929328	0.503134220656372	0.845925534144868
-0.461313054621616	-0.13471482188364	0.871237768075995	-0.610606775942312	0.0117336703819179	-0.801127234141769
-0.971347243238976	0.15830975253787	-0.204525557148701	-0.375735205402411	0.495302256082717	-0.800272863168263
-0.0345413920427362	0.591058034862059	0.795034722250558	0.0405627859266038	-0.159922985625928	-0.982682435177725
-0.812114512823606	-0.572987562015282	0.0240715227077043	-0.86915968187866	-0.483127485751914	-0.0326911259622701
-0.758062544090642	0.127112438354739	-0.654935239796125	-0.512586756576554	0.759740390557074	-0.43255866048997
-0.0083966459788105	-0.864303919981566	-0.487411050199694	-0.44347741379344	0.224382285105723	0.858244672309558
-0.568374696750266	-0.773128884131476	0.266470079802744	-0.918578332883947	-0.21017347252051	-0.337511865282843
0.946048444396537	-0.331091807467754	-0.0331952884316378	0.940029117796966	-0.352489520443528	0.0176149999418342
-0.986513751638332	0.171239095819802	-0.0556861030801534	-0.0407585301768083	0.928157054418473	-0.387850159247534
-0.7146090611884	0.461002347689605	-0.552331474981607	0.168832292437392	0.843235360478867	-0.51896843083099
-0.413695564938429	0.855104115936784	0.304405175722603	0.805916179730017	0.0214179284158991	0.602829768698025
-0.580274606675588	-0.549699538889616	-0.593286689477834	0.669063305636839	0.178650413659783	-0.71219591036287
0.899542439502276	-0.441295162096728	-0.0534142023704715	0.358506574129862	-0.153524797814328	0.929389322660682
0.785755438119887	-0.454034856389797	-0.410158189452544	-0.0574512624864794	-0.66224983606965	-0.735436419264528
0.80836533858782	0.557016117807793	0.161053933766571	0.619764229697114	0.777008088864353	-0.0213395182434769
-0.903914007839972	0.287044451981225	-0.345282642590033	-0.305256631994879	0.833349565225746	0.447970146138183
-0.851075634617634	0.126576019581265	-0.526943840697091	-0.934634215056184	0.0652909555208482	-0.366653192752194
0.230809883929302	0.0571790348740853	0.973361668272794	0.03287061446592	0.193519232027822	0.977291709616082
0.776204919896543	-0.459103519684877	0.461566168317948	0.0107369130878128	-0.203411498003151	-0.97505476965968
0.00848865833259578	0.672467504342945	0.728044834295015	-0.410676131468567	-0.665636739838767	0.623019695517253
-0.821490917318239	0.205251640292682	-0.55160107605737	0.792912450659402	-0.590705484390147	0.205618049752787
-0.546828148934063	0.657776761300842	-0.54593208661959	0.378946514289568	-0.829402866712061	-0.399126931890942
-0.73754222821084	-0.57521787050715	0.337573651887078	0.418120050940578	-0.888383933403219	-0.189777676715694
0.543663083416442	0.815678274161127	-0.173928408335262	-0.125300562175867	-0.319197639543325	-0.934865547063554
0.823206740532242	0.543509017255406	-0.123196693676344	-0.60596763169398	0.732921431095074	-0.347975020971418
0.765472314595522	0.0808688461604355	0.647073729945837	0.509995992282973	0.77145803055063	0.361538723706319
0.10206893756451	-0.495337644224368	-0.852891787652453	0.866948737422011	-0.484562467147834	0.175416018798002
-0.751711981415871	0.638215224112357	0.175214728840995	0.743793216528408	-0.674634966746212	0.0838656258757792
0.0674775866440797	0.519210111147326	0.843114356497847	0.706394504723544	0.0360635491598842	-0.696191011000169
0.928381122802412	0.246002712865401	-0.258382741007913	-0.51057785186494	0.690850553100172	-0.539810523774716
-0.475729326943795	-0.416790873243909	-0.771059558425228	-0.287145284928157	0.662841562915069	0.678622309563787
0.595064704879673	-0.539352622700647	-0.58362888286413	-0.367424485099934	-0.872869438727338	-0.29860298362379
0.858691799557506	0.429607256424786	-0.257155870934403	0.618110075907314	-0.661427195669174	-0.415135949874825
-0.572112780635611	-0.786676897056101	-0.201480241780069	-0.701251202215356	0.129614051632943	0.689503499588576
-0.653126983439422	0.0907433752255831	-0.76395341685479	-0.195600629020437	0.920491034020001	0.32528127511172
0.696899788549244	0.600537751629517	0.378510867218638	0.33872180108892	0.922278218547677	-0.175155550606024
-0.288522166374859	0.115388545654687	0.94427286442715	-0.234825906239156	0.729594384891871	0.628924307482241
0.8412997587414	-0.4927091963457	0.265001255729022	-0.775033583830921	-0.387982221766898	-0.49603231322067
-0.860594056326358	-0.494247394654294	-0.0721383029344264	0.528794729763289	0.278756778769313	0.802256870868191
-0.909944505577618	-0.358199449843442	0.181257746764512	0.010069966363308	0.765241308239747	0.629976926594908
0.0108897519177923	0.444291917122722	0.887844761921828	-0.00860947225535015	-0.981949970342094	-0.170838146717282
0.0215007473157196	0.858513281038571	0.496889157335924	0.34775616948978	0.215033474573825	-0.909867313424503
-0.352021631801854	-0.0482177030936244	-0.938728634858482	0.977395215235027	0.194786546593133	-0.0331456493448021
0.926453818406254	0.307771828277631	-0.191082705461065	-0.142461186407157	-0.9512716245511	-0.252475895757757
0.990858883024513	-0.0790637172513532	-0.100704195364798	-0.874891731326448	-0.311183903026793	-0.369543137735009
0.0105311808927976	-0.880580918465374	-0.458128536956524	-0.967272918550058	-0.236070762197932	0.0438753258138549
-0.759304442438334	-0.367734754707618	-0.535255042556398	0.524458224247165	-0.464664029870248	-0.701278779377686
0.278476673705057	0.899879674033278	0.314546297860489	-0.645157038585525	-0.204004330399084	0.727739629392009
-0.771457851289162	0.642477686612031	-0.086029224848536	-0.359726378233653	-0.892800734865506	-0.245699703591435
-0.903509192371759	-0.0907223714357041	0.40417087641507	0.319681791344132	0.772032315442879	-0.552348593277681
0.470751030991957	0.814076824768857	-0.333031568371106	0.942162447552164	-0.291032008910706	0.204097685236099
-0.493552491955158	0.751473884767198	-0.468414943983204	0.187022724795357	-0.744177510208275	-0.627754154168342
-0.981391542384733	0.177143720762117	-0.11573597440643	0.17569708553649	0.915040733089148	0.343948421081253
0.597181840210499	-0.13936380187182	-0.779475339892354	0.084350648792116	0.768964289266674	0.619969920506471
-0.997433246829081	-0.0593904084148555	-0.0173246841435649	-0.492187259553072	0.759596171831751	0.414691948632378
-0.968638659998562	-0.0484205060675748	-0.254769365847078	0.0229692003862436	-0.844019130167793	-0.520833406229859
-0.999752432352206	-0.0100832128950108	-0.0154801069890649	0.685798648500027	0.623941101080001	0.359617864882323
-0.779775745378994	-0.448749190293451	-0.430308877008074	-0.854250567724225	-0.492312050167427	-0.136527916917123
-0.454742761277835	0.386419641733662	-0.818489334178492	-0.93070166202149	-0.171227502051268	-0.32791241693077
0.119355167501185	0.79905246131852	-0.599327751397831	0.793404912871765	0.509341706814958	0.320922459667193
0.698998873867272	0.704915157012719	0.0467565016407813	-0.231178006895832	-0.438331057211711	-0.862681461927837
-0.645493042546727	0.770960323274461	0.0069487883856694	0.0930757758716503	-0.10118881516612	-0.987165666928064
-0.737293444899982	-0.0524299803666917	-0.682797684714752	-0.328395025668213	-0.674716683516893	-0.649757794394717
0.949942751322285	-0.31455354516111	0.0959052729564965	0.402463080645968	0.83379969162944	0.358074495537249
0.545200896572092	0.774279565836479	0.299239065873699	0.417517551506028	0.577150778338575	0.693560382279591
-0.467370330851333	-0.780921645111293	-0.396607597481773	-0.340104714924359	0.596316538891591	-0.74589494674929
-0.971262220205649	-0.222445341957076	0.0312580703410316	-0.219204661913208	-0.137636832459053	0.964386457882582
0.258100646314116	-0.688833699191821	-0.664353269750216	0.968847798700898	-0.200215972024835	0.178785939346996
-0.971142895507623	0.093771503395506	0.207607120176252	0.818535479019808	0.406543989198419	0.400702259172878
0.144761140352311	0.527490989226917	0.828684445407575	-0.724671737808368	0.403849105653926	-0.58248173294286
0.891328169035929	0.381409022473343	-0.220464877991164	0.6628562388848	0.25376418330921	-0.695737262384566
0.748142954730624	-0.52417839455181	-0.397635366381704	-0.372612311665908	-0.922226767523727	0.0569703755579351
-0.98334584613171	0.193583323076139	-0.0120378269474248	-0.897421890443357	0.378557193859249	-0.263958294758159
0.0557113905115973	0.023839103933646	0.998296310182078	-0.73875192213245	-0.101747339969515	0.655278039616855
0.750645750271473	-0.669738023961052	0.0309510175944644	-0.398702353559719	-0.575575565019922	0.713904845245507
0.122888120075507	0.957666260902526	0.239456239947246	-0.27847786485314	-0.858453251441228	0.434533121766623
-0.707876356100647	0.33196244015894	-0.644309827852571	0.299277152424684	-0.731589538132424	-0.599257051697243
-0.930534216510244	0.372867544030426	-0.0786098182344835	0.418327171322549	-0.337990120286555	0.857105243687562
0.953715077018159	-0.0233367546736534	0.315202364695423	0.846159626814852	0.522555101059345	0.0104919921733643
0.635407090004759	-0.733094065927952	-0.242071592133809	-0.484971504158334	-0.85689449140008	-0.134631174971709
0.999269512649803	0.0220690953786913	0.0316911254883526	0.68755985840799	-0.102341389605953	-0.707649715723027
0.999815776984742	0.00154274298873217	0.028496770877952	0.545791822922518	-0.821205976440481	0.21881012911133
-0.201846247516427	-0.778474158307446	0.601509718311598	0.0844542162640025	-0.828749305171156	-0.538661350122152
0.956601894028842	-0.290498483754614	0.103990520462932	0.393303978662382	0.657880790457015	-0.642735257127652
0.608404843102623	-0.748880484793859	-0.260362843639303	-0.318045995044227	-0.636762052141036	-0.692257344147657
-0.16807133275742	-0.915298341282255	-0.347056888783042	-0.999372693074138	0.0235305403448493	-0.0490222119478838
-0.809309858192435	-0.272787729673497	0.507347231279399	-0.35876156102262	-0.907193893010363	-0.189989347250437
-0.282339871160761	0.900954366434845	-0.358564093454737	-0.238827935912829	0.969993391428298	0.0662795856837145
0.501311192642812	-0.848091822936094	0.221482012453425	-0.50341881025909	-0.852555453914428	-0.0881517027911386
0.393153071987701	0.216318975776823	-0.890117542745318	-0.914487950141661	-0.138593492213553	0.364425842254854
-0.957986248926824	-0.0857233993330008	0.256754414255379	-0.620154572738836	-0.560768925619012	-0.540078362210422
0.0956650700758089	0.689035498505857	-0.727693192284525	0.295660431226398	-0.409805873468985	0.876042356795444
-0.906900309068185	0.401121654130263	0.138396513391777	0.635262905960479	0.347323769844244	-0.682163106550503
-0.996815483133061	-0.000483559200455773	-0.0937515497576953	0.712691053077712	-0.688483488180726	0.19558961776948
0.811663617720988	-0.533179712481873	0.280990393090397	0.000969149046565343	-0.188364821510688	-0.978505615019273
-0.19773212310211	-0.736417579529552	-0.634039574274132	0.746596213211424	-0.348488004317429	-0.554622983034081
-0.989854173112435	-0.112893658941767	0.0546947044691844	-0.288063769369856	0.58091622219982	-0.778264819877849
-0.456050023901721	0.670650598056841	0.572428908148747	0.524369280603487	0.840703193328165	-0.0927848665959084
-0.878095766686359	0.266205908548718	-0.422349187649841	0.0761487148632904	0.779297351135793	-0.633157438310262
[truncated: 1 more rows]
