# Supplementary material for: Linking functional traits and demography to model species-rich communities
Source: Nat Commun. 2021 May 11;12:2724. doi: 10.1038/s41467-021-22630-1 (PMC8113445; doi:10.1038/s41467-021-22630-1)
Supplement: Supplementary file 4 — Source Data [file 41467_2021_22630_MOESM4_ESM.zip › SourceData/Figure3A.csv]

Hrepro_l	Hveg_l	SLA_l	LDMC_l	LCC_l	LNC_l	LD13C_l	LD15N_l	Hrepro_c	Hveg_c	SLA_c	LDMC_c	LCC_c	LNC_c	LD13C_c	LD15N_c	Hrepro_Tmin	Hveg_Tmin	SLA_Tmin	LDMC_Tmin	LCC_Tmin	LNC_Tmin	LD13C_Tmin	LD15N_Tmin
-0.864402722340505	-0.828671754505704	-0.503446904022081	0.454592856951426	0.374051778133711	-0.139433821348936	0.461966335440171	-0.244558908120992	-0.616714783756555	-0.76195240850307	-0.115813248710595	-0.0366215483967147	-0.259588638961352	-0.518112295394087	-0.0470934595757619	-0.779804500958852	0.841703601120839	0.878725529465997	0.489609275118565	-0.409954695312737	-0.218442002965047	0.323553799271619	-0.37800911021956	0.445588677658385
-0.850035303303784	-0.818554650331124	-0.52352603668534	0.477778560355251	0.374895560203398	-0.158274141691065	0.471457210574469	-0.245488406221969	-0.556342165740684	-0.713232490253638	-0.0757795606830186	-0.0786250206569893	-0.311250165906035	-0.53597702236796	-0.0943248339397443	-0.795257277461108	0.825837771139125	0.86496100381694	0.513718213724301	-0.43903059077401	-0.226428179387406	0.337341174095034	-0.392899887970839	0.437818649627627
-0.850692660214282	-0.831324535406576	-0.522934971994384	0.471710258253405	0.350833267711813	-0.188848743411176	0.459408662914709	-0.280068746663718	-0.591360722946955	-0.731045807214837	-0.0395149203199268	-0.118752974868821	-0.300797558908958	-0.487004006691162	-0.105369310939222	-0.779652324724328	0.83320543095405	0.870595890694871	0.504197100729324	-0.427781668335805	-0.225179544811179	0.329545300835701	-0.388000133691066	0.438828543552663
-0.854635613944739	-0.829404263231302	-0.517918145282935	0.467963242684167	0.360091601759343	-0.171924203558723	0.461692433439439	-0.266471441989927	-0.55688730486305	-0.71227443736751	-0.0681632248128657	-0.0868971224234083	-0.313412912311732	-0.530653049047893	-0.0990598767999559	-0.794242714955898	0.832860143663615	0.869792324335045	0.505545981988641	-0.429583878107863	-0.22684345249228	0.328799164944334	-0.389453375881107	0.436986208983238
-0.868201846809261	-0.834649671344358	-0.498289690407377	0.447197109104378	0.367455747534283	-0.142862987192976	0.456408042774664	-0.253544737824793	-0.614033704311825	-0.758342353348789	-0.104598856946637	-0.0488075392051425	-0.265377509046691	-0.513297903673179	-0.0554842748567399	-0.780013880806722	0.840051591333552	0.87843376217521	0.490174167878131	-0.410240443230716	-0.215833070066133	0.327358611143503	-0.376931542533689	0.448613796765427
-0.841461351435982	-0.823697125481721	-0.534798665487373	0.485934923397369	0.353172905113579	-0.19752813823594	0.465889640578563	-0.277566982438364	-0.601911730944929	-0.737395518472494	-0.0347375245625618	-0.124109474886733	-0.295261455263151	-0.475770278791957	-0.104538547841528	-0.775159417109142	0.822461307766575	0.869595049592087	0.505196227584651	-0.42619451417917	-0.205018398284774	0.355570000910429	-0.37813618501234	0.461633791757969
-0.849664753791475	-0.818218957985767	-0.524007065931383	0.478367525321947	0.375047047028062	-0.158553020000986	0.471747833548482	-0.245307146827007	-0.538127622127072	-0.693094980798309	-0.0365797311324307	-0.120362141047188	-0.334090658187629	-0.521652974974786	-0.125289604647012	-0.79462799528311	0.82807982813526	0.868634884215307	0.507596197998308	-0.43103659942302	-0.220235727012575	0.339038969054293	-0.386999408919576	0.444645111200483
-0.854635613944739	-0.829404263231302	-0.517918145282935	0.467963242684167	0.360091601759343	-0.171924203558723	0.461692433439439	-0.266471441989927	-0.55688730486305	-0.71227443736751	-0.0681632248128657	-0.0868971224234083	-0.313412912311732	-0.530653049047893	-0.0990598767999559	-0.794242714955898	0.832860143663615	0.869792324335045	0.505545981988641	-0.429583878107863	-0.22684345249228	0.328799164944334	-0.389453375881107	0.436986208983238
-0.845033163130674	-0.814472089319151	-0.529986538315149	0.4854971193427	0.37605448381592	-0.163150829048538	0.474930573037933	-0.244298332296062	-0.584106096758199	-0.735745779538045	-0.0933871917542656	-0.0603190928070936	-0.288467819338369	-0.528150806439075	-0.0734766688123577	-0.789017250646976	0.825818762856535	0.863565823337883	0.515920059018551	-0.442170144127437	-0.2304626568642	0.33447473314734	-0.395941905984054	0.433259307440577
-0.852313882333731	-0.829024172841911	-0.521020479905553	0.471000246365265	0.357695310504367	-0.178094691886187	0.461916549506314	-0.270179060711643	-0.574635265796536	-0.725698737985992	-0.073420294326831	-0.081738265277346	-0.301001749438599	-0.521994859574977	-0.0896999143675505	-0.7898443506112	0.832096191615594	0.872594084342163	0.500738623596827	-0.42259670761368	-0.216801716787527	0.336567816625744	-0.382172091128637	0.448206550257122
-0.857124072608615	-0.822442915565805	-0.513682743397307	0.466889284272237	0.37664904586398	-0.146236850828376	0.467867757874625	-0.241943210966531	-0.583842061440923	-0.733604606778347	-0.081809291041184	-0.0728934134348459	-0.292549806440062	-0.520978733795622	-0.0811079032387241	-0.78798636000202	0.836557280107051	0.873706395730859	0.498751876965074	-0.42114594714354	-0.222886104823219	0.32704071221316	-0.38438693893824	0.441143020456912
-0.87311144390243	-0.842729341901157	-0.49112612132938	0.436914343859522	0.357962831787091	-0.148015819267376	0.448509398800478	-0.266274680173603	-0.589199530909918	-0.729636810093576	-0.0399774796768763	-0.118205678943013	-0.302053167420496	-0.48890911041067	-0.105849326270993	-0.780450438990737	0.847433970447412	0.883049410965436	0.481279448658627	-0.400183500221544	-0.217146982246389	0.316926030967059	-0.37359443113517	0.44635409168434
-0.86464202437523	-0.825185801254021	-0.50229991873611	0.454874898526762	0.380773309270397	-0.129536553604599	0.464716452746284	-0.234441396844005	-0.622443096936547	-0.758142698321921	-0.0696409756507886	-0.0869004574067835	-0.271312260627086	-0.484306529499077	-0.0750091886579654	-0.773222889111564	0.846294039349868	0.883250941931137	0.480932119727109	-0.399354164555817	-0.214096972395024	0.320379279875573	-0.371881395276676	0.449815793074036
-0.854705836667796	-0.819194768967297	-0.51673768875459	0.471095681469907	0.379647523808106	-0.145364915442861	0.470708110430084	-0.23782580793387	-0.602480739996408	-0.749840971949643	-0.101367979987938	-0.0520836578846127	-0.274053616763574	-0.519898901678139	-0.0617822361035929	-0.783768298103355	0.832841148571163	0.870593637085155	0.504218352362102	-0.427699191027812	-0.224424067977412	0.330507117195493	-0.38762430508277	0.439697189861832
-0.8454298733438	-0.822992953427154	-0.530012563474331	0.481919863629054	0.360165790312457	-0.183781355100192	0.467174663888031	-0.267343507490372	-0.581560927446975	-0.733362526811987	-0.089767636068492	-0.0641872783732413	-0.291289533009877	-0.527663558720546	-0.0767209576048284	-0.789470226839176	0.822833451718404	0.867149829005685	0.5098517022533	-0.432735478105578	-0.213440785976697	0.349693078227896	-0.384533402529856	0.452407709640209
-0.87311144390243	-0.842729341901157	-0.49112612132938	0.436914343859522	0.357962831787091	-0.148015819267376	0.448509398800478	-0.266274680173603	-0.589199530909918	-0.729636810093576	-0.0399774796768763	-0.118205678943013	-0.302053167420496	-0.48890911041067	-0.105849326270993	-0.780450438990737	0.847433970447412	0.883049410965436	0.481279448658627	-0.400183500221544	-0.217146982246389	0.316926030967059	-0.37359443113517	0.44635409168434
-0.864466722307655	-0.836339949056604	-0.504114959508872	0.452020555412096	0.359461099072192	-0.159033515492911	0.455141492445776	-0.26587894950623	-0.583418131291192	-0.728673075243617	-0.0559727239439618	-0.100839693626585	-0.301022517658013	-0.504167114260927	-0.0978185658670392	-0.784871509308713	0.837967785518295	0.877208431420464	0.492439727948344	-0.412765005044313	-0.215175446782763	0.330412819590329	-0.377614613566635	0.449529124978265
-0.856702628448032	-0.833138660137768	-0.515052256975297	0.463655043282892	0.355486319007158	-0.175039550923545	0.458140458892324	-0.272774688809236	-0.590511779989456	-0.731573445420366	-0.0452509090530958	-0.112565752059476	-0.299699786120277	-0.491655255794583	-0.10208227090212	-0.780910404674682	0.834746211767799	0.873297842603518	0.499518587595865	-0.421669797923066	-0.220304303724644	0.331010205731099	-0.38341367762965	0.444147505677777
-0.872943110016338	-0.855704102834387	-0.489726987919855	0.4295676703777	0.331158904063088	-0.181181168201211	0.434688123273194	-0.303789675217118	-0.580916916862371	-0.732335639316146	-0.0863500396770539	-0.0678842087951979	-0.292848353736744	-0.525948072483226	-0.0791702488466132	-0.789342035942149	0.842584870028825	0.883272110689943	0.480737913232501	-0.398012363021839	-0.205998145064689	0.330255641134232	-0.367655257848483	0.458991616625711
-0.855467726798099	-0.821096950414437	-0.515952646274688	0.469589520989891	0.377075561725108	-0.147934904032609	0.469101575221787	-0.241554006664675	-0.632687436130598	-0.764399783705121	-0.0656698446700491	-0.0913397772917157	-0.265476069306791	-0.47352886470722	-0.0736487027809254	-0.76864439727641	0.842259178667606	0.875913024492727	0.494485350941	-0.416964948382897	-0.228111578375262	0.316318587043923	-0.385132336194956	0.434813096705603
-0.857118124385798	-0.825101755259648	-0.514109101952566	0.466213443771929	0.371649523937483	-0.153161133702004	0.465623599256291	-0.24934255503607	-0.62471873002138	-0.748324854659157	-0.0121814165560218	-0.14860483502896	-0.285615295494655	-0.441382381383812	-0.109808362650585	-0.761779477247333	0.845850854016324	0.878479298341356	0.489649584214828	-0.411346747828973	-0.227814114246785	0.31191115119169	-0.382803720659824	0.434771514691844
-0.861410082313374	-0.821590843334799	-0.506695953560723	0.460524792674704	0.38345880095405	-0.130414734348439	0.468015422025755	-0.230996950645833	-0.609048896382178	-0.760828831184072	-0.144385354452545	-0.0051348326606756	-0.25371436164206	-0.540408089258889	-0.0306645681166176	-0.783445706784236	0.833306513202759	0.87021511598938	0.504821901513251	-0.428697532153657	-0.226520818030181	0.328488991789635	-0.388964261973434	0.437319411834856
-0.854714818006905	-0.829039321790492	-0.517808291283484	0.468020395880043	0.360914982098453	-0.170749761273514	0.462046287615348	-0.265279628527431	-0.624568033626537	-0.768431774213375	-0.122960346800405	-0.0289509786793346	-0.251718878267902	-0.516389098450685	-0.0394421463026058	-0.777310781357224	0.827140635376882	0.87617695041455	0.49276485023459	-0.410377949471722	-0.194400059416273	0.35649777812852	-0.367117916068201	0.472758138433717
-0.855467726798099	-0.821096950414437	-0.515952646274688	0.469589520989891	0.377075561725108	-0.147934904032609	0.469101575221787	-0.241554006664675	-0.632687436130598	-0.764399783705121	-0.0656698446700491	-0.0913397772917157	-0.265476069306791	-0.47352886470722	-0.0736487027809254	-0.76864439727641	0.842259178667606	0.875913024492727	0.494485350941	-0.416964948382897	-0.228111578375262	0.316318587043923	-0.385132336194956	0.434813096705603
-0.854018738181051	-0.830082449172124	-0.518739912016601	0.468426241886555	0.357919045607629	-0.175548325785322	0.460998088457888	-0.269656614707589	-0.602303681304801	-0.744093875374696	-0.0685342089586518	-0.0877169102434526	-0.285063145163713	-0.498886569054238	-0.083121193776783	-0.780385842782937	0.827844322250429	0.873475239332447	0.498592296380138	-0.418480599344649	-0.204752687473715	0.349413007890039	-0.375043079594693	0.461633176927122
-0.865256695276409	-0.82139781270985	-0.500126003133583	0.454223672383927	0.388305598003415	-0.117532971699616	0.467384023591178	-0.222829995792995	-0.650128576073428	-0.790202253364748	-0.154033490090909	0.00480257694647276	-0.222059659075321	-0.513938015483236	-0.00876213816420548	-0.767977377576183	0.835755197189813	0.877993294017593	0.490772612299216	-0.40984378462987	-0.207908823809041	0.337796851917038	-0.373149686564999	0.457629287386513
-0.863756813556996	-0.83037121933987	-0.50473010052591	0.455127630092228	0.370057629201391	-0.145904301212771	0.460600801539629	-0.250588055393723	-0.63690195944026	-0.771279711943211	-0.0883063187210833	-0.0668995160756277	-0.255392089956237	-0.485198774180239	-0.0575456324931329	-0.769813389017973	0.843593342313447	0.879371974366332	0.488336791020003	-0.408770475228387	-0.220436207311803	0.319812697617721	-0.37845343521806	0.443197037628339
-0.844502222088405	-0.817033719025317	-0.531006025437443	0.485390896747069	0.370489340528909	-0.171386150358759	0.472673388388199	-0.252514985501816	-0.593680956188761	-0.740265391038017	-0.0806801871147258	-0.0743669750977153	-0.286718881646344	-0.513202857411565	-0.0783934426900398	-0.784739660840249	0.824647044450609	0.867306338523599	0.509743943716915	-0.433077543114811	-0.216895277020585	0.345298406346667	-0.386252841400965	0.44851593389124
-0.850225126960836	-0.829945681812834	-0.523645618406538	0.472990525370964	0.352965584843551	-0.186799678435032	0.460776802468233	-0.277115053021793	-0.589722055476742	-0.743327432190938	-0.116341053637776	-0.0354288430936768	-0.276769327835581	-0.538210871901211	-0.056371116188384	-0.788871081596935	0.822477944141661	0.870835114137584	0.50273269370475	-0.422819410239905	-0.201115774480664	0.357985036024066	-0.375031801166768	0.465852676341052
-0.840278410239501	-0.819727756793268	-0.536454808161945	0.489222386495219	0.359437261982405	-0.191067482877479	0.469708731064673	-0.268770508840055	-0.571245941633995	-0.72004863897391	-0.0553702507926546	-0.101161202514524	-0.308765296776899	-0.512328330955769	-0.102405355085092	-0.788501308507478	0.817623000105273	0.865725706335436	0.511638256431022	-0.433882585692649	-0.206348435377055	0.36023548672801	-0.381696838699917	0.460364310835358
-0.850179302226773	-0.823559077895821	-0.523810477128995	0.475959459892537	0.365526042044618	-0.170717767526247	0.467009657779069	-0.259169880714879	-0.558249903037917	-0.709972928371206	-0.0503654468198058	-0.106174306012603	-0.31816052126777	-0.517824833995294	-0.109970827591513	-0.791486367358491	0.829178077587507	0.867631764220588	0.509275609816056	-0.433733563072821	-0.225548643513974	0.334077056017453	-0.39046370422117	0.438652476593806
-0.844502222088405	-0.817033719025317	-0.531006025437443	0.485390896747069	0.370489340528909	-0.171386150358759	0.472673388388199	-0.252514985501816	-0.593680956188761	-0.740265391038017	-0.0806801871147258	-0.0743669750977153	-0.286718881646344	-0.513202857411565	-0.0783934426900398	-0.784739660840249	0.824647044450609	0.867306338523599	0.509743943716915	-0.433077543114811	-0.216895277020585	0.345298406346667	-0.386252841400965	0.44851593389124
-0.865790572410544	-0.840339283576538	-0.502140929170681	0.448400096945631	0.353275728539668	-0.165068239001277	0.451214027977172	-0.274480326551364	-0.511786741573819	-0.660373097909583	0.029569169734937	-0.190107298930316	-0.366259494543148	-0.48967462226727	-0.174236340039169	-0.787021307276239	0.847027891399074	0.876657751303567	0.492383056043754	-0.415642227407746	-0.235567294213274	0.304929123591907	-0.387978037420231	0.425928997105042
-0.86449882225201	-0.825136764305948	-0.502525335937684	0.455112076079576	0.380692439505761	-0.129866791414422	0.464779483268196	-0.234592083805126	-0.591628733009118	-0.742485935827314	-0.102512490421888	-0.0505765788962727	-0.280570694090724	-0.52847642480556	-0.0648678909505302	-0.787403487551094	0.835129903848947	0.879745714694224	0.487066558439478	-0.404622747913765	-0.200877673428377	0.342862311946424	-0.367882574917668	0.465234266718706
-0.858482742998287	-0.836195010513262	-0.512487088200508	0.459903625384262	0.351780769192268	-0.177281755111534	0.455162283270224	-0.277776487272004	-0.587654198118798	-0.74021673652719	-0.105655691331216	-0.0470462089774706	-0.281946600227458	-0.533234689546354	-0.0641799333027338	-0.788874094321836	0.827613258982359	0.874277976889119	0.496920125192166	-0.41613506101799	-0.201667239102835	0.351591474196631	-0.372711473632031	0.464972237612081
-0.852550209645479	-0.823957921680808	-0.520572257294565	0.472772086696636	0.367905552374916	-0.164428677598915	0.466713647422875	-0.25543994751126	-0.588799597021774	-0.735020138878013	-0.0701812967418104	-0.0856222411951212	-0.293213664546723	-0.509850538482694	-0.0868734542611183	-0.785087036649402	0.83150211677399	0.869644207668584	0.505861343443601	-0.429609642910305	-0.22444648386586	0.332094833337746	-0.388372173734456	0.439756357052196
-0.860730961751155	-0.832948257254676	-0.509460237988947	0.458522292657412	0.361231265291702	-0.162057634183062	0.458428978777365	-0.263960868117772	-0.564970500907916	-0.715570494326597	-0.0549881750813894	-0.10139105727775	-0.312707137720379	-0.516396254345528	-0.104779563420481	-0.790269848207057	0.834506537062864	0.874814300600443	0.496779521124411	-0.417781265251586	-0.215152229126144	0.334720307773713	-0.379552544975787	0.449844958031611
-0.859912529191441	-0.827631372584691	-0.510254891759873	0.461517157624461	0.370412213383933	-0.150940227864435	0.463276508567616	-0.250729458993035	-0.602242453727851	-0.743818298408096	-0.06724541380101	-0.0891089369228957	-0.285505864871462	-0.498070043275761	-0.0839662148639969	-0.78023632192007	0.838914516402116	0.878174308028843	0.490644613545652	-0.410557050546581	-0.214204166196998	0.329849052097295	-0.376311160765461	0.450503295062817
-0.851283431506545	-0.827274797440138	-0.522408555829015	0.473052815498218	0.359750956694062	-0.17680920895726	0.463550025071243	-0.267359833598015	-0.567712476073352	-0.724002440204347	-0.0919281217487579	-0.0614374529990459	-0.299004448955996	-0.53859141932982	-0.0800202577680489	-0.793706957881374	0.82313390734558	0.865917597023394	0.512061735988698	-0.435907964800222	-0.21783825902758	0.346399502296899	-0.387771229280198	0.447531362994422
-0.852550209645479	-0.823957921680808	-0.520572257294565	0.472772086696636	0.367905552374916	-0.164428677598915	0.466713647422875	-0.25543994751126	-0.588799597021774	-0.735020138878013	-0.0701812967418104	-0.0856222411951212	-0.293213664546723	-0.509850538482694	-0.0868734542611183	-0.785087036649402	0.83150211677399	0.869644207668584	0.505861343443601	-0.429609642910305	-0.22444648386586	0.332094833337746	-0.388372173734456	0.439756357052196
-0.86575102973605	-0.822459618758223	-0.49962086156133	0.453327535695671	0.386984569580347	-0.118755301404201	0.466514228424298	-0.224754567251527	-0.64594702434161	-0.774676833391174	-0.0728281262704369	-0.0837602774584258	-0.253921448153756	-0.467605039335002	-0.0639568563112892	-0.764140440621414	0.847722621862416	0.875395568791024	0.494123907025474	-0.418405953058071	-0.240587220236323	0.300370236792449	-0.391311216787384	0.420144897953836
-0.861604749667911	-0.825783105791991	-0.5073528807519	0.459501800469806	0.375998147871272	-0.140791180973321	0.464685366760319	-0.242176166232015	-0.609882042771287	-0.751175086580623	-0.0789359019637796	-0.0766146173932036	-0.276783211869085	-0.500096775536593	-0.0737011850251277	-0.779022909907712	0.840435604512674	0.87625992033403	0.494086826334218	-0.415811071139913	-0.223298275042647	0.321926667839763	-0.38250067048108	0.440350273399429
-0.849823308829784	-0.820762367150732	-0.524093723453268	0.477401934693239	0.370433451899218	-0.164632547736412	0.469535858170862	-0.252069079400759	-0.567340969416475	-0.732281494254858	-0.148821905399679	0.000883017526280419	-0.277760427310059	-0.572140599780493	-0.0420059971754375	-0.796128311720406	0.824263335823632	0.86704506940426	0.510174972419334	-0.433575022307443	-0.21686035301354	0.345764506404634	-0.386427711142931	0.448570975024253
-0.855083237046715	-0.813453178918688	-0.51461565362766	0.471284311917016	0.390521748409122	-0.129065855558354	0.475027531969602	-0.221296271948046	-0.617798179634268	-0.758570657806047	-0.090271573203193	-0.0644679465294698	-0.267794126592507	-0.501426821338018	-0.0634658752555189	-0.777391459887759	0.837529348237378	0.874957975642734	0.496528982995529	-0.418327829021946	-0.221146589380963	0.327015879267559	-0.382501030498856	0.442993643696174
-0.845969724215179	-0.821671546683211	-0.529320697479589	0.481862944359071	0.363504484970473	-0.178778403402382	0.468499689058023	-0.262507368411176	-0.567371504255621	-0.720680775352151	-0.0738943945210216	-0.0810129945722317	-0.305273827013814	-0.527311138159165	-0.0918608153911193	-0.792007776199709	0.827908085135597	0.86282943411823	0.516815417495916	-0.444139018510083	-0.236862404215675	0.327371372857138	-0.399602185342127	0.425879088810229
-0.854839049304654	-0.804980647443682	-0.511633836404771	0.471495975203199	0.404948395336085	-0.107185118342344	0.480644872909241	-0.198809835056218	-0.588834882797531	-0.731259934469006	-0.0496908917684599	-0.107746084403931	-0.299473038544547	-0.4959599157005	-0.0998852434780735	-0.782178793015979	0.849135903007333	0.873633392918032	0.496165913588678	-0.421949722498531	-0.248309390544507	0.292713498696527	-0.39614600130765	0.411106016315989
-0.861408311129698	-0.825366854039878	-0.50758241329911	0.459888640641231	0.376529775328397	-0.140327652661225	0.465048227736827	-0.2414181190203	-0.609206116377394	-0.751236271714559	-0.0819617125579916	-0.0733211045013324	-0.276244558051178	-0.502579392010604	-0.0719966636409932	-0.779607535200606	0.843007162452807	0.875264260138858	0.495433540679381	-0.418563332085879	-0.231557177789958	0.312954200800827	-0.387312637418273	0.430873492428574
-0.855083237046715	-0.813453178918688	-0.51461565362766	0.471284311917016	0.390521748409122	-0.129065855558354	0.475027531969602	-0.221296271948046	-0.617798179634268	-0.758570657806047	-0.090271573203193	-0.0644679465294698	-0.267794126592507	-0.501426821338018	-0.0634658752555189	-0.777391459887759	0.837529348237378	0.874957975642734	0.496528982995529	-0.418327829021946	-0.221146589380963	0.327015879267559	-0.382501030498856	0.442993643696174
-0.863439032530548	-0.837571581112229	-0.505595831166033	0.452872816815485	0.355685319847975	-0.165392022702454	0.453961752696557	-0.271465400571928	-0.533326732084678	-0.690123082816924	-0.0388570564606283	-0.117741245137451	-0.336182266863795	-0.526332305140682	-0.125403892296107	-0.79617696837061	0.84095170168703	0.877999518347146	0.490962000986521	-0.411605797213936	-0.219084959175979	0.324089494391155	-0.378945988552805	0.444957118153328
-0.866662895725236	-0.825385961498247	-0.498946421117525	0.451546006479539	0.382788791861044	-0.123561008476688	0.464172156029279	-0.230967860511473	-0.568555551493909	-0.725993083059109	-0.100467877142297	-0.0521610557069585	-0.295502511965537	-0.543310792393161	-0.0741241156284434	-0.794144206264109	0.833621225105247	0.875921298805605	0.494616644215152	-0.414543453290676	-0.209780993067232	0.339262168128837	-0.375834668561529	0.455778034475828
-0.853842215886952	-0.828497603739651	-0.518989490975094	0.4693536137063	0.360806813587499	-0.172059660520974	0.462526194014386	-0.265545118914526	-0.598215951285514	-0.74541545205754	-0.0924390483639993	-0.0617042765925792	-0.279882649025952	-0.517431373410323	-0.0691487201890367	-0.78443254752872	0.827967413834465	0.870388941529644	0.504487311148698	-0.426656199729205	-0.214663641620557	0.34291031900168	-0.382759017149273	0.4508163661369
-0.882722449939977	-0.839131203690674	-0.473865805805539	0.421600659594759	0.375977473620068	-0.107299501591662	0.449422249948101	-0.237012884330085	-0.577575265779335	-0.724753259486627	-0.0568337134768146	-0.0997569503534538	-0.304411751259457	-0.508895006630309	-0.0993017653331303	-0.786809594990016	0.857290549052609	0.88673469544799	0.473088227320314	-0.392100201348305	-0.226134482282066	0.297586677806435	-0.374469710712403	0.43507550909188
-0.848477931676002	-0.818128795614706	-0.525675449715771	0.479970030922386	0.373671274730369	-0.16199095574832	0.471828515140178	-0.24746622603267	-0.613229997545198	-0.751735051106722	-0.0691355870164186	-0.0872860509159923	-0.277674065754481	-0.491067879395954	-0.0787553219239762	-0.776592389819116	0.839075840334522	0.865582861054279	0.510424737770972	-0.438883989842166	-0.25126064978555	0.303081350570451	-0.404051723543659	0.408583939516035
-0.864842294352905	-0.829678697052319	-0.502920342089008	0.453679481618034	0.372707062070981	-0.140657966972666	0.461072122420238	-0.24647064091814	-0.581655862381146	-0.726660167349433	-0.0517976080124915	-0.105296981566344	-0.303387028032696	-0.502569564997046	-0.101076416656207	-0.784802718302307	0.840647423135921	0.87618001141883	0.494208626884634	-0.416049348432711	-0.223980828456088	0.321196297072928	-0.382903402395596	0.439572478244013
-0.862690543979245	-0.82053163288585	-0.504250129288948	0.45856536515348	0.386879332982068	-0.123511581592944	0.468565664566738	-0.225543958702954	-0.611071020556949	-0.758655977409859	-0.119689615157064	-0.0322697947707447	-0.261880280890103	-0.524671659125137	-0.0465689007623652	-0.782009640209243	0.847733428299687	0.874212397049172	0.495847935221111	-0.420911185118888	-0.243976907017504	0.297829882968923	-0.393807231152961	0.416259477167941
-0.882722449939977	-0.839131203690674	-0.473865805805539	0.421600659594759	0.375977473620068	-0.107299501591662	0.449422249948101	-0.237012884330085	-0.577575265779335	-0.724753259486627	-0.0568337134768146	-0.0997569503534538	-0.304411751259457	-0.508895006630309	-0.0993017653331303	-0.786809594990016	0.857290549052609	0.88673469544799	0.473088227320314	-0.392100201348305	-0.226134482282066	0.297586677806435	-0.374469710712403	0.43507550909188
-0.851865178500232	-0.81846467885381	-0.520854944385893	0.475295448633904	0.377416062226313	-0.152351517051666	0.47148087154677	-0.241534049354771	-0.57878124549748	-0.729138676381379	-0.0764679067744611	-0.0785507403025703	-0.297453991533324	-0.521087571365765	-0.0863118606696511	-0.788952208564296	0.82562968272461	0.868701992114868	0.507339729153615	-0.429988394891704	-0.214768081941454	0.345581463840956	-0.384089295590765	0.450822078355559
-0.872467743823441	-0.829128906931939	-0.489881917440941	0.441254015898653	0.382700512787664	-0.114610853653182	0.460003668112307	-0.229739351231438	-0.644871452770448	-0.781546027635767	-0.118291344889642	-0.0343521703035566	-0.239453573842295	-0.497559041208434	-0.0348504328051259	-0.769082285781401	0.853933764545302	0.882087235497956	0.481907603790824	-0.403277075606078	-0.233377480588467	0.29729159691672	-0.382139312392192	0.427527046739455
-0.865192046592582	-0.851919902707024	-0.500767950317456	0.441569507955851	0.328343601069111	-0.195795289733735	0.438304436338384	-0.309066715025659	-0.525535729719767	-0.675880372115059	0.00376347155239093	-0.16314565722847	-0.352285514542014	-0.500646459813247	-0.154303157399749	-0.789944272434884	0.845660883477402	0.879318440521525	0.488234241589018	-0.409293348882349	-0.224900861471569	0.3141460444178	-0.380682636831258	0.438033916497141
-0.839807874135224	-0.816127482461844	-0.537036201979582	0.491324333268701	0.365853128234149	-0.183336789049646	0.473113262306604	-0.259600558867754	-0.588857924167704	-0.736708617705773	-0.0795252094774962	-0.0755008749884436	-0.290156559213047	-0.515930041582682	-0.0808374328856465	-0.786166852302281	0.816643181861739	0.861404890967779	0.519266634915578	-0.444269947793573	-0.217416798406847	0.353974435595417	-0.390771274571144	0.44818243296184
-0.870148686260953	-0.839033906262273	-0.495612157462403	0.44278916724911	0.361454261836327	-0.14797503118193	0.452258273252293	-0.261887608278421	-0.574275242065094	-0.726299330503242	-0.0782923347837967	-0.076446164748711	-0.29962841429753	-0.525411925032331	-0.0866766602220959	-0.790497847553287	0.841079009540169	0.880303822969076	0.486621379152396	-0.405637292472821	-0.212192070029964	0.328377099150516	-0.373472544148184	0.452478387792166
-0.869271077194403	-0.826183588982366	-0.494655124033817	0.447057359624496	0.384360046808586	-0.117221432123269	0.4629829356768	-0.227984699862663	-0.603004134495879	-0.755484454940136	-0.136098012495849	-0.0141066718178566	-0.260869208983357	-0.540167252519473	-0.0384426464826468	-0.785339504745838	0.841571895900581	0.87885724806132	0.48937045994957	-0.409582808378075	-0.217757011285867	0.324170589607805	-0.377552045058267	0.446354107613158
-0.859968109819737	-0.823278808033445	-0.509429895390311	0.462492020887406	0.378625440789735	-0.139436952189509	0.466905090795626	-0.23853475008995	-0.5846693326623	-0.73358026556446	-0.0783338144002055	-0.0766853935112224	-0.293179583084756	-0.518145455953594	-0.0830695288230446	-0.787353960273948	0.844687884932279	0.873488629050181	0.49780740426895	-0.422573938464761	-0.24007115253642	0.304656135829503	-0.39270769342591	0.421051286439145
-0.839807874135224	-0.816127482461844	-0.537036201979582	0.491324333268701	0.365853128234149	-0.183336789049646	0.473113262306604	-0.259600558867754	-0.588857924167704	-0.736708617705773	-0.0795252094774962	-0.0755008749884436	-0.290156559213047	-0.515930041582682	-0.0808374328856465	-0.786166852302281	0.816643181861739	0.861404890967779	0.519266634915578	-0.444269947793573	-0.217416798406847	0.353974435595417	-0.390771274571144	0.44818243296184
-0.844615632484587	-0.824863988360569	-0.530943179776556	0.481929573919834	0.355305373997447	-0.190979754899433	0.465207462564809	-0.274324076942839	-0.609141553971219	-0.74768811542308	-0.0623790579270915	-0.0945066699916876	-0.282473224488922	-0.48961539695651	-0.0845560877611985	-0.777135620061099	0.829061468018866	0.86929945640343	0.506470143686669	-0.429739430036502	-0.220323814227118	0.337823448464407	-0.386540227984428	0.444494544187164
-0.861442753282322	-0.82728714003826	-0.507868640357721	0.459386816177684	0.372986560410093	-0.145221914434514	0.463451706495484	-0.246676696121738	-0.591490743598628	-0.742093208959735	-0.100675407531321	-0.0525752955856156	-0.281305364111033	-0.527441438035157	-0.0661253057658073	-0.787308589899149	0.835673121298354	0.874689489785131	0.497035825854583	-0.418477363174999	-0.218032937512242	0.331390555060139	-0.38113930979411	0.446585585628837
-0.842627225017811	-0.817521801414925	-0.533502414402848	0.487489567969923	0.367014442198986	-0.17835353946892	0.472096116898393	-0.257720274668741	-0.573539604332665	-0.730437788134984	-0.106342521609013	-0.0459019861138876	-0.290388141851811	-0.543492951127066	-0.0685622028625492	-0.793131472199741	0.823577196618034	0.86340839865908	0.516257108328251	-0.441966645925095	-0.226247715144485	0.34005389800601	-0.393942266029832	0.438106191664978
-0.861341846308501	-0.825240841889215	-0.507662628128551	0.460015967656869	0.376681927730694	-0.140209418782199	0.465158649368372	-0.241202785188764	-0.659217896530361	-0.791693664135853	-0.121498482559569	-0.03098364637877	-0.228017498730561	-0.487660897487044	-0.0270877499741532	-0.763119258094353	0.839584166340664	0.875100645661922	0.496154065320075	-0.418444892379153	-0.225014763462049	0.321827320782828	-0.384305148533608	0.438519247875632
-0.845282032436035	-0.803798006775008	-0.526999016487506	0.486806378514772	0.395819560712079	-0.13440645548067	0.483182017018199	-0.214451309585533	-0.553855921083871	-0.711338814459184	-0.07500508530254	-0.0793838745516377	-0.312972515319272	-0.537128817228194	-0.0956461883249927	-0.795832665448535	0.830979250362883	0.857654398494504	0.522895413513512	-0.454305720071173	-0.257183837714886	0.307903963556506	-0.412636599224788	0.402054375284951
-0.845969456005753	-0.823212222314026	-0.529326273527063	0.481195729172067	0.360478880555315	-0.182699586229988	0.467019747430346	-0.266848776023652	-0.592449823353003	-0.741043463445769	-0.0902605667334923	-0.0639342421036481	-0.284298922255232	-0.5202317433622	-0.0726080864030589	-0.786112510842831	0.818239790085517	0.864905444817631	0.513285975583691	-0.436320378691412	-0.210260780509729	0.357001078805151	-0.384438431754377	0.456062505580959
-0.844607524309342	-0.822982565663432	-0.531043857241983	0.482865247569294	0.359044640348995	-0.186247757310766	0.467088131629852	-0.269013076189306	-0.599622314479992	-0.738414002422876	-0.0480020143189843	-0.109808975678987	-0.293011193543068	-0.486865276284574	-0.0970926532994736	-0.778281402708232	0.826760134064365	0.869282774007575	0.506390108230336	-0.428974553386272	-0.215439428658154	0.343815546949121	-0.384007753574908	0.450025756751616
-0.861341846308501	-0.825240841889215	-0.507662628128551	0.460015967656869	0.376681927730694	-0.140209418782199	0.465158649368372	-0.241202785188764	-0.659217896530361	-0.791693664135853	-0.121498482559569	-0.03098364637877	-0.228017498730561	-0.487660897487044	-0.0270877499741532	-0.763119258094353	0.839584166340664	0.875100645661922	0.496154065320075	-0.418444892379153	-0.225014763462049	0.321827320782828	-0.384305148533608	0.438519247875632
-0.841300051188144	-0.817402926973547	-0.535194092873426	0.489092036823522	0.365427030479128	-0.182076200336708	0.472078555564966	-0.260113182301388	-0.594631703924017	-0.731292277180615	-0.0293840120533656	-0.129698092687288	-0.301487671476989	-0.477350810892779	-0.110489544565424	-0.776684983776481	0.828414364449616	0.872345025182606	0.500889967379968	-0.421789918411019	-0.209579207291926	0.345686770627906	-0.378545444703381	0.456359922269167
-0.856592032619491	-0.830181560163228	-0.515241180840377	0.465133085579414	0.361182116661163	-0.167859631078409	0.461018249316023	-0.264645856430725	-0.578531781251272	-0.72966801389315	-0.0805176025122882	-0.0741515022768228	-0.296274641545898	-0.523883776000218	-0.0837783676811684	-0.789469622071465	0.833269341176497	0.8701115434934	0.504994671466171	-0.428930736064034	-0.226750150273058	0.328373189258346	-0.389158651009667	0.437064571097755
-0.853744788421228	-0.826497205668478	-0.519068938465254	0.470290967563728	0.364581735339123	-0.167249559252188	0.464410241816959	-0.260116709657695	-0.565095294007313	-0.713172567749187	-0.041884645244642	-0.115517832210056	-0.316549438055053	-0.507314173435565	-0.113018301247241	-0.788230772999471	0.835214854734744	0.872784150856201	0.500399368888334	-0.423047726629189	-0.222843703646933	0.328716417154211	-0.385104933726808	0.441293523183978
-0.856469078394229	-0.820145531654871	-0.514229283867998	0.468326353542937	0.380087977899812	-0.142301429026935	0.469788508599959	-0.236906554108398	-0.611213765600588	-0.751760406629919	-0.0770458368447797	-0.0786884404806391	-0.276511992663218	-0.497851081374813	-0.0744303773058437	-0.778323910104733	0.837573256835766	0.874455172685167	0.497405516761471	-0.419570083627956	-0.222759721684716	0.325871168271152	-0.383717755473241	0.441200895230307
-0.863324634525548	-0.818642088820604	-0.502523393472128	0.457601347678732	0.390966929767426	-0.116444929712605	0.469762044470855	-0.219128067984714	-0.631750740983782	-0.76247734922055	-0.0587552767454804	-0.0987841451891413	-0.268196060569149	-0.469533477959224	-0.0783763562929922	-0.767979584285386	0.84890559173541	0.878448075886674	0.489095053321148	-0.411635561345353	-0.234081498783893	0.303533742763596	-0.385741172921573	0.42739103739746
-0.858995126679726	-0.816269764927925	-0.509087514272858	0.464875706097568	0.39014550507955	-0.124060917554782	0.472342292267419	-0.221222515416135	-0.616624331302907	-0.758586660233221	-0.0951810198200137	-0.0591105634709532	-0.266919863336639	-0.505446404767781	-0.0607034751374091	-0.778291709144381	0.843598696202997	0.875148147360098	0.495510744017659	-0.418879379750481	-0.233095055044333	0.311109738587928	-0.388129615119455	0.429082011567246
-0.858687087191091	-0.830392292755375	-0.512294585291198	0.462283705691955	0.363534886320879	-0.161888653649498	0.460838503836655	-0.260950175387319	-0.589867494944849	-0.738847927697064	-0.0879021024398096	-0.0664329576311216	-0.286730105936914	-0.520588529113034	-0.075050624405426	-0.786713247396999	0.836745948453914	0.875567864069721	0.495449901202861	-0.416585655332226	-0.217626067302922	0.330333544786735	-0.380219169165858	0.446945961806077
-0.856469078394229	-0.820145531654871	-0.514229283867998	0.468326353542937	0.380087977899812	-0.142301429026935	0.469788508599959	-0.236906554108398	-0.611213765600588	-0.751760406629919	-0.0770458368447797	-0.0786884404806391	-0.276511992663218	-0.497851081374813	-0.0744303773058437	-0.778323910104733	0.837573256835766	0.874455172685167	0.497405516761471	-0.419570083627956	-0.222759721684716	0.325871168271152	-0.383717755473241	0.441200895230307
-0.852975608324325	-0.814130037767965	-0.518185139574342	0.474457101491388	0.386760006194855	-0.137524634228684	0.474817515235362	-0.227350304035837	-0.650684866080857	-0.776938858949283	-0.0677526221813442	-0.0892819154801251	-0.252050551592736	-0.460220660647338	-0.0653036445744142	-0.761357851920174	0.843298924995929	0.875175573750821	0.495523651919429	-0.418792853450719	-0.232408885654013	0.311979557568027	-0.387786442383446	0.429885495692972
-0.855559499018034	-0.820263636689006	-0.515653351203359	0.469637916945242	0.378737920568406	-0.145473703771747	0.469775528146904	-0.239062363892735	-0.584354814669682	-0.739023863052207	-0.112745808592002	-0.0392158683306624	-0.281431825459488	-0.539850882891718	-0.060621597864325	-0.790326422948763	0.827895898810356	0.869390942180891	0.506270635286189	-0.429125180975727	-0.217556465632814	0.341067963359858	-0.385036783565307	0.447627245835035
-0.858139530879258	-0.825045085859435	-0.51257343313896	0.46478049238535	0.373054506794484	-0.149810481901494	0.465614479907037	-0.2471165751639	-0.616501874613208	-0.763024891877031	-0.123842909931839	-0.0278351452476154	-0.256767648214412	-0.523058375247149	-0.0418227462752697	-0.780293131964813	0.828668403022496	0.873294546048333	0.49909067647523	-0.419377472373118	-0.207156674953956	0.346922649241518	-0.376498325406693	0.458978500036295
-0.840448919850315	-0.829573077984242	-0.534965873836798	0.483259730220236	0.33958435121824	-0.215184450828081	0.459267759000598	-0.296518313046334	-0.555463271730006	-0.699217981504203	-0.00643234467133923	-0.153242384699854	-0.332087388175313	-0.488408085858688	-0.138236655102309	-0.784276383291053	0.818221961152359	0.866609096507809	0.510078492937333	-0.431875757019136	-0.204923331435556	0.360473023586183	-0.380269310730454	0.461899137773591
-0.853604200964161	-0.823964097904506	-0.519085740429268	0.471376535818085	0.369276037887282	-0.161178224358558	0.466712637164168	-0.25330844454622	-0.608142300288432	-0.752764521477446	-0.0953094648397767	-0.058802443436044	-0.272474718815057	-0.511920354634826	-0.0637149467747859	-0.781321966921441	0.834469883503499	0.870329553796263	0.50454220336904	-0.42867026259313	-0.228595372390327	0.325628246663312	-0.389896289727973	0.434911347586709
-0.852168668318931	-0.823167372133629	-0.521040950007926	0.473542447626866	0.368920352915205	-0.163576031607741	0.467420866189256	-0.254007007894723	-0.628224697567487	-0.761036603200141	-0.0638926942565004	-0.0931962188446446	-0.269108925294129	-0.475870812431058	-0.0764779413856658	-0.770166501361277	0.836995579817928	0.87348584290799	0.499104350536315	-0.421778454287243	-0.224465421967522	0.325420729573359	-0.385350669431766	0.439349951561481
-0.854072556507378	-0.820326633382109	-0.517909776243583	0.471757261184404	0.376749050652531	-0.150301000364707	0.469826675472382	-0.242235250565733	-0.611278993193109	-0.750960284429781	-0.0722878213476373	-0.0838401021224715	-0.277983173602281	-0.494654775088128	-0.0774578936552386	-0.777710884658973	0.8388783991512	0.873815247239913	0.498386742986288	-0.421367779028835	-0.227390279776919	0.32106772475864	-0.386519055623568	0.435927411356448
-0.840448919850315	-0.829573077984242	-0.534965873836798	0.483259730220236	0.33958435121824	-0.215184450828081	0.459267759000598	-0.296518313046334	-0.555463271730006	-0.699217981504203	-0.00643234467133923	-0.153242384699854	-0.332087388175313	-0.488408085858688	-0.138236655102309	-0.784276383291053	0.818221961152359	0.866609096507809	0.510078492937333	-0.431875757019136	-0.204923331435556	0.360473023586183	-0.380269310730454	0.461899137773591
-0.876671432007702	-0.828792665844479	-0.481948040774911	0.433570535797537	0.387901846301755	-0.0998554905028228	0.458904266516352	-0.220560838097435	-0.547845216791481	-0.713537032168692	-0.114477657092905	-0.0361759894459435	-0.302575055630989	-0.565458987075213	-0.0716324810510813	-0.800421378409772	0.846582541569492	0.876889169272845	0.492121014038852	-0.415106241949318	-0.234000918906274	0.306628116924723	-0.387064003324879	0.427748347602122
-0.869141036096639	-0.832409148196957	-0.496428181440079	0.446325126514445	0.372823078367971	-0.134029568159151	0.458180112151865	-0.245414934277285	-0.487089475931257	-0.662472792375308	-0.0692488625555389	-0.0829960991694892	-0.351768443943276	-0.574620301182168	-0.120148519854779	-0.809709445972671	0.828462389111353	0.874781219243955	0.496072006355297	-0.415189312128323	-0.201960472411177	0.350393950668946	-0.372481591224008	0.464601580126943
-0.850394172713082	-0.835219087062569	-0.522714839899584	0.469665036738194	0.342406641387463	-0.199485705038129	0.455159686467531	-0.291840923164245	-0.546328565246072	-0.703313804995079	-0.0599210834480322	-0.095467178547275	-0.322247424220801	-0.53219447595738	-0.107820665638593	-0.79598567790764	0.819334713092481	0.867764260785564	0.508089389381359	-0.429406743611552	-0.203785184901988	0.359933675889583	-0.378796827284795	0.463098133459252
-0.83936884156767	-0.812558137881679	-0.537376492008059	0.493145011580257	0.372132924283183	-0.175527677065933	0.476335858849922	-0.250510915568842	-0.52138878489835	-0.686674276886383	-0.0662466094804577	-0.087707083128027	-0.334382402564658	-0.552239542507265	-0.111707279691977	-0.802670877344176	0.819998393620801	0.857387231141968	0.525578623803877	-0.454278914418061	-0.236184499654346	0.33679485373351	-0.403168577668479	0.426886337447564
-0.885470428286959	-0.852882369176534	-0.470954488985783	0.413060827747291	0.353086086836358	-0.13410048381929	0.436917051632325	-0.269930702957453	-0.629850931230055	-0.768516499783323	-0.100474209121608	-0.0535776185910474	-0.256175462894398	-0.498556922894214	-0.0523189882850689	-0.773794495607212	0.85042612121553	0.88834865278173	0.470568191491306	-0.386427187931434	-0.20664638703653	0.319370465847223	-0.36339559482815	0.457266475909059
-0.841507820966603	-0.818703296535001	-0.534956718013586	0.488312565436426	0.363173702958115	-0.184760322006605	0.470868648494196	-0.263341710612318	-0.551490569832216	-0.708104802525023	-0.0661891542389554	-0.0888587290144449	-0.317233604845798	-0.532944841576578	-0.102110537032567	-0.795438547525941	0.815713757619118	0.861171395636906	0.51956458958785	-0.444442508143741	-0.216104393579204	0.355894257505044	-0.390232205184798	0.449659518136687
-0.852584539474879	-0.829192376751063	-0.520660289628153	0.470593620628175	0.357731235042074	-0.177691894097963	0.461771832041735	-0.270096486854357	-0.606667167990449	-0.752686465074727	-0.101048633126237	-0.0525238757907146	-0.271452546383377	-0.516609590242124	-0.0604895244339047	-0.782318417971699	0.825232939577386	0.869146389298469	0.506490659409237	-0.428699129630648	-0.212540562500445	0.347513408582059	-0.382569442073175	0.45329255875639
-0.83936884156767	-0.812558137881679	-0.537376492008059	0.493145011580257	0.372132924283183	-0.175527677065933	0.476335858849922	-0.250510915568842	-0.52138878489835	-0.686674276886383	-0.0662466094804577	-0.087707083128027	-0.334382402564658	-0.552239542507265	-0.111707279691977	-0.802670877344176	0.819998393620801	0.857387231141968	0.525578623803877	-0.454278914418061	-0.236184499654346	0.33679485373351	-0.403168577668479	0.426886337447564
-0.851912377908426	-0.823673606148912	-0.521440024285358	0.473702958902098	0.367610654689934	-0.165670168128711	0.466960806853174	-0.255946238099361	-0.664811322063504	-0.794603466039352	-0.116105556090473	-0.0369085729871266	-0.225855024265575	-0.479647139467253	-0.0284091350796191	-0.760255320916355	0.83799277848867	0.869692392701154	0.505013149403974	-0.430536392725238	-0.237617015288429	0.314831168390325	-0.394699214829842	0.424434286670936
-0.866056428271845	-0.825924805260588	-0.500123914460833	0.452478926959897	0.381101197257852	-0.126938048870894	0.463887565193255	-0.233656350610767	-0.611736901618368	-0.755287416782587	-0.0955699261655711	-0.0585928092457202	-0.270025521633382	-0.509391362804858	-0.0622393981408792	-0.780082409540251	0.852561914776388	0.878839732079856	0.487446428111064	-0.410662036054064	-0.240160768039502	0.294293997943998	-0.388083700895836	0.420048050610574
-0.847779912418264	-0.824385704771567	-0.526998441200456	0.478546249743486	0.360657428879871	-0.180171579861304	0.466060585633901	-0.266426093885367	-0.588223766692734	-0.73641818525341	-0.0803983333678448	-0.0745378297137946	-0.290269148573113	-0.516949682338933	-0.0804949048047489	-0.786463719009533	0.82548675585685	0.869179766687431	0.50645785968388	-0.428721669597372	-0.212991358472877	0.346921706133219	-0.382785508729293	0.452784957778802
-0.840008094898335	-0.806054542740279	-0.535480496004497	0.493997739915386	0.385147935718112	-0.156725504037901	0.481824165421387	-0.231187149907316	-0.580802659968911	-0.737790392754254	-0.12096514291804	-0.0301258314653291	-0.280570989264825	-0.547206906032605	-0.0563556517230081	-0.791794927451648	0.819122673259476	0.857026092322834	0.526172581196177	-0.454863558947901	-0.235412794272169	0.338337281870418	-0.403040030356223	0.427786931037599
-0.854122269175234	-0.816267347225394	-0.516960554689372	0.472458180523416	0.384291345920051	-0.139532032813452	0.473065952053798	-0.230927122300142	-0.608444936482895	-0.754009836043781	-0.101634298882469	-0.0519237726799717	-0.270088657062169	-0.515651509356365	-0.0594633323856524	-0.781750611585239	0.831175424110318	0.873219366839324	0.499534655564933	-0.420663940499287	-0.212888490522965	0.340245699587833	-0.37963143367927	0.452567663318443
-0.857362175537018	-0.837593213987049	-0.513803665971741	0.460468537436923	0.347396604358008	-0.18424265991116	0.453601150268023	-0.284089733884075	-0.591068033154531	-0.735863706501321	-0.0661034033812923	-0.0900887258836731	-0.293060369924703	-0.505501575170407	-0.0886842078660815	-0.783829898969223	0.831959343587919	0.874005363605043	0.498125545129504	-0.41892965846864	-0.21215054337961	0.339775430340158	-0.378621887639179	0.453320464331327
-0.856361542344836	-0.832721872088523	-0.515526909221146	0.464280643489453	0.355854382954222	-0.175034389902715	0.458535380340304	-0.272297188369971	-0.580169605843854	-0.728597886856623	-0.0679435325959567	-0.0878207199228565	-0.299339147591463	-0.51451479272593	-0.0913165118935811	-0.787512232372806	0.827480737341318	0.872874958833783	0.499717573801046	-0.419931706754352	-0.205847559347862	0.34916223000888	-0.376108536089968	0.460471099725031
-0.840008094898335	-0.806054542740279	-0.535480496004497	0.493997739915386	0.385147935718112	-0.156725504037901	0.481824165421387	-0.231187149907316	-0.580802659968911	-0.737790392754254	-0.12096514291804	-0.0301258314653291	-0.280570989264825	-0.547206906032605	-0.0563556517230081	-0.791794927451648	0.819122673259476	0.857026092322834	0.526172581196177	-0.454863558947901	-0.235412794272169	0.338337281870418	-0.403040030356223	0.427786931037599
-0.849875351635993	-0.809719745904872	-0.521752591851993	0.479558406017569	0.390897605795372	-0.135654513793826	0.478434190666983	-0.221460833206296	-0.584517820761057	-0.730698137127599	-0.0627833930561098	-0.0935141467915818	-0.29824009391097	-0.507986832953553	-0.0931038791689438	-0.785484292342232	0.836304545526138	0.870761271520953	0.503647412424685	-0.427995490008162	-0.231101955584187	0.321621406058318	-0.390771677183476	0.431956751191187
-0.841435657465133	-0.813292591820738	-0.534729454743979	0.490394570986833	0.373515694455703	-0.171126415168811	0.475823285377778	-0.248338773280378	-0.548389891058977	-0.705255610703345	-0.0625651346038322	-0.0926771876844287	-0.320207763975083	-0.532596939984523	-0.105453630399423	-0.795795159409202	0.812639463569349	0.856587110572877	0.526895171882257	-0.453987895348276	-0.223112402141703	0.354349415014465	-0.397082245410345	0.441842890933351
-0.845969177818412	-0.834555139171771	-0.527847272771565	0.47453718731103	0.33731164073374	-0.211097265787301	0.454951717288904	-0.299244182685636	-0.550750337746899	-0.697712124798219	-0.0150804775171736	-0.143852088579605	-0.332669432185554	-0.497978526149241	-0.134516268319871	-0.787398717198107	0.822606221103095	0.869756970957927	0.504909514930464	-0.4258361789242	-0.204831479515543	0.355520255969217	-0.377912078226267	0.461830055351038
-0.856080534636012	-0.831787658502753	-0.515935193531822	0.465074419679572	0.35733098028183	-0.173530285843653	0.459444097069049	-0.270231443231389	-0.597181355971423	-0.739373025992444	-0.062086315285442	-0.0945717588782727	-0.290385817687679	-0.498340331213555	-0.0890709952117943	-0.7812565465859	0.835721025061533	0.873767046686348	0.498676717887275	-0.420784533894017	-0.220943221460409	0.329385756638077	-0.383361877324447	0.443365312288197
-0.846633487458816	-0.821092401977816	-0.528436449557973	0.481297450892093	0.36553581559664	-0.175274718831752	0.469096463610225	-0.259516341508214	-0.588201515205222	-0.736454762094996	-0.080699169073561	-0.0742109221042895	-0.290183978951442	-0.517160167270591	-0.0803080585490077	-0.786503356038432	0.823258757984225	0.867665533709093	0.508966532201224	-0.431615873190416	-0.212786789232363	0.349636751946346	-0.383802878387896	0.453110487785222
-0.855022247391312	-0.819682918569236	-0.516355637537691	0.470537905947246	0.379140813161787	-0.145645874904661	0.47028895320102	-0.238538208013209	-0.598083483841939	-0.738080970119503	-0.0518309458437185	-0.105652945288018	-0.292891005316586	-0.490665116813057	-0.0952390041643245	-0.779425066390527	0.841681855109557	0.872223968081692	0.500436861841479	-0.42525811347515	-0.237730808213543	0.310178514136526	-0.392701562730749	0.424003388321971
-0.846736452516773	-0.808758811591225	-0.52630810877614	0.484276031943743	0.38875731433005	-0.142960838357134	0.479450849761877	-0.225100597475492	-0.545906477666021	-0.707775201207532	-0.0871230700751765	-0.0659516296282129	-0.313516663330972	-0.55005896288986	-0.0903533222530674	-0.799060386420887	0.830338796941661	0.863172113670978	0.515934218547935	-0.443692323877374	-0.240794460601466	0.321596418517642	-0.401208251118202	0.421252368479055
-0.856080534636012	-0.831787658502753	-0.515935193531822	0.465074419679572	0.35733098028183	-0.173530285843653	0.459444097069049	-0.270231443231389	-0.597181355971423	-0.739373025992444	-0.062086315285442	-0.0945717588782727	-0.290385817687679	-0.498340331213555	-0.0890709952117943	-0.7812565465859	0.835721025061533	0.873767046686348	0.498676717887275	-0.420784533894017	-0.220943221460409	0.329385756638077	-0.383361877324447	0.443365312288197
-0.83943625525355	-0.814200573454266	-0.537416793226843	0.492493634908518	0.369073961091415	-0.179536453257106	0.474859378872939	-0.254962380494842	-0.553437168283805	-0.702334081681632	-0.0284885649996326	-0.129563849099046	-0.327407679319459	-0.505829345093026	-0.125319087491468	-0.789217574364335	0.823519098223176	0.866719739594868	0.510688385629944	-0.434089156167989	-0.216240762349382	0.347037425083172	-0.386340300257404	0.449287710609453
-0.874587058265288	-0.843119026929826	-0.488794574530596	0.434513473698249	0.359037018713603	-0.144292790305572	0.447974091474799	-0.26437717807984	-0.615383798067902	-0.755303664805485	-0.0808974740480086	-0.074594646295526	-0.27249698094441	-0.497208754389235	-0.070420368728183	-0.777267568408189	0.84884969176212	0.883426747868936	0.480467215074075	-0.399507195829198	-0.218948639752849	0.313876759489728	-0.374146604864289	0.444204014457077
-0.853859656461893	-0.829006124559728	-0.518966962106595	0.469110461004119	0.359830154266069	-0.17330120667365	0.46203745104972	-0.266943610936382	-0.593425537532373	-0.742802548837536	-0.0967648247502362	-0.0568827625144621	-0.281447886545599	-0.523621360322028	-0.0680136362703043	-0.786375880660547	0.827240595533085	0.87241612228001	0.500577280555847	-0.421051577524904	-0.206764188482979	0.348870892594406	-0.376963457897077	0.459491719065287
-0.849895619019736	-0.832243939988768	-0.523798580050366	0.472063009189314	0.347832641050111	-0.193570282068998	0.458320986055557	-0.284353616508065	-0.606894004311633	-0.74734429874947	-0.0689798833986434	-0.0873309061040883	-0.281918782978704	-0.495756620701266	-0.0811738881519403	-0.778843856550046	0.829556082914667	0.873525556506831	0.498771776843028	-0.419171873776872	-0.20838963329469	0.345079645669645	-0.376986849611964	0.457582551241803
-0.857636604709864	-0.821521622692832	-0.512711625822774	0.466330806944451	0.378995759079707	-0.142216893597164	0.468570756086152	-0.238361819993732	-0.589590905490025	-0.737940971106676	-0.0837069378830888	-0.0709820791510651	-0.288311118246565	-0.518103752700898	-0.0778731010668785	-0.786380419638045	0.841286828920891	0.871980496193299	0.500891580188808	-0.425770459181873	-0.237642090614242	0.3107379237423	-0.392860857064738	0.42413916070219
-0.849297249474519	-0.810597384602719	-0.522911963675444	0.480333720569607	0.388614536782795	-0.139786788840574	0.477850705851824	-0.225016872806131	-0.606017676946671	-0.751083401816168	-0.0940246880646295	-0.0601547824914875	-0.274300706263806	-0.512691225317117	-0.0653212803975347	-0.781941805519521	0.827725402080452	0.865837480686288	0.512241060065104	-0.437503485887195	-0.227798695190768	0.334185740717639	-0.392938532687965	0.436192306842613
-0.845123704439996	-0.820595090830664	-0.530391086275428	0.483312079257929	0.36445001669888	-0.17860966382552	0.4694437315935	-0.261220090456535	-0.603896996785461	-0.733670953754083	-0.0101298162558661	-0.150469103979496	-0.300355561904828	-0.456151443194308	-0.118895644871138	-0.769358876790898	0.833905904343804	0.869902252149507	0.50528451931602	-0.429544610854135	-0.228687558783875	0.32624365710713	-0.390276150244825	0.434845431000266
-0.849895619019736	-0.832243939988768	-0.523798580050366	0.472063009189314	0.347832641050111	-0.193570282068998	0.458320986055557	-0.284353616508065	-0.606894004311633	-0.74734429874947	-0.0689798833986434	-0.0873309061040883	-0.281918782978704	-0.495756620701266	-0.0811738881519403	-0.778843856550046	0.829556082914667	0.873525556506831	0.498771776843028	-0.419171873776872	-0.20838963329469	0.345079645669645	-0.376986849611964	0.457582551241803
-0.872760852577015	-0.832954894916811	-0.490407833178182	0.440269003687213	0.376086028331443	-0.123762371586486	0.4570290711328	-0.23969185281401	-0.626982532183476	-0.768007164801797	-0.109487662359092	-0.0437113359222455	-0.254979713253128	-0.506393119963451	-0.0474782079725211	-0.775603754791237	0.849973048854435	0.880736328569675	0.485095310402747	-0.406349533573959	-0.229452403930487	0.305357754085056	-0.3815837738049	0.432451859580929
-0.854031327654241	-0.825622278231733	-0.518618594851183	0.470242045918664	0.36665268411392	-0.164118839219407	0.465219907945135	-0.257076908049797	-0.594506228953486	-0.742437405749134	-0.0900435060208149	-0.0642204323798249	-0.283066689352557	-0.518609561174799	-0.0720248370690692	-0.785426809303108	0.830285495218262	0.870210525826905	0.504911514214161	-0.4279082400257	-0.220179809225123	0.336470982940676	-0.38576850690653	0.44458441252444
-0.850741240551615	-0.824178528126572	-0.523077968002015	0.47501448786267	0.365077048428542	-0.170575319477079	0.466460006999046	-0.259757322568289	-0.578370844814259	-0.730466908008862	-0.0858417155716486	-0.0683662741128989	-0.294592974252671	-0.527406814406174	-0.0803764463924918	-0.790059573669484	0.826626931743795	0.866922928846215	0.510484755880301	-0.434682368144544	-0.222280095138381	0.339331661823916	-0.389336280679475	0.442437439036235
-0.86439639474253	-0.820626154215186	-0.501358492824025	0.455717511025921	0.388687883718215	-0.118263464675976	0.468129247024586	-0.222423228213873	-0.580405085968496	-0.732273614022318	-0.088101751563308	-0.0659666349909196	-0.292572070824005	-0.527420001276754	-0.0782055615399855	-0.789664885088172	0.847583369430947	0.876529025268395	0.492444273263962	-0.415935054816532	-0.237046345841582	0.303139988188298	-0.388756928023764	0.424191200292565
-0.85059437167615	-0.828065110149403	-0.523288634613685	0.473512865504219	0.357242424660913	-0.180922975668807	0.462716163442779	-0.271015305468629	-0.587525954132053	-0.727485012069944	-0.0349609555700286	-0.123554562168249	-0.304535729220052	-0.486569770144057	-0.109569893004539	-0.780112633612359	0.834732399878778	0.869383472742221	0.506018967533545	-0.43086203263218	-0.231905617655111	0.322952823848933	-0.392244723747021	0.43115808765579
-0.852618272230716	-0.8228366952684	-0.52037492731767	0.473056228793699	0.370141643623739	-0.161331477394337	0.467716993201759	-0.252167130392186	-0.580628302658226	-0.726773340201349	-0.0562245946316974	-0.10049560882062	-0.302695129241733	-0.506323815451557	-0.0986307346514775	-0.785781427815635	0.835112437175024	0.873411750788586	0.499312865613703	-0.421491776407607	-0.220733811000209	0.330273048543767	-0.383540581573414	0.443644091939367
-0.863373850690934	-0.82951363627307	-0.505206346909262	0.455934928574364	0.371201133915594	-0.144892810364575	0.461374588262001	-0.248972574025452	-0.499274828915912	-0.672603036582504	-0.0768117710457109	-0.0753258220951191	-0.342825665644461	-0.572352445725736	-0.111605442688088	-0.808255833520283	0.837711126158509	0.87216666673603	0.501221238300447	-0.425005274852556	-0.229862183825871	0.320778482174118	-0.389051303393043	0.433247781585685
-0.86439639474253	-0.820626154215186	-0.501358492824025	0.455717511025921	0.388687883718215	-0.118263464675976	0.468129247024586	-0.222423228213873	-0.580405085968496	-0.732273614022318	-0.088101751563308	-0.0659666349909196	-0.292572070824005	-0.527420001276754	-0.0782055615399855	-0.789664885088172	0.847583369430947	0.876529025268395	0.492444273263962	-0.415935054816532	-0.237046345841582	0.303139988188298	-0.388756928023764	0.424191200292565
-0.866000601619286	-0.834601643714738	-0.501723612095437	0.450497586887573	0.364799643833433	-0.149734123075717	0.456669312975722	-0.25786764365876	-0.663003363662359	-0.789265585092942	-0.0907743495806982	-0.0644572849286541	-0.235814741070062	-0.465171326393036	-0.0456572028187384	-0.758796872180534	0.8456715059169	0.881867552409281	0.483606326355996	-0.402852600772198	-0.217106454667354	0.3192805031482	-0.374623279551337	0.446614139075592
-0.846632289573701	-0.821513855399624	-0.528453493736754	0.481132415324002	0.364714779836498	-0.176355263614868	0.468702323904613	-0.260702353910208	-0.587238862066714	-0.726641412970618	-0.0317320039059037	-0.127012914740456	-0.305613960955495	-0.484470509064432	-0.111677402239451	-0.77961443046923	0.83188608173738	0.870828885215078	0.503844793896393	-0.42688328401281	-0.221709827102705	0.333518642127703	-0.386071713370277	0.442785224278561
-0.850924199852827	-0.827023429738655	-0.52288368643426	0.473601527413552	0.359757494038289	-0.177270560264021	0.463767265299149	-0.267390249169366	-0.599908628611167	-0.748856230110884	-0.106344088473484	-0.0465998483473542	-0.273948729231541	-0.524846932719917	-0.0594217577288244	-0.784995038957794	0.827656698731902	0.870336796445948	0.504556238739534	-0.426666550085705	-0.214150506821194	0.343615313550189	-0.382527397816267	0.451398155939845
-0.855099149561749	-0.82400114316043	-0.516938522338898	0.469340736314026	0.371145362471434	-0.156623042558115	0.46665599983607	-0.250371585471726	-0.614816515082515	-0.758466837761081	-0.10202940037665	-0.0516225442082982	-0.265759918863234	-0.511113696745522	-0.0568862801034518	-0.779533563210282	0.836813149632123	0.872743416254679	0.500368646805522	-0.423504671939948	-0.22630256224424	0.324377091076864	-0.386854950741245	0.437312714880029
-0.862345309861785	-0.829327076093196	-0.506771581813329	0.457504865868339	0.370267853201686	-0.147663491239292	0.4616286664619	-0.25053167171258	-0.577959171463334	-0.730454624498677	-0.0874729877778887	-0.0665821862035062	-0.294294488529399	-0.528730740534114	-0.0794552091457566	-0.790339440390586	0.840789948750497	0.874584893248149	0.496883148831761	-0.419868818245051	-0.229039869708019	0.317527106980792	-0.386683407191378	0.433910988034899
-0.85566011229146	-0.824339599381601	-0.516160811390377	0.468467129945631	0.371225401825347	-0.155747835134135	0.466343792396135	-0.250176224989523	-0.615232416930303	-0.746750936216841	-0.0357640539337497	-0.123252957628213	-0.286076183889108	-0.466327040303826	-0.098985622822647	-0.770468569461837	0.8392477464586	0.876483107708194	0.493759108965571	-0.414982450916037	-0.220128798694299	0.325551071261934	-0.380736758399524	0.443968274701109
-0.840237710576954	-0.812852083832088	-0.536268311519206	0.492000399044787	0.37274516094233	-0.173642283486901	0.476137746976763	-0.249555718249828	-0.59521373141802	-0.737993669320984	-0.0620029700894542	-0.0946170341683274	-0.291679559494198	-0.499728053388774	-0.0898267358214495	-0.781905273898144	0.827232976533199	0.866933682913001	0.510468065894889	-0.434837333390755	-0.223529621164936	0.337760745354519	-0.389966874910158	0.441011885300272
-0.855099149561749	-0.82400114316043	-0.516938522338898	0.469340736314026	0.371145362471434	-0.156623042558115	0.46665599983607	-0.250371585471726	-0.614816515082515	-0.758466837761081	-0.10202940037665	-0.0516225442082982	-0.265759918863234	-0.511113696745522	-0.0568862801034518	-0.779533563210282	0.836813149632123	0.872743416254679	0.500368646805522	-0.423504671939948	-0.22630256224424	0.324377091076864	-0.386854950741245	0.437312714880029
-0.869504698938198	-0.839622943532173	-0.496636902560715	0.443513182018794	0.359496205034591	-0.151534635676796	0.451765573697867	-0.264854792133612	-0.60248144539617	-0.753727284540128	-0.126469503444601	-0.0246569034343574	-0.264902921819309	-0.535000098402831	-0.0451143392300638	-0.785224650786144	0.840372189364323	0.878203227998745	0.49060205601415	-0.410929529730415	-0.217229787241799	0.326043263870518	-0.377837196443611	0.447052273012701
-0.849044373457052	-0.817712329448476	-0.524817805554449	0.479335608506036	0.375195308146827	-0.159162047005567	0.472185385417251	-0.245157863706229	-0.578874280877616	-0.734938603133552	-0.111157456438821	-0.0407985847763534	-0.285387902049944	-0.542720527425723	-0.0635560644872444	-0.791873674005125	0.824233302275607	0.866381564873664	0.511328285237337	-0.435184436169866	-0.218800882237433	0.344484551506348	-0.387935638130538	0.446418602064026
-0.846420437336392	-0.81142756500674	-0.527447425069391	0.484323708523999	0.383503452489822	-0.150943997118997	0.477413459047998	-0.233070001953653	-0.609481082669743	-0.751367744106615	-0.0816266523213919	-0.0736899685233921	-0.276173003527488	-0.502154798563873	-0.0721128228928298	-0.779472813896104	0.835844839380878	0.866081003279593	0.510687241326754	-0.438009871163645	-0.243577059822294	0.312962819796095	-0.400272306722312	0.417736665922483
-0.861943870433178	-0.829694665157836	-0.507430611988851	0.457980103949697	0.369064340424995	-0.14988227341067	0.461339813394974	-0.252369854619018	-0.547387906034271	-0.703063306794947	-0.0544753555283507	-0.101387612893164	-0.32332955601224	-0.527852802611898	-0.110951612849694	-0.794981126181339	0.839027186180542	0.877891993416424	0.491179547682282	-0.411330103883645	-0.215324072991528	0.328984351629807	-0.377123858512033	0.449268857681385
-0.85267276757486	-0.81331530223684	-0.518431015782359	0.475005499827214	0.387859479222617	-0.136332545487349	0.475461908171848	-0.225721138322318	-0.587139543374151	-0.73637632863972	-0.0845493302706526	-0.0700051102971793	-0.28957306048993	-0.520396497742771	-0.0781835173658399	-0.787242146739049	0.833156368225274	0.868379453794729	0.507779803258799	-0.432861332677045	-0.231600413246677	0.325065357603064	-0.392878670834546	0.431604834432381
-0.856779250235616	-0.829380345836351	-0.514957878966855	0.46521433500795	0.362994909727897	-0.165231045713073	0.461777858314289	-0.26200726528836	-0.596518668948244	-0.736631544381059	-0.0499062030285453	-0.107691617136737	-0.294472638817805	-0.490489131904838	-0.0970130025739375	-0.779653559358236	0.841617582984184	0.873980797725862	0.497731500572674	-0.421356179513119	-0.232505226828786	0.314038688248462	-0.388828520457645	0.42993619061643
-0.860043114692178	-0.842681653660602	-0.509568506308199	0.454178902030774	0.340640971292444	-0.188742117494609	0.448360210626799	-0.29309962139604	-0.572630386835476	-0.724804223323363	-0.0763359218388664	-0.0785207194423214	-0.301278235819912	-0.525283362330022	-0.0885022614227623	-0.790765613090249	0.828477128059516	0.876262228918448	0.492964588338296	-0.410966417038264	-0.197186902661183	0.353246576703892	-0.368638577324361	0.469705164823891
-0.861943870433178	-0.829694665157836	-0.507430611988851	0.457980103949697	0.369064340424995	-0.14988227341067	0.461339813394974	-0.252369854619018	-0.547387906034271	-0.703063306794947	-0.0544753555283507	-0.101387612893164	-0.32332955601224	-0.527852802611898	-0.110951612849694	-0.794981126181339	0.839027186180542	0.877891993416424	0.491179547682282	-0.411330103883645	-0.215324072991528	0.328984351629807	-0.377123858512033	0.449268857681385
-0.856191682304351	-0.832776906975988	-0.515751834892074	0.464464131365009	0.355514052561194	-0.175697130406344	0.458469905965516	-0.272803633891914	-0.56017081584079	-0.71303861426476	-0.0595774968925244	-0.0962884907401581	-0.314178910146044	-0.522751981318593	-0.103469184975995	-0.792254629363643	0.836740797611355	0.873632804245015	0.498868933011824	-0.421367427913904	-0.223491997757284	0.326401404668525	-0.384748544790115	0.440454487954149
-0.87170815065651	-0.831095540524857	-0.49178308017242	0.442344216076892	0.378273723005273	-0.122288475220027	0.458719471569936	-0.236653678030743	-0.593297911474593	-0.743794394454388	-0.103420881310111	-0.0496281346842704	-0.279195342052725	-0.527838249102125	-0.0636842493774876	-0.786938139238879	0.850016483472688	0.883003072181804	0.481121392432058	-0.400795533522884	-0.222682377125966	0.309870181551476	-0.376344485641784	0.439952375799145
-0.838477433498991	-0.806355377300933	-0.537680468161718	0.495940784848029	0.3826049916929	-0.162206765289973	0.481575395044381	-0.235107431513928	-0.558250798463776	-0.720960243570802	-0.114745387615623	-0.0362393766766603	-0.296429832947764	-0.558819501477193	-0.0680679172707547	-0.797792838972352	0.821363133498019	0.858551509731838	0.523775393860913	-0.452094817007731	-0.235677057398816	0.335665006303551	-0.402106171512645	0.427442634413164
-0.851943628429606	-0.830878533819552	-0.521403670221932	0.470518889572529	0.353481195056296	-0.183918040111651	0.460020515105644	-0.27620223196734	-0.569507964630053	-0.718858019526822	-0.055524286106054	-0.100945269662445	-0.309782356464062	-0.513637190128841	-0.102900227395261	-0.789034505242436	0.831363941624276	0.871148583809573	0.503289816234781	-0.425949799002673	-0.219637908977655	0.335550619427722	-0.384764962115697	0.445119456331615
-0.871383230844182	-0.838041571689914	-0.493573553398839	0.441256560589776	0.364897958386431	-0.14147311620296	0.453015099307475	-0.256603363346646	-0.629846267669508	-0.768228239744518	-0.098736344572006	-0.0554685749190925	-0.256774847419661	-0.497467045764979	-0.0534563035957501	-0.77364364881142	0.849771055175097	0.881445526839956	0.483920110099815	-0.404625726466197	-0.226913249206351	0.307364213372586	-0.379761705068085	0.435305000598317
-0.846074626480406	-0.82784110702351	-0.528925347266246	0.47874267245961	0.351368407720964	-0.194071331608387	0.462366043436975	-0.279754706345741	-0.564810838168129	-0.711595135896719	-0.0348276168231848	-0.123098434369905	-0.318754867896847	-0.502564254537849	-0.117536432888692	-0.787123047227022	0.830989412523019	0.871343248408354	0.502939139863811	-0.425349961015458	-0.218248620301592	0.336933506873937	-0.383898063323917	0.446681530748934
-0.864210153984693	-0.820979482160432	-0.501799131977053	0.456012522221924	0.38784561306575	-0.119804281932602	0.467921278269989	-0.223757124766279	-0.621522191398725	-0.766452782252954	-0.123691334674122	-0.0280964216934888	-0.253488772447975	-0.519157338693249	-0.0400812412017732	-0.778470271205957	0.846770531903323	0.877404827684801	0.491254567287279	-0.413939387897773	-0.232865553956763	0.307190158294014	-0.386096512249408	0.429007396485589
-0.851943628429606	-0.830878533819552	-0.521403670221932	0.470518889572529	0.353481195056296	-0.183918040111651	0.460020515105644	-0.27620223196734	-0.569507964630053	-0.718858019526822	-0.055524286106054	-0.100945269662445	-0.309782356464062	-0.513637190128841	-0.102900227395261	-0.789034505242436	0.831363941624276	0.871148583809573	0.503289816234781	-0.425949799002673	-0.219637908977655	0.335550619427722	-0.384764962115697	0.445119456331615
-0.865195380425534	-0.826660308626332	-0.501743432401439	0.453756683514741	0.378735045697745	-0.131638301926068	0.463472913254748	-0.237402227168708	-0.598338042060546	-0.741063473219279	-0.0669543316557412	-0.0893380396123121	-0.28813062534212	-0.500762881982565	-0.0855552371850347	-0.781530694908473	0.847588071532257	0.876210233530616	0.492933048981517	-0.416638561858075	-0.237978432910578	0.302457385982683	-0.389450476634203	0.423132231479467
-0.85671855341675	-0.825623468594597	-0.514761836330685	0.466615175268607	0.37014728860901	-0.155760137336297	0.465185481891551	-0.251607897520381	-0.573632585990802	-0.728387239317183	-0.0932644658863722	-0.0601595955002759	-0.294957259975175	-0.535375697507697	-0.0771459934675227	-0.792131484330272	0.831445022175018	0.868485283402945	0.507768638180679	-0.432295594998757	-0.227758394457826	0.32984421689345	-0.390915885680417	0.43604411929302
-0.860288112674862	-0.820405354744118	-0.508211066050356	0.462446635030595	0.384264713073718	-0.130871520231648	0.469093495026156	-0.229977148047819	-0.616559362622173	-0.747102274745375	-0.0329966633307442	-0.126241379430538	-0.285924084547894	-0.463294208777356	-0.100198864170721	-0.769433153905129	0.852336547348935	0.874442906480972	0.493770968167007	-0.419797427329087	-0.252136479547522	0.285540636593467	-0.397003466951466	0.406285864454542
-0.858354441869978	-0.839570561562673	-0.512254740328582	0.458120737588498	0.344721334830214	-0.186154123290742	0.451584652643186	-0.287685288133546	-0.624942435962347	-0.770587415680877	-0.135933349632762	-0.0147395498047132	-0.246555552823243	-0.523668111155113	-0.0306002333567383	-0.777653121485742	0.816407425623921	0.871263103563661	0.499703978029413	-0.417354593298843	-0.18562294441038	0.374152780143707	-0.365709840811615	0.482607072618619
-0.866226926461908	-0.830419686410248	-0.500828853724546	0.451370426919853	0.373013971502339	-0.13817365270258	0.460272461643954	-0.245743176090935	-0.56866859486242	-0.724755304422655	-0.0924089426399971	-0.0609432026574444	-0.298261901827416	-0.538241422587066	-0.0793838699688709	-0.793478780886847	0.836417019513643	0.873357937844834	0.499357896681358	-0.421954481949579	-0.223640024491109	0.326698802633203	-0.385043604736963	0.440315283987074
-0.870612684688505	-0.842206056301555	-0.494983129239385	0.440816742456417	0.355831065054086	-0.1546280052125	0.449218700775329	-0.269888292736593	-0.581890416914985	-0.727670142123102	-0.0563093035204608	-0.100437153210717	-0.301879361709658	-0.50548488188594	-0.0981379435159974	-0.785400331519709	0.844897321863345	0.881355997221463	0.48460307017986	-0.403992710937345	-0.217059814621622	0.320324977067561	-0.375048833251003	0.446755881870427
-0.857040373525168	-0.823358474840617	-0.513968943799845	0.466792184439903	0.374833779128632	-0.148882738073767	0.467112880640108	-0.2446516408029	-0.611991391818259	-0.760782330586221	-0.12970692768836	-0.0213190938316684	-0.257519363466082	-0.529872259358449	-0.0395318264596477	-0.782113572674162	0.831953574234399	0.873685062982711	0.498726639816356	-0.419760287105076	-0.213133058930204	0.339146748784305	-0.3793940954689	0.452246302899895
-0.858354441869978	-0.839570561562673	-0.512254740328582	0.458120737588498	0.344721334830214	-0.186154123290742	0.451584652643186	-0.287685288133546	-0.624942435962347	-0.770587415680877	-0.135933349632762	-0.0147395498047132	-0.246555552823243	-0.523668111155113	-0.0306002333567383	-0.777653121485742	0.816407425623921	0.871263103563661	0.499703978029413	-0.417354593298843	-0.18562294441038	0.374152780143707	-0.365709840811615	0.482607072618619
-0.849370982336086	-0.827754902031956	-0.524867265077626	0.475097856464886	0.356170613969052	-0.18386781966892	0.462900818834025	-0.272666312488957	-0.573712245905803	-0.731886415762949	-0.114862591668726	-0.0365979057561581	-0.287168795852985	-0.548490304405238	-0.0628415774855749	-0.793571112457092	0.820439752704231	0.863414067392346	0.516169025925613	-0.440939525096511	-0.219573221811479	0.348267003980986	-0.390492840492779	0.445689164279331
-0.865396844213898	-0.845553795907533	-0.502113420882615	0.44596567106294	0.342128162198811	-0.179420220085369	0.445719957295745	-0.290191115790214	-0.606416179624553	-0.751726928123399	-0.0962463436716884	-0.0577466074649004	-0.273280009888842	-0.51379488497971	-0.0637262969646652	-0.782002896723446	0.83007365080969	0.879883403759096	0.485351054081279	-0.401084603207222	-0.188810032301639	0.356105821981077	-0.360917149358347	0.478419336346262
-0.865125664253289	-0.833006789451155	-0.502922592769081	0.45230955560266	0.366757033725965	-0.14838937962418	0.458169692098818	-0.255176824027358	-0.589173632945977	-0.740412139170991	-0.100268969520761	-0.0529590267343829	-0.282905688049107	-0.528845008762471	-0.0672021773079607	-0.788008874481685	0.832135189434923	0.872023393213636	0.501760561522029	-0.424034666448272	-0.218626286308513	0.335304605777522	-0.383562605927672	0.446189414788771
-0.857202439402369	-0.82932440410396	-0.514358703680752	0.464677259952433	0.363661377004146	-0.163773235845955	0.461833327850705	-0.260984327426933	-0.601924876141896	-0.74280219356347	-0.0628823583804632	-0.0938160725981738	-0.28706284835748	-0.49537006712994	-0.0868600183533013	-0.779748602407406	0.834071613404136	0.870090167731198	0.50496594507625	-0.429144758478028	-0.228477039296265	0.326192688137567	-0.390026018375963	0.435071342761988
-0.858549807973321	-0.831991084897218	-0.512536913014234	0.461821078440065	0.360233275625206	-0.166405148279946	0.459331634835948	-0.265730978764574	-0.574655080513583	-0.724189687137136	-0.0649032244214792	-0.0909583834689979	-0.303713226016723	-0.516362830714803	-0.095162243235561	-0.788791713809165	0.838288548873499	0.875676719947959	0.495230763278508	-0.416744344978706	-0.220562940799832	0.326462368876821	-0.381619847161276	0.44357432732975
-0.855435696157348	-0.82642661151184	-0.516690860965296	0.468095557381347	0.366946414449489	-0.161827433658191	0.464493309462413	-0.25646396865362	-0.544977262119438	-0.705341886107561	-0.076720448589133	-0.0772220492931937	-0.317580869789207	-0.544058398265171	-0.0974330294590089	-0.798292880705734	0.828474973070315	0.865956066288846	0.512009732065702	-0.437406603353578	-0.229010181635124	0.332449503091708	-0.393452842334755	0.434789737765893
-0.850204769517618	-0.81480203802362	-0.522593773023961	0.478399603185963	0.382093538192229	-0.147981261498759	0.474541082177066	-0.234756312508494	-0.577646281119586	-0.72281304977419	-0.0462897594310644	-0.111125924133694	-0.307527769081614	-0.501616099425731	-0.105944006812392	-0.785190330714471	0.839744618875038	0.872078344210908	0.501051647046423	-0.425453100471498	-0.234261115900471	0.315120465073651	-0.391213920628042	0.428113793276586
-0.857202439402369	-0.82932440410396	-0.514358703680752	0.464677259952433	0.363661377004146	-0.163773235845955	0.461833327850705	-0.260984327426933	-0.601924876141896	-0.74280219356347	-0.0628823583804632	-0.0938160725981738	-0.28706284835748	-0.49537006712994	-0.0868600183533013	-0.779748602407406	0.834071613404136	0.870090167731198	0.50496594507625	-0.429144758478028	-0.228477039296265	0.326192688137567	-0.390026018375963	0.435071342761988
-0.840134879505734	-0.816914984110754	-0.536647075202937	0.490629868909353	0.364770396897704	-0.184356400398605	0.472408757509118	-0.261139833464548	-0.591987863981012	-0.735140616336595	-0.0586789754107241	-0.0981303877859661	-0.294765546077935	-0.499830925598943	-0.0930855921360614	-0.782502618993822	0.821007686753209	0.864735966212295	0.513944686808351	-0.437967064593828	-0.216821577034224	0.349506815206251	-0.388092285362938	0.448734293989132
-0.859653133791679	-0.832369592667611	-0.510985818661708	0.460204522696888	0.360948283046436	-0.163939558378982	0.458980539942601	-0.26453693192664	-0.598079113346803	-0.748607741925222	-0.112845862329023	-0.0394588289738183	-0.272775413730051	-0.530124510195553	-0.0557664054719572	-0.786014171189587	0.836667512949429	0.8740953142224	0.498072782912283	-0.420226650564927	-0.221944468502295	0.327544142319055	-0.383601596757087	0.442180098054182
-0.84711871297274	-0.818247748702514	-0.527576616905241	0.481697636226361	0.371656527771936	-0.166486471209926	0.471701171193669	-0.250564239659444	-0.617513977518269	-0.753480567364044	-0.0626025092463051	-0.0944191713582508	-0.276808445978082	-0.483367740775805	-0.0813237315884975	-0.774098211618306	0.829900386176575	0.864849156624836	0.51357094848198	-0.440109031680089	-0.235144225059188	0.326332878500692	-0.397276476913233	0.427755165363949
-0.868094124413964	-0.831431330330559	-0.497972340272632	0.44821047862382	0.373387680658586	-0.134837149396722	0.459157071660875	-0.244801255362516	-0.616886887345861	-0.759370343906094	-0.0988363812642687	-0.0551387554659534	-0.265492414694352	-0.507548768300473	-0.0582189759272295	-0.778521037112243	0.843019545202781	0.878985018464569	0.489073901133763	-0.409617244090607	-0.2204176797462	0.320564395540022	-0.378775941025559	0.443278663055945
-0.855811550093802	-0.82075051356246	-0.515365171414133	0.469169290207122	0.378150953145325	-0.145952015608289	0.46935960946444	-0.23990168454234	-0.604135663317024	-0.744898883180628	-0.0659933467068264	-0.0905021881163745	-0.284658684475299	-0.49581982009028	-0.0840803808022154	-0.779411157560641	0.841428680071968	0.874945771847597	0.496201586375792	-0.419116496953929	-0.229279938811819	0.316554987501284	-0.386499165752683	0.433582986027468
-0.84386414905528	-0.827668214941074	-0.531546642912851	0.481174352442943	0.348553950780987	-0.200282126428318	0.462158160442697	-0.28387372398813	-0.5002532593467	-0.660341442651883	-0.00823358938513931	-0.14935106484549	-0.363256653572559	-0.525249717309491	-0.154876204201938	-0.798117622143568	0.817032875944134	0.862793072747427	0.516903903882445	-0.441056331781039	-0.214072862619074	0.35581372593245	-0.388005700990786	0.451888160935228
-0.853226652525946	-0.821476770158731	-0.519336819502856	0.472640403824568	0.373510654183732	-0.155926946088144	0.468892648568411	-0.247141036801282	-0.541057916666556	-0.696190588338418	-0.0418359209927952	-0.114804739858269	-0.330846852896302	-0.523386979314702	-0.121029106158777	-0.794733592765992	0.834249726465204	0.868791721699552	0.507003400267584	-0.432111094177422	-0.232639697186571	0.323005290406263	-0.393059874902622	0.430358309206744
-0.868094124413964	-0.831431330330559	-0.497972340272632	0.44821047862382	0.373387680658586	-0.134837149396722	0.459157071660875	-0.244801255362516	-0.616886887345861	-0.759370343906094	-0.0988363812642687	-0.0551387554659534	-0.265492414694352	-0.507548768300473	-0.0582189759272295	-0.778521037112243	0.843019545202781	0.878985018464569	0.489073901133763	-0.409617244090607	-0.2204176797462	0.320564395540022	-0.378775941025559	0.443278663055945
-0.852704300485165	-0.823412700980373	-0.520309142271915	0.47275435550376	0.369153566211154	-0.1625488597117	0.467204751285077	-0.253600904174014	-0.587602546166262	-0.739402611814464	-0.100804373498594	-0.0523347585776493	-0.28370145994271	-0.530292920195563	-0.0673968699861381	-0.788540704104814	0.826765616104099	0.867178002827707	0.510056684519077	-0.43411884289608	-0.221812341253558	0.339493443000663	-0.388905878672904	0.442953368725591
-0.845705934998459	-0.819727087539178	-0.529595447266861	0.482950312910678	0.36692675414836	-0.174615654259937	0.470298036508035	-0.257588587710197	-0.608297880612193	-0.746897800745104	-0.0612463454385972	-0.0957127523529084	-0.283376302973656	-0.489483493266848	-0.0855833992525959	-0.777274596578788	0.833935633765618	0.866940899959587	0.509852770111129	-0.436107634522031	-0.237333143150314	0.319947731164139	-0.396725310963142	0.425033730420887
-0.85425900559917	-0.826389776607852	-0.518348086804922	0.469663538289713	0.365470785101571	-0.165383231694945	0.464519898416841	-0.258763398032193	-0.615600256336545	-0.754553626776304	-0.0757826696804152	-0.0801391493120773	-0.273997075168499	-0.493682276632258	-0.0736288864180114	-0.776579160057784	0.840807128257597	0.875143909201433	0.49595436929665	-0.418560097892174	-0.227415409009477	0.318637088482737	-0.38543853328679	0.435728961819528
-0.855985694389114	-0.832958185645399	-0.516017472902992	0.464628347565015	0.354871759690353	-0.176790277757987	0.458274553970819	-0.273742946506903	-0.606506627012803	-0.75071722943203	-0.0898214986420569	-0.0647340440488391	-0.275406481800016	-0.509659847214151	-0.0678829901442086	-0.781375467607031	0.830919035760331	0.872701693162049	0.500476561032611	-0.421899140801104	-0.213934442652186	0.339873180500854	-0.380588774414074	0.451438469338923
-0.842765535709699	-0.807537367227235	-0.531875263476489	0.490025242003662	0.385971929388723	-0.15209631084606	0.480604666319459	-0.22971517663292	-0.578347597976548	-0.727391111516369	-0.0683191869153354	-0.0873649877444959	-0.300351003098038	-0.516046073170444	-0.0917048632658044	-0.788115421602208	0.83350510147593	0.867780233788879	0.508660557688889	-0.434240621806243	-0.234050162730976	0.322874696036391	-0.394520675570242	0.428803811939689
-0.852739657818851	-0.828358365892389	-0.520470035937356	0.470786183353634	0.359592043482607	-0.175097123107051	0.462598513504366	-0.267420011212692	-0.587368241550658	-0.737111779335544	-0.0879390482269875	-0.0663290102752456	-0.288289796845998	-0.522397257655863	-0.0758998735087527	-0.787505974286599	0.822566144634474	0.871815158583576	0.500742713526579	-0.420124460589479	-0.198162752972561	0.35968560818911	-0.372625109349064	0.469020630485946
-0.846807396881122	-0.805284985164911	-0.525121974643514	0.484453984318549	0.395046761186011	-0.133561628404781	0.481962365049863	-0.215467895667192	-0.588929483449633	-0.732421429252576	-0.0554937625790065	-0.101493708062957	-0.297681563179465	-0.499879782440389	-0.0961867903202023	-0.783036612105608	0.835789064961234	0.866592957787675	0.509983016483144	-0.436958865621606	-0.242027659969438	0.31420833276007	-0.39916975745889	0.419528263691121
-0.855985694389114	-0.832958185645399	-0.516017472902992	0.464628347565015	0.354871759690353	-0.176790277757987	0.458274553970819	-0.273742946506903	-0.606506627012803	-0.75071722943203	-0.0898214986420569	-0.0647340440488391	-0.275406481800016	-0.509659847214151	-0.0678829901442086	-0.781375467607031	0.830919035760331	0.872701693162049	0.500476561032611	-0.421899140801104	-0.213934442652186	0.339873180500854	-0.380588774414074	0.451438469338923
-0.856890720619975	-0.822155016333531	-0.513985982295407	0.467293671305681	0.376892745898011	-0.146220787410478	0.46812355339122	-0.241615926772548	-0.550184420876777	-0.708289302050912	-0.07243948765291	-0.0820438367656258	-0.315970389303424	-0.537891523024525	-0.0985103374012278	-0.796507970874417	0.834727360488752	0.875059361145097	0.496335113414984	-0.417227854569005	-0.214870021462436	0.334633268107339	-0.379208776516817	0.45013718086871
-0.847242000364485	-0.820597927908176	-0.527603279232343	0.480737341317367	0.367314123100728	-0.17214725665952	0.469591555597442	-0.256882382916169	-0.577573136228619	-0.721617531101116	-0.0403688478905277	-0.117495167943235	-0.309293926154273	-0.49753863674849	-0.109686578097918	-0.784238620146142	0.831224350048537	0.869478069208024	0.506148659382206	-0.429930908061258	-0.224358470791916	0.332486852155358	-0.388456009286495	0.439871509322878
-0.849440258482322	-0.815931621569893	-0.5239521627014	0.479237971244376	0.379035058769308	-0.153309947693738	0.473665714619413	-0.239418615997695	-0.530896362890602	-0.697741936656702	-0.0911272806127018	-0.0610447787355344	-0.320655417834563	-0.562121432189635	-0.0925161529183875	-0.802961051385642	0.823524683108988	0.863444014396057	0.516200712762098	-0.441870675765538	-0.226032856501401	0.340266058246489	-0.393807400234356	0.438350116378695
-0.862429293038901	-0.827251069799548	-0.506322834441219	0.457923910145592	0.374278497243072	-0.14200338728687	0.463380916808305	-0.244587640911364	-0.649528113994254	-0.785631965925157	-0.124490793491633	-0.0276258813321182	-0.233892894354564	-0.497488537549501	-0.0289219664766379	-0.767478601738906	0.84919753404621	0.875835834226578	0.493019710725964	-0.417383446916764	-0.242213660501419	0.297241497030031	-0.391638776219241	0.41811866307636
-0.866778616757893	-0.834482011824473	-0.500510055183657	0.449390898682922	0.366006747824039	-0.146958483060644	0.45670851568872	-0.255954988154407	-0.614783589556857	-0.758193118701103	-0.10048441027068	-0.0533044938312305	-0.26631924908778	-0.510175997192835	-0.0579115931789244	-0.779419591534901	0.848234510291584	0.880028576687669	0.486623508111145	-0.407897900972484	-0.22804068784816	0.308634073204479	-0.381554993135541	0.434242076089132
-0.86221581217414	-0.837379585846336	-0.507326319539987	0.454576878024727	0.354443678432583	-0.168717682346667	0.45413609147295	-0.273436673003304	-0.640899715550566	-0.773854559222027	-0.0875180186461391	-0.0678037524194001	-0.25284623412572	-0.481463922543944	-0.0565132306730119	-0.768090135421199	0.836152939798823	0.8771095059892	0.49254134329838	-0.412385614251609	-0.211567693952822	0.334997430492162	-0.37581634993666	0.45362655168337
-0.854885040321538	-0.824943955595016	-0.517349892162519	0.469336674141989	0.369071823408473	-0.159723108367167	0.465829378193215	-0.253438476691528	-0.603192672271268	-0.748534364544768	-0.0904673280415321	-0.063960648120117	-0.277344372863342	-0.51252855283586	-0.0686562800755415	-0.782576336003426	0.835896177204976	0.873278594968559	0.499519933060731	-0.422021097245474	-0.222786829075702	0.327921053058315	-0.384681154573602	0.44130511708565
-0.862429293038901	-0.827251069799548	-0.506322834441219	0.457923910145592	0.374278497243072	-0.14200338728687	0.463380916808305	-0.244587640911364	-0.649528113994254	-0.785631965925157	-0.124490793491633	-0.0276258813321182	-0.233892894354564	-0.497488537549501	-0.0289219664766379	-0.767478601738906	0.84919753404621	0.875835834226578	0.493019710725964	-0.417383446916764	-0.242213660501419	0.297241497030031	-0.391638776219241	0.41811866307636
-0.848382746923593	-0.824353768849755	-0.526217258275484	0.477842039512973	0.361545510103625	-0.178251114818461	0.466144350365516	-0.265094192234908	-0.619606242198108	-0.762947059603663	-0.109450953044066	-0.043622843655107	-0.259958108176732	-0.512052807548172	-0.0502423750364647	-0.778352116597822	0.822862613622178	0.865488252824805	0.512785492804133	-0.436849252230642	-0.218549102947234	0.346225700815771	-0.388458151971508	0.446751429203455
-0.841902127355844	-0.809751227142067	-0.533570953417057	0.490749535467513	0.380782777985035	-0.160532982838822	0.478844297663353	-0.237562585778274	-0.563425403711441	-0.708559429374309	-0.0245082935312324	-0.134133958716392	-0.322475046439613	-0.496163236488326	-0.124425569816523	-0.785647962718693	0.829165649715589	0.866435353418814	0.511204956701769	-0.436474460720841	-0.229041848145943	0.331620139185166	-0.393108870907353	0.43472031364068
-0.869528305014545	-0.825889429026903	-0.494105851519388	0.446633492413629	0.3851784604766	-0.115603120538903	0.463129884895294	-0.226670334976669	-0.672574461741643	-0.802572814339493	-0.134828910703568	-0.0164651521289303	-0.213227585240935	-0.48418979606955	-0.0128086985478803	-0.757645789441319	0.846122557178085	0.87997882889897	0.487019218838107	-0.407743499422046	-0.223854555172915	0.31424895790722	-0.379602086843637	0.439140719577835
-0.864521297326388	-0.83194443044065	-0.503740705554475	0.453532437494209	0.368026132274825	-0.147557089602024	0.459160548544914	-0.253431546826328	-0.59681516592918	-0.74167780812961	-0.0763046172604445	-0.0791841709855384	-0.286140310143156	-0.508070969292679	-0.0801044061507264	-0.783210770124432	0.846494928887284	0.876586598587753	0.492620239217182	-0.415787125365842	-0.234710094933745	0.306235309773378	-0.387649314181956	0.426957021116667
-0.84020318498287	-0.815467245019146	-0.536509673822583	0.491124787941422	0.367677603525992	-0.18045453861555	0.473769834571602	-0.256936342181389	-0.591445179529369	-0.736100340179506	-0.065962542773379	-0.0902500991252524	-0.292864211957104	-0.50513422856239	-0.0886408999415186	-0.783688345967493	0.824735459609322	0.866862126041732	0.510525485292766	-0.43419787062371	-0.218429288023087	0.344159088781393	-0.387386737822525	0.446810670903596
-0.838305216377666	-0.802877101179226	-0.537142581860551	0.496791720112319	0.388755861560952	-0.153653698022231	0.484321689745616	-0.225879572177913	-0.557756854172136	-0.689687221515045	0.0428848612507625	-0.205676568765604	-0.341881017218123	-0.448369555830961	-0.166881622168254	-0.770986312969323	0.841620201793728	0.863659068998532	0.511792959992191	-0.442055550110818	-0.261276548711644	0.291854273101762	-0.40973342281263	0.396576304065646
-0.835816605273843	-0.814467261987127	-0.54191186988049	0.496473093289806	0.363539800695778	-0.191122795568222	0.474164249872502	-0.263157813194737	-0.539779438790108	-0.693500048349776	-0.0326563229703425	-0.124638935062179	-0.334269919535342	-0.517835438908386	-0.127215058088711	-0.793556895272873	0.819025604230183	0.859557251434643	0.522385509889566	-0.449368408633365	-0.227944753294759	0.34393839171992	-0.39754314402599	0.436307931427678
-0.864521297326388	-0.83194443044065	-0.503740705554475	0.453532437494209	0.368026132274825	-0.147557089602024	0.459160548544914	-0.253431546826328	-0.59681516592918	-0.74167780812961	-0.0763046172604445	-0.0791841709855384	-0.286140310143156	-0.508070969292679	-0.0801044061507264	-0.783210770124432	0.846494928887284	0.876586598587753	0.492620239217182	-0.415787125365842	-0.234710094933745	0.306235309773378	-0.387649314181956	0.426957021116667
-0.85470430990704	-0.821169085873642	-0.517112002514016	0.470661192007443	0.375976458708084	-0.150515149200114	0.469090035879583	-0.243295244349974	-0.60754226751859	-0.755593628029015	-0.115604524886454	-0.0366610116134183	-0.26568147313739	-0.524852318678928	-0.0505603639920713	-0.783009455794094	0.838170536219314	0.870846969296945	0.503231945690865	-0.428033762306979	-0.234649405205521	0.316784125322882	-0.392390598493868	0.427799773406422
-0.855915130055192	-0.820891643854164	-0.515234718312593	0.468988698647035	0.378018800855969	-0.145994601263747	0.469236319312062	-0.240083594633379	-0.617941317990643	-0.752374904417903	-0.05512606536254	-0.102487484030776	-0.278752598079799	-0.477902814919496	-0.085887156267474	-0.772803030601573	0.847710807599904	0.873118832975207	0.497396350399659	-0.423164991633103	-0.247012254761844	0.295556534663452	-0.396043119785342	0.412762350102171
-0.864963241317282	-0.829980584538797	-0.502777625664464	0.453419781827389	0.372289389020129	-0.141058793053368	0.460803763155358	-0.247066178917121	-0.605486758995477	-0.751707300530584	-0.10004649310202	-0.0535898112447327	-0.272569526571709	-0.516861094247846	-0.0615721221371509	-0.78264277062367	0.839343498741405	0.874926858009371	0.496471335649075	-0.418814593282999	-0.225035817751058	0.322114044238394	-0.384458492980605	0.438517099815866
-0.865173727036482	-0.835733216487263	-0.503048282452439	0.451274094710764	0.361558149415746	-0.155255637166792	0.455684672902074	-0.262726889247272	-0.61933526681828	-0.76066171661539	-0.0964671759690735	-0.0577616672605484	-0.264670331129042	-0.504188629707498	-0.0588642777046505	-0.777416307690629	0.841854699984926	0.875347673212541	0.495479369435619	-0.418236127456487	-0.228961532953518	0.316239443340093	-0.386012244410461	0.433900042066571
-0.843980496981646	-0.812393618030423	-0.531130097983908	0.487406920119052	0.378572510700477	-0.161003513747774	0.476671512842625	-0.240667948356641	-0.557948208317115	-0.708279786694095	-0.0425877413508558	-0.11454629015578	-0.320661738893386	-0.512682087793677	-0.114984554472394	-0.790372166893979	0.830762700513372	0.868000887773465	0.508596071318111	-0.433258234308068	-0.227766051383878	0.330647718937214	-0.391290415199626	0.436074457728334
-0.858278070091731	-0.815968698637931	-0.510183373520704	0.46605071636066	0.389836735728806	-0.125555236561409	0.472689260936645	-0.22182270521532	-0.598798921266788	-0.744312568919244	-0.0835417611025648	-0.0713826635106448	-0.282497866753061	-0.511323982048379	-0.074724772573184	-0.78335795993413	0.848074357461879	0.874014599937589	0.496015921599009	-0.421292955250142	-0.245196754500343	0.29646750635146	-0.394501325282123	0.414818611466478
-0.857893680230433	-0.830073740895732	-0.513411418635165	0.4634682189342	0.363113579014128	-0.163543086663807	0.461137192505227	-0.261676726504669	-0.603844357544091	-0.754462592492105	-0.125053335807283	-0.0262399504640603	-0.264563181745735	-0.533176702464724	-0.0455789788564179	-0.784716207042404	0.829020290097271	0.871660349039306	0.502245737502776	-0.423830019350254	-0.213032180150048	0.342733566611559	-0.380920275966318	0.452547975239781
-0.865173727036482	-0.835733216487263	-0.503048282452439	0.451274094710764	0.361558149415746	-0.155255637166792	0.455684672902074	-0.262726889247272	-0.61933526681828	-0.76066171661539	-0.0964671759690735	-0.0577616672605484	-0.264670331129042	-0.504188629707498	-0.0588642777046505	-0.777416307690629	0.841854699984926	0.875347673212541	0.495479369435619	-0.418236127456487	-0.228961532953518	0.316239443340093	-0.386012244410461	0.433900042066571
-0.848954320236754	-0.815050678488323	-0.524494611607713	0.480101591898624	0.380048911214681	-0.152526324725671	0.474403574836347	-0.237963028505175	-0.616971205026046	-0.752496329041305	-0.0593072807017946	-0.0979645243065702	-0.278167079613141	-0.481534630836855	-0.0836113678605935	-0.773813314015541	0.840767553681779	0.871581115829542	0.501606295735585	-0.426613350881053	-0.237752401419591	0.311304817794558	-0.393238085696198	0.424058046108097
-0.870075621407676	-0.834109124805144	-0.49518153754551	0.444431114937016	0.37076478089884	-0.135460593779041	0.456609984062929	-0.248263113282459	-0.605474338684298	-0.755609101827395	-0.125169910863942	-0.0261492973258459	-0.263469525516547	-0.5320496505471	-0.0449191580392841	-0.784174297687575	0.843637928283165	0.88178336474676	0.48379959428437	-0.402504207305773	-0.213037688047462	0.324535452053636	-0.372633434757112	0.45128118942906
-0.860350726477729	-0.834015232842926	-0.510015965518803	0.458579360287194	0.358637277202368	-0.165967525041546	0.457409712268094	-0.267748519161453	-0.611470374227339	-0.760993116011571	-0.133646222283816	-0.0169871933057271	-0.256349756865161	-0.532534541783304	-0.0370682675460471	-0.782416041485824	0.828399062684392	0.87053971193196	0.504246958167187	-0.426441068870528	-0.215134917137564	0.342088793478788	-0.382892408340651	0.450273232827761
-0.863070339999235	-0.83225525738849	-0.505982569621447	0.455534371132458	0.365596452010478	-0.152941978799543	0.458989773665817	-0.257244500384722	-0.571650387537525	-0.721948549674236	-0.0641621842315607	-0.0916747126493331	-0.305791123270161	-0.517957693469536	-0.0966634411571921	-0.789585276896028	0.836392516770453	0.875453326362314	0.495655886355171	-0.416767923700155	-0.217224223092794	0.331036496602111	-0.380106489108004	0.447417558728528
-0.856532675309009	-0.824767950851049	-0.514932272989067	0.467129709789938	0.371533076985024	-0.154129371847281	0.465938843981362	-0.249599611755427	-0.555515802367385	-0.70316701115147	-0.0253412705009674	-0.133005339686869	-0.327036656445725	-0.502176256380291	-0.126580217155973	-0.78806387496845	0.842736111000018	0.877259016063185	0.492145404990502	-0.41382428835186	-0.225066810791338	0.317805223490453	-0.382528561277026	0.438162011575895
-0.854557377083119	-0.838423089779973	-0.517153672276319	0.463115445794161	0.341724412123876	-0.194865094852607	0.452318308448787	-0.292326786481236	-0.671909499991736	-0.794972400996617	-0.0895394391033676	-0.0658270512793455	-0.229543317159278	-0.456643838176719	-0.0428063249437478	-0.754457185617551	0.830394193738848	0.876268024359781	0.493412408015816	-0.412047686959128	-0.201514505858662	0.348328627949354	-0.371059758432243	0.46494425749853
-0.869140407988319	-0.835714228876805	-0.496919209261787	0.445440296960968	0.366585790199372	-0.14262444259741	0.455360582113859	-0.25462352755739	-0.637892607869567	-0.77203449673863	-0.0887897551148817	-0.0663876157632858	-0.254540916023457	-0.484716536400978	-0.0568524666977951	-0.769463414499798	0.84534796723687	0.87949423800632	0.487962971737657	-0.408810603729411	-0.223721393667339	0.315348612378541	-0.379959561495651	0.439376316356823
-0.863070339999235	-0.83225525738849	-0.505982569621447	0.455534371132458	0.365596452010478	-0.152941978799543	0.458989773665817	-0.257244500384722	-0.571650387537525	-0.721948549674236	-0.0641621842315607	-0.0916747126493331	-0.305791123270161	-0.517957693469536	-0.0966634411571921	-0.789585276896028	0.836392516770453	0.875453326362314	0.495655886355171	-0.416767923700155	-0.217224223092794	0.331036496602111	-0.380106489108004	0.447417558728528
-0.865181662170998	-0.830190741303149	-0.502464418535346	0.45303384909277	0.372163432256322	-0.140910376431115	0.460600241856739	-0.24721051303125	-0.595354752050957	-0.739365965311471	-0.0690076855763746	-0.0870495962489904	-0.289407654810359	-0.50432075171918	-0.0853076346654496	-0.782798822022423	0.848321733050545	0.877850223505962	0.490189419778417	-0.412982206902597	-0.234667397410975	0.30388430148789	-0.38653225905196	0.426799055484992
-0.850506565886469	-0.81756893644549	-0.522689585033052	0.477389363053173	0.377350583737732	-0.154253163550751	0.472276416268976	-0.241798133022158	-0.64714479745091	-0.77991658040755	-0.0984435038385025	-0.0560082668567409	-0.244791142615266	-0.483398687274504	-0.0470022548718286	-0.766597737864043	0.835553352534857	0.871785683848047	0.502064190676326	-0.425501744075563	-0.226534052808781	0.325758524358404	-0.387734024935789	0.437148818654435
-0.860803061329994	-0.833191790307302	-0.509363124350747	0.458325766616456	0.360849601004991	-0.162455364843647	0.458198151116866	-0.264499238673014	-0.5675082987436	-0.720307227682223	-0.0712339346017887	-0.0838998591846679	-0.306055532632211	-0.525480253575271	-0.0935297830135703	-0.791660894229574	0.8366243579131	0.875948527278284	0.494751235832376	-0.415578471542292	-0.21619506703599	0.331424660029987	-0.379174384962909	0.448528970583238
-0.861051299043489	-0.83822646074391	-0.508876005866492	0.455636433360933	0.351178374369405	-0.174474921878449	0.453233890683231	-0.278245540847619	-0.667511515611527	-0.794450976070175	-0.10385302797217	-0.0502712947737453	-0.228112695127299	-0.469698680655041	-0.0353465134293527	-0.758030124183347	0.840961475851847	0.878732167525733	0.489613645485489	-0.4097355795922	-0.216847534326542	0.32554277325586	-0.377197276053074	0.44741299232491
-0.870585979619613	-0.830989695180098	-0.493696660628787	0.444247926635743	0.377163251463988	-0.125649796558869	0.459050622593633	-0.238595399100759	-0.633280901328315	-0.769283748267006	-0.0910390588960215	-0.0638847385719329	-0.257005936586477	-0.489852990117632	-0.0571616896794882	-0.771555018562335	0.848264825674952	0.879771025134573	0.487054903905879	-0.408516312299323	-0.228873132996502	0.308021771292166	-0.382173080518824	0.4333099943667
-0.870548830562161	-0.835056919278814	-0.494552734690632	0.443436774037666	0.369552484901638	-0.136407859932231	0.455732775453469	-0.2499503805826	-0.587958437417854	-0.733954927722762	-0.067513005326854	-0.08848810099137	-0.294590586351149	-0.508684247674561	-0.0888780369587599	-0.785017467890671	0.847667817806802	0.880645881476838	0.485645770792225	-0.406332538090263	-0.22502058117504	0.311435264210254	-0.379576747879955	0.437666825148995
-0.846733856783916	-0.824516881899467	-0.528332288580528	0.4797104129368	0.35895641002826	-0.18368796209333	0.465826378555834	-0.268955078094745	-0.569934889406672	-0.71547524186042	-0.0362833003548856	-0.121679981007592	-0.315200352980089	-0.500036132617409	-0.114877881667366	-0.785864589796356	0.824416137044264	0.867376367104123	0.509602600196578	-0.432816057504055	-0.216184335697985	0.346042803313583	-0.38582599759341	0.449312899889811
-0.861051299043489	-0.83822646074391	-0.508876005866492	0.455636433360933	0.351178374369405	-0.174474921878449	0.453233890683231	-0.278245540847619	-0.667511515611527	-0.794450976070175	-0.10385302797217	-0.0502712947737453	-0.228112695127299	-0.469698680655041	-0.0353465134293527	-0.758030124183347	0.840961475851847	0.878732167525733	0.489613645485489	-0.4097355795922	-0.216847534326542	0.32554277325586	-0.377197276053074	0.44741299232491
-0.859271940191871	-0.832662506815785	-0.511529696357997	0.460586699038597	0.359871131856344	-0.165874048839093	0.45869888009658	-0.266143645304415	-0.599328363660496	-0.745384747528101	-0.0876700722316541	-0.0669128435985299	-0.280781561750794	-0.513587103496933	-0.0718580546876205	-0.783605970893887	0.836858969363554	0.875096108800349	0.496300535233716	-0.417805105241764	-0.219309918962256	0.329076955900963	-0.381461046748676	0.445080476368502
-0.855874014760269	-0.838716779728584	-0.515496944459741	0.461476958738827	0.342990533095616	-0.191595658019766	0.452195371390183	-0.290414571649721	-0.575424309299246	-0.718334766116569	-0.0313390723457298	-0.127138823828823	-0.313186864997188	-0.492669447717838	-0.116065766665876	-0.783314204749825	0.838038479061489	0.876174684342097	0.494343477737956	-0.415430453584854	-0.218513402210028	0.328138384206775	-0.380175018943514	0.445857959683027
-0.86793569601991	-0.840575055777451	-0.499011679052281	0.445349510761052	0.355612316879295	-0.158929890907385	0.450940891959814	-0.270747281410175	-0.566619948307799	-0.724384399772051	-0.0989518202146667	-0.0537543162026199	-0.297202401332549	-0.543691350484624	-0.0757722033657251	-0.794572997132848	0.839078140968011	0.881329302255848	0.484382432979388	-0.402013642859839	-0.204544476632141	0.335664015542203	-0.368553145097632	0.460931860341029
-0.85685378824539	-0.82505563624718	-0.514494609700351	0.466597252301685	0.371399006025116	-0.153869218858245	0.465675622634186	-0.249750015978031	-0.613576552814294	-0.757616530370218	-0.102050431369394	-0.0515753175261488	-0.266572603184807	-0.512063320051934	-0.0573257472638053	-0.779978609609378	0.836567365332997	0.874508145598814	0.497351628928212	-0.419185950030341	-0.220482740126254	0.328653254160082	-0.382531818354087	0.443808048611364
-0.859219879479897	-0.837867758800004	-0.511357115076677	0.458094248858352	0.349405515059738	-0.179225792600261	0.453484232440593	-0.281015399867763	-0.560605549326899	-0.710835242460425	-0.0461564920821194	-0.110783920242954	-0.31800902716534	-0.513343647050501	-0.111843551543261	-0.790191678446242	0.834465761031907	0.874011014353751	0.498246441104111	-0.41980975833711	-0.217534930373148	0.333202661573765	-0.381428495328209	0.447228258870209
-0.854773811213893	-0.826567229961445	-0.517636981061225	0.468922907328022	0.36580663214081	-0.164243242281054	0.46436320623198	-0.258209062968884	-0.595273154436298	-0.735581632584928	-0.0489258511566005	-0.108719480638766	-0.295565850667759	-0.490726787828075	-0.0980760516170193	-0.779918404953308	0.83941680276869	0.873705635600162	0.498505232253903	-0.421712273681594	-0.22882402903629	0.319396388691465	-0.387302597653838	0.434274335646626
-0.853894923838939	-0.831019594958912	-0.518871869118345	0.468130845380796	0.355887382815386	-0.178305150743576	0.460060846740302	-0.272565002601539	-0.557210788514682	-0.707929136688305	-0.0434675604221113	-0.113576088197216	-0.320844352929574	-0.513789910068978	-0.114677061914702	-0.790716779691554	0.83042770271641	0.870609453809496	0.504218315727139	-0.426977627473904	-0.219276549070834	0.336912979770066	-0.38499651361565	0.445578058486532
-0.85685378824539	-0.82505563624718	-0.514494609700351	0.466597252301685	0.371399006025116	-0.153869218858245	0.465675622634186	-0.249750015978031	-0.613576552814294	-0.757616530370218	-0.102050431369394	-0.0515753175261488	-0.266572603184807	-0.512063320051934	-0.0573257472638053	-0.779978609609378	0.836567365332997	0.874508145598814	0.497351628928212	-0.419185950030341	-0.220482740126254	0.328653254160082	-0.382531818354087	0.443808048611364
-0.862805322244841	-0.832477265798124	-0.506397068880559	0.45583350516975	0.364830456401446	-0.154347838546586	0.45880310959135	-0.258405650695532	-0.595244951860191	-0.745786170625775	-0.107416634469395	-0.0453179149980941	-0.276538308677486	-0.528883246359477	-0.060362475486657	-0.78659208310126	0.82952852835011	0.873302294626205	0.499199819851511	-0.419754354916188	-0.209030367807142	0.344705737694642	-0.377506852753291	0.456887626658477
-0.851634991673601	-0.819330165653288	-0.521335166818607	0.475399750246266	0.375502390846235	-0.15531670639015	0.470765223064215	-0.244400495966532	-0.559167859676035	-0.722471252517571	-0.120436328891269	-0.0300397938905176	-0.293754345316588	-0.561557373137943	-0.0639567128304369	-0.797800656451429	0.819013885422996	0.867265234644507	0.508987664451056	-0.430565267353506	-0.204637147067273	0.359758965091883	-0.379635291551642	0.46218418959208
-0.865806134222981	-0.830268313858436	-0.501479641277767	0.452057196547038	0.372783615226398	-0.139122221413176	0.460455628262996	-0.246169009645063	-0.624243456708902	-0.767045424337705	-0.115323966287638	-0.0372943928997312	-0.254737831912958	-0.512067551879471	-0.044641171470118	-0.777018336625792	0.836923506118466	0.874075986473712	0.498095276463466	-0.420337058116976	-0.222540630511477	0.326823918003069	-0.383915833542872	0.441497569112361
-0.842678030524696	-0.828498591640678	-0.532764521774755	0.481859371327404	0.345122432257205	-0.205899472292737	0.461013936557599	-0.288735062230789	-0.547106294604344	-0.700498757724854	-0.0419462990147905	-0.11489010492558	-0.327284417011441	-0.519491873010035	-0.118983643204575	-0.793195373651008	0.817256975700674	0.867853972315131	0.507364610312012	-0.427921428490643	-0.198791550300573	0.365401605970798	-0.375908807721934	0.46856730116411
-0.856141265408694	-0.831839882564778	-0.51585192258367	0.464974075220283	0.357309436439677	-0.173475609316992	0.459395938759161	-0.270254089226323	-0.577465140423045	-0.735276889286898	-0.119819955458133	-0.031283887170672	-0.283041534334614	-0.548843278842238	-0.0582589654657853	-0.792723961273714	0.82081411614683	0.870050205721827	0.503896612947831	-0.424012965267984	-0.19985646513017	0.360685329004326	-0.374905922389038	0.467284463254332
-0.839374662738292	-0.812653955157718	-0.537377702900366	0.493106259459524	0.371957796265766	-0.175756217540584	0.476250884468581	-0.250766373372154	-0.582393470489059	-0.732453689108951	-0.0810046421464684	-0.0737280579942921	-0.293719384336188	-0.52148422745436	-0.0821311710882301	-0.788347681799036	0.826222102068484	0.865256187852177	0.513232137769005	-0.438455194390146	-0.226365219584271	0.336942934057542	-0.392650448894202	0.437873638533653
-0.853046059400663	-0.823433928802558	-0.519827523036744	0.472293868999189	0.369560272666928	-0.16154405611778	0.467186146099813	-0.25296396638673	-0.546796019277918	-0.704774652124655	-0.0661702931783353	-0.0887214009400014	-0.319984187998663	-0.536020927361593	-0.103658709966834	-0.796649563555171	0.829184458017732	0.868042994643391	0.508596823910652	-0.432774052845103	-0.224342715327057	0.33491181597617	-0.389544458288713	0.440004009403151
-0.842678030524696	-0.828498591640678	-0.532764521774755	0.481859371327404	0.345122432257205	-0.205899472292737	0.461013936557599	-0.288735062230789	-0.547106294604344	-0.700498757724854	-0.0419462990147905	-0.11489010492558	-0.327284417011441	-0.519491873010035	-0.118983643204575	-0.793195373651008	0.817256975700674	0.867853972315131	0.507364610312012	-0.427921428490643	-0.198791550300573	0.365401605970798	-0.375908807721934	0.46856730116411
-0.834649853774819	-0.829186201849283	-0.540874209452206	0.488507472890681	0.331574234163919	-0.231256978416529	0.457948416240116	-0.30770496201374	-0.553161573476427	-0.70707897397765	-0.0540970207174209	-0.101986307493356	-0.32004990293891	-0.523772595653889	-0.109292863534962	-0.793408923513929	0.804519680433912	0.861600317365509	0.515676701204992	-0.436499765797818	-0.189434298608324	0.385074902191607	-0.374797779706064	0.47883388095505
-0.841889580996977	-0.808582577776057	-0.533360969666551	0.491015362019197	0.382929170073999	-0.157529574147323	0.479793954478938	-0.234359889409697	-0.599906635483759	-0.744098563330125	-0.0778855118147221	-0.0775415843168356	-0.283636893034521	-0.506837733641145	-0.0779825778770519	-0.78235836816593	0.830704881111176	0.862991640069178	0.516116842287485	-0.444089590260163	-0.242033619519487	0.320226936252542	-0.401919810252198	0.419805088470063
-0.852196826465305	-0.827706454029138	-0.521196364357526	0.471743803376687	0.36014100541406	-0.175105584118225	0.463194981179617	-0.26669744930238	-0.606870659435265	-0.753581407567364	-0.105734183837348	-0.0474216790520194	-0.269671567069866	-0.519354390582971	-0.0573341569077674	-0.782604834306541	0.824244062579742	0.86933113251469	0.506017471151876	-0.427781581026507	-0.209800825546027	0.350448090255688	-0.380954801237036	0.456342248125833
-0.854659639785056	-0.814359621624696	-0.515582237596825	0.471870850921108	0.388393288117076	-0.132808099973853	0.474433238447272	-0.224618399591397	-0.569465185936095	-0.728571410532692	-0.112743180100344	-0.0387870270379706	-0.290513018679422	-0.550121922709346	-0.0656828984507808	-0.794660096442727	0.831951317613454	0.866785155087087	0.510386304659913	-0.436202570245993	-0.233755974121485	0.324937909101854	-0.39514406119435	0.429229649656778
-0.857945510051686	-0.835558001634438	-0.51325046025549	0.460898446305284	0.352330468462715	-0.177329284512447	0.455777200716888	-0.277075921457379	-0.542875121927209	-0.710862602523656	-0.120187382775115	-0.029745458300272	-0.303263382165315	-0.571991205971578	-0.0693994383687735	-0.801861261924096	0.819850890259173	0.870847820123981	0.501951007731919	-0.421139006304911	-0.195070376890507	0.364694798747176	-0.371576778343849	0.472455318864906
-0.858806348423463	-0.82682930245306	-0.511814815164913	0.463328075144238	0.37052811582669	-0.152339688958781	0.46403890174679	-0.25073496607516	-0.611987676619509	-0.754085217745547	-0.0873856659720481	-0.0674915215090758	-0.272620730173947	-0.503990876233428	-0.067472983271336	-0.779202005484223	0.832413753677856	0.875461733170178	0.495375030438447	-0.415259662533785	-0.208580615930711	0.341499287477451	-0.375560796303185	0.457174128947553
-0.845235724118573	-0.821725832900916	-0.530265626539042	0.482706895914099	0.362392131944706	-0.18115038329652	0.468379535871669	-0.264170958934915	-0.596098926723453	-0.738235127103609	-0.0599851073733879	-0.0968158495283101	-0.291727464082988	-0.497712783225518	-0.0907930659955849	-0.781322960640108	0.825349388020588	0.870338528162727	0.504279212344623	-0.42566520552552	-0.209099271810001	0.349611937891103	-0.37981756974466	0.457054538598625
-0.854659639785056	-0.814359621624696	-0.515582237596825	0.471870850921108	0.388393288117076	-0.132808099973853	0.474433238447272	-0.224618399591397	-0.569465185936095	-0.728571410532692	-0.112743180100344	-0.0387870270379706	-0.290513018679422	-0.550121922709346	-0.0656828984507808	-0.794660096442727	0.831951317613454	0.866785155087087	0.510386304659913	-0.436202570245993	-0.233755974121485	0.324937909101854	-0.39514406119435	0.429229649656778
-0.863546837261193	-0.835105376894377	-0.50543487317635	0.453800444188046	0.360684571860643	-0.15876297270823	0.456338735278886	-0.264279468637966	-0.640987185308668	-0.781907460523514	-0.1385986705587	-0.0120628353950845	-0.234568628311236	-0.512636078267047	-0.022764351634827	-0.771529056010286	0.831384726296606	0.87518428569771	0.495783155107726	-0.415545955833019	-0.20718977127848	0.343626967331515	-0.375031852413005	0.4587577328738
-0.867483144612802	-0.834535639032786	-0.499413116894974	0.448320233776863	0.366782708878796	-0.14485752175824	0.456589579875511	-0.254678848204987	-0.636219915912437	-0.769526002527457	-0.0808513447151923	-0.0749719768515461	-0.258284580941731	-0.480872533046552	-0.0626093988526256	-0.769234736221607	0.847813020204666	0.881706791474896	0.483737399224062	-0.403714594300037	-0.222089683203646	0.313201110312932	-0.377223112946376	0.44088753819594
-0.862847563591777	-0.836653494542523	-0.506456532877446	0.454085639785973	0.356725076251915	-0.164903507090044	0.454861427440792	-0.270081265072312	-0.582599701620185	-0.724139866112447	-0.0353677162818709	-0.122998102166571	-0.307554100839981	-0.490420197548993	-0.111054683423949	-0.78178417779202	0.843438713262434	0.879599737852038	0.487931318122456	-0.408157792512259	-0.219412072121237	0.320687532188603	-0.377748487354939	0.444340582281796
-0.873871475416531	-0.836374338048409	-0.489208792693567	0.437729683662333	0.371046136212761	-0.129121060244676	0.454028530271623	-0.246950447577957	-0.603900735966819	-0.746399699324695	-0.0752575264305927	-0.0804758500768143	-0.281891428224885	-0.502158624069163	-0.0782375595768444	-0.780682777838563	0.852184112063979	0.88266901175431	0.481345758099962	-0.401850288107319	-0.228131285481458	0.30329144082416	-0.379219087143333	0.4336305771453
-0.865352350486353	-0.837087742740653	-0.502824677483368	0.450477747742855	0.359141876864251	-0.158162118640579	0.454400249101179	-0.266177797886531	-0.576713269877589	-0.728798448988821	-0.0828687093452086	-0.0715488120839047	-0.296612070964569	-0.526663455933591	-0.0828770564480901	-0.790257652945599	0.834310050915749	0.877528478680961	0.491520833258756	-0.41047945316119	-0.20620333153129	0.340651330236726	-0.372612887068321	0.459594630459775
-0.860206711409297	-0.824283909843098	-0.509261123763267	0.461929756842321	0.377059389701369	-0.141308389875454	0.466066522741264	-0.240835513689594	-0.608737218382226	-0.756779375355918	-0.117950444572822	-0.0341223094452884	-0.264044048348586	-0.525371057145326	-0.0485699187256335	-0.782727347317239	0.834640366395174	0.875421197859987	0.495654945676928	-0.416260479915318	-0.213560823392455	0.335590233186363	-0.378234148353272	0.451577514170077
-0.863367284181269	-0.826978644462209	-0.504783880909506	0.456558084329614	0.375937930259278	-0.138311590439001	0.463491442810945	-0.241945796901008	-0.589144996774256	-0.742120204192496	-0.111134211760416	-0.0411046112088346	-0.279038587025757	-0.535500822288266	-0.0600342927148886	-0.788761159436802	0.84032801754282	0.874886620467222	0.496440483665242	-0.419089672799119	-0.227194133226326	0.319392718800065	-0.385544388493083	0.436020055546738
-0.873871475416531	-0.836374338048409	-0.489208792693567	0.437729683662333	0.371046136212761	-0.129121060244676	0.454028530271623	-0.246950447577957	-0.603900735966819	-0.746399699324695	-0.0752575264305927	-0.0804758500768143	-0.281891428224885	-0.502158624069163	-0.0782375595768444	-0.780682777838563	0.852184112063979	0.88266901175431	0.481345758099962	-0.401850288107319	-0.228131285481458	0.30329144082416	-0.379219087143333	0.4336305771453
-0.863518050961874	-0.822642857463471	-0.503489247960167	0.457015995015301	0.384056866515991	-0.126438859084851	0.466851072611016	-0.229687681341869	-0.573415578387903	-0.711758967770736	-0.00630476238186864	-0.15387711670544	-0.321053622049791	-0.475777060574277	-0.132155215377398	-0.778869046501107	0.852422659892047	0.878993556450922	0.48725714683711	-0.410335085115327	-0.239444872935143	0.295002918705031	-0.38763511120676	0.420880524593538
-0.863514243900073	-0.832898296815867	-0.505366050409565	0.454678205287561	0.364924742857422	-0.1531995651624	0.458382056977154	-0.258144201669244	-0.591784897919997	-0.738435919985442	-0.0777448248500937	-0.0775038262859117	-0.288885919386874	-0.512666925871332	-0.0809583574837628	-0.785028176559311	0.835836414430987	0.879197156418837	0.488340519599149	-0.406540158555404	-0.204235636693231	0.339955579710895	-0.370175819881569	0.461577682042649
-0.841865738308846	-0.827203650182501	-0.533890671021438	0.483478859962421	0.346607293894242	-0.205096289321237	0.462250824833841	-0.286728095281502	-0.51974048406451	-0.675368310344049	-0.0134183192068687	-0.144563972489401	-0.351088494939187	-0.51697574032482	-0.145609579264885	-0.794892260173326	0.816589023718738	0.866724654430493	0.509446286624704	-0.430616968779828	-0.200874533193775	0.36486423161429	-0.377908445558452	0.466341034367323
-0.830634094115104	-0.816133813127724	-0.547723195175676	0.500897882690845	0.352769750934923	-0.210729546779533	0.471472994165988	-0.278638882998893	-0.479114902984295	-0.644750660898125	-0.00656088872478174	-0.150234824079284	-0.374962001236331	-0.536545048923156	-0.162273029193101	-0.80184086237562	0.811207568248491	0.856616136518875	0.526732819114831	-0.453369424564805	-0.219958272186165	0.358107666749167	-0.395396298558206	0.44539508606351
-0.856136301832948	-0.809995916807912	-0.511598038746793	0.469647897373037	0.397830242189362	-0.116495700964811	0.477196318671027	-0.209806257935323	-0.60153837158704	-0.73978884512707	-0.0482686705298748	-0.109562307811541	-0.291681049409584	-0.485622461480263	-0.0962320566262439	-0.777659055758621	0.849365488575528	0.871552147021363	0.498827033271178	-0.42599141774198	-0.25449580136627	0.287580081956362	-0.40047566527002	0.40387320526532
-0.864362149976358	-0.828190616520341	-0.503423251856062	0.454764234263038	0.374899194343109	-0.138307731626586	0.462368413468192	-0.243305863084274	-0.601498173022245	-0.753879814052035	-0.132188842169292	-0.0183624208475597	-0.263346817136376	-0.539027018616536	-0.0416163008989317	-0.785737316230516	0.836858289577171	0.877405530044376	0.492019071412482	-0.411864359864972	-0.212169846432894	0.333734121887024	-0.37588949265358	0.452909410313283
-0.86737999312981	-0.842582718764208	-0.499735831126412	0.44513391622353	0.350874997625845	-0.165773813043115	0.448944705590185	-0.27758676777517	-0.593050386761437	-0.733369448081186	-0.0454310503359282	-0.112430624153359	-0.298016944609607	-0.489924942535327	-0.101065336263893	-0.780095193976035	0.849265524347933	0.883756669372083	0.479811774440709	-0.39873276305381	-0.218794809756664	0.313418845872316	-0.373772297919548	0.444317537686742
-0.830634094115104	-0.816133813127724	-0.547723195175676	0.500897882690845	0.352769750934923	-0.210729546779533	0.471472994165988	-0.278638882998893	-0.479114902984295	-0.644750660898125	-0.00656088872478174	-0.150234824079284	-0.374962001236331	-0.536545048923156	-0.162273029193101	-0.80184086237562	0.811207568248491	0.856616136518875	0.526732819114831	-0.453369424564805	-0.219958272186165	0.358107666749167	-0.395396298558206	0.44539508606351
-0.868939606075907	-0.850963913441812	-0.496296850427428	0.437981813814418	0.335696868106194	-0.181903042908027	0.439911842951012	-0.298408177255993	-0.621720406513424	-0.763241788336694	-0.102229618510646	-0.051532464060918	-0.261084045183739	-0.505972485967677	-0.054211014633558	-0.777028829100752	0.837356905733174	0.880591738680162	0.48567382517399	-0.403311024434147	-0.203109941034965	0.338719529586222	-0.368399826248794	0.462639843837153
-0.856737706149645	-0.822832831115869	-0.51433871979935	0.467356303075702	0.375436010761445	-0.148466493226995	0.467573505974438	-0.243803949174701	-0.614505934074506	-0.752353901424576	-0.0677137991902598	-0.0888462541363191	-0.277263451123602	-0.489139042159117	-0.0791911356741733	-0.775933818138689	0.843678780118409	0.874445974374347	0.49659835875322	-0.420462463574796	-0.235303888636181	0.309423853709525	-0.38974199424652	0.426576028720381
-0.855525246352545	-0.831234279099212	-0.51669670114443	0.466025290698147	0.357677635888577	-0.17383669419291	0.459957842278306	-0.269809971325344	-0.59720337651676	-0.749795051375901	-0.124669591976649	-0.0265026325882502	-0.268947864543302	-0.537775290780686	-0.0481877622435589	-0.786880096452738	0.817363347616946	0.868073240619277	0.506949418673893	-0.427378520572109	-0.198331331762948	0.365563896430199	-0.375486878422005	0.469058952738823
-0.86458945019064	-0.823154984163172	-0.501830869096282	0.455210159228515	0.38439178893376	-0.124347681988254	0.466260711232114	-0.228962943145588	-0.616964747527825	-0.760179421107238	-0.103482091802936	-0.0500811987631513	-0.263826707300424	-0.510387134738505	-0.0551447324924065	-0.778874132381329	0.843511822431411	0.878504287203173	0.489895557545064	-0.410920526347468	-0.222912650030104	0.31826762707564	-0.380417960761069	0.440471617070721
-0.856063837579697	-0.836618525807833	-0.51558496126085	0.462553061503132	0.347579453020443	-0.185772129366881	0.454495141915546	-0.284004533186039	-0.617135062699312	-0.758107170670621	-0.090223725894393	-0.0645077512134112	-0.268253347267121	-0.501902968119499	-0.0637416854250976	-0.777629760432394	0.824383354855237	0.873305825307704	0.498129899065217	-0.416999029906346	-0.19747986253496	0.357964090289939	-0.37110451900348	0.469653786444299
-0.837180560992145	-0.823857341655072	-0.5395963991993	0.490112978508256	0.346624749388764	-0.210680375649263	0.464815174064055	-0.28697412276959	-0.585144987852683	-0.735601757345139	-0.0881863297104448	-0.0660022752382366	-0.289597759865023	-0.52413370961917	-0.0765122377019988	-0.788222782778838	0.814341316414659	0.859212516320561	0.522740702077282	-0.448554300050951	-0.219001284252331	0.355401118327525	-0.393130009568089	0.446447662208431
-0.8665502520335	-0.835638760990175	-0.500959916806197	0.449331871509866	0.363494769646572	-0.150665042492538	0.455684831013749	-0.259660112469694	-0.603405634526727	-0.746446474459877	-0.0774649346983759	-0.0780742115899331	-0.281503605017077	-0.503976361279146	-0.0769966039163388	-0.781116372053668	0.845265225414865	0.882225997673368	0.482936110708939	-0.40180253126481	-0.215125211288115	0.321083619333659	-0.373310049378818	0.448822946597685
-0.86458945019064	-0.823154984163172	-0.501830869096282	0.455210159228515	0.38439178893376	-0.124347681988254	0.466260711232114	-0.228962943145588	-0.616964747527825	-0.760179421107238	-0.103482091802936	-0.0500811987631513	-0.263826707300424	-0.510387134738505	-0.0551447324924065	-0.778874132381329	0.843511822431411	0.878504287203173	0.489895557545064	-0.410920526347468	-0.222912650030104	0.31826762707564	-0.380417960761069	0.440471617070721
-0.846481278159033	-0.815079032623415	-0.528051584901075	0.483439218807038	0.376807773743213	-0.160260797345257	0.474427240052661	-0.243044632452743	-0.538485277038904	-0.70068984662572	-0.0765224770179035	-0.0772065762510797	-0.321375042070378	-0.548117015194949	-0.0996520484877584	-0.799863562675468	0.82834346237739	0.864773661109553	0.513860161533607	-0.440015214032156	-0.232175381913951	0.33031997726337	-0.395893872890832	0.431209447308742
-0.845641364250524	-0.830573720636088	-0.529055324998064	0.477568744317602	0.34515258098613	-0.202207896796167	0.459364028094313	-0.28847001110467	-0.509359724712332	-0.66703037867329	-0.0089852478970704	-0.148912435091883	-0.35806875474318	-0.520232590237636	-0.151601960628575	-0.79634403552941	0.828526234779215	0.871958963970301	0.501636409731737	-0.422851534865262	-0.211028690922427	0.344621817123264	-0.379621980409422	0.454771094668353
-0.852523428003419	-0.820348256063283	-0.520197546927309	0.473912801867034	0.374731718394162	-0.155192251564749	0.469876397769108	-0.245428814810195	-0.600340434134304	-0.741173404686549	-0.0599931445166002	-0.0969011015639901	-0.288977676378472	-0.494588013143942	-0.0892662641816105	-0.779882834894939	0.83601359920615	0.869853545692163	0.505111426611445	-0.429991599423252	-0.23315337651477	0.320502665695284	-0.392472872549824	0.429656632102372
-0.848678042124563	-0.83398065550719	-0.524945999949334	0.472259544329025	0.342497329285856	-0.201571832992771	0.456208104864687	-0.291881872276967	-0.640286964968046	-0.769660980334971	-0.0662734429273792	-0.0907800376785446	-0.259952635836157	-0.467800329370987	-0.0703307407878597	-0.765608248677121	0.831368933190432	0.874942911916878	0.496256041478174	-0.416191492945515	-0.207918333954099	0.34318864757335	-0.37561711764948	0.457969432027144
-0.845256337895675	-0.831761004407551	-0.529268802986767	0.477180724756877	0.342126324966215	-0.206311459983702	0.457967499273952	-0.292688450711613	-0.51908845906082	-0.682504194103975	-0.0523399814500184	-0.102664273453626	-0.340099266087819	-0.544480781077211	-0.121353675453396	-0.801439848290046	0.81670040525814	0.865663423353577	0.511551956956761	-0.433539316607956	-0.204477404099521	0.362467497824596	-0.38069823661111	0.462429503869297
-0.853241514175717	-0.821404196375385	-0.519305042645752	0.472640094451597	0.373666663117093	-0.155692683459769	0.468954385964772	-0.246909027936281	-0.538892116668296	-0.69644486304344	-0.0513085056411806	-0.104514828629844	-0.329235997806565	-0.531259067051597	-0.115728929616838	-0.796686037946795	0.827296830107446	0.871685238414163	0.501998081874672	-0.423024272373427	-0.209183986990387	0.347266226729719	-0.378839531148885	0.456856693464268
-0.873395577542467	-0.830865519150779	-0.488738057335671	0.439460642645565	0.380620285226838	-0.116179648821906	0.458472298623477	-0.232673193847918	-0.586303645644709	-0.734157673709733	-0.0751200133340758	-0.0802112738039061	-0.29320229371365	-0.514888019969697	-0.0845734126025842	-0.786476543536399	0.852911940216354	0.879644766128062	0.486100560233953	-0.408865627954652	-0.238517089598791	0.295018243123401	-0.386642268653665	0.421869314634569
-0.848678042124563	-0.83398065550719	-0.524945999949334	0.472259544329025	0.342497329285856	-0.201571832992771	0.456208104864687	-0.291881872276967	-0.640286964968046	-0.769660980334971	-0.0662734429273792	-0.0907800376785446	-0.259952635836157	-0.467800329370987	-0.0703307407878597	-0.765608248677121	0.831368933190432	0.874942911916878	0.496256041478174	-0.416191492945515	-0.207918333954099	0.34318864757335	-0.37561711764948	0.457969432027144
-0.87571795462872	-0.834228907840958	-0.485499587821338	0.434972666424397	0.377141858580755	-0.117469154185151	0.455304988355384	-0.237333904798052	-0.649719600316803	-0.782046736461175	-0.100836861317155	-0.0534310225272343	-0.242140384859332	-0.482798594501739	-0.0444337886418663	-0.765722273044836	0.847940722300459	0.88279020215495	0.481733485463016	-0.400971459168766	-0.219018468235627	0.315044377178584	-0.374753681802967	0.444244530839463
-0.843426704562607	-0.822124006406109	-0.532533732595326	0.484602145553871	0.359099878535783	-0.187644307912393	0.467784227000542	-0.269028283421461	-0.558984074579217	-0.705848777209213	-0.0265360128973907	-0.131828833932864	-0.324616611726136	-0.50067074612998	-0.124672509139796	-0.787308484195908	0.82436612489637	0.865490386590671	0.512849458058472	-0.437364946056236	-0.221755215242317	0.342303508022223	-0.390125502640935	0.443120054322057
-0.855567602563163	-0.829196612383522	-0.516640275680576	0.466864784227835	0.361746399373008	-0.168516046880601	0.461926343620064	-0.263972637496539	-0.566644621242761	-0.721556788088348	-0.081886251259512	-0.0723209634361926	-0.303068524632465	-0.532964657375129	-0.0869302641727904	-0.793070946544666	0.833136844980613	0.871199804769951	0.503183256039935	-0.426329869704246	-0.223232751205707	0.330972252148438	-0.38655237058503	0.441007360585646
-0.852572322228828	-0.820255472845454	-0.520112219091049	0.47386997959376	0.374968873170898	-0.154799356987435	0.46995349662062	-0.245071998343389	-0.595192191983548	-0.747120610185779	-0.116218337516108	-0.0357023847222488	-0.273373344713396	-0.534229958764617	-0.0545414194912993	-0.787136268296402	0.829250546980183	0.868473180382341	0.507877407049177	-0.431777100416266	-0.223201151995984	0.335626098382547	-0.388639683455939	0.441277418431469
-0.839607927562024	-0.812628268799457	-0.537071434028109	0.492834591940666	0.372322316274978	-0.174981662875006	0.476291536146772	-0.250217963021809	-0.586245163093703	-0.738372331228672	-0.100294727439187	-0.0528544071466694	-0.284728710327988	-0.530939959848477	-0.0682034544060488	-0.788922667244543	0.820323995540649	0.866359372010135	0.510950869533068	-0.433608103882021	-0.210371863595874	0.35457693902571	-0.383452741119168	0.455875616192508
-0.851451687466072	-0.822198301183928	-0.521957946434536	0.474805828795209	0.369832703420439	-0.16329957691965	0.468279970812416	-0.252760471882818	-0.590653848494051	-0.735927771776074	-0.0680505562592615	-0.0879731089824556	-0.292712237355959	-0.507099727887914	-0.0875855578916732	-0.784218632528398	0.830788840416078	0.868316112301932	0.508083949240833	-0.432538477968676	-0.22689180582768	0.33123372737574	-0.390615246766064	0.437056411275217
-0.859633222651043	-0.811495724078407	-0.506149282874001	0.463784258839485	0.399216079393165	-0.109251915384623	0.47539497237415	-0.206994112950321	-0.570491601981042	-0.725117907577776	-0.0869090416284025	-0.0669797340100142	-0.299047502077106	-0.53353458215483	-0.082364137333972	-0.792468497640654	0.840860750501696	0.873857583612052	0.498054346454684	-0.421556397367108	-0.231329126045966	0.315825623631161	-0.388375252663682	0.431330927792189
-0.852572322228828	-0.820255472845454	-0.520112219091049	0.47386997959376	0.374968873170898	-0.154799356987435	0.46995349662062	-0.245071998343389	-0.595192191983548	-0.747120610185779	-0.116218337516108	-0.0357023847222488	-0.273373344713396	-0.534229958764617	-0.0545414194912993	-0.787136268296402	0.829250546980183	0.868473180382341	0.507877407049177	-0.431777100416266	-0.223201151995984	0.335626098382547	-0.388639683455939	0.441277418431469
-0.858558201633379	-0.824512482255926	-0.511854482323262	0.464313428552394	0.374582106367815	-0.147109989437947	0.466033879688379	-0.244790554660138	-0.604600658646469	-0.751544571626965	-0.102825990092618	-0.0505423237085965	-0.272171575106495	-0.519240653969559	-0.0600646720140874	-0.783164104711951	0.833888078560976	0.872724701742095	0.500533949802635	-0.42283508056103	-0.220223956397979	0.332109942229343	-0.383828307826213	0.444299364821839
-0.849931948527546	-0.837251533636468	-0.522796128063571	0.468731849877867	0.337471058697956	-0.205910161339111	0.452760086076698	-0.298673590534099	-0.625798255888031	-0.75925200669739	-0.0631848830240911	-0.0939243384912911	-0.270993433534786	-0.477304382390771	-0.0778462427693117	-0.771015371687382	0.830245750414491	0.873011059806772	0.499839527900131	-0.420830820537289	-0.211511905201367	0.342255036049419	-0.379063874474107	0.454135136940138
-0.850260753833215	-0.833917745726329	-0.523106985526277	0.470645054340474	0.344912447405403	-0.196648322758599	0.45657146545376	-0.28838336168944	-0.597819010984608	-0.744778655537373	-0.0902817774337443	-0.0640402387981792	-0.280870299552822	-0.516354218055883	-0.0706961930722476	-0.784362403627843	0.825697696950322	0.868932868924269	0.50692905253687	-0.429434554117477	-0.214208615717925	0.345873068136325	-0.383619287819832	0.451435368706405
-0.850091512007237	-0.813342516829538	-0.522424871374468	0.478810260213765	0.3846243515309	-0.144513779340133	0.475694633496678	-0.23096326611235	-0.542474456854078	-0.702828657021424	-0.0725061929766196	-0.0817062799673606	-0.320421920139533	-0.542963988562373	-0.100972918153267	-0.798464266393622	0.829689822507672	0.868079332199914	0.508521960782103	-0.43282134704691	-0.225295503334822	0.333652098835936	-0.389997133307449	0.438909314321366
-0.851560446454809	-0.830695682491572	-0.521904218629094	0.471059691403778	0.353316724484199	-0.184625304142539	0.460165195988674	-0.276476981399363	-0.647467569172444	-0.780767781165732	-0.10229900265282	-0.0518179115798424	-0.243249121461323	-0.485573262453438	-0.0443621337423236	-0.766812264162581	0.824231152457186	0.869255581290187	0.506157426689995	-0.427972003876521	-0.210007146443026	0.350329538217366	-0.381123098813054	0.456117185062255
-0.851378636892652	-0.828698023178351	-0.522250879905353	0.472277539844577	0.357061934873081	-0.180130334882367	0.462160203857542	-0.271186819483544	-0.548999069252734	-0.699512271404863	-0.03004869847434	-0.127747759925557	-0.32960830029335	-0.509913150914807	-0.125821198218131	-0.790701549817784	0.82642148142167	0.870534558167857	0.5040582246346	-0.425641558472001	-0.210846302035022	0.347227742757007	-0.380613348516901	0.455089687391538
-0.862780897572885	-0.83191096310613	-0.506388941344079	0.456064826648245	0.365889297103955	-0.152966498615734	0.459317019385461	-0.256868320981004	-0.596094326809832	-0.743739296986863	-0.0912249169238565	-0.0629743167446432	-0.281653255746493	-0.518207298106014	-0.0706932575382054	-0.78501924671181	0.836560687370369	0.877272865334559	0.492255012715518	-0.41210562039528	-0.211940436228103	0.33425191457699	-0.375878254381855	0.453185386518328
-0.850091512007237	-0.813342516829538	-0.522424871374468	0.478810260213765	0.3846243515309	-0.144513779340133	0.475694633496678	-0.23096326611235	-0.542474456854078	-0.702828657021424	-0.0725061929766196	-0.0817062799673606	-0.320421920139533	-0.542963988562373	-0.100972918153267	-0.798464266393622	0.829689822507672	0.868079332199914	0.508521960782103	-0.43282134704691	-0.225295503334822	0.333652098835936	-0.389997133307449	0.438909314321366
-0.862134551772369	-0.835300100689347	-0.507483507701132	0.455643588627074	0.358458827651291	-0.163681794723776	0.456176265961932	-0.267718556227	-0.567165759577263	-0.722148195996669	-0.0831987190788356	-0.0709114324960182	-0.302313528948063	-0.533448242755584	-0.0859018425571711	-0.793055387366435	0.835348600818299	0.875794052068132	0.494993443266725	-0.415545914153891	-0.213931924956096	0.334477124164527	-0.378126759593206	0.451114661320955
-0.856136965285499	-0.828872597328077	-0.515839520507183	0.466257053601463	0.363134637538971	-0.165924316519632	0.462244445563243	-0.261894341275616	-0.575627225592733	-0.734382057469346	-0.122460488853366	-0.0283383081961869	-0.283164237375875	-0.551654325878395	-0.057112537661231	-0.793363812404513	0.831745371618131	0.87002970840122	0.505206797296261	-0.42875940460738	-0.22380779315195	0.332246544214677	-0.3877529596275	0.440455337001643
-0.841714004444021	-0.814057334014256	-0.534440140253356	0.489810425914218	0.372433880473453	-0.172246457019529	0.475165400203331	-0.249902274479155	-0.622486155384166	-0.757469820877276	-0.0657866947364242	-0.0910647142909466	-0.272469073042175	-0.481671440577755	-0.0774448237173343	-0.772672199984105	0.828459124596929	0.865588131462413	0.512589623997256	-0.43823045705978	-0.230050683304995	0.331721957056119	-0.394242731596116	0.433613822809029
-0.851750160922279	-0.818598467033218	-0.521047308092498	0.47542355222048	0.377019632491453	-0.153057910953448	0.471374582733336	-0.242137352219962	-0.570232394946548	-0.722843793221921	-0.0747577308000825	-0.0801619645198771	-0.303256659617772	-0.525911360590991	-0.0903361130404283	-0.791285501894099	0.830606952743982	0.866349390935452	0.51121231511411	-0.436946479064133	-0.232265072558048	0.327609149471979	-0.394754697517385	0.430996872742913
-0.839615683391615	-0.811271767193637	-0.536915093386236	0.493249971315364	0.374910954595972	-0.171465399804654	0.477484707327188	-0.246423161861108	-0.547663790615575	-0.702139217416243	-0.0484892001361289	-0.10785717714677	-0.324999528958354	-0.523614428351137	-0.114664854813139	-0.794051041008173	0.825686797331065	0.862612779758683	0.517385210733195	-0.444234774004828	-0.232943206532401	0.332818827174933	-0.397860924405456	0.430444000730952
-0.857359057896827	-0.830955938303345	-0.514187217032058	0.463813112294689	0.3606841208778	-0.167459030705604	0.460298246718252	-0.265254847319455	-0.620879202922054	-0.762210917199368	-0.0994437629860721	-0.0545506572772038	-0.262613608542827	-0.504877207930315	-0.0563475932337777	-0.777107951899659	0.831629169931202	0.872960520001637	0.500047593202911	-0.421502287143829	-0.214671234238821	0.338535746951446	-0.38077316377083	0.450582194015433
-0.865830507555678	-0.832147609849122	-0.501724933663746	0.451522916763858	0.369272984895931	-0.143929352848921	0.458854781146855	-0.251351048664373	-0.575596960361153	-0.732943972590021	-0.113128432198684	-0.0385497583600317	-0.28666530827181	-0.546164065596504	-0.0633595300739668	-0.79293930102229	0.837360744631843	0.875166570690927	0.496165086769791	-0.417767455238811	-0.220157059228658	0.327889019392959	-0.381832584699389	0.444102658240804
-0.851750160922279	-0.818598467033218	-0.521047308092498	0.47542355222048	0.377019632491453	-0.153057910953448	0.471374582733336	-0.242137352219962	-0.570232394946548	-0.722843793221921	-0.0747577308000825	-0.0801619645198771	-0.303256659617772	-0.525911360590991	-0.0903361130404283	-0.791285501894099	0.830606952743982	0.866349390935452	0.51121231511411	-0.436946479064133	-0.232265072558048	0.327609149471979	-0.394754697517385	0.430996872742913
-0.841203429018945	-0.824456147040067	-0.535019503166518	0.485780657952238	0.351265349555363	-0.200205525480752	0.465050477839894	-0.28026532611168	-0.578709658700539	-0.722566375328228	-0.0411668221953467	-0.11666680455703	-0.308353644986068	-0.497291673742962	-0.108791719547325	-0.784019825541078	0.81946104748948	0.864390807412696	0.51438866168059	-0.438174385148581	-0.214512608709914	0.352807435631004	-0.387108698046734	0.451339963972274
-0.845097911380527	-0.826710764254659	-0.530209281161648	0.480422134286704	0.352269060934353	-0.194175228628403	0.463385698983314	-0.278569698624745	-0.564469696393597	-0.714967247850614	-0.053641753809195	-0.102829246290147	-0.313421742817704	-0.515825944907757	-0.10580385277659	-0.790219451451364	0.824604678295193	0.866786094477318	0.510649789048533	-0.434335699154639	-0.218378046885932	0.344344661096738	-0.387416118702377	0.446873111540522
-0.864761428006271	-0.829221962119239	-0.502971441448795	0.453913877040283	0.37346308292321	-0.13972572058629	0.461463773502389	-0.24536466632358	-0.585070390111641	-0.73310957313027	-0.0740548041398801	-0.0813335622162934	-0.294321253758691	-0.515069638236437	-0.0856895552831924	-0.786739165675444	0.84110665986422	0.875246394820787	0.495746770510632	-0.418365456330415	-0.227726955896149	0.318043621534083	-0.385503857142858	0.435352800109077
-0.865589217048154	-0.839018486614573	-0.502475373169457	0.449302152575917	0.355641457253464	-0.162343219617144	0.452526280987041	-0.271149144385327	-0.578223093603785	-0.73057573016434	-0.0870952293574858	-0.0670001102191013	-0.294260103618054	-0.528306970445018	-0.0796109042718539	-0.79022472079534	0.843757087803907	0.878506546619605	0.489868461600946	-0.410961541443336	-0.223415917503783	0.317613522733984	-0.380662250808713	0.439888421064106
-0.834423577435789	-0.795462997242285	-0.540597027249572	0.502852638896112	0.397129412643191	-0.146101361406578	0.489926448507047	-0.213383460760213	-0.656905368915749	-0.777440494634794	-0.048470739377695	-0.110074338014435	-0.253046023928242	-0.441455540783185	-0.0748851529334452	-0.755366202100903	0.836737713093853	0.866848321857812	0.509399832018489	-0.436457189876983	-0.243187937397225	0.312183291874659	-0.399497516119658	0.418127607366229
-0.854553750522461	-0.823769558431614	-0.517702890455763	0.47015697736688	0.370880973522522	-0.157724211675599	0.466872107927808	-0.250833696108993	-0.583003451866926	-0.731207398598741	-0.0714633644201194	-0.0840862283403574	-0.296449412667021	-0.514835881163283	-0.088075363496531	-0.787073711376815	0.841318160283415	0.875463408907053	0.495358107931783	-0.41788605021595	-0.227516121430744	0.317923006452258	-0.385221687870245	0.435568884198347
-0.839096973954497	-0.802951145344411	-0.536025330989506	0.495710126774199	0.389632515100084	-0.151408335745627	0.484245416043343	-0.224492526946628	-0.599985792671059	-0.749830363219359	-0.112193331163669	-0.0402169729345564	-0.271795313621016	-0.528346344918584	-0.0555242051862799	-0.785349844205852	0.824684565671711	0.856257352271842	0.526367740953383	-0.457058120751781	-0.24873936137503	0.321884465916488	-0.409905737382985	0.412217340530889
-0.865589217048154	-0.839018486614573	-0.502475373169457	0.449302152575917	0.355641457253464	-0.162343219617144	0.452526280987041	-0.271149144385327	-0.578223093603785	-0.73057573016434	-0.0870952293574858	-0.0670001102191013	-0.294260103618054	-0.528306970445018	-0.0796109042718539	-0.79022472079534	0.843757087803907	0.878506546619605	0.489868461600946	-0.410961541443336	-0.223415917503783	0.317613522733984	-0.380662250808713	0.439888421064106
-0.857214485323499	-0.82570493558951	-0.514041932703071	0.465901155162909	0.370629093254202	-0.154419993263255	0.465095284224014	-0.250828363698446	-0.585226407761837	-0.721384685374336	-0.0129585394842523	-0.147062101280287	-0.311877212590291	-0.472223587652032	-0.12394201608911	-0.776508475094515	0.847346044543617	0.876830713286577	0.492034835491283	-0.415260805222344	-0.235697777207291	0.304421594483152	-0.387887440779793	0.42574590671372
-0.846165513849939	-0.804673728068021	-0.525919203153739	0.485445955221604	0.395347422312573	-0.133956736439453	0.482467128463908	-0.215079271234093	-0.63971911544447	-0.772248550213169	-0.0828548596572622	-0.0728447793090937	-0.255188319184628	-0.479370806497724	-0.0599733276442655	-0.768042564344066	0.842820353647324	0.86973497667841	0.503696412195626	-0.430437598630211	-0.247017455408243	0.301770283776608	-0.398879984753954	0.413229311917857
-0.838487728139174	-0.819368355113667	-0.538607246184473	0.491323342508994	0.357619190774871	-0.195532723556252	0.469780954286746	-0.27146512247875	-0.565763663171001	-0.705471928596926	-0.00190308748072299	-0.158370030187201	-0.326919720235671	-0.477881423459232	-0.137480873345142	-0.780243996873747	0.822658922952038	0.864075789758994	0.515163196229732	-0.440144883595132	-0.222337603365208	0.343846490443104	-0.391456806501045	0.442530351409191
-0.860174745341073	-0.831834718889454	-0.510221616325044	0.459717394671714	0.362675248301133	-0.16094373924573	0.459480306476904	-0.261964782018824	-0.597986048302775	-0.753169806789356	-0.144485244377714	-0.00476532784008463	-0.260750608834933	-0.548515355167972	-0.0345202758394598	-0.787096122964785	0.823470148195103	0.871118947715459	0.502397841224857	-0.422602253412141	-0.20244934960362	0.356005436653084	-0.375566316494144	0.464366262611065
-0.853174763019404	-0.833365227031732	-0.519620271035505	0.467749448930841	0.35017128305942	-0.186425187133421	0.457589992792413	-0.280725096253853	-0.581271653825667	-0.733867619661941	-0.0940170231581503	-0.0595568535714776	-0.290008562466588	-0.530538629619447	-0.0740423804207697	-0.789934554980777	0.823838800743052	0.87078855752824	0.503136752478677	-0.423706651687391	-0.204327496283673	0.354404782149343	-0.376860436592306	0.462317648800529
-0.846213857052963	-0.823288154889308	-0.529014577872959	0.480877011348365	0.360666318875866	-0.182149668422262	0.466971531573505	-0.266558842765542	-0.61375216526249	-0.753034414413718	-0.074378097219876	-0.0816252899880553	-0.27567742515031	-0.494163237772506	-0.0752107987822674	-0.777080108238028	0.830197781983798	0.869100696455244	0.506808178154484	-0.430551607062935	-0.223325197099916	0.334421304994129	-0.388224162847113	0.441086333693146
-0.854503852682392	-0.820868327926841	-0.517360020006164	0.471017727116041	0.376284398182472	-0.150360471559298	0.469352069860704	-0.242866031724097	-0.592125435615924	-0.7436616267283	-0.107714931039671	-0.0449146062537121	-0.278403311380997	-0.531305556341218	-0.0612600864354759	-0.787609750971029	0.833164889522952	0.871214674938308	0.50315705029471	-0.426301503112608	-0.223247147897113	0.330928544597292	-0.386547964772437	0.440989429257968
-0.860174745341073	-0.831834718889454	-0.510221616325044	0.459717394671714	0.362675248301133	-0.16094373924573	0.459480306476904	-0.261964782018824	-0.597986048302775	-0.753169806789356	-0.144485244377714	-0.00476532784008463	-0.260750608834933	-0.548515355167972	-0.0345202758394598	-0.787096122964785	0.823470148195103	0.871118947715459	0.502397841224857	-0.422602253412141	-0.20244934960362	0.356005436653084	-0.375566316494144	0.464366262611065
-0.858175677018498	-0.824940331214783	-0.512503198521041	0.464756515447486	0.373297356096041	-0.149425025478273	0.465701120057747	-0.246752168522433	-0.56875694973996	-0.724320975881896	-0.0894272443683843	-0.0641898719954621	-0.299236647198797	-0.536310669799875	-0.0813053659257357	-0.793193511935571	0.836816299268229	0.872540029577889	0.500706637568751	-0.423983711025465	-0.22691370577452	0.323948294770342	-0.387318179183577	0.436628363291745
-0.854546887511941	-0.829333780813205	-0.518038375207394	0.468105682229688	0.360110955094088	-0.172018252174465	0.461756164443571	-0.266454986946627	-0.591925196929386	-0.739215163672905	-0.0816672539348848	-0.0732535768015546	-0.287510124961067	-0.515110866131365	-0.0783744620864296	-0.785416588403413	0.826291202598842	0.872563860975788	0.500111505923346	-0.420169844717533	-0.204181162140428	0.35161468310088	-0.375430834919532	0.462344172980714
-0.858937301560844	-0.829583530680779	-0.511886701000229	0.462244243049692	0.365426272358666	-0.159031982336034	0.461579184155389	-0.258169665716332	-0.657368511434376	-0.79006371737397	-0.118942769449314	-0.033762010589889	-0.23028555161511	-0.487665034181902	-0.0295171236536845	-0.763784019101179	0.838644245343445	0.876280448061189	0.494141198228294	-0.415331472568761	-0.219473039792343	0.326744440431579	-0.380573910681804	0.44474645716641
-0.857815009909791	-0.830090053514098	-0.513523633809618	0.463566408004964	0.362978403401499	-0.163829568157925	0.461121751326416	-0.261883483600102	-0.607157976046392	-0.747734053197785	-0.0701318431896134	-0.0860905959998501	-0.281384111427375	-0.496327630406496	-0.0803418264721033	-0.778901663370447	0.835953632599831	0.872549629196378	0.50075851153818	-0.423783096981827	-0.225092286301983	0.326269325743293	-0.386412982880385	0.438731538386305
-0.845152884030248	-0.814718663714262	-0.529855597143833	0.485274455363404	0.375747619140874	-0.16342061494043	0.474722109114949	-0.244740120989869	-0.581216644066421	-0.722408103670509	-0.0315067398331705	-0.127108005413848	-0.309503659427578	-0.488660642605929	-0.113941122721207	-0.78152491466963	0.836144480332577	0.868585578792495	0.507018060789694	-0.432779856372298	-0.237075832552754	0.317481054520885	-0.395323615000787	0.425184845858486
-0.868455881264903	-0.828916019453085	-0.496827996559821	0.448108089397699	0.378466897258873	-0.127081092014652	0.461109124736707	-0.237117570602391	-0.633633392968011	-0.779644351011256	-0.158873424985745	0.0103605894509558	-0.231531055656292	-0.529720376708645	-0.0117431559516258	-0.774557952054366	0.838609948863873	0.871819612214979	0.501647051096708	-0.42591436924125	-0.232714270568392	0.317638837240466	-0.390694400100972	0.429958165883719
-0.843799249708288	-0.820499642596076	-0.532086024221155	0.484908179101258	0.362819385546673	-0.182391783078854	0.469406586979894	-0.263677053681641	-0.594323728299935	-0.748191938211064	-0.12738492312445	-0.023455229199431	-0.269737668648679	-0.54142467193016	-0.047375359103016	-0.78790146343682	0.815561911552661	0.862706608870136	0.516835235201107	-0.440583323776781	-0.21111009774946	0.359419996189646	-0.386456976551722	0.455191537493115
-0.857815009909791	-0.830090053514098	-0.513523633809618	0.463566408004964	0.362978403401499	-0.163829568157925	0.461121751326416	-0.261883483600102	-0.607157976046392	-0.747734053197785	-0.0701318431896134	-0.0860905959998501	-0.281384111427375	-0.496327630406496	-0.0803418264721033	-0.778901663370447	0.835953632599831	0.872549629196378	0.50075851153818	-0.423783096981827	-0.225092286301983	0.326269325743293	-0.386412982880385	0.438731538386305
-0.858783821128652	-0.830959547927079	-0.512180621399645	0.461933494960601	0.362558559876053	-0.163040452820917	0.460309186444212	-0.262346970728453	-0.592362179159561	-0.737830758644575	-0.0720416329348429	-0.0836958097599948	-0.290358577351626	-0.508508602994665	-0.0844244908646464	-0.784165661961429	0.828956783893693	0.876768839522813	0.492002501612518	-0.409778606064897	-0.196621522784796	0.352999113076023	-0.367916659880017	0.470272032412899
-0.855711034606051	-0.831167180380333	-0.51644746549141	0.465823897590088	0.358061418412583	-0.173093427534121	0.460033551019559	-0.269237656863721	-0.593825476273992	-0.731019081067741	-0.0307939839123329	-0.128169000741927	-0.301628268912328	-0.478965300683676	-0.109907438079138	-0.777230218607513	0.840183200272301	0.8727388911017	0.499943099348389	-0.424018472099199	-0.233226615111346	0.315319438357685	-0.390189619728364	0.429248174181886
-0.847226326724576	-0.830776681801608	-0.527185572402456	0.475802298616968	0.347024135480083	-0.197954765553209	0.459446099688145	-0.285732953409149	-0.613371677291672	-0.751163654111859	-0.0654596823002264	-0.0912605782068469	-0.278716855870332	-0.488486385029819	-0.081044504170413	-0.776038731367444	0.832778330726601	0.872690269212254	0.500586330195233	-0.422581426028123	-0.217967637136852	0.334968269195135	-0.382699500704207	0.446873446505627
-0.846279466699968	-0.81312414551317	-0.528001853319459	0.484176838076927	0.38019240511421	-0.155806398391609	0.476052918656391	-0.238037971309726	-0.603913817375729	-0.744989297966101	-0.0673336838943884	-0.0890489831952157	-0.284387276650784	-0.496884936133384	-0.0833060210051474	-0.779669200694896	0.833144595694688	0.872384317936325	0.501133830167071	-0.423454265361485	-0.219678475669179	0.333379104640356	-0.383818908174282	0.444956144473274
-0.860831390654295	-0.843097381272473	-0.508492820050562	0.452997576517893	0.340883949878986	-0.187361873283912	0.447993802482909	-0.292648322537796	-0.54380280235601	-0.703491286427997	-0.0709062029803724	-0.0834875008042582	-0.320181519894714	-0.541065890372378	-0.101577916218797	-0.797956548804908	0.830310589338436	0.872909793506406	0.500036735599959	-0.42112142702538	-0.211968238029689	0.341882448823613	-0.379385792425442	0.453632085526115
-0.854724298342629	-0.827708320470224	-0.517763194323963	0.468553801484381	0.363528593783088	-0.167320618722214	0.463305706210132	-0.261513824379016	-0.498266945994023	-0.658545949021871	-0.00646088723881121	-0.15116726626009	-0.364809839554082	-0.525162531962551	-0.15657797951904	-0.79817268925649	0.835448053323472	0.868819919640763	0.506785418701884	-0.432203029326341	-0.234995867311379	0.31984989915303	-0.394161316343792	0.427603040133176
-0.851870627831778	-0.816345847903114	-0.520430623038421	0.475736636052288	0.381348793565942	-0.146809553490876	0.473203124569887	-0.235663606540978	-0.587599827640935	-0.739830459050381	-0.103473673891916	-0.0494247839388629	-0.282758591441793	-0.531937809164362	-0.0656392428255655	-0.788738443376734	0.83042792289266	0.87047382360185	0.504455435598172	-0.427310056231619	-0.219687424860403	0.336635087593209	-0.385312652515424	0.445122405608997
-0.846279466699968	-0.81312414551317	-0.528001853319459	0.484176838076927	0.38019240511421	-0.155806398391609	0.476052918656391	-0.238037971309726	-0.603913817375729	-0.744989297966101	-0.0673336838943884	-0.0890489831952157	-0.284387276650784	-0.496884936133384	-0.0833060210051474	-0.779669200694896	0.833144595694688	0.872384317936325	0.501133830167071	-0.423454265361485	-0.219678475669179	0.333379104640356	-0.383818908174282	0.444956144473274
-0.876377801793603	-0.829838647102708	-0.482905174787118	0.43412094948076	0.385749413066921	-0.103631413032535	0.45829892285557	-0.223987099291441	-0.60389242326145	-0.756790318085671	-0.141002332721738	-0.00873846714956696	-0.258376289883641	-0.542294085234603	-0.0348039450449997	-0.785134788803761	0.850945728127267	0.878359094855668	0.488686067848711	-0.411814686270647	-0.23838449994898	0.297746048870717	-0.387741879066981	0.422274020742961
-0.850412994964459	-0.80389560845037	-0.518742274236375	0.478809788579363	0.401750587565873	-0.118449992363251	0.482320502470453	-0.204566297237092	-0.620686704039399	-0.766006427621366	-0.124542671450152	-0.0271490533831446	-0.253728747453558	-0.520297523829771	-0.0398203441317538	-0.778814201682108	0.836120287327843	0.86447610768327	0.512785503804624	-0.441208372098264	-0.248580619063897	0.308762399855345	-0.403751816671263	0.411911184850333
-0.845522855897869	-0.822177135181549	-0.529900475702777	0.482175325590601	0.361901038740503	-0.181425875898597	0.467974832228962	-0.26485080776658	-0.624496986864231	-0.771023163698758	-0.141188323056014	-0.00895994130263434	-0.244808858543505	-0.527002740337565	-0.0272124126336996	-0.777933006621945	0.824371041423053	0.866329033115158	0.511426023570734	-0.43536056059183	-0.219254121232215	0.344017144772458	-0.388211038125296	0.445908909260829
-0.850626371106237	-0.826851449041446	-0.523276324542689	0.474039070504721	0.359690672079511	-0.177745174395037	0.463911355817088	-0.267518371188823	-0.620021536886947	-0.751949005179459	-0.045500341044881	-0.112878188865315	-0.280115172011616	-0.469545737223487	-0.0911397242366586	-0.770409555169363	0.834882128439617	0.872186896957531	0.501434399526697	-0.424401978489443	-0.223938008443606	0.328372786417864	-0.386127661982772	0.440099126021713
-0.844727385547532	-0.820605774292016	-0.530902491047023	0.483777335822272	0.36388709921948	-0.179842924191005	0.469397911331031	-0.262065066093072	-0.588077251021494	-0.726161105808675	-0.026471240651868	-0.132672480183603	-0.306508837849696	-0.480065690936292	-0.114634803896016	-0.778334970209694	0.834074783682905	0.868428577172758	0.507588049232977	-0.432891139896617	-0.233335785012908	0.322711668016092	-0.393676337691312	0.429579857126956
-0.852711805175855	-0.822904237414644	-0.520249073934851	0.472910035532402	0.370134946774502	-0.161215545503836	0.467656953749155	-0.252165290667181	-0.583524042305482	-0.734808121348371	-0.0902018953094093	-0.063768165831898	-0.289922611920795	-0.526556227840803	-0.0757596753617113	-0.788911170292089	0.830067795417263	0.868394980072494	0.507987966861735	-0.432180222702193	-0.225151809426526	0.333306477458385	-0.389684699667636	0.439049760266974
-0.854235123635909	-0.826245807408283	-0.518373053767426	0.46974807301975	0.365717667933789	-0.16508792051218	0.464651908927851	-0.258408406167319	-0.602464716676866	-0.749957293706097	-0.102155759158541	-0.0512249438894288	-0.273787610464075	-0.520398627035449	-0.0612701771002466	-0.783834906342298	0.830075411746909	0.870530789751678	0.504347751114348	-0.427056836080491	-0.218763339133257	0.337678395083027	-0.384792318619677	0.446167922747555
-0.850626371106237	-0.826851449041446	-0.523276324542689	0.474039070504721	0.359690672079511	-0.177745174395037	0.463911355817088	-0.267518371188823	-0.620021536886947	-0.751949005179459	-0.045500341044881	-0.112878188865315	-0.280115172011616	-0.469545737223487	-0.0911397242366586	-0.770409555169363	0.834882128439617	0.872186896957531	0.501434399526697	-0.424401978489443	-0.223938008443606	0.328372786417864	-0.386127661982772	0.440099126021713
-0.854144144206895	-0.830227245770016	-0.518569483461875	0.468204563352379	0.357802351550158	-0.175530464529553	0.460863987164383	-0.269807629106454	-0.52718821613781	-0.692992310479814	-0.0786531389881698	-0.074471500409315	-0.327031739553121	-0.556616089627953	-0.101847162445857	-0.802699218771406	0.830153238227943	0.868134795631364	0.508412205193355	-0.432807736441244	-0.226101033547166	0.332541181771819	-0.390358934379364	0.43798019855937
-0.850515518441776	-0.817469407859299	-0.522659362773111	0.477400851724844	0.377547800297314	-0.153966606177042	0.472358837227341	-0.241504181353915	-0.601076468798576	-0.746908909468191	-0.0895175179271187	-0.06494557516642	-0.279033678868184	-0.513483186246745	-0.070032595595876	-0.783201180926376	0.833306447783591	0.868086202715246	0.508217330954313	-0.43353772879754	-0.232759603931382	0.324049408408033	-0.393665047265792	0.430281817824864
-0.852667665713222	-0.817880364599964	-0.519552248184444	0.474294369165884	0.379519096017015	-0.148322936266571	0.471916705893437	-0.23829730555053	-0.604289240740024	-0.740503434196809	-0.0421678981755027	-0.116178980892262	-0.291620549934486	-0.479272546563187	-0.0990494207357801	-0.77565538290085	0.843510229438703	0.875050031928708	0.495683804238846	-0.419095146197684	-0.233203676715243	0.311144956483399	-0.388262724956493	0.428968121988478
-0.866986581217196	-0.829262638158291	-0.499365622088378	0.450426319579963	0.376084260545726	-0.132718547079074	0.461103303433502	-0.241011247377374	-0.555288623136396	-0.709172771464194	-0.0572890536415836	-0.0986073832525941	-0.31780251564435	-0.524501405628411	-0.106555174596041	-0.7932798184101	0.847297552641297	0.880718626213753	0.485567207221339	-0.406099461650514	-0.224036646653951	0.312584865430495	-0.379040226415976	0.438800906261433
-0.846376533511994	-0.8171338996401	-0.5284745479364	0.482995541393438	0.372793105718572	-0.165897020128892	0.472659919298001	-0.248971152582579	-0.594437461235396	-0.732791510692159	-0.0375541170856526	-0.120928587963012	-0.299363539019772	-0.483351791337843	-0.105491153029607	-0.778268493485257	0.828511815514388	0.867739328948329	0.509114470269417	-0.433304114508963	-0.223830055373041	0.336058221717367	-0.389514521321098	0.440612883472434
-0.850821106511794	-0.817010007521997	-0.52212851558909	0.477083169822274	0.378793309462487	-0.151819881060325	0.472725870734812	-0.239614480679998	-0.555889641392982	-0.708389520830789	-0.0507993205302723	-0.105632331078025	-0.319438202404699	-0.519710468732099	-0.11048270092466	-0.792198106041387	0.831669619724535	0.862845395663532	0.516114059602077	-0.444435395578981	-0.244360457795791	0.317314740261107	-0.403100703796763	0.417065510140472
-0.877261280068324	-0.843131790030809	-0.484405297314913	0.430280052773487	0.362270112932317	-0.135706773938729	0.44755546153188	-0.259008321675988	-0.654361305073786	-0.784832608032002	-0.0988004950961778	-0.0556861842576539	-0.239487454019974	-0.477653244564997	-0.0439267705810082	-0.763518464203576	0.846969681202188	0.883741028814832	0.479962502052491	-0.398225407014766	-0.213992685831161	0.319548689269805	-0.371390699818585	0.449844272280803
-0.866986581217196	-0.829262638158291	-0.499365622088378	0.450426319579963	0.376084260545726	-0.132718547079074	0.461103303433502	-0.241011247377374	-0.555288623136396	-0.709172771464194	-0.0572890536415836	-0.0986073832525941	-0.31780251564435	-0.524501405628411	-0.106555174596041	-0.7932798184101	0.847297552641297	0.880718626213753	0.485567207221339	-0.406099461650514	-0.224036646653951	0.312584865430495	-0.379040226415976	0.438800906261433
-0.847041394362454	-0.815162027665435	-0.527272294048144	0.482674273381794	0.377380387721825	-0.158746059810675	0.474355465547132	-0.242139551421713	-0.641607511034118	-0.773788634164846	-0.084360585444067	-0.0712350938597195	-0.25337179699672	-0.478827668873123	-0.0582733338049222	-0.767437220097561	0.835751076676215	0.869994735950111	0.504928368151853	-0.429641227740347	-0.232207548125098	0.32150289386546	-0.39190929824461	0.430746502470744
-0.879297277004451	-0.835850991754572	-0.479390809518233	0.42833741304873	0.378187242345187	-0.109974523413871	0.453023477037148	-0.234726726767361	-0.631266053879928	-0.769764380671173	-0.102208694459837	-0.0517109907538083	-0.254606992439742	-0.498531661800009	-0.0506495953961351	-0.773391680516072	0.858000952341789	0.885949938905897	0.474295336747295	-0.394047432037072	-0.229941563620186	0.294028489332583	-0.376951195787407	0.430744771578094
-0.841867305730703	-0.817462201793236	-0.534475184736208	0.488408120799416	0.366090926304487	-0.180508364924253	0.472080908176303	-0.259113529894874	-0.544524425841518	-0.694611276690396	-0.0214001434812624	-0.13688271441596	-0.334655497345976	-0.506717866264458	-0.132675479239202	-0.79030776343505	0.829631370663092	0.865216622404553	0.513051118583501	-0.439270435588087	-0.233538828002282	0.327825663703367	-0.396226448858797	0.429598286652953
-0.86592688767536	-0.832516186678163	-0.501620910895835	0.45127103942711	0.368693406876463	-0.144578393655334	0.458524697727594	-0.252184590034388	-0.554294161785788	-0.699627179308506	-0.0122848045150155	-0.14695233411332	-0.331281006094207	-0.493531389002034	-0.135048269170318	-0.785843387367279	0.846856282639664	0.878292328028242	0.489788726749072	-0.411889242343557	-0.23041764643094	0.30879831023664	-0.384191183892979	0.431747427900298
-0.878437266425566	-0.846239539284642	-0.482658994678721	0.427269247308973	0.357671925206691	-0.139916210376109	0.444509753913185	-0.265372930887291	-0.572567619786797	-0.724992524289316	-0.0776684536402865	-0.0770738266499321	-0.300878411606719	-0.526190186325732	-0.0876620492772401	-0.790930585909439	0.84982489246639	0.883957258260943	0.479383992431617	-0.398320131573899	-0.219341760954082	0.31231312849151	-0.373857953585368	0.443644703946558
-0.85068108321615	-0.822322918724512	-0.523043290459669	0.475768327591304	0.368578427499132	-0.166001056050139	0.468156416737074	-0.254680495877693	-0.582985780240971	-0.730313781272718	-0.066548972200882	-0.0894038037340226	-0.298022849554096	-0.511595002987428	-0.0912326262147716	-0.786463297251764	0.829574273532334	0.875190540814222	0.495462952394441	-0.41463796549066	-0.203142008857736	0.348330649510067	-0.372814235967332	0.463255456243401
-0.848589589774191	-0.811056366534093	-0.52412054747227	0.481310253048367	0.386908704420572	-0.143211024249499	0.477568232770479	-0.227692096896635	-0.570537470929172	-0.709438825508812	-0.00484395492840461	-0.155360980930721	-0.32322077622217	-0.476726682603443	-0.134044635593041	-0.77944205014205	0.845174341449477	0.869143633540033	0.503641727753092	-0.431334599814694	-0.253168874858847	0.2940020750261	-0.401971285361484	0.405850546634397
-0.86592688767536	-0.832516186678163	-0.501620910895835	0.45127103942711	0.368693406876463	-0.144578393655334	0.458524697727594	-0.252184590034388	-0.554294161785788	-0.699627179308506	-0.0122848045150155	-0.14695233411332	-0.331281006094207	-0.493531389002034	-0.135048269170318	-0.785843387367279	0.846856282639664	0.878292328028242	0.489788726749072	-0.411889242343557	-0.23041764643094	0.30879831023664	-0.384191183892979	0.431747427900298
-0.854829308191458	-0.826314698276327	-0.517542344466224	0.468941286804844	0.366367059537661	-0.163422802127	0.464594518206849	-0.257387839315545	-0.584369835651154	-0.730734406870159	-0.063546947159382	-0.0926852239415387	-0.298095555185062	-0.50860464215482	-0.092668508365694	-0.785634003305216	0.832187465517926	0.871045561130124	0.503468644393369	-0.426444660223437	-0.221695006284999	0.333167134443945	-0.385895519728164	0.442782333845683
-0.865627789049372	-0.836987988777838	-0.502414680169608	0.450133529795765	0.359693056509922	-0.157040192031222	0.454484295509012	-0.265333880110067	-0.575083158171784	-0.723139409578762	-0.0575341879845786	-0.0989327756911293	-0.305740891642207	-0.511118940865226	-0.0997154154872383	-0.787665029244397	0.843144591799073	0.878255513737599	0.490367655712356	-0.411463346739328	-0.222903190414401	0.318745981842996	-0.380625707530168	0.4405206091721
-0.866165226015847	-0.829876898644893	-0.500831064784997	0.45159216860105	0.373952632178341	-0.13695489350662	0.46073083288194	-0.244360464741294	-0.609810076425229	-0.755315616328755	-0.103884478098674	-0.0495005184698571	-0.268406700104709	-0.516027041560537	-0.057490442149402	-0.781450061524266	0.84064790378413	0.875593766560819	0.495213787988009	-0.417463245814597	-0.225743165435936	0.319991541202237	-0.384253598552986	0.437610914235733
-0.869635004654051	-0.830339325390873	-0.495166805428562	0.445933314013368	0.377242835106965	-0.127015947886488	0.459758270149971	-0.238695235594624	-0.619155909449984	-0.761972294887776	-0.105268797179963	-0.0481750481515065	-0.261739524850787	-0.509824247977875	-0.0531637911057882	-0.77821381238506	0.848121642297784	0.879781678276814	0.487062894907334	-0.408477998694189	-0.228550181344111	0.308432930518758	-0.382012375475917	0.433687598241121
-0.852759077158141	-0.811438923883572	-0.51772040721504	0.47503623901138	0.391322702933293	-0.13110076078098	0.476819219515803	-0.220415885178971	-0.672418617344073	-0.802595766532437	-0.135707424440254	-0.0155015805660337	-0.213012647984229	-0.484838268516054	-0.0122837040369921	-0.757751737783093	0.833512550606234	0.869605763001646	0.505797916262032	-0.430148802297932	-0.228746466802226	0.326675223637926	-0.390536352405648	0.43480482010632
-0.849824144932985	-0.819888500434144	-0.523999135773815	0.47767571589844	0.37209858693316	-0.162376810001744	0.470306129168058	-0.249629632949078	-0.593432907803976	-0.74011512733916	-0.0808080975285393	-0.0742222615052317	-0.286834819528189	-0.513465396502324	-0.0783984005848397	-0.784834504847136	0.827557874658436	0.867155062304986	0.510097651303041	-0.434409935890913	-0.223556847505254	0.337363349487607	-0.389815046290421	0.440965948356407
-0.861485833641043	-0.824049539356203	-0.507182200299282	0.460029205493276	0.379059315703132	-0.136635135666866	0.466097796128015	-0.237619516517094	-0.609825684000056	-0.752117499868066	-0.0845924838914294	-0.0704800005054794	-0.274972520570283	-0.503819118937366	-0.070070777893752	-0.779676276494741	0.844603613034344	0.872305733255141	0.499553415688989	-0.425075972900342	-0.243270342641018	0.302375680059125	-0.395116815463932	0.417391779259995
-0.869635004654051	-0.830339325390873	-0.495166805428562	0.445933314013368	0.377242835106965	-0.127015947886488	0.459758270149971	-0.238695235594624	-0.619155909449984	-0.761972294887776	-0.105268797179963	-0.0481750481515065	-0.261739524850787	-0.509824247977875	-0.0531637911057882	-0.77821381238506	0.848121642297784	0.879781678276814	0.487062894907334	-0.408477998694189	-0.228550181344111	0.308432930518758	-0.382012375475917	0.433687598241121
-0.86293432358258	-0.832721060726429	-0.506221918688801	0.455564367728695	0.364525317119017	-0.154569228662109	0.458574564828512	-0.258826865399881	-0.574408567986125	-0.718453726731741	-0.0355115704087803	-0.122631631210667	-0.312650515532464	-0.496353130487614	-0.113819295692403	-0.784375802164757	0.844058294198454	0.876282263386077	0.493598588647779	-0.416319030461407	-0.230690669848313	0.312223758899122	-0.386046005334596	0.431742868889677
-0.858642837453501	-0.829331707797451	-0.512296291772074	0.462736652604176	0.365529809397817	-0.159304445332745	0.461815026562171	-0.25806396327043	-0.584226806863715	-0.738083216411023	-0.107305562117879	-0.045154116893323	-0.283487037792193	-0.536657921747267	-0.0642747645656743	-0.790036207398666	0.831447341051482	0.872511806060725	0.500858318140985	-0.422578300218787	-0.215659799295258	0.338104961682422	-0.381642126771929	0.44950775063606
-0.860819938993652	-0.838673468959575	-0.509148632930553	0.455684450562603	0.349960174565302	-0.176317910357306	0.452758521395545	-0.279997629663396	-0.570464744498334	-0.724005571992735	-0.0804987414256947	-0.0739415697082126	-0.301221300479763	-0.529463490592309	-0.086542290820447	-0.791841493828779	0.830382844375916	0.876324486132481	0.493292598697088	-0.411881622214726	-0.201306462279997	0.348468403570406	-0.370899309749753	0.465168032257149
-0.842752178119271	-0.829362132718416	-0.532523910292957	0.481227412886677	0.343441306772042	-0.207825491099276	0.460076999773893	-0.29105787177784	-0.512259691841044	-0.676834564481746	-0.0481852803363923	-0.106880311982052	-0.345150611816098	-0.545888835775511	-0.12612184291602	-0.802336245046269	0.81767807506946	0.865091042250551	0.512842739841705	-0.435563637555284	-0.208444581041827	0.358817963599713	-0.383309525961265	0.458070729990106
-0.842993709308708	-0.823695092502483	-0.532982597395352	0.484302895623433	0.355358066110351	-0.192920563885807	0.466148866549372	-0.274374695360823	-0.584539848861651	-0.733013739193928	-0.0756124438502891	-0.0796320747653262	-0.294149001338421	-0.516465851705683	-0.0848708822711318	-0.787086551744404	0.820159245019198	0.864950141070366	0.513479833153908	-0.437088469885729	-0.214331347176397	0.352142622679238	-0.386610169131119	0.451519539478474
-0.852959844349848	-0.822225934255402	-0.519819455671992	0.472787345244231	0.371748380001547	-0.158694879249042	0.468250736579543	-0.249768671242649	-0.512553430301397	-0.686178705618337	-0.101016910852386	-0.0495256932469945	-0.327190921104272	-0.579404104017732	-0.0916572596330531	-0.807555481058655	0.815537875494338	0.861847409503275	0.518363586862516	-0.442712185772506	-0.213677046215693	0.357731522953922	-0.388453715543251	0.45235607074392
-0.845772464621948	-0.822276948828767	-0.529581489544338	0.481839321285037	0.362048209298002	-0.180920816915289	0.467903583213376	-0.264617767507212	-0.626436619195273	-0.770269147673099	-0.12670100174906	-0.0248881505919016	-0.249064281479956	-0.517156692579526	-0.0362481722847818	-0.776780398193148	0.818943200884949	0.864120500336788	0.514804138068246	-0.438618837948287	-0.214206304149688	0.353594117024175	-0.387137295668701	0.451693377687343
-0.842752178119271	-0.829362132718416	-0.532523910292957	0.481227412886677	0.343441306772042	-0.207825491099276	0.460076999773893	-0.29105787177784	-0.512259691841044	-0.676834564481746	-0.0481852803363923	-0.106880311982052	-0.345150611816098	-0.545888835775511	-0.12612184291602	-0.802336245046269	0.81767807506946	0.865091042250551	0.512842739841705	-0.435563637555284	-0.208444581041827	0.358817963599713	-0.383309525961265	0.458070729990106
-0.857010480000132	-0.83427774525598	-0.514580889110324	0.462707177727834	0.35362692651569	-0.176974393156777	0.457014821193243	-0.275370900948965	-0.64741894027175	-0.779004608124612	-0.0918907846640936	-0.063129548661293	-0.246785317444147	-0.478975644136915	-0.0511477460996314	-0.765826538172612	0.832530454509437	0.873539887183997	0.499034396775996	-0.420349195009431	-0.214829569191351	0.337341843943902	-0.380399628836693	0.450345796030018
-0.859536386918406	-0.836025504299987	-0.511083191495982	0.458680928808555	0.353553157542544	-0.173599969935255	0.455398345706207	-0.275117058472239	-0.560507675372389	-0.713288061683535	-0.0596428688796729	-0.0962282778964354	-0.313956683197176	-0.522567935215646	-0.103314786053174	-0.792170046911604	0.841791283872596	0.877071912038736	0.492562037883896	-0.414104140731163	-0.223670061874891	0.319957954441142	-0.382004271594812	0.439807691957569
-0.864934835206894	-0.836270251157619	-0.503423196415115	0.451397506066662	0.360203245659133	-0.15738390994691	0.45519138320129	-0.264726144467412	-0.640752973764432	-0.774673575417525	-0.0929192431515345	-0.0619400678888408	-0.251168439973168	-0.485073947015809	-0.0530761062410118	-0.768725761372767	0.839089410530071	0.877285738925412	0.492306055403857	-0.412911043817879	-0.21733215918476	0.327598080553432	-0.378655956850865	0.447062108447371
-0.853212794214551	-0.818097746307199	-0.518776145459022	0.473470676272806	0.379803229943892	-0.14718360500206	0.471704570952887	-0.237799972580754	-0.590665561312453	-0.744945090588405	-0.122683060115539	-0.028512978686001	-0.273814557366966	-0.541288822342987	-0.0518059404854753	-0.788872204561117	0.825969146380357	0.864833861678524	0.513918240662664	-0.439355234085832	-0.227076540198126	0.336730068071589	-0.393320141114796	0.437082723133137
-0.861998158765471	-0.821369544201174	-0.5056625446686	0.459611873938904	0.384558755922413	-0.12794978902423	0.468080757152805	-0.229217213934612	-0.57066762419185	-0.722534017750901	-0.0712699100864886	-0.0839539702793322	-0.304124709587126	-0.523333713300158	-0.0924367791788712	-0.790755643734701	0.843669300786564	0.868934029586716	0.504479441611225	-0.431941917795966	-0.250873976496298	0.297707961045595	-0.401186059501727	0.408669735340495
-0.848709827597298	-0.823235481291358	-0.525767694564394	0.477911889108559	0.364177486255656	-0.174399338813245	0.467231005289002	-0.261274468154846	-0.562995446192337	-0.718082245293101	-0.0766560963837227	-0.0778851593672596	-0.307001115120109	-0.532077540755407	-0.0915455269294846	-0.793542661546366	0.82492503798493	0.870153567761434	0.504565734163038	-0.425950827699952	-0.208740212115429	0.350338511673087	-0.37976186779489	0.457467719958979
-0.838123500059088	-0.825440679375258	-0.538303721210262	0.488214060083246	0.344747138260628	-0.211827288727868	0.463310876804569	-0.289531263034031	-0.587560937037345	-0.708384389995134	0.0508228859042551	-0.21471998576577	-0.324220790833661	-0.419974932782765	-0.16085090807734	-0.758564174700304	0.83045528546431	0.87003972135014	0.505208082860461	-0.428374673130602	-0.221055050512515	0.335673722011252	-0.386348372009576	0.443601651630387
-0.853212794214551	-0.818097746307199	-0.518776145459022	0.473470676272806	0.379803229943892	-0.14718360500206	0.471704570952887	-0.237799972580754	-0.590665561312453	-0.744945090588405	-0.122683060115539	-0.028512978686001	-0.273814557366966	-0.541288822342987	-0.0518059404854753	-0.788872204561117	0.825969146380357	0.864833861678524	0.513918240662664	-0.439355234085832	-0.227076540198126	0.336730068071589	-0.393320141114796	0.437082723133137
-0.866060455158304	-0.831610138576014	-0.501286622924878	0.451324354957876	0.370573592089709	-0.141802659455779	0.459290429913672	-0.249389093815189	-0.591863315491905	-0.735768725959471	-0.0625521979672056	-0.0939454389455117	-0.29365740557671	-0.502541880457678	-0.0906676886644966	-0.783090311822181	0.842598273423313	0.879787712267819	0.487616550039574	-0.407462275030996	-0.217055657759308	0.323310369293417	-0.376404420947296	0.44701581084812
-0.85714333660789	-0.829229186264221	-0.514438013801948	0.464792336475863	0.363768589074084	-0.163712993085049	0.461921621824367	-0.260837657135619	-0.55132283857368	-0.708362971164163	-0.0682986001690006	-0.0865689736760003	-0.31665236657077	-0.534440783834959	-0.100808464367351	-0.795735670271237	0.836806784156214	0.87243509387195	0.500881237309309	-0.424227806155137	-0.227205451785455	0.323756608673633	-0.38754524556606	0.436302245369603
-0.841870288430264	-0.822437866321181	-0.534412316782239	0.486162356509244	0.356286099743331	-0.193129570599605	0.46724612138007	-0.273141398999451	-0.561502038713728	-0.714647491466746	-0.0632546866755879	-0.0923542360427543	-0.31222615343347	-0.524304375235215	-0.100672761608062	-0.79236873110863	0.818605271911803	0.863047910436041	0.516643327010521	-0.441106617684496	-0.216720125647087	0.352274088054027	-0.389244864110696	0.44891508208955
-0.857445489109289	-0.821300565283898	-0.512962045388011	0.466657894718232	0.379167323790296	-0.142242199887589	0.468767513261191	-0.238135028751991	-0.610707263016688	-0.751565421106347	-0.0779199319070752	-0.077731709443425	-0.276566062904049	-0.498808281983938	-0.0740536472826102	-0.778609408038953	0.845059643849705	0.871492368831841	0.500554539610203	-0.426720022985888	-0.246446878978129	0.299384966075683	-0.397178030668938	0.413684588216986
-0.854898773056432	-0.830711535920155	-0.517549898615684	0.467046869363995	0.35786582246139	-0.174438623077469	0.460435152076288	-0.269622188068234	-0.568350701542831	-0.713497324113915	-0.0318960530941996	-0.126348193018303	-0.317413869476392	-0.498033539750083	-0.118157259146764	-0.785562135640088	0.837737361523151	0.871424055865067	0.502402414514997	-0.426697715083788	-0.232092202811587	0.319159577224271	-0.390716987927432	0.430730312526999
-0.864777949449485	-0.838166832688612	-0.503664552045973	0.450796743668334	0.356266816659356	-0.162718404558177	0.453371958732229	-0.270402339626789	-0.579316398633682	-0.730327326210558	-0.0811551358249347	-0.0734812884535763	-0.295578261674836	-0.523745025690628	-0.0830954330797429	-0.789300465380028	0.838319200434276	0.877433154442451	0.492026722597155	-0.412295661984109	-0.215231585943414	0.329935485610472	-0.377457597495929	0.449435752828516
-0.836010358614484	-0.811350020187748	-0.541571756714044	0.497500998403053	0.369867413610776	-0.182590905912894	0.477108676419088	-0.254012492197599	-0.617172403636987	-0.75861460843381	-0.0930893278233079	-0.0613948317836575	-0.267264256005224	-0.503702301351007	-0.0618646573026705	-0.77789614759839	0.819448856241815	0.864147526364688	0.514816360965786	-0.438769739727454	-0.215224827565601	0.352342269468972	-0.387664230019978	0.450551827158329
-0.857445489109289	-0.821300565283898	-0.512962045388011	0.466657894718232	0.379167323790296	-0.142242199887589	0.468767513261191	-0.238135028751991	-0.610707263016688	-0.751565421106347	-0.0779199319070752	-0.077731709443425	-0.276566062904049	-0.498808281983938	-0.0740536472826102	-0.778609408038953	0.845059643849705	0.871492368831841	0.500554539610203	-0.426720022985888	-0.246446878978129	0.299384966075683	-0.397178030668938	0.413684588216986
-0.856972640779843	-0.820517841431094	-0.513528726617266	0.467509648379239	0.380025481747608	-0.141687116293614	0.469441276524423	-0.236922970242662	-0.646326071123018	-0.777746695816774	-0.088831215082517	-0.0664385484593944	-0.24857054264308	-0.477891535062353	-0.0535531451706987	-0.765961162662132	0.841559763883578	0.872646336716887	0.499822887546313	-0.424330250655453	-0.236269359822052	0.311399677653584	-0.391682860177621	0.425677740265854
-0.862568194741536	-0.827847633207697	-0.506206406926845	0.457570712978329	0.373333736439071	-0.143116224780424	0.462867741719376	-0.24596437345842	-0.615927990873706	-0.768485175664917	-0.166603897744506	0.0192240068659877	-0.240116762407995	-0.547347959770811	-0.0129330571413259	-0.780893454664527	0.832878534633541	0.873246507429148	0.499587129177758	-0.421217218831039	-0.216480600036852	0.335833763958447	-0.381491473910347	0.448505974590848
-0.867021520623837	-0.834538054070419	-0.500136943355324	0.449011129829268	0.366203055206643	-0.146331708981807	0.456635059102205	-0.25561985206886	-0.587963361591258	-0.738813465444849	-0.0956515328460753	-0.0579564575030562	-0.285276354029575	-0.526835721564321	-0.0706550082777034	-0.78801571922678	0.840559000940767	0.87854064426799	0.489973928540339	-0.410114287516948	-0.216583861530108	0.32622673726419	-0.37722480117127	0.447741953962442
-0.857742909459845	-0.820136545376436	-0.512233908713038	0.466420347803879	0.381673104616102	-0.138253236903176	0.469656502230524	-0.23432575168215	-0.599021935332828	-0.743537850715632	-0.0781842735303509	-0.0771978585170863	-0.284110998162413	-0.507683335031167	-0.0781064594654777	-0.782690926545354	0.83623400473325	0.872171152743717	0.501369257988187	-0.424735058243062	-0.226802041768069	0.324740173940443	-0.387558729595745	0.436797998476217
-0.861852183379267	-0.843972476016411	-0.507023911727152	0.451233329258532	0.34049199149903	-0.186407683734081	0.447136329294017	-0.293034806100849	-0.619442074801032	-0.754883792523012	-0.0630494688880146	-0.0939695872485949	-0.275369709128484	-0.48218011393301	-0.0803215041440488	-0.773437700461424	0.838677655857121	0.880374580861846	0.486301908559118	-0.404522720466679	-0.206734753582803	0.334841580540678	-0.370538140346179	0.458621444694597
-0.852670771794813	-0.823710491122596	-0.52038283365333	0.472698721838203	0.368539105296619	-0.16341918059613	0.466937802640869	-0.254501792203839	-0.536247880533684	-0.697096828028713	-0.0651656672895313	-0.0894383278161154	-0.326383817506613	-0.542185616893392	-0.107711009662789	-0.799138131158809	0.831752313934331	0.870082832093938	0.505117136270987	-0.428634988972727	-0.223663765276431	0.332337700356136	-0.38763928159471	0.440615761055988
-0.867450308272083	-0.840758715021997	-0.499722404684912	0.445938872972521	0.354616834787728	-0.160925579914845	0.450775198873179	-0.272262040386226	-0.584980469164845	-0.734528421613858	-0.0825580640228051	-0.07211072668584	-0.291589869571754	-0.520653693615343	-0.0802272249319282	-0.787711794535501	0.836745694141843	0.877942658701201	0.490970071026452	-0.410387842746725	-0.210236848988962	0.335100799899173	-0.374429491365839	0.455020476877504
-0.857742909459845	-0.820136545376436	-0.512233908713038	0.466420347803879	0.381673104616102	-0.138253236903176	0.469656502230524	-0.23432575168215	-0.599021935332828	-0.743537850715632	-0.0781842735303509	-0.0771978585170863	-0.284110998162413	-0.507683335031167	-0.0781064594654777	-0.782690926545354	0.83623400473325	0.872171152743717	0.501369257988187	-0.424735058243062	-0.226802041768069	0.324740173940443	-0.387558729595745	0.436797998476217
-0.867017860585627	-0.839053241081609	-0.500380254937216	0.447311215495056	0.357431341658059	-0.157940832690939	0.452453558131428	-0.268321621236027	-0.657272014488495	-0.793627444258903	-0.143808007338662	-0.00651897194266993	-0.221020940571154	-0.502347143122305	-0.0129155495841916	-0.7648336258214	0.837855333598995	0.875483378718618	0.49558826144443	-0.417111726564221	-0.220237330218405	0.327220319094012	-0.381614358792267	0.4439718223851
-0.845677764123792	-0.82595608420509	-0.52957325306246	0.480193357959073	0.35461071290572	-0.19052638960799	0.464250887305898	-0.275218991339211	-0.536945056291005	-0.699696995831835	-0.077126973809081	-0.076494435581618	-0.322050029927858	-0.549488141885235	-0.099751806968119	-0.800293800429069	0.817172741835958	0.861699415031426	0.51881685363746	-0.44377861443542	-0.217677695548554	0.35321094602704	-0.390704292765077	0.447881578231199
-0.871738494494537	-0.847689328206615	-0.492996630715812	0.43647233423976	0.346285649024683	-0.16497568257685	0.443629716948495	-0.283172932746537	-0.664480890316092	-0.793271872837808	-0.109054252169972	-0.0445950894791253	-0.228576228347134	-0.475568981735746	-0.0331779806150239	-0.759879827678229	0.845978630096057	0.885092537540731	0.47721347896354	-0.394171600973946	-0.207541270462525	0.324848856872848	-0.366854729118324	0.456924983383483
-0.860443981658835	-0.836576845562829	-0.509815062593887	0.457255094132997	0.353673446624125	-0.172185529253657	0.454884021186994	-0.274809853290636	-0.61179984168614	-0.749416700554504	-0.061836115959972	-0.0951434426668643	-0.28087207301145	-0.48722811592581	-0.0839246065070228	-0.776096621234322	0.847534976027653	0.881444421164777	0.484242206159214	-0.404327390663787	-0.222315547751356	0.313419367166357	-0.377565895838216	0.440672840533988
-0.845277876786416	-0.81916593289627	-0.530129372539593	0.483681922241387	0.367432934945701	-0.174486143373721	0.470785593587393	-0.256893130534919	-0.590050446088239	-0.739392438971622	-0.0903786628189729	-0.0637459268504238	-0.285775319595832	-0.522029581211796	-0.0733730879163451	-0.78689049806612	0.822676867821822	0.865971320262841	0.511932904905243	-0.435601483140436	-0.216690590793656	0.34769867274166	-0.387126626023108	0.448821917800328
-0.849044411564635	-0.82432789267828	-0.525350339375118	0.477054291617726	0.362497452245714	-0.176162626540059	0.466220535030986	-0.263659960820724	-0.578610776597762	-0.72708296899506	-0.065587971342932	-0.0903267674857867	-0.301052436613864	-0.514048144378353	-0.0933635643710456	-0.787687454888317	0.831481457214717	0.871697031487351	0.502324911620239	-0.424633625231557	-0.218223726643997	0.336360374945876	-0.383609995433964	0.446677580322028
-0.843590657266337	-0.813962111190259	-0.531903040304704	0.487493591405854	0.375115240522128	-0.166262533782445	0.47533417756455	-0.2458129373643	-0.574562714109628	-0.725682974679701	-0.0736193165782466	-0.08152056273765	-0.300981685246833	-0.52217533082794	-0.0895964465833818	-0.789888927297319	0.831147552847045	0.860278271186436	0.519626612639375	-0.449446405261327	-0.250417259900351	0.31318042076584	-0.407746065702989	0.410027992629291
-0.860443981658835	-0.836576845562829	-0.509815062593887	0.457255094132997	0.353673446624125	-0.172185529253657	0.454884021186994	-0.274809853290636	-0.61179984168614	-0.749416700554504	-0.061836115959972	-0.0951434426668643	-0.28087207301145	-0.48722811592581	-0.0839246065070228	-0.776096621234322	0.847534976027653	0.881444421164777	0.484242206159214	-0.404327390663787	-0.222315547751356	0.313419367166357	-0.377565895838216	0.440672840533988
-0.857019178532922	-0.821644710527984	-0.513691425097919	0.467217208488071	0.378001091604509	-0.144485462936893	0.46852992493933	-0.239944232224443	-0.639226453880162	-0.777209717820579	-0.114980517624734	-0.0378982477215605	-0.244601659570356	-0.500095782592475	-0.039216055561292	-0.771182061062176	0.835376040943359	0.873522317543095	0.49911367801283	-0.421292301218931	-0.220955909899823	0.329800409150595	-0.38356452555987	0.443377856084662
-0.864664999483965	-0.830051837102459	-0.503261478543015	0.453854378455148	0.3717879467846	-0.142192852624484	0.460778790944166	-0.247865341382983	-0.603525982627093	-0.750938703470987	-0.103684344391651	-0.0495828866550695	-0.27256449608675	-0.52056278894042	-0.0598850183446149	-0.783593264721537	0.84106441731937	0.876701215880736	0.493269058888412	-0.41486375510468	-0.22327630624494	0.321146798924417	-0.382121647099095	0.440315137646531
-0.861812154869513	-0.823921854492939	-0.506628037835756	0.459546836339897	0.37969007974865	-0.135261525641783	0.466153359740107	-0.236613269549891	-0.574009019264899	-0.726646434539141	-0.0813805191692645	-0.073087557657784	-0.298767211533479	-0.527586135946515	-0.0847664515887878	-0.790903320221998	0.844735190716874	0.87458217085442	0.496148235804992	-0.420199821875018	-0.237020402281794	0.306833463662139	-0.390411706875438	0.424523371780608
-0.874802154078341	-0.835820574612723	-0.487495104680047	0.436287398620414	0.373165276150955	-0.124648011416558	0.454279997839527	-0.243554861503113	-0.551326450930668	-0.712625527320494	-0.0931590139822703	-0.0595690213588572	-0.308277571339378	-0.550293461070125	-0.084635237325702	-0.798201199788003	0.850190235462394	0.880301271671846	0.485777576464934	-0.407390415148883	-0.231186601477596	0.303867024662734	-0.382773440372802	0.430485337019373
-0.85138366111575	-0.824239472460992	-0.522205633083967	0.474177234415793	0.365817015226847	-0.168753441864125	0.46642891294973	-0.258612846525263	-0.612274368313274	-0.755359028034189	-0.0937722721575026	-0.0605584535155094	-0.270283875335105	-0.50785028790094	-0.0632162092097787	-0.77972696289012	0.826459155782295	0.871982101407787	0.501292193880307	-0.421833846885227	-0.206398609359909	0.350026680759034	-0.377096379966764	0.45993356256093
-0.858661642836195	-0.839405587998456	-0.511888336214402	0.457864046764557	0.34549024371679	-0.184800248492595	0.451797794756812	-0.286572185004961	-0.621510806477337	-0.760953080542897	-0.0893029112230903	-0.0655857734320954	-0.265623865972178	-0.497952833547149	-0.0627181072737965	-0.775916372504713	0.832088872669355	0.875650457517087	0.494961072395909	-0.41460399576644	-0.207268080940673	0.342720286659384	-0.374703004690819	0.458620887192002
-0.852747081228676	-0.827141848684036	-0.520454482214475	0.471302706741171	0.361992424434509	-0.171975222156729	0.463767619082965	-0.263974784447636	-0.597792043144065	-0.746799594422904	-0.10267535784436	-0.0505502592253979	-0.276603183054526	-0.524132465391294	-0.062590612820787	-0.785426552266138	0.83327005489683	0.870295024418748	0.504692549088592	-0.428502849777864	-0.226208079589799	0.328751398761443	-0.388746802585487	0.437672454703161
-0.874802154078341	-0.835820574612723	-0.487495104680047	0.436287398620414	0.373165276150955	-0.124648011416558	0.454279997839527	-0.243554861503113	-0.551326450930668	-0.712625527320494	-0.0931590139822703	-0.0595690213588572	-0.308277571339378	-0.550293461070125	-0.084635237325702	-0.798201199788003	0.850190235462394	0.880301271671846	0.485777576464934	-0.407390415148883	-0.231186601477596	0.303867024662734	-0.382773440372802	0.430485337019373
-0.841044398054529	-0.820752784256984	-0.535491940482308	0.48789476126562	0.358480497960315	-0.191356975583025	0.468807579559085	-0.270082314295953	-0.527862092294776	-0.689904086765866	-0.0584609811362558	-0.096384454360228	-0.333276918291145	-0.543083855190022	-0.114683850228331	-0.800276788697171	0.821695078107225	0.863802159032601	0.515584397195753	-0.440465866950815	-0.221099689247864	0.345797873156976	-0.39101227302294	0.443946736947893
-0.862875152432061	-0.820842377218665	-0.504034778260911	0.458237538376686	0.386539036891837	-0.123741467700243	0.46830291869546	-0.226028400420288	-0.631169977149562	-0.770776418575009	-0.10891815056048	-0.0443987685510447	-0.252326477341757	-0.502771264759434	-0.0462799252805781	-0.77395420960291	0.851673486667507	0.87782696247361	0.489263990484654	-0.412930846466767	-0.241341682139968	0.294615695622174	-0.389502885039919	0.418816359413518
-0.861120997634469	-0.831430191898872	-0.508820915368205	0.458569746772074	0.364686878279006	-0.156944581850472	0.459830525056498	-0.258898226786059	-0.589757617587209	-0.736378388883272	-0.0740669078172594	-0.0814391776892096	-0.29136342136753	-0.511722660208967	-0.0840412264591957	-0.785253791785617	0.839918237238959	0.880465802970979	0.486234814487629	-0.404775185884468	-0.209161083133813	0.331761998541018	-0.371749117082293	0.455880503673704
-0.856396205824503	-0.825972428161517	-0.515269543825626	0.466949114053941	0.369066326390411	-0.157667247362744	0.464887086212342	-0.253237347655834	-0.604885514728213	-0.751340952451478	-0.100351233282991	-0.053244768693638	-0.272853538369597	-0.517495460682156	-0.0615882526777005	-0.782872810329427	0.832990008882283	0.870355562235531	0.504608709888851	-0.428296870573513	-0.225444238954161	0.329620484149516	-0.388319682873915	0.438546410524998
-0.849604011079962	-0.812965547144032	-0.523070083362127	0.479570907073367	0.384702824926106	-0.145050198828574	0.476023733922522	-0.230904651861458	-0.612468372971418	-0.755785074883544	-0.0955315491903969	-0.0586491396553698	-0.269556169526747	-0.508816289052902	-0.0619976958084158	-0.779819082315452	0.834518690762161	0.867546247538917	0.508854925345576	-0.434866946833201	-0.236777302075241	0.319660891654979	-0.395995396582547	0.425632870229246
-0.853949193072379	-0.824507815118725	-0.518645749402133	0.470736304891765	0.368686260526111	-0.161507723479605	0.466225988667419	-0.254125339699242	-0.63439119165416	-0.771581613150243	-0.100302635920459	-0.0538310263866306	-0.2531099372291	-0.49486496615539	-0.0507105374575247	-0.771998226556039	0.837090619965661	0.87319875344192	0.499583152728188	-0.422483542149025	-0.225521928991924	0.324576064361439	-0.386104328561448	0.438163492473834
-0.855557684168082	-0.818452700264737	-0.515260634112816	0.469978889034509	0.382070255598704	-0.140741783137705	0.471218574460261	-0.234066401476249	-0.572960462747075	-0.721878711947669	-0.0587584869134943	-0.0975516156055293	-0.306672265790353	-0.513427378970969	-0.0996646258011269	-0.788471745807091	0.842125734958397	0.873132769939148	0.49895836566733	-0.423290816287776	-0.235997552655321	0.310886449539212	-0.391156041957506	0.425935626690315
-0.856396205824503	-0.825972428161517	-0.515269543825626	0.466949114053941	0.369066326390411	-0.157667247362744	0.464887086212342	-0.253237347655834	-0.604885514728213	-0.751340952451478	-0.100351233282991	-0.053244768693638	-0.272853538369597	-0.517495460682156	-0.0615882526777005	-0.782872810329427	0.832990008882283	0.870355562235531	0.504608709888851	-0.428296870573513	-0.225444238954161	0.329620484149516	-0.388319682873915	0.438546410524998
-0.85998514580749	-0.835466370149622	-0.510496786088897	0.458386684826869	0.35527473241282	-0.170793384703834	0.45597822851661	-0.272605460210327	-0.624400732122978	-0.764241640777424	-0.0971234494548156	-0.0571359602371223	-0.261034766613679	-0.500698867848582	-0.0565534992004159	-0.775584915554671	0.838957907142256	0.876650776924021	0.493465945707782	-0.414485274165522	-0.219003776716171	0.326662334144422	-0.380030829968464	0.445235462847796
-0.853058587606909	-0.823758088619808	-0.519840276392045	0.47217044321864	0.368956632705672	-0.162340124629348	0.466897051179387	-0.253844270698915	-0.596471328036081	-0.745129258285421	-0.0980383230827117	-0.0555703184997887	-0.279069608585371	-0.522214911533569	-0.0661044833410123	-0.78549378959184	0.829994399898327	0.869613971076243	0.505938260188149	-0.429265305853533	-0.221358359750988	0.336013989458109	-0.386830373700399	0.4432911328491
-0.859688678698736	-0.829767889254095	-0.510804333093296	0.461145694647662	0.366043529352949	-0.157156443881169	0.461391373857109	-0.257155509744731	-0.659251990736475	-0.787865029946292	-0.0973242353307451	-0.0573259353971074	-0.23641973143393	-0.472598497961086	-0.0429338227332175	-0.761199032192527	0.836651904030101	0.877921805211664	0.491002989801873	-0.410406984618513	-0.210098159132327	0.335305543208568	-0.374373354647062	0.455179322769526
-0.857309493452155	-0.840089374697128	-0.513475392123673	0.45898312618616	0.342175748549584	-0.190641565115358	0.450881499261418	-0.291357543285359	-0.601940982820679	-0.731714793146253	-0.00727712984040095	-0.153474375043364	-0.30235958391082	-0.45548625503313	-0.121343457801556	-0.769420223043765	0.840477817531257	0.880335379701987	0.48653129002353	-0.405340483209815	-0.210791902189506	0.330028538014274	-0.37271638401851	0.454059094086049
-0.873842133299951	-0.828758377070989	-0.487259653370367	0.438823042117701	0.384894619633234	-0.109117593621039	0.459872338687675	-0.226014394989741	-0.587335134713182	-0.740071843638149	-0.106145956946371	-0.0465028843122201	-0.281970258677555	-0.533759787743746	-0.0639666644162379	-0.789006141719262	0.843769312114705	0.877096487895357	0.492293654369221	-0.4143742770081	-0.227682896884537	0.314688630581431	-0.383927718875015	0.435141194389737
-0.849364634554205	-0.829339882220629	-0.5247689929563	0.474289927196558	0.352982390804014	-0.187887669736887	0.461290658624822	-0.277178811139739	-0.647353996639877	-0.765984127753263	-0.0234852152803448	-0.136766095884327	-0.266635586898067	-0.431255523888774	-0.094071291471031	-0.754654912782162	0.837479829827339	0.873324320096507	0.499340494531442	-0.422264867787525	-0.225956093553951	0.323795842662515	-0.386216663009016	0.437647278876008
-0.857472589758874	-0.815453810541934	-0.511348989921625	0.467373059133669	0.389800983929684	-0.126761461571813	0.473199881265461	-0.222015059554514	-0.626075675714463	-0.754805860309545	-0.0390514232787539	-0.11989178697976	-0.277742545353849	-0.460167112261014	-0.0928539595987252	-0.766869221199598	0.842431935825054	0.876038872333847	0.494251920799404	-0.416692642609324	-0.228091592121432	0.316113027352383	-0.385017136603083	0.434818643641768
-0.857309493452155	-0.840089374697128	-0.513475392123673	0.45898312618616	0.342175748549584	-0.190641565115358	0.450881499261418	-0.291357543285359	-0.601940982820679	-0.731714793146253	-0.00727712984040095	-0.153474375043364	-0.30235958391082	-0.45548625503313	-0.121343457801556	-0.769420223043765	0.840477817531257	0.880335379701987	0.48653129002353	-0.405340483209815	-0.210791902189506	0.330028538014274	-0.37271638401851	0.454059094086049
-0.852242378926597	-0.822265264607147	-0.520848552812863	0.473738066305875	0.370740117677214	-0.161023420554647	0.468222823045946	-0.251337279095001	-0.537353388933878	-0.691932653721309	-0.0334438641052146	-0.123708340222869	-0.335448099487989	-0.51996665587826	-0.127508683599157	-0.794300391488257	0.839600297287366	0.868345945620948	0.506567466249042	-0.433391887748466	-0.244620745946791	0.307601853039945	-0.398953978403652	0.416266953454538
-0.856314964178229	-0.827019716373279	-0.515480531741145	0.466708817449016	0.366953729273073	-0.160617756283572	0.463950247422557	-0.256331934488024	-0.587788231311248	-0.737302657049733	-0.0873355778624179	-0.0669955378468055	-0.288229952470955	-0.521713915416029	-0.0761461924280393	-0.787315611380092	0.839182942740549	0.873456824696573	0.498941863452624	-0.422254239625793	-0.229079330605867	0.319508448807341	-0.38762880812522	0.434007652006505
-0.865085826275954	-0.833250506015343	-0.503007906143442	0.452288773875899	0.366240359299928	-0.149144823791594	0.457955967478181	-0.255939472238158	-0.592962613809235	-0.738994079961778	-0.0762573723752341	-0.0791444243557816	-0.288619990529945	-0.510843861362519	-0.0815014747027	-0.78447441286182	0.838842570033288	0.877262160424487	0.492350185985848	-0.412898701572042	-0.216879233687879	0.32820517700774	-0.378444543144425	0.447582144243552
-0.859354451942932	-0.835954987949181	-0.511333974544469	0.458945326435514	0.353448401736641	-0.173984200173119	0.455460273011148	-0.275292369002556	-0.58471656598274	-0.736404977813201	-0.0947934135617359	-0.0588050835767263	-0.287602005287885	-0.528600664133175	-0.0723447024873975	-0.788950411918222	0.831759302357489	0.874448171067062	0.497263373295789	-0.417683750964618	-0.210331686838095	0.341185150223043	-0.377304461236145	0.455318827974819
-0.857680233399046	-0.828942739917313	-0.513657842453453	0.464182358008966	0.365027247081639	-0.161307571375311	0.462184785876736	-0.258936742395338	-0.59983740039976	-0.746153039323362	-0.0901285256818057	-0.0642534748061917	-0.279625926684983	-0.514781374582233	-0.0700774435838925	-0.783676124132168	0.833525279783646	0.874341573659982	0.497607454814737	-0.418650299698986	-0.214499462703431	0.336347148300625	-0.379590558966631	0.450635558071234
-0.852256855298713	-0.818959625835871	-0.520364221200392	0.474632171679412	0.376992018042387	-0.152417275399245	0.471052949733791	-0.242114271582832	-0.59535026042302	-0.735700911534799	-0.049270340253467	-0.108350292298962	-0.295415112763876	-0.490909201644277	-0.0978317905039961	-0.779947703485346	0.8394842143535	0.871226526296579	0.502408648332989	-0.427310391794409	-0.236201179281999	0.31403446095576	-0.392810049398426	0.425931761954625
-0.865210112853038	-0.834990651349827	-0.502954740040468	0.451502894246552	0.363046140316001	-0.153234254741888	0.45637029810179	-0.260565587876053	-0.552613499476913	-0.708211757974772	-0.062375347056179	-0.0930226560177717	-0.317789123475616	-0.529680188416609	-0.104188490835157	-0.79466698350306	0.840765159551782	0.877611495977969	0.491672217359911	-0.412537744960199	-0.219880483407132	0.323800306001255	-0.379671437141139	0.444099197295652
-0.859354451942932	-0.835954987949181	-0.511333974544469	0.458945326435514	0.353448401736641	-0.173984200173119	0.455460273011148	-0.275292369002556	-0.58471656598274	-0.736404977813201	-0.0947934135617359	-0.0588050835767263	-0.287602005287885	-0.528600664133175	-0.0723447024873975	-0.788950411918222	0.831759302357489	0.874448171067062	0.497263373295789	-0.417683750964618	-0.210331686838095	0.341185150223043	-0.377304461236145	0.455318827974819
-0.844214166184222	-0.824685593019903	-0.531442335269085	0.482461997522126	0.355096746371982	-0.191740945716675	0.465329119510864	-0.274651228692883	-0.576326445215588	-0.728155341904158	-0.0807049367823838	-0.0738866884341654	-0.297571110637011	-0.525543323783649	-0.0844132417571332	-0.790148734933349	0.825704616875976	0.865893010553234	0.512197554625205	-0.436832856677693	-0.223394145015345	0.339625915914763	-0.390671221259117	0.441231841459938
-0.855469293414219	-0.823801034660133	-0.516372743673403	0.468889151886731	0.372000934671554	-0.154950553947225	0.466817944964573	-0.249062691307524	-0.578567651735685	-0.72740090468252	-0.0675169382280943	-0.0882390380591265	-0.30046942672917	-0.515360046624072	-0.0921432836373936	-0.787947586403723	0.830564442387327	0.869909284015199	0.505431953339576	-0.428721797839323	-0.221678401140134	0.335118206548457	-0.386766965967511	0.442901525870515
-0.858726886405885	-0.824777815160718	-0.511640691827206	0.464002321144054	0.37429671566713	-0.147268735331962	0.465798067502351	-0.245186793456296	-0.621608129678236	-0.754130090378097	-0.0511767120120049	-0.106798937432901	-0.277409638372012	-0.472296764861767	-0.0869929292149684	-0.77076369018834	0.844485339047855	0.875625368198378	0.494576445045262	-0.41785954154406	-0.233485831942386	0.309698678099627	-0.387907843716812	0.428551941835134
-0.851161636028838	-0.822550464507671	-0.52239507192031	0.475067428964836	0.368776701822343	-0.165102541880255	0.467961163038627	-0.254336148324249	-0.609080446527297	-0.755621437964112	-0.108965686565845	-0.0439439550990464	-0.2670809078783	-0.519691891389052	-0.054404749069997	-0.782068352173351	0.829380552013695	0.8693136492537	0.506449954579288	-0.429804315963314	-0.220959127776913	0.337013410230834	-0.386855683405276	0.443770257744917
-0.857886535879245	-0.817307671497757	-0.511245975622774	0.466567280853462	0.386977491709167	-0.130348955028699	0.47178460511507	-0.226264654302081	-0.622238129736471	-0.764291340104041	-0.106545317985341	-0.0468390982776565	-0.259224963420297	-0.508250632360509	-0.0511839341925523	-0.777173008251337	0.843271355912736	0.875184966638315	0.495513691699434	-0.418769058100209	-0.232325538023389	0.312073817940435	-0.387739566438516	0.429982152797391
-0.844758743032791	-0.813644812465463	-0.53024454917597	0.486073685687696	0.377248335448473	-0.161852708325978	0.475628372584949	-0.242558948220009	-0.558271535863844	-0.717510160637577	-0.0929544564511296	-0.0600228791254373	-0.304276465632241	-0.545581564322343	-0.082490976897565	-0.796373700617572	0.824707735715299	0.863524342265265	0.51604279823346	-0.442002183671876	-0.228274226480126	0.337321076280042	-0.394880660687724	0.435778947774286
-0.849228395214145	-0.828455363584884	-0.525005895323546	0.474908369510315	0.354570649119015	-0.186071278830927	0.462177577509155	-0.274948418100221	-0.551150873820675	-0.703621253707044	-0.0433094335241698	-0.113554369243499	-0.324497405243546	-0.517748128004638	-0.116791302420448	-0.792340164471929	0.826936829363891	0.870823190224493	0.503581618197435	-0.425118671848254	-0.211079334467705	0.346470446086972	-0.380519249048563	0.454806904429363
-0.851161636028838	-0.822550464507671	-0.52239507192031	0.475067428964836	0.368776701822343	-0.165102541880255	0.467961163038627	-0.254336148324249	-0.609080446527297	-0.755621437964112	-0.108965686565845	-0.0439439550990464	-0.2670809078783	-0.519691891389052	-0.054404749069997	-0.782068352173351	0.829380552013695	0.8693136492537	0.506449954579288	-0.429804315963314	-0.220959127776913	0.337013410230834	-0.386855683405276	0.443770257744917
-0.863684391969757	-0.827241965210196	-0.504327616529032	0.456014235913207	0.375836019547356	-0.137989691469009	0.46323488450576	-0.242038319086675	-0.613498352953052	-0.752855175617406	-0.0743514030603476	-0.0816494177997575	-0.275854984938289	-0.494338817851423	-0.0753213074997959	-0.777169079784716	0.840913803045444	0.873344760565616	0.498862158695997	-0.422726483461305	-0.232938826241944	0.314612731208672	-0.389557409924679	0.429509887265609
-0.838646335526844	-0.818405505805801	-0.538459687007733	0.491621297356916	0.359758419394309	-0.192623323491255	0.470764722645211	-0.268413219365562	-0.603623321266574	-0.741624215192077	-0.050338439407641	-0.107377229931541	-0.289709574686284	-0.485502081243111	-0.094174982466226	-0.777264089272887	0.823529453488851	0.867369203979444	0.50953311324935	-0.432477757495246	-0.214284641467024	0.348333364200483	-0.384822919498047	0.451449023285392
-0.846918605373649	-0.817598638385191	-0.527781124911158	0.48215688821938	0.372626602505234	-0.165428589834147	0.472266684822061	-0.249162224385343	-0.569608914499784	-0.716261715502716	-0.041481456495122	-0.116081308825343	-0.313906693621547	-0.503909705276599	-0.111733989187676	-0.786841536755555	0.829804226693905	0.871287216264734	0.502987585941667	-0.42507946766021	-0.215876640062229	0.339929525754334	-0.382707467997452	0.449373584665343
-0.855593359380511	-0.826141830272878	-0.516443010488474	0.46798263801	0.367699579229862	-0.160604695481949	0.464749474308819	-0.255345372971794	-0.592521557072072	-0.735116121623129	-0.0565572806691292	-0.100432171717733	-0.295067232254992	-0.497997344782277	-0.094241239693922	-0.782016577196117	0.841981658612147	0.873745101406156	0.498037184261328	-0.42191961857194	-0.233929814272372	0.312561069234306	-0.389690563801584	0.428292897202276
-0.8560656669554	-0.802660338137103	-0.508253784288791	0.468998804389575	0.410186603465093	-0.0969252682901478	0.481631622468774	-0.190197267204213	-0.603653625508759	-0.750431225325848	-0.10000038178608	-0.0535996686107659	-0.273773834970047	-0.518186394529705	-0.0622604565214536	-0.783263328230833	0.84247596140181	0.874522557232991	0.496716679401493	-0.420206632684856	-0.232657562896351	0.312846872251884	-0.388449634044857	0.429684335637331
-0.864304039885613	-0.835061744963338	-0.504315319810079	0.452761555967512	0.361747540200022	-0.156271873602037	0.456351748624367	-0.262611186778262	-0.605172351358487	-0.749606712276309	-0.0887069029041028	-0.0659164049603372	-0.276650978735044	-0.509940173603416	-0.0690890515029405	-0.781726320690072	0.83444368202983	0.876562719532743	0.49345271682971	-0.413166571954138	-0.209560704971603	0.338388659539651	-0.375199227445252	0.455951320531752
-0.849290804089302	-0.81908431173779	-0.524653108731516	0.47861979276083	0.372925963357993	-0.161948701228574	0.471004473633244	-0.248473890333141	-0.618867556547641	-0.760153135456833	-0.0953356445534472	-0.058983802303678	-0.265369291765393	-0.503831618299831	-0.0597754033821125	-0.777485277265369	0.831164385980438	0.866626560103853	0.510724289191482	-0.436428254809065	-0.232605368406564	0.326705399846694	-0.394709519181409	0.430580735768408
-0.855593359380511	-0.826141830272878	-0.516443010488474	0.46798263801	0.367699579229862	-0.160604695481949	0.464749474308819	-0.255345372971794	-0.592521557072072	-0.735116121623129	-0.0565572806691292	-0.100432171717733	-0.295067232254992	-0.497997344782277	-0.094241239693922	-0.782016577196117	0.841981658612147	0.873745101406156	0.498037184261328	-0.42191961857194	-0.233929814272372	0.312561069234306	-0.389690563801584	0.428292897202276
-0.862934291846476	-0.822548371972188	-0.504438109294582	0.45797120019755	0.383537782799836	-0.128062220196289	0.467029686491515	-0.23059029910979	-0.570942114794549	-0.726487378480164	-0.0932096928894613	-0.06013991096074	-0.296610277163387	-0.537189103585519	-0.078092777952779	-0.792901036139082	0.842667577676619	0.877913734620126	0.491011584751038	-0.412211980989965	-0.222946435291881	0.319328346997281	-0.380937638871093	0.440521968489336
-0.85285006493641	-0.831230165762403	-0.520218692409403	0.469274085068795	0.354029889742417	-0.182037490425192	0.459756074012232	-0.27532322572148	-0.562653209860249	-0.711709620735878	-0.0431989090845749	-0.114031005403129	-0.31764699706747	-0.509903106953086	-0.113018125907847	-0.789145093738237	0.831138159678744	0.870552878493612	0.504324317690752	-0.427334707190283	-0.220957551085943	0.334926233929305	-0.385902564703615	0.443668706228768
-0.852807373173327	-0.825665649846236	-0.520323781705606	0.471816341965071	0.364949307466087	-0.168015733593086	0.465156070133541	-0.259700802060828	-0.569906603531602	-0.721633021486264	-0.0692110217031918	-0.0861613505350252	-0.305250917543812	-0.522505361228477	-0.0940192968416215	-0.790729122293288	0.832522094853923	0.869964797632306	0.505282256516024	-0.429104677044192	-0.225627859109957	0.330054199132714	-0.388715277640573	0.43837080311345
-0.85091257040319	-0.828655628724698	-0.522854691322757	0.472850862255791	0.35650506509016	-0.181446968759332	0.462158903215673	-0.272029847260475	-0.578277865023467	-0.729502265340649	-0.0805874281084636	-0.0740687063118966	-0.296408232219948	-0.524106352761566	-0.0838203594341069	-0.789553337086516	0.832722713697786	0.872704500531282	0.500559568258167	-0.422527898958659	-0.217805395684492	0.335143687141994	-0.38260461216514	0.447056423911309
-0.88660099363171	-0.838529197479197	-0.466010739994317	0.414036459003986	0.381121326451491	-0.0926715613882943	0.448319909258327	-0.22777707957053	-0.584661263670196	-0.744946208015586	-0.152473399682989	0.0043874963196501	-0.265814181285664	-0.562316605603081	-0.0336713757143551	-0.791204948475251	0.845941223654659	0.884243581543412	0.478955457082585	-0.396537987327179	-0.21018892917926	0.323283139026785	-0.368993842887869	0.4540855204187
-0.860072107917567	-0.838427581805072	-0.510171355353718	0.456742568062018	0.349437408938204	-0.17800782395752	0.452963961075249	-0.280845596631861	-0.605466298725521	-0.751996403858997	-0.101914901244034	-0.0515541205129222	-0.271930084022078	-0.518036978451738	-0.0603527528543218	-0.782798619679374	0.83146629229278	0.872202414617282	0.501419880692671	-0.423365911582541	-0.216649000410359	0.337427918937864	-0.382399546195114	0.448417045385131
-0.865015983917989	-0.834353514885831	-0.503206374426062	0.45201250943085	0.364030760932691	-0.15220846040652	0.45696594894909	-0.259172007200627	-0.624200127584259	-0.762339062075799	-0.0866347971499477	-0.0685269587359245	-0.264687090220352	-0.494148414218523	-0.0634419840845807	-0.774620373344397	0.84430856038198	0.875636788516501	0.494593744446937	-0.417821714542998	-0.233096153307445	0.310202612323372	-0.387717487667822	0.429009683478586
-0.85091257040319	-0.828655628724698	-0.522854691322757	0.472850862255791	0.35650506509016	-0.181446968759332	0.462158903215673	-0.272029847260475	-0.578277865023467	-0.729502265340649	-0.0805874281084636	-0.0740687063118966	-0.296408232219948	-0.524106352761566	-0.0838203594341069	-0.789553337086516	0.832722713697786	0.872704500531282	0.500559568258167	-0.422527898958659	-0.217805395684492	0.335143687141994	-0.38260461216514	0.447056423911309
-0.846968749975266	-0.815760552435087	-0.527468621194296	0.482616491751134	0.376163966425283	-0.16052233886676	0.473851153025486	-0.243947590427697	-0.602234500449335	-0.744421652223654	-0.0706206849451697	-0.0854588137734893	-0.284452058144793	-0.500328310322368	-0.0818118953833752	-0.780680200634642	0.827766024497501	0.868255252771039	0.508241440562803	-0.431852913840388	-0.220709433253656	0.339083425503985	-0.387530228928764	0.444134133125181
-0.858689918231823	-0.835767335645089	-0.512241656161641	0.45987096391181	0.352923690204728	-0.175562603388839	0.455612821766	-0.276131871427808	-0.602206612230002	-0.740669682341252	-0.050459600647371	-0.107217665450039	-0.290604183931018	-0.486647548456895	-0.0946132779639739	-0.777781030104244	0.837000973804879	0.876071167929813	0.49453171344294	-0.415383983243307	-0.216622262499489	0.330676883013788	-0.379293953490919	0.448027918853522
-0.857978421805819	-0.829485927088352	-0.513262411427335	0.463579734740619	0.36436573245887	-0.161772612981643	0.461682500498783	-0.259852301544603	-0.560151155449696	-0.720439289275811	-0.102813046925738	-0.0493386282258841	-0.299676014846177	-0.550397778051488	-0.0753739565458835	-0.796606024846213	0.835324977079457	0.872480374265455	0.500913312059052	-0.42380503498527	-0.223986232436956	0.327799636977314	-0.385918414508993	0.440012837768678
-0.846547928757289	-0.822671155163769	-0.52858671002521	0.480754425807529	0.362338517736204	-0.179563718456704	0.467598627826546	-0.264131194654394	-0.610774869033105	-0.759529458922878	-0.126892571903967	-0.0243780189432627	-0.259381366620302	-0.529139186837538	-0.0418605807239381	-0.782432998223508	0.818882222426258	0.865446316232116	0.512399322620055	-0.435251517588767	-0.210010730621496	0.356443102003722	-0.383914489252923	0.456318436516662
-0.867678144887038	-0.831745919601622	-0.498708427203223	0.448792265164752	0.372296696022965	-0.136990870137364	0.458959873034362	-0.246510169401006	-0.624999916259491	-0.768999759531437	-0.124778557239319	-0.0269684251550048	-0.250751686136707	-0.517132344373287	-0.0380678087449403	-0.777234191905027	0.837083027438611	0.876656261914004	0.493448805027146	-0.413905415663635	-0.21498945302138	0.331639516925592	-0.377973183475676	0.4498111641627
-0.84489302309887	-0.815972546665394	-0.530372462516444	0.485242921099033	0.373033770519725	-0.167457539278083	0.473630876674814	-0.248757272509793	-0.659754978287046	-0.785843150576167	-0.0835189315943646	-0.07230230202769	-0.240546341584864	-0.463177177669759	-0.0516334771387734	-0.759431081717206	0.840089322097731	0.869764067242883	0.504434743301094	-0.430462179923226	-0.241587418583755	0.309296835631783	-0.396456692577825	0.419724093472459
-0.859096618293112	-0.828138565647049	-0.51153033580043	0.462515241096818	0.368406094696722	-0.154812328150242	0.46287418709985	-0.253800721608781	-0.571247695739136	-0.722783747056282	-0.070383076278935	-0.0849312653286136	-0.30405681680243	-0.522351433933623	-0.0928102432216098	-0.790481030107007	0.838066604835587	0.872098908700889	0.501283865148903	-0.425212628772199	-0.230789494601355	0.319683245049607	-0.389551597698291	0.432175035486819
-0.846547928757289	-0.822671155163769	-0.52858671002521	0.480754425807529	0.362338517736204	-0.179563718456704	0.467598627826546	-0.264131194654394	-0.610774869033105	-0.759529458922878	-0.126892571903967	-0.0243780189432627	-0.259381366620302	-0.529139186837538	-0.0418605807239381	-0.782432998223508	0.818882222426258	0.865446316232116	0.512399322620055	-0.435251517588767	-0.210010730621496	0.356443102003722	-0.383914489252923	0.456318436516662
-0.84209765170889	-0.820771277978773	-0.534208081568099	0.486723339698751	0.359921989184839	-0.188230148033983	0.468938899871525	-0.267954861716274	-0.541874066348894	-0.700187717351821	-0.0601171034812611	-0.0951018078904705	-0.324769069360867	-0.53522920360165	-0.109142339910593	-0.797135803938591	0.821565987214946	0.861670544087192	0.519047359403073	-0.445347369222156	-0.22711520298598	0.341706044690956	-0.395630791294386	0.437188246859394
-0.861171015929269	-0.833813789165745	-0.508848590408291	0.457572910633688	0.360114026241571	-0.162896410621106	0.457605069088589	-0.265498890842463	-0.590607387360584	-0.732101453260136	-0.0476505659385533	-0.109985336725348	-0.298940113354618	-0.493257464661984	-0.100541299168803	-0.781271130399992	0.831455381988651	0.877998573911955	0.489995906493919	-0.407669955527393	-0.198283934104597	0.348964535831167	-0.367868959792434	0.468312686515631
-0.86012251943193	-0.839766579822705	-0.509948624331484	0.455915621461254	0.34677729240999	-0.181217073545395	0.451554809905826	-0.284566044238119	-0.58838001092157	-0.732699617955382	-0.059040623102514	-0.0976531672950824	-0.296953785543013	-0.502690255088119	-0.0941311844403929	-0.7837309820231	0.831266636350266	0.875186118289593	0.495762384212378	-0.415486227501844	-0.206922928336115	0.343937541602072	-0.374885876113494	0.459055187398461
-0.850486555168461	-0.80722487671144	-0.519935900081422	0.478745800234114	0.39605153285439	-0.127108278022788	0.480108134314851	-0.21344510577164	-0.569105854582719	-0.719566897725569	-0.0608945669269378	-0.0951336582694409	-0.308369276302677	-0.517533583540474	-0.0996173215527052	-0.789896710829298	0.835461710229039	0.86763394420762	0.508553519606259	-0.434761107034612	-0.238423991750249	0.317307282637029	-0.396697629260847	0.423689109153546
-0.86240797595782	-0.82850693272458	-0.506559857308591	0.457639714686954	0.371895602361913	-0.145337714091554	0.462326779162852	-0.248120780671494	-0.59789221744224	-0.744194531345242	-0.0865281036188005	-0.0681199396587352	-0.282086870290522	-0.51390680878645	-0.073111302481463	-0.783969729247324	0.83461635562883	0.873969572080662	0.498323425672464	-0.41996122545949	-0.217983074969749	0.332721096698133	-0.381691955200645	0.446722786186518
-0.844998765464237	-0.818847135329763	-0.530479022486505	0.484140121771087	0.367671417456743	-0.174521808976355	0.471059362252149	-0.256571840722235	-0.633523593554246	-0.776531884276479	-0.136489723537387	-0.0142709201936603	-0.240528054275065	-0.517330309035325	-0.0270195041114379	-0.774417623323981	0.82055551719363	0.863711685312733	0.515671672468957	-0.440270702772689	-0.218930335270594	0.348578797251652	-0.389942060488651	0.446402739860669
-0.862593452900207	-0.835692776426864	-0.506826792653284	0.454855245767457	0.358288215821537	-0.163249587180629	0.455795328747106	-0.267886900384096	-0.598950681092006	-0.749331027068792	-0.113605747210313	-0.0386494503686875	-0.271942763269705	-0.529949732237489	-0.054953597442592	-0.785773500766958	0.834999368480499	0.874906457409575	0.496627868069057	-0.417712618557533	-0.215926486441799	0.333608323866917	-0.37988010343304	0.448956548435224
-0.850486555168461	-0.80722487671144	-0.519935900081422	0.478745800234114	0.39605153285439	-0.127108278022788	0.480108134314851	-0.21344510577164	-0.569105854582719	-0.719566897725569	-0.0608945669269378	-0.0951336582694409	-0.308369276302677	-0.517533583540474	-0.0996173215527052	-0.789896710829298	0.835461710229039	0.86763394420762	0.508553519606259	-0.434761107034612	-0.238423991750249	0.317307282637029	-0.396697629260847	0.423689109153546
-0.841596766167056	-0.81885696987299	-0.534846603017171	0.488145227155614	0.362995689811963	-0.184882346959598	0.470732040260514	-0.263590985781799	-0.565201055919372	-0.711412842810823	-0.0325212316787814	-0.125587291028956	-0.319168902476843	-0.500662908771589	-0.118842935731941	-0.786603178188197	0.820973741159499	0.866548911344319	0.510701315943015	-0.433429039199041	-0.211216790585712	0.35328476258541	-0.383774155381621	0.45492506472134
-0.871717499088433	-0.835797723622105	-0.492737171169134	0.441381010565115	0.369564967600153	-0.134576799329378	0.454912896262996	-0.249664788898812	-0.604455769095979	-0.747712725990502	-0.080556401975659	-0.0747460885095447	-0.279815408701396	-0.505215180645522	-0.0746253687645095	-0.781109503188655	0.849857588291647	0.883252223531031	0.480687376292953	-0.400139159045417	-0.221588359408602	0.310804373622069	-0.375591258911589	0.441176983679094
-0.858681886667193	-0.829630801275069	-0.512259650136858	0.462575348469056	0.365003095262264	-0.159950978293037	0.461540901708002	-0.258823072993642	-0.580328242169775	-0.729507097938177	-0.0724150026410088	-0.0829845068311884	-0.297810626766674	-0.517352451059888	-0.0883904389728707	-0.78801251051612	0.836420438575886	0.871502178562957	0.502446471512542	-0.426323217200743	-0.229165323389904	0.322854568178002	-0.389246410977921	0.43413097039754
-0.871670639194136	-0.844646834421728	-0.493329198925012	0.438167459524049	0.352339008317643	-0.157491914007577	0.446754372463909	-0.274642263307837	-0.567379754548819	-0.717706364897667	-0.0573725952234693	-0.0988879527042804	-0.310512278029115	-0.516354638402995	-0.102447870460862	-0.789914281610713	0.844476722736397	0.880476902084445	0.486262335633357	-0.406162249043739	-0.218894811340349	0.319681368374002	-0.376732759565151	0.444794237264627
-0.85284570790028	-0.824799531312092	-0.520220941243854	0.472088549718531	0.36667524030897	-0.165676530345009	0.465953807077114	-0.257193295040557	-0.599063531924661	-0.74540449846418	-0.0888716606647949	-0.0656014490266853	-0.28054790409562	-0.514547963028232	-0.0711712659098758	-0.783812982560106	0.827138207110041	0.872482707120328	0.500429532961211	-0.420822012141064	-0.206326696905023	0.349268075904049	-0.37667308277683	0.45997231341366
-0.86244510847546	-0.825703914736059	-0.506002132469456	0.458237950392359	0.377175071301487	-0.13791437842946	0.464646094853858	-0.240268478254183	-0.601323635257578	-0.749776903398217	-0.10596163109229	-0.0470498338560035	-0.273176922319712	-0.523579188639811	-0.0591707672334624	-0.784498162676748	0.84044333916622	0.874826387043134	0.496527589595263	-0.419250637011402	-0.227611078431056	0.318958654889128	-0.385795930190838	0.435543234706535
-0.868766971573886	-0.829744479355743	-0.496499013710694	0.44746126415604	0.377313522391998	-0.128255159393302	0.460398570211865	-0.238784167121062	-0.573688433273872	-0.722428219329013	-0.0589718059800482	-0.0973416452581991	-0.306158525351773	-0.513063921530217	-0.0992794574365515	-0.788284476603505	0.850934414095637	0.8789214718213	0.487815819643894	-0.410563494573185	-0.236728739329914	0.298956173636358	-0.386508762788443	0.424152148027819
-0.871670639194136	-0.844646834421728	-0.493329198925012	0.438167459524049	0.352339008317643	-0.157491914007577	0.446754372463909	-0.274642263307837	-0.567379754548819	-0.717706364897667	-0.0573725952234693	-0.0988879527042804	-0.310512278029115	-0.516354638402995	-0.102447870460862	-0.789914281610713	0.844476722736397	0.880476902084445	0.486262335633357	-0.406162249043739	-0.218894811340349	0.319681368374002	-0.376732759565151	0.444794237264627
-0.859146709520365	-0.835354697750481	-0.511648826996512	0.45950749869637	0.354369319366054	-0.173107020636484	0.456054701461502	-0.274017005649729	-0.627593872586534	-0.763782754832432	-0.0815760311437052	-0.0740658911939378	-0.264020807149292	-0.488199952496228	-0.0654290959486305	-0.772746681268769	0.83543860237777	0.877008418663911	0.492679566109069	-0.412376727467755	-0.210330506604945	0.336670531865599	-0.375245715937483	0.455032712179654
-0.865063793843426	-0.832697376089491	-0.502985803030859	0.452499048633984	0.367270605677931	-0.147785816881187	0.458449218641496	-0.254436976723539	-0.579869652050124	-0.731055746761106	-0.0831404905844186	-0.0713414153075099	-0.294574645769858	-0.52463251002097	-0.0816171768620017	-0.78933908135055	0.843152224174255	0.875942022679474	0.49430606448826	-0.417012092897071	-0.229852409154332	0.313969098645435	-0.385937855809089	0.432775088603027
-0.859780495271037	-0.824509095969595	-0.509970303657023	0.462517664027915	0.376113654671037	-0.143244649002459	0.465927183121705	-0.242316865549852	-0.561897762026063	-0.704904004886541	-0.0119736494976552	-0.147509227917987	-0.326746644176172	-0.488083623900696	-0.132666117760498	-0.783592641621808	0.846978747516668	0.876284814242492	0.492976295692869	-0.41647359415325	-0.236553802847448	0.304282144670285	-0.388746449326134	0.42481692277641
-0.847135549829732	-0.825966440255987	-0.52777209924232	0.478552402920648	0.356632457646505	-0.186138856784325	0.4644342051652	-0.272225989691884	-0.53942464315352	-0.695583432420351	-0.0447279614006747	-0.111631919478884	-0.330928763663307	-0.526437039432073	-0.119731593053511	-0.795589448717956	0.82876055217953	0.868433169350669	0.507948063163246	-0.43173112951921	-0.222285697062479	0.336834631758934	-0.388203938624474	0.442325792420496
-0.863721079142818	-0.829358034780073	-0.504640315065153	0.455457531490613	0.371925655335442	-0.143387470168097	0.461471298474494	-0.247838723294176	-0.617337581752592	-0.755042874790835	-0.0718404477483147	-0.0844360595451454	-0.274078624015597	-0.48973185697404	-0.0755099118233893	-0.775437880286237	0.842228756877133	0.87718331550001	0.492328099751314	-0.413916467640344	-0.224243084962615	0.319012650396863	-0.382191048896398	0.439128273726449
-0.841879672693625	-0.8169980893813	-0.534439967060627	0.488574143725628	0.367008178116931	-0.17928502953393	0.472513880181691	-0.25778618771106	-0.61168097242837	-0.755221301170685	-0.0954035387485944	-0.0587726686471446	-0.270119273157527	-0.509328483231756	-0.0623684149989044	-0.780087249557366	0.81842635536919	0.86304382919387	0.516631948691135	-0.441042734722462	-0.216344902729079	0.352728692982594	-0.389047737345992	0.449336369697385
-0.868376901996513	-0.850423196471704	-0.497168478029859	0.439050180710613	0.336058334046123	-0.18230678905735	0.440485596620703	-0.298019464083183	-0.598357748550388	-0.7472265862462	-0.102887336032874	-0.0503326267369089	-0.276167007864828	-0.523852106415584	-0.0622506415968972	-0.785256634659246	0.837181321397481	0.879587153944821	0.48772936566383	-0.406065732557034	-0.205961444606388	0.337211038022787	-0.370784606807629	0.459598763523002
-0.847135549829732	-0.825966440255987	-0.52777209924232	0.478552402920648	0.356632457646505	-0.186138856784325	0.4644342051652	-0.272225989691884	-0.53942464315352	-0.695583432420351	-0.0447279614006747	-0.111631919478884	-0.330928763663307	-0.526437039432073	-0.119731593053511	-0.795589448717956	0.82876055217953	0.868433169350669	0.507948063163246	-0.43173112951921	-0.222285697062479	0.336834631758934	-0.388203938624474	0.442325792420496
-0.855494338780002	-0.836004045233498	-0.516385136339099	0.463570963910026	0.348039515619376	-0.185971664430781	0.455082557708488	-0.283433355230249	-0.622412435170544	-0.757231235313348	-0.0647618029463162	-0.0921700283917586	-0.272831810912698	-0.481033485821696	-0.078123048359955	-0.772554267668611	0.830569699488223	0.873978625182514	0.498028782608847	-0.41841814852391	-0.209196264308989	0.343347780962254	-0.377066664170508	0.456637778017806
-0.851382932962274	-0.823696167760699	-0.522174258427128	0.474378621211158	0.366865890036958	-0.167362579126443	0.46692770123581	-0.257091198236554	-0.610317069754437	-0.751175932927993	-0.0772336689812186	-0.0784674000421468	-0.277044803474156	-0.498652027897496	-0.0746375121039927	-0.778667073066356	0.834513917718528	0.871067631762815	0.503331720381178	-0.426966839575106	-0.226505307264334	0.327042103342025	-0.388288063321364	0.437255286853492
-0.848057263469339	-0.824196315343899	-0.526640135388512	0.478299896375025	0.361410058915387	-0.178843987084134	0.466268246523324	-0.265320602868032	-0.650610497486953	-0.779103361969264	-0.0800386367592492	-0.0760049079413547	-0.248319418976892	-0.468567966738258	-0.0575166656984856	-0.76307476647513	0.830015207837539	0.86766080808197	0.509190351074983	-0.433870141051933	-0.227211597200991	0.33192225106159	-0.391273804555795	0.43673949452463
-0.85829663952227	-0.831509777932805	-0.512885015769358	0.462355739758309	0.360841785343884	-0.165962899228928	0.459787039024508	-0.264893342925996	-0.603298778253149	-0.747875450488473	-0.0861451823114865	-0.0686576505683743	-0.278725361372169	-0.509687172932502	-0.0714264674348298	-0.782109459310448	0.838867633025059	0.875858014335768	0.494886408946144	-0.416440802910681	-0.221231196142994	0.325290601238756	-0.381806007190217	0.442784090240095
-0.855935107806981	-0.82833006538	-0.516100075279727	0.466733375348153	0.363922910019323	-0.16516136278456	0.462747873441833	-0.260782690458223	-0.61392285541006	-0.756094541085477	-0.0913858626912194	-0.0631845739692566	-0.270000634368158	-0.505088171293899	-0.0641672645481671	-0.778909906302505	0.836492961994858	0.875146041930306	0.496213696096231	-0.417574507928454	-0.218380385496737	0.330148030582497	-0.380947477341731	0.446136171934385
-0.861186875294919	-0.835943740829411	-0.508814244663881	0.456605645326217	0.355931288596419	-0.168273506974186	0.455539297077369	-0.27148450988825	-0.606487380438314	-0.745784237564437	-0.0619718325739609	-0.0948937236996738	-0.284350778325363	-0.491341224906729	-0.0857839068446989	-0.778023423214091	0.840292046788107	0.87682057646726	0.493110490591597	-0.414398895182937	-0.221298276487752	0.323454582622116	-0.381041678752411	0.442579276625629
-0.845505283944278	-0.820909597463408	-0.529905173785833	0.482729616662202	0.364357716666497	-0.178249992095041	0.469180170012742	-0.26131974707161	-0.598856779438655	-0.744530401774024	-0.0845770777193487	-0.0702603761454085	-0.282117402989988	-0.511948690061035	-0.0740334202618318	-0.783447721283236	0.820782477026507	0.863427317078259	0.516167455336496	-0.441032711244133	-0.220267837924794	0.347402454196906	-0.390847319337082	0.444903849058926
-0.85829663952227	-0.831509777932805	-0.512885015769358	0.462355739758309	0.360841785343884	-0.165962899228928	0.459787039024508	-0.264893342925996	-0.603298778253149	-0.747875450488473	-0.0861451823114865	-0.0686576505683743	-0.278725361372169	-0.509687172932502	-0.0714264674348298	-0.782109459310448	0.838867633025059	0.875858014335768	0.494886408946144	-0.416440802910681	-0.221231196142994	0.325290601238756	-0.381806007190217	0.442784090240095
-0.866044464749139	-0.823073173329202	-0.499310629297592	0.45279101474447	0.386227462744455	-0.119434778981665	0.466006160438242	-0.225852493781878	-0.569584860244085	-0.724451803656978	-0.0867404938574529	-0.0671359359591554	-0.299654043971661	-0.534048630518751	-0.0827802962495299	-0.792711645661155	0.846336256612978	0.876722170212129	0.492441200734271	-0.41547430461628	-0.233995871680446	0.30695101339772	-0.387205670015184	0.427781007778762
-0.859933822026784	-0.820702647030023	-0.508868602531285	0.462965132833573	0.383300479975984	-0.132784154629633	0.468923272836208	-0.231501295287807	-0.604577703944433	-0.747743701205046	-0.0802500311408638	-0.0750808491185732	-0.279835859531722	-0.504925041050179	-0.0747790448353374	-0.781032845872982	0.842681629300134	0.874322553985529	0.49699500471844	-0.420675818931181	-0.233657870393538	0.311872173379449	-0.389083574691919	0.42853506650212
-0.851755166989691	-0.816156841705578	-0.520563490321672	0.475937469030099	0.38155167761862	-0.146676783216931	0.473361732478055	-0.235374348354586	-0.581571065214041	-0.736917050685044	-0.11172581771032	-0.0402536446458517	-0.28352395843744	-0.541186521839296	-0.0622561838464481	-0.791106350822589	0.831931934882955	0.864768990426312	0.513370782161224	-0.440514128906226	-0.239480284784588	0.32072208688191	-0.399392901054514	0.422685836361524
-0.845335349500131	-0.822715507875171	-0.530135940479038	0.482154839525418	0.360582637026281	-0.183363840618923	0.467434469810443	-0.266755560650012	-0.556285693987959	-0.712577637521371	-0.0722704205574363	-0.082428144358456	-0.312436799959882	-0.533739743961066	-0.0966121955133002	-0.794883744141435	0.823699392374921	0.867069533932305	0.510085061963296	-0.433294536080831	-0.215567430524503	0.347282005153937	-0.385726109609902	0.450025327877669
-0.854865747165317	-0.822426529659177	-0.517071031963497	0.470112168747029	0.373822818230153	-0.153275292866658	0.468021919438364	-0.246460861804537	-0.612826527442423	-0.752498408558502	-0.0749435207186713	-0.0809958198424654	-0.276113856745573	-0.495241712970847	-0.0751886836000971	-0.777486496945927	0.83704194663265	0.870863344336526	0.503385855107486	-0.427868615381011	-0.232310390675124	0.31985590800829	-0.391269504020199	0.430536518768132
-0.837776103573238	-0.829003237541173	-0.537868411293974	0.486054698681519	0.336760382992967	-0.221660651031292	0.459171589765042	-0.300527573700952	-0.59744692383592	-0.735782745125325	-0.0421809948056014	-0.116023286401545	-0.296103004222185	-0.484400275406281	-0.101523125591883	-0.778052803397946	0.818101305088609	0.868400720115692	0.506498644543424	-0.426933076627465	-0.198966745842916	0.364336645163572	-0.375611997168748	0.468349498940246
-0.858320746265394	-0.827405480544923	-0.512600558066053	0.463832749337641	0.368810332398435	-0.155350535495898	0.463555654047482	-0.253328732866384	-0.594486227253626	-0.742053298989402	-0.0878490320781823	-0.0666045740674183	-0.283820857394828	-0.517227997626239	-0.0734604077967133	-0.785221659551718	0.835078721580024	0.872193736869377	0.501412560678563	-0.42443216809633	-0.224328944471542	0.32786435698924	-0.386317258283636	0.439648728278207
-0.845335349500131	-0.822715507875171	-0.530135940479038	0.482154839525418	0.360582637026281	-0.183363840618923	0.467434469810443	-0.266755560650012	-0.556285693987959	-0.712577637521371	-0.0722704205574363	-0.082428144358456	-0.312436799959882	-0.533739743961066	-0.0966121955133002	-0.794883744141435	0.823699392374921	0.867069533932305	0.510085061963296	-0.433294536080831	-0.215567430524503	0.347282005153937	-0.385726109609902	0.450025327877669
-0.851694980637299	-0.809220510312093	-0.518690250213266	0.476802859177536	0.393979605876408	-0.12858627948821	0.47854348169483	-0.21647961468723	-0.592527981194894	-0.738399095723989	-0.074595647108361	-0.0809341959466434	-0.289433698458572	-0.510069751199997	-0.0827247334551739	-0.784420550577234	0.843948993044579	0.870557072534491	0.502207067410207	-0.428700030553972	-0.246910905775405	0.300434550042659	-0.398156463284659	0.413251824144138
-0.85258901421444	-0.82271146462348	-0.520403536652895	0.473135143254717	0.37034228430098	-0.161099324007953	0.467827867831057	-0.251877087702074	-0.553541278551676	-0.708634372313143	-0.0610903981805865	-0.0944425404217565	-0.317647648665533	-0.528209277010204	-0.104705139967082	-0.79425495129091	0.83168428164738	0.872364657223713	0.501136332830946	-0.423033000370136	-0.216620310611953	0.337184634264669	-0.38225773947006	0.448434219841271
-0.835077350647268	-0.80381630283355	-0.541831217813076	0.500814515128903	0.382836562464868	-0.165986443680949	0.483548405037748	-0.234976379348075	-0.588307787403122	-0.735081031797366	-0.0724434062393568	-0.0831612419630748	-0.29280224082157	-0.511697185191361	-0.0855940787879123	-0.785522885978588	0.82060922926221	0.857289535090146	0.525657729441266	-0.45459202416609	-0.237708256917137	0.334971742928241	-0.403979987974263	0.425122309299071
-0.853189563330791	-0.836952793077977	-0.519077811278504	0.465561104723202	0.342824627378112	-0.19535317917824	0.453728031280619	-0.290964446949515	-0.552969520753126	-0.712352717921652	-0.084550369169847	-0.0689904828003956	-0.310291522239863	-0.543819555580709	-0.0897345502705817	-0.797030176060653	0.821792993102486	0.869682710580776	0.504878546465523	-0.425593252899066	-0.20324227399333	0.357457999119805	-0.377082991188647	0.463588148774412
-0.835143455654654	-0.810213536723099	-0.542581061427303	0.498901403588895	0.37086075618022	-0.18229327067183	0.478045894725391	-0.252612585398116	-0.585724162518348	-0.731379053900375	-0.0619097050971592	-0.0944887764014788	-0.297751425680883	-0.506536983495896	-0.0932388366373202	-0.784983269774282	0.817139252028585	0.859794097964838	0.52197875238067	-0.448242903058986	-0.223269322787918	0.349355585546055	-0.39497354187699	0.441621243853311
-0.859849271088377	-0.832469704424952	-0.510709063272849	0.459901641080091	0.361010361795352	-0.1635843159351	0.458885770009451	-0.264417370595327	-0.586833470747435	-0.739321190496825	-0.103635012956009	-0.0492286456391781	-0.283179747258095	-0.532579659128653	-0.0657988151879218	-0.788987395864709	0.83432964854387	0.873420830125452	0.499302937747209	-0.421244086690726	-0.219046822687544	0.332362501452157	-0.382674860855847	0.445569851210955
-0.852834306603815	-0.832757297362179	-0.520112042222299	0.468478792626737	0.35092877736417	-0.185934576282889	0.458184101634555	-0.279699794073684	-0.614070004968933	-0.746222589248587	-0.0371033139431411	-0.12179692077478	-0.28649680739821	-0.46819137520039	-0.0985901776778635	-0.771158977124037	0.833654156587669	0.873082778172851	0.499900141302368	-0.42187926176574	-0.218638991184575	0.333457850623521	-0.382734579307548	0.446069928987628
-0.853189563330791	-0.836952793077977	-0.519077811278504	0.465561104723202	0.342824627378112	-0.19535317917824	0.453728031280619	-0.290964446949515	-0.552969520753126	-0.712352717921652	-0.084550369169847	-0.0689904828003956	-0.310291522239863	-0.543819555580709	-0.0897345502705817	-0.797030176060653	0.821792993102486	0.869682710580776	0.504878546465523	-0.425593252899066	-0.20324227399333	0.357457999119805	-0.377082991188647	0.463588148774412
-0.849117379788485	-0.820127331627186	-0.525011128999581	0.478523279758304	0.370714711290759	-0.165174445617605	0.470086428875145	-0.251735105041054	-0.560480956131859	-0.717828264809589	-0.0855132463829512	-0.0681889384659512	-0.305531653192481	-0.539435676266411	-0.0866283632744174	-0.795126751662782	0.821357688827356	0.862529820545575	0.517671641191212	-0.443326372493299	-0.224154708057447	0.344042897408938	-0.393505086903136	0.440531382555473
-0.866573420253061	-0.825202063682103	-0.49904684633158	0.451714894329447	0.383016721328224	-0.123363839242216	0.464328459356866	-0.230640499210998	-0.573219192620784	-0.732392627518991	-0.120480332327961	-0.0304353576547042	-0.285369374045964	-0.552143511589454	-0.0592528970545494	-0.793970992241211	0.840539251312718	0.875641343286898	0.495143602712629	-0.417329272088978	-0.225375474761678	0.32038068086276	-0.384034674764953	0.438030763995968
-0.844334278752521	-0.827299468899884	-0.531047973166522	0.480901937833656	0.349983333095482	-0.197948984513488	0.46263792705735	-0.281838903901287	-0.575752948539055	-0.736533818357652	-0.136669739195865	-0.012751342105248	-0.277600278343541	-0.559720181045695	-0.047483185983363	-0.793722405862844	0.809119948428303	0.85950831817703	0.521353962928742	-0.445299538699498	-0.20663537018176	0.369373139150223	-0.386173728430256	0.460190550230808
-0.854779315676211	-0.81906675909057	-0.516598679032506	0.471014019531031	0.379975636588501	-0.144799572639382	0.470804911469707	-0.237324285697353	-0.608527590955144	-0.756619772485343	-0.117854010533574	-0.0342232435928056	-0.264215933156746	-0.525468973358502	-0.0487096249115603	-0.782794338772586	0.827689021501943	0.867652176917246	0.509264950231226	-0.43327245573161	-0.222352424533217	0.338044587245182	-0.388827457199772	0.442306063433246
-0.855860621275872	-0.827861089293545	-0.516181744077286	0.467010129662827	0.364734443989178	-0.164190640686323	0.463181791883548	-0.259618094786577	-0.576429871421477	-0.726554186872253	-0.0711495860530244	-0.0842482419878635	-0.300631094653956	-0.519256071143281	-0.0905469147921309	-0.78904120723253	0.835892681145748	0.87127481750094	0.502871125036071	-0.426754926030092	-0.228747683294085	0.323793523350235	-0.389224224878009	0.434639665862784
-0.86935266126946	-0.835120755526277	-0.496507139101219	0.445291338768233	0.367975889180594	-0.140408206460662	0.455852035683909	-0.252537305837741	-0.572112835015378	-0.731767408870249	-0.121502006717771	-0.0292830493052826	-0.2856514746362	-0.553495721048968	-0.0589404165153308	-0.794325404073488	0.845964378552905	0.875344911921209	0.494679004549691	-0.418541784483472	-0.237260513554034	0.30508152629957	-0.389872280052271	0.424123975787141
-0.861937057710748	-0.825028524458155	-0.506673060934286	0.459151439992154	0.377803915170229	-0.137763536618115	0.465256274312353	-0.239419955254562	-0.601370188808974	-0.752993512783414	-0.126721783341843	-0.024354393897985	-0.265518587268444	-0.535956517681844	-0.0453394294947248	-0.785601066956033	0.84260867175187	0.872300386775626	0.500103918706023	-0.425117425911727	-0.239355769010174	0.307818035387058	-0.393377370491554	0.422065783261451
-0.854779315676211	-0.81906675909057	-0.516598679032506	0.471014019531031	0.379975636588501	-0.144799572639382	0.470804911469707	-0.237324285697353	-0.608527590955144	-0.756619772485343	-0.117854010533574	-0.0342232435928056	-0.264215933156746	-0.525468973358502	-0.0487096249115603	-0.782794338772586	0.827689021501943	0.867652176917246	0.509264950231226	-0.43327245573161	-0.222352424533217	0.338044587245182	-0.388827457199772	0.442306063433246
-0.855278526348638	-0.812894299240075	-0.51411178830183	0.471008766785578	0.391746997787667	-0.126962645114882	0.47539291911814	-0.21938272506603	-0.597851685681892	-0.747655470326561	-0.107778007236745	-0.0449867622141214	-0.274751001940648	-0.527218624694001	-0.059203762137295	-0.785769659665262	0.835084295146017	0.868177635048148	0.507815241834219	-0.433561594493232	-0.236108395693587	0.319473765010959	-0.395189071449373	0.426359899202568
-0.849365791611021	-0.829401924157652	-0.524762321592834	0.474255474794124	0.352858927393413	-0.188040422466174	0.461226980774256	-0.277352837244688	-0.582640811568684	-0.731340472829067	-0.0736418960358106	-0.0817172906327103	-0.295974644619395	-0.516523873977018	-0.086800137954084	-0.787446759109109	0.826400931378905	0.866261140285981	0.511587686804531	-0.436175051584929	-0.22377171498132	0.338557995071699	-0.390591295491785	0.440778747152963
-0.854082480664011	-0.838635159046528	-0.517679371279622	0.463484827489144	0.340600374226504	-0.19683108883499	0.452000862147651	-0.293933396927473	-0.629992991547574	-0.766166463562994	-0.0858915748266865	-0.0694234625865633	-0.260971634168308	-0.489128064141623	-0.0617404098949871	-0.772302199960814	0.830551122803421	0.873516167163769	0.498914023172425	-0.419634447263948	-0.210604031049598	0.342471588240447	-0.378184264936085	0.455105891188057
-0.855053897278266	-0.820438713567783	-0.516455890049044	0.470331771185414	0.377779245753032	-0.147518241338534	0.469671582070528	-0.240565504141537	-0.603702934312639	-0.745985915426892	-0.0736950135423596	-0.0821633784334357	-0.282519951761714	-0.501275057584495	-0.0793121367352459	-0.780560269496731	0.837780069029185	0.873663558926744	0.498744814572191	-0.421519864798442	-0.225567328056292	0.323693290489954	-0.385750954595005	0.438057148125727
-0.847329348089255	-0.828919447579603	-0.52730174010594	0.476778442679956	0.350963001329484	-0.192992914651123	0.461436972106818	-0.28021416866098	-0.579326384748171	-0.735494997695672	-0.112699593542999	-0.0391262219331302	-0.284546247606354	-0.543331714804351	-0.0623764964196742	-0.791827420152035	0.821131831348895	0.869660148909442	0.504766641857365	-0.425279376223264	-0.201823530346788	0.359104556080227	-0.376304867213744	0.465150462806958
-0.863232996018827	-0.823561931170462	-0.504216681180608	0.457362884665657	0.382054091303805	-0.129777256442625	0.466208681738738	-0.232781736609926	-0.651818921658784	-0.780964953293087	-0.0860417656877738	-0.069513662414217	-0.24553216759736	-0.471525825296845	-0.0531869731243978	-0.763277226863286	0.851210802048952	0.882106876585828	0.482510464206872	-0.403145099534296	-0.227850351263823	0.30479713404984	-0.379602171449193	0.434075029953611
-0.854380230078315	-0.826081924034578	-0.518159286820672	0.469617585531528	0.366225477739686	-0.164217742314311	0.464803758377705	-0.257652474787518	-0.612232948689347	-0.762080821066295	-0.137584522807999	-0.012679574467125	-0.254325252558949	-0.534218127578771	-0.0341331599034325	-0.78224835569287	0.833479032382597	0.870674595290782	0.504050933350521	-0.427660029339201	-0.225516821911972	0.328981377553959	-0.388106604950461	0.43843295342311
-0.855053897278266	-0.820438713567783	-0.516455890049044	0.470331771185414	0.377779245753032	-0.147518241338534	0.469671582070528	-0.240565504141537	-0.603702934312639	-0.745985915426892	-0.0736950135423596	-0.0821633784334357	-0.282519951761714	-0.501275057584495	-0.0793121367352459	-0.780560269496731	0.837780069029185	0.873663558926744	0.498744814572191	-0.421519864798442	-0.225567328056292	0.323693290489954	-0.385750954595005	0.438057148125727
-0.846962209817354	-0.821691446715182	-0.528026224778006	0.48066195009499	0.364816956401295	-0.175801197155691	0.468560180940576	-0.260523816699195	-0.606371216986715	-0.743167482233609	-0.0485080664275777	-0.109402253652959	-0.288429426005531	-0.482157106036995	-0.0943220750918911	-0.775989272226685	0.840015783666894	0.874394518759644	0.49729629710944	-0.420197308514283	-0.228014165714074	0.319214253185995	-0.386346803878496	0.435130192862793
-0.856467502085776	-0.822937662852413	-0.514763628191299	0.467717538053983	0.374898680200956	-0.149587194388869	0.467503768863362	-0.244640731047599	-0.606819052597389	-0.753205313797788	-0.103609851669286	-0.0497364649200735	-0.270455627311432	-0.518083749583778	-0.0587515873346466	-0.782465379083914	0.836891884249669	0.870121170988518	0.504562791079632	-0.429503580961778	-0.234161804876692	0.318703682053038	-0.392739884217218	0.428449544858893
-0.855653972061592	-0.820975295171114	-0.51564800559639	0.469348599982772	0.377536028022096	-0.147033261570438	0.46918810248941	-0.240841465592234	-0.550255993302341	-0.701488719160606	-0.0355659461187138	-0.121859102314922	-0.327290168264684	-0.512960621948425	-0.121955543583792	-0.791318448644192	0.843736452679035	0.874094488540836	0.497128665209609	-0.421243875907563	-0.23643844486682	0.30852933304989	-0.390557190228399	0.425283234341322
-0.876228786507131	-0.829537366554813	-0.483076794732095	0.434404811956769	0.386120005709866	-0.103319281296991	0.458556897748919	-0.223456732670121	-0.636698602805253	-0.773629827841578	-0.10324399313631	-0.0506611360925605	-0.250497418886032	-0.494874326619921	-0.0479064718783986	-0.771329929412702	0.859619002441757	0.887676797411904	0.470834103999701	-0.389795035014888	-0.227945746691762	0.293081279983462	-0.374369639808157	0.432685385608122
-0.84787571294677	-0.833953955737242	-0.525868885737436	0.47309307938542	0.341384472642179	-0.203913575379452	0.456074020970225	-0.293490883010997	-0.537740090056079	-0.692498021673939	-0.0349291460982051	-0.122124414447483	-0.334794882744575	-0.520754041747539	-0.126451785348585	-0.794452392085084	0.818558705362558	0.867760591897236	0.507908281387162	-0.428971404550314	-0.202047426436177	0.361907020952223	-0.377823936416118	0.465008618592657
-0.846983998111762	-0.819695040671008	-0.527889053229222	0.481383709312262	0.368707615604116	-0.170622210964946	0.470401328464222	-0.254882369546612	-0.644555750280028	-0.769657502188958	-0.0510012295975581	-0.107270460169502	-0.261363806177154	-0.45367287394014	-0.0782539600783215	-0.761341885185094	0.834287776119047	0.870447280446847	0.504367355721758	-0.428363479184461	-0.227871582256965	0.326358462005265	-0.389449014736793	0.435737574214144
-0.851465161347884	-0.823959049951221	-0.522077639252073	0.474177163567467	0.366467671302991	-0.167783317336883	0.466689436893448	-0.257659794385567	-0.584897889654482	-0.726757958637314	-0.0405457320213815	-0.11749141748471	-0.304632319192477	-0.492426738679211	-0.107014810013232	-0.781951826024071	0.836183824408081	0.872264046302952	0.501219273888346	-0.424506847313905	-0.226421967770072	0.32506617369909	-0.387297682948077	0.437227399361975
-0.876228786507131	-0.829537366554813	-0.483076794732095	0.434404811956769	0.386120005709866	-0.103319281296991	0.458556897748919	-0.223456732670121	-0.636698602805253	-0.773629827841578	-0.10324399313631	-0.0506611360925605	-0.250497418886032	-0.494874326619921	-0.0479064718783986	-0.771329929412702	0.859619002441757	0.887676797411904	0.470834103999701	-0.389795035014888	-0.227945746691762	0.293081279983462	-0.374369639808157	0.432685385608122
-0.848085531885649	-0.809655684025333	-0.524505924578402	0.48221537879395	0.388814325305341	-0.141103591753085	0.478666333859612	-0.224859307541666	-0.606388121882393	-0.745658085914506	-0.0616593046066361	-0.0952290756941816	-0.284511401741533	-0.49120367553488	-0.0860184206852716	-0.778013733081478	0.833707013205261	0.870887233463597	0.503683731462524	-0.427211810302135	-0.225360251249647	0.328815139239439	-0.387862087680623	0.438592871164041
-0.869751931398393	-0.849656150267951	-0.495491097933416	0.437874726927347	0.339562210301855	-0.176127753628031	0.44145262600702	-0.292935351929319	-0.586386754537174	-0.739350116855161	-0.105772441804203	-0.0468852849594848	-0.282695409775509	-0.534202789694577	-0.0645423029326833	-0.78927369349252	0.838411157415397	0.879486334583957	0.488065362173684	-0.406862894913386	-0.208984943377822	0.333788860950476	-0.372482837277256	0.456220989173439
-0.862931388265458	-0.840351514599367	-0.506133395406148	0.452120231372086	0.349427864703731	-0.174008902375478	0.451132617708386	-0.280412231423009	-0.582021936265754	-0.724717155285752	-0.0403501075564479	-0.117630050760074	-0.306507051962855	-0.494355694557125	-0.108146937568015	-0.782838881913143	0.836496463037097	0.876894645535311	0.492974389953124	-0.413080421444316	-0.212984217106212	0.333664342709331	-0.376735184296068	0.452053452850408
-0.855083721815849	-0.826176819787691	-0.517172327618333	0.468652650998279	0.36696639857679	-0.162278798863443	0.464720467776393	-0.256482390810911	-0.610483097627715	-0.750670724254094	-0.0737350739683629	-0.0822586149663115	-0.278052467358965	-0.496217718615065	-0.0768224586166622	-0.778179691270904	0.839913079648285	0.874943394606915	0.496389795611177	-0.418882972755821	-0.226167516354374	0.32062284818191	-0.384998572624119	0.437204341404331
-0.842984530649603	-0.829272460620913	-0.532283447014394	0.481059116757761	0.34396875950273	-0.206910385490787	0.460229292582693	-0.290312036957672	-0.627306821761756	-0.754570003898204	-0.0337063864756755	-0.125638138815544	-0.278330390998009	-0.455316619059666	-0.0956844361337205	-0.765348005098635	0.826160662613439	0.870616820396366	0.503868985841329	-0.425310594624319	-0.210018018328021	0.348069521785042	-0.380104494911068	0.456009134736643
-0.845622429579751	-0.823400522192727	-0.52976206346092	0.481511053386751	0.359626916112603	-0.184231242495941	0.466797862727973	-0.268096752037878	-0.57959999530595	-0.737679708765241	-0.125889217515192	-0.0246967155865715	-0.279442399600253	-0.550912859215479	-0.0534616167393819	-0.792337678179198	0.818588863194315	0.861299772814311	0.519590408155827	-0.44525990341562	-0.221909013727338	0.348711803021244	-0.393213519142152	0.443122116959267
-0.872343978720744	-0.851463977245094	-0.491562500515311	0.433353644990935	0.339307031969287	-0.172536793496316	0.439542734688944	-0.292757327739069	-0.599592561913949	-0.740844627968876	-0.06101240711283	-0.0957846964395081	-0.289153211544462	-0.49583419137563	-0.0888885089571537	-0.780285612895131	0.841866326787782	0.882760356033482	0.481731486740486	-0.399166008639905	-0.206072400415715	0.331146384903417	-0.368141039657453	0.458994119882888
-0.855083721815849	-0.826176819787691	-0.517172327618333	0.468652650998279	0.36696639857679	-0.162278798863443	0.464720467776393	-0.256482390810911	-0.610483097627715	-0.750670724254094	-0.0737350739683629	-0.0822586149663115	-0.278052467358965	-0.496217718615065	-0.0768224586166622	-0.778179691270904	0.839913079648285	0.874943394606915	0.496389795611177	-0.418882972755821	-0.226167516354374	0.32062284818191	-0.384998572624119	0.437204341404331
-0.861483581627738	-0.826860092206934	-0.507735808096082	0.459433534762719	0.373838434498856	-0.143982035692045	0.463806759698201	-0.245407747157314	-0.558669171067131	-0.717494023882993	-0.0911580148600938	-0.0619913255783865	-0.304666324371203	-0.544196761568421	-0.0835379164126957	-0.796118154762661	0.832438967866595	0.871125069760448	0.503328302298591	-0.426322789562456	-0.221987063265755	0.33266560935953	-0.385981680590053	0.442441030189311
-0.872394991977504	-0.835830341878597	-0.491612024999279	0.440279987505601	0.370314579511571	-0.132477225317431	0.454766352729147	-0.248395747509367	-0.595015292915136	-0.746963189664728	-0.115994598489737	-0.0359426249276514	-0.273567637448112	-0.534223573025628	-0.0547525173851601	-0.787181113513916	0.848615895038882	0.879456698117894	0.487513615563636	-0.409287007465431	-0.230521120618434	0.306417644045561	-0.38321818285996	0.431425408727641
-0.868963180550278	-0.836705659386558	-0.497299760564355	0.445389274993743	0.364468059557997	-0.145752205454984	0.45449882890574	-0.257756995244593	-0.663778532718355	-0.79194743544738	-0.103748592452032	-0.0503676601928232	-0.23092021592393	-0.472837646892745	-0.0369306619649504	-0.759749587192597	0.845347549612078	0.880158822483859	0.48677891048053	-0.407156409692605	-0.221696385887549	0.316701800353404	-0.378394040735687	0.441613849670879
-0.852977697101661	-0.821210799405364	-0.519661627732234	0.473055504329335	0.373691833111162	-0.156013250581636	0.469127579499351	-0.246906004814453	-0.64571189290296	-0.769133070121151	-0.0443406309854676	-0.114433631253153	-0.262382553826885	-0.447962040632942	-0.08193657285721	-0.759639880927422	0.845894050818147	0.876914487239041	0.492227238848837	-0.415011756412333	-0.232542485934396	0.308555598589595	-0.386370422862724	0.429467428454681
-0.854980196036269	-0.825547929650489	-0.517268967526618	0.46900788873582	0.368039277617939	-0.160982813537961	0.465288421936024	-0.25493327182893	-0.614419614702295	-0.759725136593833	-0.111645434649433	-0.0411286282520097	-0.262615046700501	-0.517324832652022	-0.0506945192281261	-0.780369996108376	0.836988313200495	0.868742646853214	0.506622683553044	-0.432506371343977	-0.238320827745164	0.315536290806122	-0.395779225249982	0.423703135099397
-0.843225724972571	-0.812197615043586	-0.532149112854552	0.488439296497771	0.377951855077836	-0.162816253017673	0.476827238607549	-0.241654902762361	-0.580956595270286	-0.733917109090435	-0.0956550800155478	-0.0577650964421627	-0.289635059767913	-0.531782334272932	-0.0730771383359669	-0.790167062025624	0.829632316658076	0.863659827106624	0.515357788119922	-0.442606875383033	-0.237994043087505	0.32452892828753	-0.399526197933677	0.424506181888859
-0.854727405443875	-0.823395815361304	-0.517405830596622	0.470031217937114	0.371814509334324	-0.156217164331479	0.46719356528281	-0.249439151596363	-0.638712452874199	-0.767454195557862	-0.0601295297137869	-0.0973877460311604	-0.262900290676923	-0.464861784485797	-0.0748227043547516	-0.765335660565276	0.847169857958828	0.87507010696714	0.494769170946631	-0.419125873559032	-0.240433686109107	0.301200414930292	-0.39152395923586	0.420380640595976
-0.852977697101661	-0.821210799405364	-0.519661627732234	0.473055504329335	0.373691833111162	-0.156013250581636	0.469127579499351	-0.246906004814453	-0.64571189290296	-0.769133070121151	-0.0443406309854676	-0.114433631253153	-0.262382553826885	-0.447962040632942	-0.08193657285721	-0.759639880927422	0.845894050818147	0.876914487239041	0.492227238848837	-0.415011756412333	-0.232542485934396	0.308555598589595	-0.386370422862724	0.429467428454681
-0.864661706788759	-0.822153672899455	-0.50140241106905	0.455178660974098	0.386273135501323	-0.121463228503434	0.466978769408076	-0.226074997546077	-0.605011165859434	-0.749552888900252	-0.0890474346303041	-0.0655430283092448	-0.276641598444696	-0.510277373569399	-0.0689258424047388	-0.78181557687135	0.84829988224238	0.878019001846677	0.489925756659785	-0.412598308801082	-0.234129370715446	0.304296035213359	-0.386140018225138	0.427408644760689
-0.879839694471664	-0.835942736511045	-0.478400644192606	0.427325862623663	0.378615226320884	-0.108421281054928	0.45277875576437	-0.233910560165733	-0.540428250098729	-0.70049788489095	-0.0675496030570664	-0.0870061512863668	-0.323219801276612	-0.541061741585071	-0.104833470668699	-0.798406046667262	0.857495275257948	0.884498138222583	0.476903210962353	-0.397532574657487	-0.233282898673091	0.292441142550315	-0.379828478211888	0.427099632078082
-0.845888946733727	-0.816762614636902	-0.529101524106736	0.48373324765694	0.372853248195218	-0.166437838620313	0.472971289537024	-0.248929710764547	-0.570323216632671	-0.725632848678311	-0.0906843174695287	-0.0628694796640053	-0.297857750167206	-0.536031041772414	-0.0799553344401118	-0.792860199573398	0.825835235064	0.865900198251006	0.512185875156728	-0.436854789304969	-0.223648763390051	0.339297687476396	-0.390796016680039	0.440941049050352
-0.868607272660869	-0.829372181562442	-0.496681469090872	0.447785669546206	0.377808925243354	-0.127792049961344	0.460722511209124	-0.238074666837786	-0.635129793956932	-0.772517759464324	-0.102962854482346	-0.0509457450952083	-0.251682589402758	-0.495947470289062	-0.0486892372184981	-0.77193278353361	0.847121133391066	0.880640904049529	0.485727113788079	-0.406264793707973	-0.223908395232968	0.312903111628611	-0.379047006655277	0.438963911780526
-0.85693538434072	-0.828564267064267	-0.514698843006271	0.46532068389716	0.364784738761342	-0.162654810233316	0.462536583878301	-0.259395635417312	-0.598446670637652	-0.738969973822483	-0.0552070927328129	-0.102022444425884	-0.291651745387819	-0.49272156440053	-0.0929780148567027	-0.779822368637398	0.839776325034816	0.876124549910852	0.494368599598555	-0.415998426888823	-0.222329671411691	0.323411536481829	-0.382133492198242	0.441485515102928
-0.839211431226128	-0.808489660648464	-0.537059393653679	0.494511793368006	0.379603312346544	-0.165504669991638	0.479836161201066	-0.23952264504523	-0.59404940766122	-0.736005065431294	-0.0556420527027552	-0.101454743915813	-0.294362265166364	-0.496255577440612	-0.0942769222731306	-0.78137274085813	0.831165915468011	0.863415064677172	0.515434562034125	-0.443255313259899	-0.241765222585424	0.319892816363429	-0.401478129956574	0.420092864877686
-0.837206655774509	-0.81870427247086	-0.540144848171685	0.493002010439096	0.357119409594586	-0.197688508857341	0.470224026301783	-0.272243881929615	-0.583922618873665	-0.727989903974355	-0.0504729340056929	-0.10678253725038	-0.302355968494218	-0.500039481949129	-0.101120848764452	-0.783883474258787	0.818445079323434	0.86413060659615	0.514720714471798	-0.43837194431558	-0.213087625095274	0.354900167232113	-0.386527144056836	0.452943191019231
-0.868607272660869	-0.829372181562442	-0.496681469090872	0.447785669546206	0.377808925243354	-0.127792049961344	0.460722511209124	-0.238074666837786	-0.635129793956932	-0.772517759464324	-0.102962854482346	-0.0509457450952083	-0.251682589402758	-0.495947470289062	-0.0486892372184981	-0.77193278353361	0.847121133391066	0.880640904049529	0.485727113788079	-0.406264793707973	-0.223908395232968	0.312903111628611	-0.379047006655277	0.438963911780526
-0.858773943834795	-0.834440484249656	-0.512196540418483	0.46042511397516	0.355690803083872	-0.171942867708437	0.456950779891618	-0.272193353268791	-0.556167680944988	-0.709060414751772	-0.0533350644738165	-0.102904968647695	-0.318499568336313	-0.521245556704471	-0.108780385489746	-0.792489385079203	0.836132638085184	0.870633029028403	0.503872722485239	-0.428259954746528	-0.231125040502672	0.321814431002753	-0.39088453258798	0.431943166279624
-0.858926843495373	-0.828877955832642	-0.511848288745902	0.462505850848423	0.36677111266233	-0.157249663280547	0.462219211101705	-0.256214179625981	-0.539010808986622	-0.687572595384631	-0.00624519729112054	-0.152922740379242	-0.341930062776291	-0.499317686474257	-0.143822083984393	-0.788720165501757	0.840748313785233	0.871889074295194	0.50114605078172	-0.425943123971292	-0.236828038101799	0.312006419862411	-0.39256149787292	0.42511293439998
-0.871319906778112	-0.840648524951275	-0.493863003480176	0.440427017748078	0.359783351087046	-0.148393114831634	0.450645508817052	-0.264051422183068	-0.564055918137953	-0.717804074026152	-0.0708209913742689	-0.0842429556179094	-0.30827253049412	-0.527563708528562	-0.0949578793604234	-0.792588311819648	0.844223069549304	0.879884706226836	0.48736366293764	-0.407613691195306	-0.220184442636447	0.319164162988274	-0.377886695796285	0.443405446015216
-0.845385186903434	-0.821860936706179	-0.530075286225128	0.482473521517823	0.362332511790094	-0.181039854708844	0.468264794666428	-0.264243624263893	-0.539986322742454	-0.700950028531162	-0.07188532437263	-0.0822913422400507	-0.32205580204649	-0.544166939041343	-0.102176048147091	-0.799006493115266	0.822681451931615	0.864787834220085	0.513970938707177	-0.438467271629635	-0.220262804201061	0.345257755759074	-0.389863916798629	0.444848882510776
-0.848825158420579	-0.824912940999314	-0.525641624235592	0.477067839767049	0.361050685666528	-0.178322925791214	0.465642841586356	-0.265759510383073	-0.591174302825035	-0.742623885843093	-0.105351689093427	-0.0474689984548605	-0.279848402451702	-0.530544018439468	-0.0631545017531992	-0.78775110486545	0.82432893240965	0.868886854596136	0.50685826715059	-0.428969268637952	-0.211364413827893	0.34933359091557	-0.382131742599236	0.454625999413965
-0.856883226674752	-0.817903656423871	-0.5130326282809	0.468057403357255	0.384692665418812	-0.135108165770016	0.471484654761216	-0.229901636729494	-0.605504793261192	-0.748745696167155	-0.082332502179776	-0.0728423873447343	-0.278549646053723	-0.505588747220084	-0.0730996160041176	-0.780944129841365	0.842105888065801	0.871507953320293	0.5013968875831	-0.426802622810884	-0.240621956740919	0.307509671247563	-0.394601611641667	0.420662038302224
-0.863474644627141	-0.839254482489802	-0.505471630263226	0.452003846785228	0.352372149959641	-0.169549961022228	0.452279527407025	-0.276166889277824	-0.59311277906971	-0.740999931197461	-0.0872687658858916	-0.0672016006927493	-0.284889552388527	-0.517850894025941	-0.0743223940529013	-0.785610430011121	0.834442205043291	0.874896825673315	0.496623760899936	-0.417546702865305	-0.214758728596801	0.33505598877375	-0.379281498787788	0.450281477072459
-0.845385186903434	-0.821860936706179	-0.530075286225128	0.482473521517823	0.362332511790094	-0.181039854708844	0.468264794666428	-0.264243624263893	-0.539986322742454	-0.700950028531162	-0.07188532437263	-0.0822913422400507	-0.32205580204649	-0.544166939041343	-0.102176048147091	-0.799006493115266	0.822681451931615	0.864787834220085	0.513970938707177	-0.438467271629635	-0.220262804201061	0.345257755759074	-0.389863916798629	0.444848882510776
-0.876166934932224	-0.842631110087188	-0.486185469474356	0.432211108731314	0.361914720080002	-0.137951204702754	0.44819327241754	-0.259809852520947	-0.570762500846581	-0.7315969670292	-0.126768468721952	-0.0234698413644011	-0.284457870594712	-0.557471004442125	-0.0558541297144335	-0.794891242702378	0.841923118377406	0.881961730530342	0.48337375379772	-0.40142373807861	-0.208762376645744	0.329429253553914	-0.370256773915993	0.456097041733056
-0.83918188312887	-0.825271279190592	-0.5371824876463	0.487312212503121	0.346657663754015	-0.208267613704285	0.463750785223966	-0.286823041896528	-0.627659341818761	-0.75579033829417	-0.0385885816965036	-0.120409647907187	-0.27676837761709	-0.458570255335708	-0.0925349676046654	-0.766147367964115	0.821929754663691	0.869513479004304	0.505243239519516	-0.426127649397262	-0.20408556440938	0.356771492680827	-0.377678733339898	0.462668943089456
-0.846393661587399	-0.811957650413024	-0.527602142137999	0.484261684333302	0.382494807191805	-0.152411785842253	0.476992847002772	-0.234585582231204	-0.614636568020925	-0.757438924209998	-0.0965046860979075	-0.057633038147454	-0.267788784494529	-0.50779155573915	-0.0605693614305914	-0.779130509723901	0.826962681152946	0.864966990420061	0.513662692193008	-0.439295840373206	-0.228758386050628	0.334384863764591	-0.394063790626693	0.435142681870706
-0.861094959277987	-0.833528247250546	-0.508952060302289	0.457793940973261	0.360573663100643	-0.16240416146415	0.457877008364256	-0.26484981027435	-0.571345343096326	-0.719785006654425	-0.0535852006137044	-0.103090141176719	-0.309247508920955	-0.511046014477205	-0.103504096500085	-0.788212848636771	0.841602087538782	0.878552770465076	0.489929434472069	-0.410368661227183	-0.218759113188555	0.323475286410266	-0.378315030193314	0.445250523103672
-0.856310439063976	-0.823138941540248	-0.515031454219471	0.467890037730378	0.374322270931964	-0.150602608035981	0.467343899553176	-0.245517258817098	-0.571920618806316	-0.720817218909821	-0.0569604143785998	-0.0994638544897394	-0.307864530106886	-0.512936721440476	-0.101164365763551	-0.788528389601335	0.832297155180404	0.872100559642723	0.501626681531956	-0.423894739035326	-0.21873697171459	0.335035227268152	-0.383559108039826	0.446056136978717
-0.83904155217356	-0.816476664825761	-0.537997727540101	0.49204998028743	0.364110368406542	-0.186539267694984	0.472690974647559	-0.262159598798161	-0.534556385530466	-0.685672475163173	-0.0122549367350241	-0.146343811666085	-0.342945954280679	-0.506645368061402	-0.141583473974398	-0.79109536408227	0.823754548305526	0.864364357218639	0.514706994731763	-0.439816033587622	-0.223803947154505	0.341575968464695	-0.392002078193403	0.440848543121567
-0.843341318203087	-0.803418962057671	-0.529866156725313	0.48968869019475	0.394113515762679	-0.13947366961677	0.483647707660232	-0.217281706389452	-0.50247619620579	-0.676496352734339	-0.0861771549420975	-0.0652775432939298	-0.337888371954983	-0.576331169946481	-0.104510001308798	-0.808469926506536	0.825996023500654	0.858715593987291	0.522880202394594	-0.452355294439782	-0.244571205668994	0.323684342654372	-0.406232142013095	0.417047349193961
-0.861094959277987	-0.833528247250546	-0.508952060302289	0.457793940973261	0.360573663100643	-0.16240416146415	0.457877008364256	-0.26484981027435	-0.571345343096326	-0.719785006654425	-0.0535852006137044	-0.103090141176719	-0.309247508920955	-0.511046014477205	-0.103504096500085	-0.788212848636771	0.841602087538782	0.878552770465076	0.489929434472069	-0.410368661227183	-0.218759113188555	0.323475286410266	-0.378315030193314	0.445250523103672
-0.851130204503081	-0.82734693343346	-0.522609295035109	0.473206203058725	0.359399783114777	-0.177461963146507	0.463468299558463	-0.267879201337377	-0.522453422512124	-0.688254714698046	-0.0708787911050382	-0.0827268613265756	-0.332268816512354	-0.554582225651791	-0.108379502503239	-0.802952444376172	0.827638337077056	0.86481380960849	0.513858281982928	-0.439787372816774	-0.230605204514593	0.332275514389273	-0.395092851015668	0.433022962693817
-0.862917733852198	-0.840768812934191	-0.50610973158685	0.451906200208913	0.348562151255407	-0.175102290500194	0.450696298365168	-0.281631155507555	-0.629799888968355	-0.762182085267889	-0.064288869882672	-0.092790989424961	-0.267899968569862	-0.474890987043555	-0.0756274255855307	-0.769600018285999	0.842854212855893	0.881954875487594	0.483439933080609	-0.401780920871367	-0.210806209416295	0.326954546712733	-0.371331324421243	0.453787148217524
-0.843448007017469	-0.817633866770068	-0.532442759973727	0.486466457433804	0.367914129702047	-0.176143145918297	0.472060306568296	-0.256351020997717	-0.559650164748057	-0.716496954261526	-0.0811415382220709	-0.0729119444224762	-0.307503218734904	-0.53721160766397	-0.0897506977566407	-0.79492694997135	0.818826673431638	0.860947812833814	0.520175345791659	-0.44615717713176	-0.223455244190492	0.347361861717939	-0.394264668633768	0.441380465680456
-0.872172852069871	-0.843857773650968	-0.492590004023395	0.43781645253407	0.354553546073371	-0.15389056351008	0.447504608152709	-0.271377059298702	-0.559316667207439	-0.719690561592431	-0.101820448838034	-0.0503944307913063	-0.300524995220278	-0.550348361075406	-0.0763058822482732	-0.79676115172347	0.836585215128992	0.879336561006343	0.488162845443004	-0.406497250530572	-0.2054479636415	0.33827613642789	-0.3707167049365	0.460206789744138
-0.857501545055479	-0.826544795534869	-0.513714731331876	0.465243726705486	0.369399468877856	-0.155691897733895	0.464347096904249	-0.25258919347295	-0.584534407468052	-0.739942858562367	-0.117915413296112	-0.0335678852481057	-0.279412696623355	-0.542805152405286	-0.057115369359093	-0.790541224711332	0.826919532838348	0.869434571278658	0.506129687110759	-0.428655343053763	-0.215320011576831	0.343708169166382	-0.383830103911916	0.450149298690671
-0.849384722847762	-0.819340582568905	-0.524552110261654	0.478419667933799	0.372563040696477	-0.162320322852222	0.470781899194835	-0.248996729495992	-0.577271076553679	-0.724041893007285	-0.0541603431690613	-0.102633410769366	-0.305413729657443	-0.50729163251258	-0.101102969355692	-0.78651431200165	0.833621398940436	0.868618040453266	0.507352553586209	-0.43240285178817	-0.23185927525044	0.324322348733115	-0.392819011995575	0.431282728162001
-0.854306399803607	-0.825749672468372	-0.518240482448046	0.469834163947703	0.366768994477394	-0.163593388918025	0.465106132982594	-0.256872224454102	-0.59068353603183	-0.734638817299698	-0.060865947878822	-0.0957383860105909	-0.294929419414585	-0.502260030587579	-0.0921581826875578	-0.783241504506601	0.842241958702291	0.877044392813613	0.49256726852623	-0.414256547548595	-0.224689256064216	0.318692653162251	-0.382526043232092	0.438631249997819
-0.872172852069871	-0.843857773650968	-0.492590004023395	0.43781645253407	0.354553546073371	-0.15389056351008	0.447504608152709	-0.271377059298702	-0.559316667207439	-0.719690561592431	-0.101820448838034	-0.0503944307913063	-0.300524995220278	-0.550348361075406	-0.0763058822482732	-0.79676115172347	0.836585215128992	0.879336561006343	0.488162845443004	-0.406497250530572	-0.2054479636415	0.33827613642789	-0.3707167049365	0.460206789744138
-0.861068269384387	-0.845075041270023	-0.507767740755412	0.451369734935101	0.33707063209635	-0.191546070332848	0.445784743077176	-0.297859098825926	-0.56724263279448	-0.709943041557242	-0.0181932122659785	-0.141006675452626	-0.321831645676791	-0.488930807770596	-0.127019286748301	-0.78328253476318	0.835956333249419	0.877987543289637	0.49080633025104	-0.409944925056132	-0.208368705541473	0.337259186621264	-0.373400179256924	0.457114355380329
-0.845999521816564	-0.82004029702077	-0.5292241937133	0.482474069447088	0.366717598318863	-0.174520486291065	0.470028827948801	-0.25786489466572	-0.583179603494269	-0.735221564197078	-0.0941331293947344	-0.0594824515390409	-0.288786124865915	-0.529271201103984	-0.0733086271144295	-0.789365118831326	0.826612044027903	0.864838670201406	0.513883760844437	-0.439503040078438	-0.228403775908497	0.335043384133859	-0.393981784810833	0.43555825697841
-0.850741206838986	-0.823755347043915	-0.523057177378018	0.475175684228548	0.365897202686351	-0.169491805816078	0.466851859813745	-0.258569878988597	-0.606918003069908	-0.744514331012858	-0.0535929633486892	-0.103938045963916	-0.286580797720237	-0.485277355925941	-0.090925539587693	-0.776612574035143	0.838896325583314	0.876587221993237	0.493582215588265	-0.414628631601688	-0.219068018526686	0.326697094960033	-0.380115894608669	0.445170273079542
-0.886739116920408	-0.838507658447208	-0.46572040101644	0.413755063106537	0.381299339067214	-0.0921460256309787	0.448273007490584	-0.227449935244509	-0.615470541233074	-0.756525997998475	-0.0876456605211203	-0.06727626275414	-0.27022331823468	-0.501517778067142	-0.0660274206837834	-0.777974013316487	0.869050743931764	0.888887052797112	0.465185727307104	-0.385619288242149	-0.24260414364496	0.269088284591766	-0.379239635655008	0.414489591340414
-0.85116412033943	-0.815281691646799	-0.521260206532386	0.476944181429474	0.382418372012714	-0.146237252048092	0.474097439464248	-0.234149297701091	-0.552804388193165	-0.704129355540694	-0.0398833226379712	-0.11729624603206	-0.324525526978179	-0.514269831298959	-0.118400881421491	-0.791347316114343	0.839225725688828	0.871831226771096	0.501527026300501	-0.425954152877781	-0.233929472903124	0.316003242950673	-0.391258769268841	0.428532515892174
-0.837625061920611	-0.813125297324312	-0.539649871095324	0.494993903221884	0.368665260516652	-0.18226189108216	0.475660308530142	-0.255667752715411	-0.598788707658942	-0.737788658612466	-0.0477465656689635	-0.110066076870663	-0.293628872886909	-0.487306801942854	-0.0975538327249895	-0.778527322813464	0.823717233538874	0.865382283615731	0.513010480278952	-0.437406423248427	-0.220696293535027	0.343777841182678	-0.389656362692821	0.444327593272842
-0.856514648364238	-0.823753011796466	-0.514819535341405	0.467439019428381	0.373426953566414	-0.151556336762594	0.466811645149848	-0.246810952906102	-0.633255528371545	-0.76626062245143	-0.0737888043933725	-0.0825763158319189	-0.262583438211137	-0.478555967699378	-0.0682673875296409	-0.769540019366183	0.839856805250748	0.874023063453689	0.497928819923983	-0.421040707000342	-0.228788470822314	0.318872289019032	-0.387025447161931	0.434276142065775
-0.886739116920408	-0.838507658447208	-0.46572040101644	0.413755063106537	0.381299339067214	-0.0921460256309787	0.448273007490584	-0.227449935244509	-0.615470541233074	-0.756525997998475	-0.0876456605211203	-0.06727626275414	-0.27022331823468	-0.501517778067142	-0.0660274206837834	-0.777974013316487	0.869050743931764	0.888887052797112	0.465185727307104	-0.385619288242149	-0.24260414364496	0.269088284591766	-0.379239635655008	0.414489591340414
-0.865569050564563	-0.822387911926963	-0.499913204995387	0.453639721781949	0.386903112709776	-0.119153649358758	0.466607604638825	-0.224918599768265	-0.620954873011783	-0.755272209600913	-0.0595691436855101	-0.0977487304791042	-0.275389891620545	-0.478623824258766	-0.0819574411843673	-0.772345963919746	0.848392298046516	0.877248426719754	0.491118165832599	-0.414335722909175	-0.23656302227468	0.302432718854481	-0.387913846921385	0.424647095762243
-0.854728287374737	-0.822302215470381	-0.517255564992083	0.470337417349606	0.373881184251783	-0.153382400083232	0.468133718183217	-0.246393611975877	-0.564765689754965	-0.719312383543705	-0.0765564616581085	-0.0780477530765475	-0.305971692608585	-0.530813750125377	-0.0910170866999042	-0.793039062859905	0.830182652695023	0.869032108290604	0.506923748746666	-0.430710199789748	-0.223498000404289	0.334319776987043	-0.388364127408303	0.440894138154384
-0.854365311376343	-0.82376562068784	-0.517974716829083	0.470414604936047	0.370644531044393	-0.158300693269422	0.466879412542508	-0.251205687461612	-0.592636614145485	-0.738999827781731	-0.0775823403715175	-0.0777006519672314	-0.28839730925516	-0.51194531712623	-0.0807626705226797	-0.784733329536361	0.833206149899864	0.870314259137343	0.504664737758739	-0.428443481561568	-0.226017859347695	0.328961026027875	-0.388637335180821	0.437889827532139
-0.861799024591997	-0.829498343454051	-0.50762769160205	0.458248885783613	0.369254702439753	-0.149831145131701	0.461522014346552	-0.252115361729277	-0.572347954991719	-0.728562339395642	-0.0998536840617434	-0.0529447552456368	-0.293430108322282	-0.54034551239902	-0.0732515827770978	-0.793024762475125	0.833448906435926	0.872076762455737	0.501669610058906	-0.424295934088369	-0.221253798753149	0.33194619737663	-0.384863526836039	0.443187992288619
-0.863639179824759	-0.840505174789265	-0.505149926082626	0.451136059954689	0.350072825969861	-0.172198738615158	0.451004352684861	-0.279386819263616	-0.584517594946952	-0.740202287776011	-0.119705386751042	-0.0316085765906512	-0.278755544789202	-0.54387452354941	-0.0559251488917105	-0.790629602326372	0.828070818593649	0.875256971046284	0.494994661891488	-0.413624334186227	-0.199539157803085	0.352332680155352	-0.370756395116064	0.467223393232651
-0.850911265537895	-0.826014872927095	-0.522900570408896	0.474058191204988	0.361723678077302	-0.174742992896471	0.464738376940939	-0.264572643436518	-0.565419627864661	-0.711571838886073	-0.0325495215011477	-0.125563202274277	-0.319027383395881	-0.500531844155021	-0.118750896794317	-0.786544265161604	0.828143171846158	0.871974192315522	0.501561146235908	-0.42264490153994	-0.210141897536633	0.34564835238256	-0.379134289409431	0.45576248704714
-0.864689948818862	-0.838971816256329	-0.503770409966665	0.450539249506608	0.354551989533183	-0.165040935225172	0.45257884130474	-0.272863104133158	-0.599238545380082	-0.751514766793854	-0.126731527899594	-0.0242928801137021	-0.266874569519833	-0.537508745193712	-0.0460870718233994	-0.786299313981394	0.833929682772895	0.87545192346132	0.495547728518508	-0.415912606255001	-0.211924915536686	0.33751707660426	-0.377349503828065	0.453420061842496
-0.861799024591997	-0.829498343454051	-0.50762769160205	0.458248885783613	0.369254702439753	-0.149831145131701	0.461522014346552	-0.252115361729277	-0.572347954991719	-0.728562339395642	-0.0998536840617434	-0.0529447552456368	-0.293430108322282	-0.54034551239902	-0.0732515827770978	-0.793024762475125	0.833448906435926	0.872076762455737	0.501669610058906	-0.424295934088369	-0.221253798753149	0.33194619737663	-0.384863526836039	0.443187992288619
-0.85528949846485	-0.824673561516633	-0.51673883384867	0.468874053551817	0.370112412049255	-0.15776644872783	0.46606159704091	-0.251860610125082	-0.598255579228872	-0.739402393025868	-0.0582255378139943	-0.0987628962905779	-0.290867713159105	-0.494927624200525	-0.091136647567534	-0.780338217087845	0.835872786783266	0.870719201379787	0.5037675802213	-0.42802411439677	-0.230339980577256	0.322690274897887	-0.390437568727267	0.43284790755153
-0.862000431152892	-0.838271599604642	-0.507576676869518	0.454409151203588	0.352369116980451	-0.171646589892859	0.45323095689531	-0.276413523429848	-0.568151141712672	-0.721525679811067	-0.0755849234558237	-0.0792036218158331	-0.304248775832649	-0.527876759232729	-0.0905059419287396	-0.791975678446519	0.829601293774478	0.871807667931452	0.502024002294318	-0.423682128297823	-0.213838640828817	0.341514040069406	-0.381233459251124	0.451627668341805
-0.854820521932774	-0.821145042059188	-0.516934258659582	0.470502313848067	0.37616866815804	-0.15008880171281	0.469103382739816	-0.242993769024613	-0.611527091763615	-0.76479107701651	-0.161376870523748	0.0135410395872742	-0.245179286082202	-0.54784839220513	-0.0181326948693666	-0.782528745759475	0.826859084478607	0.869503092661292	0.506001355370418	-0.428459734068323	-0.214979582127868	0.34400497341749	-0.383598525499402	0.450527758363214
-0.854596332611555	-0.818795570139482	-0.516820782269963	0.471333058087487	0.380247494360758	-0.144665734918172	0.471037496852434	-0.236943306078909	-0.598185040435283	-0.747881179960772	-0.107740978622767	-0.0450351308210718	-0.274551623536343	-0.52695418389131	-0.0591102838499797	-0.785658073503936	0.8311597310746	0.870959703726665	0.50361767918129	-0.426349480129102	-0.219775125342345	0.335702354935845	-0.3849820057108	0.444980178114026
-0.844242242657166	-0.821610421190613	-0.531526398111984	0.483911075985772	0.361248682344139	-0.183872886828995	0.468385590130778	-0.265893697726602	-0.566147360834387	-0.711874411180291	-0.0315031170441144	-0.126707678795322	-0.318876017815988	-0.499284940794873	-0.119154854350991	-0.78614351513817	0.827044086419822	0.866440195597107	0.511286217128347	-0.435939423735262	-0.22459602792073	0.337236446220072	-0.390877275452116	0.439825699446045
-0.879721334062022	-0.839981972567387	-0.47964636179755	0.42694712894693	0.371091501200831	-0.119473529514962	0.449687980081807	-0.245299989582537	-0.664680816416264	-0.798125690938486	-0.140497811529062	-0.0102091207327427	-0.216917703073331	-0.494240487894383	-0.0121994233971018	-0.76147242621318	0.851190526183532	0.886575132684263	0.474226442447574	-0.391645611180433	-0.213999409017518	0.313852762555324	-0.368803661589047	0.449263791393627
-0.852496018745501	-0.83313806623256	-0.520495935436157	0.46865235033562	0.349682350731237	-0.187921904631703	0.457744112411924	-0.281488700244631	-0.590101601489088	-0.728995439208624	-0.0335685142233458	-0.125109224217269	-0.303271387691848	-0.483696683523807	-0.109519853769265	-0.779005360206424	0.838038993041725	0.873781358482282	0.498524489712093	-0.42129162529153	-0.225753365693181	0.323244243849533	-0.385746809278451	0.437828085962615
-0.854596332611555	-0.818795570139482	-0.516820782269963	0.471333058087487	0.380247494360758	-0.144665734918172	0.471037496852434	-0.236943306078909	-0.598185040435283	-0.747881179960772	-0.107740978622767	-0.0450351308210718	-0.274551623536343	-0.52695418389131	-0.0591102838499797	-0.785658073503936	0.8311597310746	0.870959703726665	0.50361767918129	-0.426349480129102	-0.219775125342345	0.335702354935845	-0.3849820057108	0.444980178114026
-0.860359741189717	-0.831490345207667	-0.509937447649666	0.459597285539472	0.363584966701265	-0.15948261047206	0.459796870504375	-0.26061929116496	-0.533823103813825	-0.699590144277885	-0.0896570620081514	-0.0627563401595144	-0.319526979507373	-0.559369658555011	-0.0925585176900642	-0.802173565538927	0.819280684215911	0.867023834376154	0.50951042702044	-0.431351467763938	-0.205991802842335	0.358593551561032	-0.380563771997284	0.460700873697803
-0.83785923097918	-0.815932681124277	-0.539443702874587	0.493599763359498	0.363527567022747	-0.188714827382475	0.473053303914591	-0.263067035764956	-0.50489893412255	-0.651065082526823	0.0484605546785982	-0.209862321921054	-0.374233487946382	-0.479036338078936	-0.18759406934715	-0.783486497796981	0.831505304758542	0.864708342316634	0.513533861564942	-0.440602226466703	-0.238794699384298	0.321738720678669	-0.399117284068084	0.423495652784406
-0.847706682004981	-0.820300325079671	-0.526958015202001	0.480264361365595	0.368510145287645	-0.169958971658724	0.469885908629307	-0.255098375536546	-0.552183541155136	-0.70708347582973	-0.0578620619358858	-0.0978879105285652	-0.319461263658831	-0.526956252299812	-0.107216485179592	-0.794188188098119	0.831256536518221	0.867313616263008	0.509648395904597	-0.434916414914308	-0.230799483611212	0.327900659062497	-0.393307808961779	0.432622871406528
-0.861929163913069	-0.833608492058661	-0.507749208572379	0.456627782680464	0.361505954364175	-0.160001161272938	0.45778902511184	-0.263369948635858	-0.646937429442716	-0.781254311975158	-0.107524415683839	-0.046122382425232	-0.241819475326919	-0.489276587248055	-0.0411480890239077	-0.767471704360002	0.841661556529442	0.882585983011973	0.48207269331532	-0.39957414337178	-0.206185107383117	0.331343913430003	-0.368352448437742	0.458896292864967
-0.85710413724132	-0.833822070315281	-0.514481969238442	0.462821000270548	0.354666865279048	-0.175532993238147	0.457480738304223	-0.273883971372429	-0.597043679198136	-0.74306543290077	-0.083370302718241	-0.0715281477375469	-0.283682039142945	-0.512496708118778	-0.0754607686755604	-0.783924015736317	0.838486449864288	0.874282268830728	0.497639941962236	-0.420187118102675	-0.225185483621628	0.323079973738063	-0.385059951524157	0.438424345935008
-0.871346793660052	-0.830526787484817	-0.492265774215878	0.443038319980059	0.378893867281987	-0.121963150736121	0.459240751792555	-0.235804138769635	-0.580179419674219	-0.733026686391699	-0.0935557236376604	-0.060028768840151	-0.29084286899292	-0.531014458001148	-0.0747199801688932	-0.79022415203385	0.847454934024824	0.878032480381621	0.490093931107874	-0.412533279494004	-0.232394834061207	0.30663030061154	-0.385334191146958	0.429459680452681
-0.841277501264453	-0.826280467541836	-0.534694709146204	0.484632130619437	0.34764757370582	-0.204547693753634	0.463123837540506	-0.285318631391155	-0.571657957125754	-0.722983867891073	-0.0698896513138361	-0.0854774149543316	-0.303964939142262	-0.521743588557384	-0.0929879329036503	-0.790301780346077	0.820916727290882	0.867205449118418	0.509475744016981	-0.431713611099388	-0.209061080381325	0.354756606375748	-0.382121993177449	0.457291086360169
-0.861929163913069	-0.833608492058661	-0.507749208572379	0.456627782680464	0.361505954364175	-0.160001161272938	0.45778902511184	-0.263369948635858	-0.646937429442716	-0.781254311975158	-0.107524415683839	-0.046122382425232	-0.241819475326919	-0.489276587248055	-0.0411480890239077	-0.767471704360002	0.841661556529442	0.882585983011973	0.48207269331532	-0.39957414337178	-0.206185107383117	0.331343913430003	-0.368352448437742	0.458896292864967
-0.857845578219363	-0.831507155139514	-0.513516118805687	0.462946684903137	0.360248930110132	-0.167356586687292	0.459781844222332	-0.265810838493036	-0.61392915513752	-0.757311784510261	-0.0986905944358513	-0.0552406844701867	-0.267505726488454	-0.509700228576966	-0.0593990791609309	-0.779575105084423	0.833255169287823	0.872926466645871	0.500173506227184	-0.422144101850795	-0.218264999782686	0.334192127526704	-0.382666207564809	0.44651159408487
-0.859854826004541	-0.838372435359624	-0.510465303121279	0.457039215559371	0.349251728776753	-0.178539134601748	0.45300554589857	-0.281138678057084	-0.561064855061064	-0.717327923592594	-0.0801650644407351	-0.074017005347578	-0.306988520752437	-0.535637187884847	-0.089914765581346	-0.794443183322393	0.835302204863401	0.877166528910277	0.492358203983707	-0.411896933914943	-0.209534216198296	0.337342535796241	-0.374693957955788	0.455908561472849
-0.869099601155208	-0.830875562196457	-0.496191953378703	0.446713493040804	0.375622338186449	-0.13015081569207	0.459435987642314	-0.241247089081802	-0.655621894788679	-0.78954651147504	-0.123247702674765	-0.0290430244434315	-0.229985251545842	-0.491717764434637	-0.027354473708831	-0.764799164224661	0.845232893047382	0.880060222094884	0.486966662610122	-0.407381462706502	-0.22175870491494	0.316809858052081	-0.378510416828024	0.441558148821601
-0.84440155593943	-0.825431650883348	-0.531159421461271	0.481866398846994	0.353862276842539	-0.193055740758093	0.464595548115795	-0.276380557081688	-0.570433787623938	-0.720583224498397	-0.0613537573044373	-0.0946758397809058	-0.30741554589726	-0.51692417368484	-0.0988726378332939	-0.789571163077724	0.826335262373207	0.867850207983798	0.508893271798664	-0.432358177211659	-0.218876168382438	0.342002489646657	-0.386885147339697	0.446242600733027
-0.858054876928654	-0.816804118150866	-0.510818223305406	0.466347014839487	0.38808154599049	-0.128481111124956	0.472126242689784	-0.224550516516879	-0.594935253708417	-0.741731891555104	-0.0841309287036244	-0.0706528684229448	-0.284778349767293	-0.514521000866312	-0.075715818917417	-0.784698551655626	0.843639391934665	0.86850628633215	0.505047436411608	-0.432773782273019	-0.251993066516889	0.296864402194695	-0.402008045944926	0.407365128549777
-0.85333489939596	-0.82839777572738	-0.51967346486522	0.470031524915769	0.360319554501765	-0.173367424470843	0.462595918641451	-0.266306472844295	-0.602131729388086	-0.747141268700419	-0.0865766271540147	-0.0681635171995529	-0.279338116662284	-0.510826259770779	-0.0715655925541395	-0.782551230906802	0.830420938999407	0.8710504233739	0.503440541679953	-0.425887138756308	-0.217923621024867	0.337830600953821	-0.383956726908335	0.447076340474183
-0.847536347480114	-0.825338485869335	-0.527292316323989	0.478394866217035	0.358438223265832	-0.183331663340598	0.465104575999469	-0.26961970067576	-0.584187110340451	-0.737599644554158	-0.104434847203255	-0.048285445415652	-0.284541085558623	-0.534936427242154	-0.0661864060324934	-0.789855704428489	0.824638044669498	0.870495109414114	0.503863358432124	-0.424907776095025	-0.207035193305823	0.351762856520944	-0.378573831661843	0.459339326651807
-0.84440155593943	-0.825431650883348	-0.531159421461271	0.481866398846994	0.353862276842539	-0.193055740758093	0.464595548115795	-0.276380557081688	-0.570433787623938	-0.720583224498397	-0.0613537573044373	-0.0946758397809058	-0.30741554589726	-0.51692417368484	-0.0988726378332939	-0.789571163077724	0.826335262373207	0.867850207983798	0.508893271798664	-0.432358177211659	-0.218876168382438	0.342002489646657	-0.386885147339697	0.446242600733027
-0.83215682143558	-0.809448486774668	-0.546212285446679	0.502528269941425	0.368199417896824	-0.189305816937312	0.478368521474145	-0.256604097555105	-0.5562936101437	-0.711126337396081	-0.0641047639631361	-0.0912709630908542	-0.315064005561556	-0.528373993717362	-0.101863427174836	-0.793903426335602	0.816679924976021	0.861071316799657	0.519836707749793	-0.445083072978737	-0.218495504187574	0.353192514293627	-0.391577431437051	0.446978965555272
-0.8640306918548	-0.829494602855233	-0.504174961402497	0.45495649748214	0.372052114824391	-0.142759562650744	0.461321933384373	-0.247594194712313	-0.613426741275239	-0.755489815502463	-0.0898241223944105	-0.0648716480344331	-0.270854154631185	-0.504466621804685	-0.0653640926559311	-0.778934300253531	0.841227587767039	0.878952047136319	0.489200883929415	-0.409243414648754	-0.216732772095936	0.32527784709977	-0.376952913652693	0.447511869420775
-0.846544079583866	-0.813313535162624	-0.527657413250983	0.483777038039909	0.38018155883311	-0.155480247995283	0.475892604571996	-0.238027017075767	-0.558109053049437	-0.715230945474499	-0.080109045626834	-0.0739836768694686	-0.308763873337634	-0.537582179045321	-0.0909325821670963	-0.795238196200708	0.829219322338812	0.862171316851052	0.517544718702819	-0.445653208071863	-0.241366332348361	0.322461696463476	-0.402219279661881	0.420642670049234
-0.849942584140161	-0.822233415699047	-0.524053676294659	0.476748100363382	0.367771074911151	-0.168047543367595	0.46821705257552	-0.255938476995077	-0.637720123486148	-0.775062418934583	-0.107836576144062	-0.0456716126187634	-0.248186916726219	-0.496916338080711	-0.0445028047028389	-0.771286433205108	0.825101322124174	0.870371276471999	0.504178535168271	-0.425461694850343	-0.208449365586176	0.350319034801892	-0.37943956129776	0.457776036959876
-0.859493757089828	-0.833026343204354	-0.511220403274697	0.46013867347771	0.35944966426985	-0.166112432237578	0.458352531521462	-0.266715146075869	-0.644181219084441	-0.78221292017596	-0.125787867622273	-0.0261466455331418	-0.237191333034581	-0.502606079794496	-0.0301328754216132	-0.769769463216539	0.831389973229185	0.87328089897388	0.499437237210146	-0.420588397929033	-0.213163429295869	0.339808349961889	-0.379728369329808	0.452252035265853
-0.830707140146506	-0.811753874768068	-0.547936755342692	0.503077041415813	0.361640312790045	-0.199485837598246	0.475925907490788	-0.266078032008645	-0.566495752640502	-0.702087944344972	0.0157744819418468	-0.177202040810073	-0.330658761319054	-0.463817280386104	-0.147863951192862	-0.775759533541081	0.823589450789977	0.863218071145796	0.516560795085085	-0.442403138936956	-0.226831485284233	0.339624763324066	-0.394375867607762	0.437447397257451
-0.863162738246737	-0.830290879646728	-0.505638124364273	0.456026877212078	0.369466318458694	-0.147576440972682	0.460723848222937	-0.251565508146765	-0.584679261612089	-0.734719339897723	-0.0849017402891393	-0.0695583062502255	-0.290995546788123	-0.522370359254781	-0.0788107278292555	-0.788045323296536	0.835362622850624	0.87761783298663	0.491474886232256	-0.410700161004575	-0.208238573207296	0.338080134565671	-0.373634064943817	0.457306859958856
-0.849942584140161	-0.822233415699047	-0.524053676294659	0.476748100363382	0.367771074911151	-0.168047543367595	0.46821705257552	-0.255938476995077	-0.637720123486148	-0.775062418934583	-0.107836576144062	-0.0456716126187634	-0.248186916726219	-0.496916338080711	-0.0445028047028389	-0.771286433205108	0.825101322124174	0.870371276471999	0.504178535168271	-0.425461694850343	-0.208449365586176	0.350319034801892	-0.37943956129776	0.457776036959876
-0.873501912264421	-0.827866846057455	-0.487576816299348	0.439474893945929	0.386100827705903	-0.107859317453865	0.460601743723719	-0.224246634757543	-0.565595097380774	-0.728866768166987	-0.133079256576716	-0.0163816748792539	-0.285093981065443	-0.564557885072192	-0.0533132155366614	-0.796470604807291	0.84633618066083	0.874401142289747	0.496000711954622	-0.420587071885992	-0.24070910681779	0.302072946322782	-0.39221832443107	0.420154595942203
-0.861008097728332	-0.821110251823998	-0.507225081419485	0.461222041941699	0.383849432435381	-0.130431894373445	0.468444975712098	-0.230477887346157	-0.612465176936854	-0.753687045090931	-0.0831488214131571	-0.0720982812649866	-0.273703567366742	-0.500892821190896	-0.0700401475005686	-0.778578114028945	0.847535044104283	0.875578321521762	0.493905149542507	-0.418018132079846	-0.239694357809055	0.301271514905549	-0.390759534028731	0.421184573708249
-0.855311049227873	-0.818627725027719	-0.515684128506965	0.470314858300653	0.381444568272087	-0.141977825320288	0.471105894892627	-0.235043883314228	-0.687329881333562	-0.808573744324424	-0.110303712814353	-0.0432652678594435	-0.210780600177108	-0.456227865709633	-0.0228826473032929	-0.748880113153108	0.841892024065625	0.873510909419348	0.498420750395625	-0.422436918691661	-0.234430887485747	0.312313595893469	-0.390117835350066	0.427733877605827
-0.846900411338067	-0.821626351316961	-0.528105249303436	0.480762830489921	0.36485978625487	-0.175823712375842	0.468616684672238	-0.260467838172731	-0.552777872536223	-0.717324534901023	-0.116340396278333	-0.0343092362769109	-0.299028045453624	-0.563354454799062	-0.0687895387981213	-0.799274674094197	0.816069768992401	0.863363200693655	0.515732305902067	-0.439174961252345	-0.210216130950151	0.359449577654387	-0.38550692440938	0.456165492989284
-0.829376850039352	-0.79245887410709	-0.546885537868546	0.509902458746629	0.396069940134379	-0.153664951090262	0.492229593832199	-0.215279308018186	-0.56019819960608	-0.722484006322269	-0.115699432352746	-0.0352597089193557	-0.29492894792655	-0.558093728913316	-0.0667899315577805	-0.79732594445469	0.819753276866941	0.855391786036584	0.528396654360192	-0.458323294668758	-0.241291448753261	0.333176058908723	-0.407024522520328	0.420994669445967
-0.843481170787785	-0.824500597034476	-0.532338583642297	0.483355323627646	0.354431122032367	-0.193483037400859	0.465404431180955	-0.275648603580868	-0.566515800272151	-0.723357588398086	-0.0931244190475941	-0.0600987682718641	-0.299308899443928	-0.540151115784275	-0.079637630399031	-0.794142713113558	0.821717591237167	0.866324964470031	0.511207428170126	-0.434328853368193	-0.213532404348014	0.35090815612051	-0.385186171943529	0.452349240576968
-0.858788369135211	-0.822890416074026	-0.511200852628312	0.464341871662038	0.37788978619694	-0.142155915157001	0.467348932101819	-0.239831217236522	-0.592684282708132	-0.741922961275764	-0.0945585345146953	-0.0592656860375657	-0.282680048784753	-0.522773636004643	-0.0697189055988981	-0.78642586543047	0.833339013468623	0.871658230799929	0.502394235786192	-0.42528078377379	-0.222282491278624	0.331378904235647	-0.38571359605937	0.44205205504659
-0.846900411338067	-0.821626351316961	-0.528105249303436	0.480762830489921	0.36485978625487	-0.175823712375842	0.468616684672238	-0.260467838172731	-0.552777872536223	-0.717324534901023	-0.116340396278333	-0.0343092362769109	-0.299028045453624	-0.563354454799062	-0.0687895387981213	-0.799274674094197	0.816069768992401	0.863363200693655	0.515732305902067	-0.439174961252345	-0.210216130950151	0.359449577654387	-0.38550692440938	0.456165492989284
-0.865768135912426	-0.831969931791971	-0.501799466918343	0.451667548783366	0.369532272940931	-0.143666851008411	0.459015137577033	-0.25098154270864	-0.581497763321378	-0.73680243358715	-0.111318955377565	-0.0406961475911505	-0.28371773020534	-0.540993239074018	-0.0625516458991948	-0.791104837466668	0.835602058471261	0.872489806325597	0.500881773240961	-0.423846827643844	-0.224537357358163	0.327082072851162	-0.38618533641765	0.439377475921689
-0.856473560928111	-0.817180732182382	-0.513490502530245	0.468776944247979	0.385504994585619	-0.134502805706619	0.472086122978596	-0.228734470345471	-0.631382849994283	-0.766770102547925	-0.0839044038901831	-0.0715983704855241	-0.260661060616489	-0.486734214292427	-0.0624945616823798	-0.771531517394844	0.837974884717102	0.871989960774756	0.501470538632105	-0.425447938823742	-0.230921441472903	0.319702538199264	-0.389702599505598	0.432033531638088
-0.864767399346895	-0.829164964010694	-0.502951931494946	0.45391823954594	0.373576975413652	-0.139558141988582	0.461510421071595	-0.245194394742197	-0.625566586815886	-0.765189683565903	-0.0980353386401716	-0.0561633486629621	-0.259932801703841	-0.500369134943222	-0.0555223912456336	-0.775225041189508	0.846026118273288	0.877094938445659	0.491909136523555	-0.414606062493764	-0.232277845505474	0.308571723879122	-0.386092576335331	0.429750955345267
-0.874382358758653	-0.83327027417933	-0.487636526957145	0.437440832169924	0.377373516664613	-0.119309334189294	0.456392277495518	-0.237339069808801	-0.635262100585195	-0.773996530466554	-0.111658059451415	-0.0414703374486762	-0.248539288331278	-0.501224528222282	-0.0429236265721813	-0.772543902410262	0.849812452430573	0.881716821146642	0.483441000695608	-0.403967829771289	-0.226178572859856	0.307806600943172	-0.379171594221101	0.436115126308858
-0.852766326553007	-0.825316054410574	-0.520362379507199	0.47200136531541	0.365572094205394	-0.167246754117212	0.465478129937087	-0.258803748308656	-0.598489690192543	-0.742295298100678	-0.073230605801891	-0.0825516565859126	-0.286050093737269	-0.504822341941321	-0.0814830791445779	-0.78228140526385	0.830881741885235	0.872243580737825	0.501315252087174	-0.423054301686976	-0.215265116692095	0.33904491895795	-0.381645233003236	0.449979122478752
-0.864924100676411	-0.841344663944266	-0.503298530917456	0.449028395095994	0.35010233208382	-0.17031890839404	0.450180261511248	-0.279124903737513	-0.591721552785921	-0.742468967226748	-0.102005678519318	-0.0511313700266679	-0.280691224592688	-0.52809764514197	-0.0651691396760157	-0.787336264090835	0.828338076420609	0.875350562087602	0.494863006605639	-0.413510856833093	-0.199841351336042	0.35182895825481	-0.370852398614861	0.466881984319749
-0.851403008553572	-0.825312847013019	-0.522225934552728	0.473736825501746	0.363758641674028	-0.171440734603129	0.465430888063692	-0.26158727253272	-0.579834063377659	-0.724701216380499	-0.0481744626909006	-0.109153785204715	-0.305605738861524	-0.501369947032528	-0.103997321624405	-0.784811013610821	0.837526239441053	0.869406294261335	0.505532078014175	-0.431120355460386	-0.237500935652384	0.315487219491204	-0.394873094519719	0.424601400172779
-0.874382358758653	-0.83327027417933	-0.487636526957145	0.437440832169924	0.377373516664613	-0.119309334189294	0.456392277495518	-0.237339069808801	-0.635262100585195	-0.773996530466554	-0.111658059451415	-0.0414703374486762	-0.248539288331278	-0.501224528222282	-0.0429236265721813	-0.772543902410262	0.849812452430573	0.881716821146642	0.483441000695608	-0.403967829771289	-0.226178572859856	0.307806600943172	-0.379171594221101	0.436115126308858
-0.865632438372118	-0.826293969580745	-0.500929539895065	0.453114369091439	0.379926739453525	-0.129273292917533	0.463682747476924	-0.235518682682314	-0.627164835445323	-0.769858010507536	-0.120631795681827	-0.0315427371893984	-0.250827245028126	-0.512997929765119	-0.0400273035741817	-0.776220081302318	0.84418473917296	0.876957390686478	0.492464703967024	-0.414756020180887	-0.228947507105816	0.313279502187244	-0.38464849005804	0.433684277487914
-0.868411928771997	-0.829636924313305	-0.49707255477605	0.448059670976437	0.3770915994943	-0.129117196241632	0.460551386370188	-0.239195923786417	-0.602418269676854	-0.743298378241345	-0.0637276532725907	-0.0929136779201805	-0.286481103237292	-0.495574017328739	-0.0861442383770085	-0.779696101949415	0.847581886118493	0.877941175602964	0.490214275998054	-0.412749730745144	-0.232918967537521	0.306094398936656	-0.385654883307468	0.428855466841262
-0.866162224702816	-0.840347497812001	-0.501607010737757	0.447895234072575	0.353749056271738	-0.1639248816569	0.451204249334959	-0.273739778070844	-0.592822061068251	-0.736054662506649	-0.0604873579639928	-0.0961979999320842	-0.29367947439711	-0.500449971305948	-0.0916411813467158	-0.7824860942056	0.841762259298184	0.878642538778042	0.489759325953584	-0.410181272183645	-0.218821399430663	0.323229682705388	-0.378270243179684	0.445165782770938
-0.844078869394308	-0.809741361597246	-0.530479681374579	0.48784837669058	0.383613085436863	-0.153795783367241	0.478831232451464	-0.233139391257296	-0.543011792206537	-0.69349906030524	-0.0211935374301673	-0.137054316443101	-0.335601072202271	-0.507570412111141	-0.133300758550878	-0.790665892974608	0.832281814115002	0.871517761495751	0.502650516040844	-0.425324035721661	-0.220470936532449	0.333885528897648	-0.384903762909722	0.44413610580923
-0.844029359454703	-0.827352230464109	-0.531397195604338	0.48118972908113	0.349437673063823	-0.198996232095653	0.462526135170309	-0.282626066078461	-0.592644099481597	-0.74456379281396	-0.111158732511193	-0.0411677739899587	-0.27683261473477	-0.533021292767283	-0.0587974204512515	-0.787662591601899	0.81991049525904	0.867131301307799	0.509432333608933	-0.431399845026553	-0.207059849258668	0.357194047962805	-0.381076655395542	0.459514456138162
-0.873786129377372	-0.829461487948266	-0.487597686035097	0.438885726043867	0.383580040933591	-0.111173620850979	0.459388967745145	-0.228049183189998	-0.599545011722442	-0.745732172267567	-0.0888348529633112	-0.0656524955880278	-0.280250651462656	-0.514171976587507	-0.0710235803204085	-0.783648602923574	0.850369241183664	0.877579542046695	0.490051010992223	-0.413554208508054	-0.239504851328944	0.297695243609025	-0.388926118608425	0.42107173789794
-0.85526722237282	-0.832901194039952	-0.516969282810527	0.465531889571001	0.354003917911867	-0.178854292758978	0.458277993872128	-0.275066135563608	-0.59971915996249	-0.750206411705008	-0.115821131951854	-0.03624647204173	-0.270641378234367	-0.530720378242578	-0.0532088627843868	-0.785645629302389	0.824523457901308	0.871114757622131	0.502632676766225	-0.423185445921506	-0.204826140699643	0.353292136415597	-0.376890529050195	0.46174296943444
-0.844078869394308	-0.809741361597246	-0.530479681374579	0.48784837669058	0.383613085436863	-0.153795783367241	0.478831232451464	-0.233139391257296	-0.543011792206537	-0.69349906030524	-0.0211935374301673	-0.137054316443101	-0.335601072202271	-0.507570412111141	-0.133300758550878	-0.790665892974608	0.832281814115002	0.871517761495751	0.502650516040844	-0.425324035721661	-0.220470936532449	0.333885528897648	-0.384903762909722	0.44413610580923
-0.847930787958411	-0.812407172290496	-0.525442205728499	0.482041380648763	0.38362059978614	-0.148808889010868	0.476567245193073	-0.232729705986589	-0.583735253864655	-0.731712693492466	-0.0714317527157469	-0.0841396231951867	-0.296001827864043	-0.514295673913578	-0.0878412762893443	-0.786842217602572	0.832225274419859	0.864326420901097	0.513944068761979	-0.441454308000237	-0.24131719323761	0.318989495130344	-0.400583313900196	0.4205559055126
-0.861269663587929	-0.831170994925116	-0.50858322791093	0.458454888851318	0.365378323372559	-0.155811710516001	0.460061003180484	-0.257868688971793	-0.576717484663695	-0.723123345484673	-0.0513338916262131	-0.105666475379457	-0.3066088681359	-0.505749068064099	-0.103083384044899	-0.786261079756549	0.837394657347093	0.878327423832727	0.490269466424752	-0.409605708955616	-0.210436741044457	0.334161205410159	-0.374216721132645	0.454744747559691
-0.849842569680824	-0.8236300930946	-0.524268157257385	0.476353873206518	0.364936547228769	-0.171934136336393	0.466927371454788	-0.260059281118083	-0.625371323381697	-0.760142546661145	-0.0696375499545023	-0.086950416568476	-0.269315005034915	-0.482014111540969	-0.0739100301592805	-0.772095907698369	0.829988982003962	0.870641103083089	0.504150632938052	-0.426756031053834	-0.21824383852411	0.338130553323208	-0.384438554461646	0.446748278195033
-0.845719061107875	-0.820036947505936	-0.529593714350012	0.482816759484691	0.366344607505829	-0.17536851422891	0.470012505844878	-0.258430561194161	-0.525857905889926	-0.685537580639794	-0.0427091064877762	-0.113317294415903	-0.339272346149466	-0.533733391883537	-0.125350670241775	-0.798540581518886	0.827827726738464	0.864950872399073	0.513630998135194	-0.439521660681785	-0.230598536819849	0.332060875744086	-0.394987804665598	0.433022144869866
-0.857444987949418	-0.836089046615874	-0.513865257119882	0.461222410255722	0.350572097435382	-0.180208423048109	0.4551907819426	-0.279624224058084	-0.59991670574964	-0.753978451270898	-0.140626627964057	-0.00905694553437443	-0.261060973243935	-0.544967879611136	-0.0364657824719649	-0.786432092092123	0.811298793615753	0.869454857533276	0.501389443817076	-0.418586252807155	-0.17946084722766	0.383395014463763	-0.363285060031579	0.48924226646903
-0.845521710001039	-0.829663613316727	-0.529340462980313	0.478258748039822	0.346854945231638	-0.200297195191896	0.460330924175257	-0.286113262332967	-0.541298313671865	-0.701617447669415	-0.0703751532765227	-0.0839751727503479	-0.321798635415744	-0.54234186041834	-0.102729931761611	-0.798516957289864	0.818630214586597	0.864213379105581	0.514598130729384	-0.438248980440172	-0.213240004483464	0.354591212129076	-0.386550490159751	0.452769928806718
-0.85518016651912	-0.828611999235297	-0.517161467665523	0.467603449548287	0.362373048443598	-0.168221111727588	0.462468459365746	-0.263121344613368	-0.558643148511219	-0.716702846117793	-0.0865373638133013	-0.0670167512753798	-0.306272560725006	-0.54131221970505	-0.0865692501593272	-0.795717175733507	0.822069759074895	0.868678195035705	0.506892803719158	-0.428434213911024	-0.207026758822854	0.354745800171778	-0.379924701769027	0.459466979490383
-0.845719061107875	-0.820036947505936	-0.529593714350012	0.482816759484691	0.366344607505829	-0.17536851422891	0.470012505844878	-0.258430561194161	-0.525857905889926	-0.685537580639794	-0.0427091064877762	-0.113317294415903	-0.339272346149466	-0.533733391883537	-0.125350670241775	-0.798540581518886	0.827827726738464	0.864950872399073	0.513630998135194	-0.439521660681785	-0.230598536819849	0.332060875744086	-0.394987804665598	0.433022144869866
-0.846887258600023	-0.824593770922548	-0.528136070583401	0.479496941709393	0.359016399721361	-0.183416799637101	0.465767584159753	-0.268855492153382	-0.574015436698951	-0.727046328849321	-0.083687594376111	-0.0705828093659417	-0.297991275759847	-0.529059268014916	-0.0832660231560764	-0.791136047919577	0.821085786014163	0.867849896829157	0.508290078020923	-0.430115946593032	-0.207429619393247	0.355616515173461	-0.380755852575214	0.459067478512321
-0.859280873752474	-0.823358736166381	-0.510526520802776	0.463510159172154	0.377631314553791	-0.141822114152968	0.466917885441991	-0.240136604333159	-0.56188718136619	-0.717133316483892	-0.0756956137525183	-0.078892439321008	-0.307981136862694	-0.532204933332223	-0.0925373214987093	-0.79374423461064	0.839336871267323	0.871678440566646	0.501744134002389	-0.426303956136567	-0.234597635476836	0.315382749999226	-0.391696151087802	0.42776579142142
-0.839825984309531	-0.834657151443398	-0.534090980985724	0.479848150458152	0.327761648330269	-0.229482358516498	0.453024038374145	-0.31259812621771	-0.577952422996748	-0.730510014330891	-0.0878293187678765	-0.066194708152667	-0.294177655355348	-0.528961389336395	-0.0792252614362937	-0.790375146514091	0.812150427347933	0.864422120814657	0.512736846658516	-0.434111747910519	-0.198079352848336	0.371538287155552	-0.377939843368388	0.469468070997599
-0.86004005368729	-0.822645460223263	-0.509175865867128	0.462499202633846	0.379879801258023	-0.13755004727755	0.467400153387297	-0.236641170054541	-0.587829500023279	-0.733934592061994	-0.0678982421555509	-0.0880681961816211	-0.294550570137671	-0.50903310708266	-0.0886767459458824	-0.785108272909284	0.84035401567896	0.879773496118022	0.487625115719542	-0.406809057752156	-0.212296797927165	0.329238678800791	-0.373977927093289	0.452439336041175
-0.854844745175116	-0.820394200576506	-0.516763467213837	0.470641959591686	0.377598786384647	-0.148058273258193	0.469722690835248	-0.240864000964302	-0.623540927104368	-0.766948222428617	-0.117819932237175	-0.0345548114577225	-0.254302291629912	-0.514111901530325	-0.0432455914814486	-0.777425506167881	0.833244048307207	0.871499788905376	0.50266832099373	-0.425637526328821	-0.222558516074143	0.331304995581313	-0.385977387571099	0.441751296888786
-0.849916482168184	-0.812979266179016	-0.522600404725113	0.47911858466337	0.385068029509584	-0.144108712201265	0.475989264533366	-0.230315320199089	-0.564481810753065	-0.720665547227872	-0.0855991716262829	-0.0682211708997648	-0.303114830814544	-0.536796270383744	-0.085238934326814	-0.794038188621773	0.830860697357614	0.867362008050534	0.509608349465191	-0.434732070727475	-0.229841879709258	0.32905517042603	-0.392801911757268	0.433727696183373
-0.867518116211299	-0.830359580733226	-0.498713840569545	0.449357660264828	0.374689070666152	-0.133884087272406	0.460127905509485	-0.242984264030431	-0.607793150543372	-0.754263755355627	-0.106014334552816	-0.0471360210248572	-0.268971740133839	-0.51884193808203	-0.0568170746294688	-0.782307563564678	0.839760732651788	0.878558925006648	0.489935538615863	-0.409824251972461	-0.214821816217047	0.328380875287404	-0.376307704472122	0.449747686593744
-0.86004005368729	-0.822645460223263	-0.509175865867128	0.462499202633846	0.379879801258023	-0.13755004727755	0.467400153387297	-0.236641170054541	-0.587829500023279	-0.733934592061994	-0.0678982421555509	-0.0880681961816211	-0.294550570137671	-0.50903310708266	-0.0886767459458824	-0.785108272909284	0.84035401567896	0.879773496118022	0.487625115719542	-0.406809057752156	-0.212296797927165	0.329238678800791	-0.373977927093289	0.452439336041175
-0.870921350100962	-0.841769383151878	-0.494510612934015	0.440558842136727	0.357085487417562	-0.15253308180222	0.449618714713493	-0.268023959019812	-0.621693666511067	-0.76756055323807	-0.130393214951742	-0.0207581074990841	-0.250852096264562	-0.522955325852557	-0.0355294071396927	-0.778678789323553	0.834965523631963	0.878681659450183	0.489267412765983	-0.407574336858098	-0.203959530478407	0.341212516919883	-0.370451102371008	0.461952038389118
-0.835459322489674	-0.807398087131292	-0.541893997435596	0.4994348402451	0.37664978976946	-0.174100224541099	0.480563902527868	-0.244122111381406	-0.59709642790438	-0.741774068130861	-0.0757432664078507	-0.0797988047409525	-0.286140838624781	-0.507497268414399	-0.0803655180576009	-0.783050942225354	0.819518470315232	0.859281130902185	0.522801502821232	-0.450112796190523	-0.229775192201484	0.342066584256714	-0.398662809032495	0.434220813306427
-0.873472893192906	-0.833719613551119	-0.489347011133107	0.438931622934666	0.375504539258431	-0.123457571016378	0.456262810027723	-0.240387879310004	-0.595842645113865	-0.745476566140049	-0.102871806450754	-0.050289287471955	-0.277775946206779	-0.525666173367882	-0.0631503465889989	-0.786077359757253	0.85021810192411	0.881191744568449	0.484273767580152	-0.405277902773338	-0.228585654131463	0.305626387999216	-0.380772181275672	0.433387050351258
-0.863780488647381	-0.821916792209193	-0.502831841628712	0.456658224250763	0.385671573932165	-0.123675029490792	0.46733614613251	-0.22717446796785	-0.630496006098417	-0.774664680853319	-0.137889734219159	-0.0126861317728555	-0.242049977244685	-0.520496764224137	-0.0272119390601425	-0.775616004617322	0.84618087518984	0.875479084493459	0.494418932680313	-0.418248368438093	-0.237302585772813	0.304771864958494	-0.389776541070468	0.424053283556022
-0.859282809343349	-0.821496681612133	-0.510114849258696	0.463853202946349	0.381063744165314	-0.136940935917523	0.468401033827287	-0.234989712144478	-0.602446389088907	-0.754801204504531	-0.134020806158967	-0.01637425961865	-0.262033001688878	-0.539387958351719	-0.0400441816496984	-0.785474307337115	0.831826342393031	0.871527089489321	0.502631657066025	-0.425163319770826	-0.219475170759762	0.335105724808401	-0.384386790740731	0.445270096784884
-0.851078073477941	-0.822656044030668	-0.522519929338552	0.475139761301396	0.36846377725404	-0.165632070965413	0.467864535193096	-0.254801974435813	-0.539754218233935	-0.708183377877518	-0.117167557650812	-0.0329386945085005	-0.306178455048043	-0.572214806147993	-0.0724205387201022	-0.802480822403831	0.824441158491835	0.86476156238881	0.514059218537085	-0.439098753851948	-0.224079122750425	0.340598869212883	-0.391853166896885	0.440514426878535
-0.857162766754381	-0.828669638608834	-0.514381130497634	0.464977707453816	0.364878733531179	-0.162217780014577	0.462439007973134	-0.25922694584047	-0.526879232678238	-0.698575770444865	-0.114531805321455	-0.0353318621858183	-0.314367022592147	-0.578719695406776	-0.0782336596788617	-0.805270435514537	0.822485673317278	0.866965455900733	0.510144050016846	-0.433050327413799	-0.213247166451139	0.350219934011292	-0.384564948597708	0.452634752947431
-0.863780488647381	-0.821916792209193	-0.502831841628712	0.456658224250763	0.385671573932165	-0.123675029490792	0.46733614613251	-0.22717446796785	-0.630496006098417	-0.774664680853319	-0.137889734219159	-0.0126861317728555	-0.242049977244685	-0.520496764224137	-0.0272119390601425	-0.775616004617322	0.84618087518984	0.875479084493459	0.494418932680313	-0.418248368438093	-0.237302585772813	0.304771864958494	-0.389776541070468	0.424053283556022
-0.875185994151529	-0.835850177850208	-0.48683080514971	0.435628273281264	0.373554975082352	-0.123475204660311	0.454166893658088	-0.242871887848909	-0.52747692695527	-0.692326145454235	-0.07360151503246	-0.079967290403038	-0.328568009922966	-0.553208549914291	-0.105040961281495	-0.802124717059825	0.847319751215037	0.878211583957004	0.489830329538299	-0.412111036534682	-0.231593821015522	0.307370308341407	-0.384808111752002	0.430375232420224
-0.859063488740469	-0.832049631527702	-0.511814777966628	0.461119942581496	0.360797683203759	-0.1649576650956	0.459281635674714	-0.264843151607377	-0.556809951747595	-0.705702017066538	-0.0334770925877907	-0.124310680496838	-0.323980385558981	-0.507083393465645	-0.12108010647513	-0.789167871956019	0.835044841188575	0.871722291034006	0.502207003326077	-0.425543024118894	-0.225664881542795	0.326982222654498	-0.387354996688355	0.438158674187659
-0.842758848586878	-0.807629580766322	-0.531906823375942	0.490019203895987	0.385795001437954	-0.152358299884201	0.480532939864297	-0.22998228361583	-0.598038264736251	-0.747981164300822	-0.109020466258483	-0.0436352277925053	-0.274185887572303	-0.527839596061395	-0.058316068307717	-0.785790627767199	0.8248518904629	0.862110181868003	0.518213628194818	-0.445162286067116	-0.232670645890687	0.333970204633695	-0.398092097385108	0.430783870724884
-0.852719385316149	-0.835321618496934	-0.519925397035301	0.467108261853103	0.345527946482958	-0.192711373214309	0.455442104149664	-0.28726665863722	-0.614006661777231	-0.747867386461001	-0.0456796426669473	-0.112585612408018	-0.284142994911216	-0.474343332373409	-0.0932770373794805	-0.772720629971866	0.825253087419272	0.87093299150195	0.503123812072686	-0.424046043891848	-0.207024499365607	0.351049973798924	-0.378237317020025	0.459319448160606
-0.861346172974007	-0.841690428177783	-0.508077753806727	0.453291289244899	0.344519068979947	-0.182269601852612	0.449597266094883	-0.287531212517219	-0.637756240348159	-0.768475469819267	-0.0691500982823333	-0.0876457975406666	-0.260866731648601	-0.471813063710583	-0.0694888196207018	-0.767074127570327	0.83893770981155	0.87905243092745	0.488958184969682	-0.408237724999964	-0.211503087832763	0.331541862616607	-0.374172148104017	0.453441869689957
-0.850090905427381	-0.828594923565948	-0.523908474884856	0.473843297179599	0.355490401619029	-0.183799340598849	0.462135314732038	-0.273557596947482	-0.645873074008346	-0.775229049242628	-0.0761803406340913	-0.0801358758134706	-0.252935225773418	-0.469918400322753	-0.0618499900857196	-0.764623071366363	0.835655861668014	0.872416635621674	0.50100203934102	-0.424033272968511	-0.224868374423659	0.326788135210835	-0.386408116701326	0.439003971078555
-0.861886304895252	-0.830672562156727	-0.507621481781433	0.457753802271812	0.367124815675685	-0.152589726904175	0.460479052063395	-0.255219286854696	-0.627356985578569	-0.762581813961016	-0.0756761943507823	-0.0804508226388182	-0.266066582059509	-0.484491765661852	-0.06930472547233	-0.772118911156707	0.842922048663663	0.876969465068865	0.492620018611108	-0.414552850491377	-0.226320516796003	0.31671061334055	-0.383380838706775	0.436747578197921
-0.852719385316149	-0.835321618496934	-0.519925397035301	0.467108261853103	0.345527946482958	-0.192711373214309	0.455442104149664	-0.28726665863722	-0.614006661777231	-0.747867386461001	-0.0456796426669473	-0.112585612408018	-0.284142994911216	-0.474343332373409	-0.0932770373794805	-0.772720629971866	0.825253087419272	0.87093299150195	0.503123812072686	-0.424046043891848	-0.207024499365607	0.351049973798924	-0.378237317020025	0.459319448160606
-0.846975759391183	-0.822377333827235	-0.528027331591111	0.480367367978734	0.363498068152426	-0.177510500530488	0.467915015176325	-0.262424003778851	-0.574168271440631	-0.726008340013902	-0.0770518136298858	-0.0777885444157209	-0.300102374215206	-0.524682960221637	-0.0875154905023326	-0.79039364624315	0.822327541146016	0.868889912003745	0.506535066260118	-0.428005555522768	-0.206936868686247	0.354506352979804	-0.379718658980694	0.459553944185641
-0.857964999680677	-0.836232476152509	-0.513169314632667	0.460515855193305	0.350996471514661	-0.178970725608727	0.455085067309257	-0.278955129052697	-0.558950000404621	-0.724287686057032	-0.133920716580729	-0.015239731253704	-0.288677876376346	-0.569443026652635	-0.0549317055502259	-0.798243264396188	0.822270797782041	0.871064948264191	0.502211562335398	-0.42205749737521	-0.199909082714101	0.358966920814258	-0.374179174936028	0.46716117123351
-0.861753248251602	-0.826098918672569	-0.507178461481316	0.459207830727177	0.375593495578645	-0.141144201875887	0.464409268388049	-0.242752683588552	-0.586276172317778	-0.737099925656294	-0.0924134466153804	-0.061435975291934	-0.287449375376888	-0.526003772203794	-0.0733610535942125	-0.788261441561061	0.840771206701321	0.875119430568718	0.495999563956816	-0.418612142685054	-0.227414302437162	0.318683067145043	-0.385458291724647	0.435733498954739
-0.858739884469528	-0.826664702565554	-0.511893682633452	0.463470782547707	0.370755745491653	-0.152122364915318	0.46418566621433	-0.250410777369873	-0.58888746018276	-0.7418195041724	-0.110359725312463	-0.0419437926134623	-0.279480989003646	-0.535216310491401	-0.0606376158659584	-0.788794612704457	0.83209259396114	0.874046739342145	0.498058972884205	-0.418874391045584	-0.212311550542649	0.339509933543459	-0.378674379296326	0.453135045042996
-0.859604736917482	-0.831839778983233	-0.51104018908876	0.460484394489554	0.361919817980346	-0.162735415024237	0.45948082127533	-0.263144260317297	-0.587512947169957	-0.731414555767922	-0.0553790509032486	-0.101582848943288	-0.298616022747768	-0.500824394932844	-0.0967587922238655	-0.783478121201259	0.834490978996817	0.874718617546177	0.496955591807713	-0.418021257948271	-0.215414141127765	0.334568176872604	-0.379765445777342	0.449558770198621
-0.86609662945481	-0.838444059084292	-0.501740126545196	0.448862208531994	0.357439003906975	-0.159285821542429	0.45307414254045	-0.268484822876802	-0.5719415067521	-0.736564407658374	-0.156690586883936	0.00941768374617057	-0.271773650152958	-0.573295245382674	-0.0350647607528492	-0.794794133441761	0.819118410071571	0.872245670433873	0.49863464542241	-0.416491011402177	-0.188752427942029	0.369243432482696	-0.366843271388763	0.479192280785442
-0.849918787298554	-0.80725605541023	-0.520864205456971	0.4796288621165	0.395319275632277	-0.128987803272127	0.48017328967162	-0.21465540981131	-0.603968524461062	-0.745209203206638	-0.0683392845195161	-0.087963040344079	-0.28403762510467	-0.497517278596712	-0.0826443324044598	-0.779783874380796	0.842171544773725	0.867827262183843	0.506458634759198	-0.434257952679141	-0.251048894602669	0.299440159383286	-0.40216398638365	0.408593574329236
-0.858739884469528	-0.826664702565554	-0.511893682633452	0.463470782547707	0.370755745491653	-0.152122364915318	0.46418566621433	-0.250410777369873	-0.58888746018276	-0.7418195041724	-0.110359725312463	-0.0419437926134623	-0.279480989003646	-0.535216310491401	-0.0606376158659584	-0.788794612704457	0.83209259396114	0.874046739342145	0.498058972884205	-0.418874391045584	-0.212311550542649	0.339509933543459	-0.378674379296326	0.453135045042996
-0.869628395216782	-0.84133304344361	-0.496475912739695	0.442616217199873	0.356295291934186	-0.155517314875212	0.450124419544061	-0.269429755487768	-0.640853038517517	-0.773741415996079	-0.0870432844676377	-0.0683180722777328	-0.253034026619397	-0.48119275952646	-0.05683758890888	-0.76805654575028	0.847085865251591	0.883548815217848	0.480334671440833	-0.398772857046867	-0.214845564570153	0.318855775614435	-0.371993933689419	0.448903759225501
-0.844572784261118	-0.816102261638118	-0.530821427275183	0.4856069341572	0.372361546382904	-0.168773527609518	0.473504612808861	-0.249771521289863	-0.608653064630262	-0.75703111635991	-0.119988056798984	-0.0318919008101824	-0.263346484775563	-0.526646935875613	-0.047242585854379	-0.782860444384948	0.82126049369666	0.863686640611156	0.51575725637975	-0.440587568377118	-0.220516098817008	0.346692400225096	-0.390791127935065	0.444612345189108
-0.872392374116525	-0.837270798479568	-0.491835260373351	0.439903983010723	0.367594629051459	-0.136234661935502	0.453541077303926	-0.252414452665589	-0.62090651032509	-0.762504612028551	-0.101127654240194	-0.0527180372113139	-0.262013281401774	-0.505910313791545	-0.0552350309243309	-0.777240096277573	0.849117691874039	0.881524964462391	0.483888823088081	-0.404359191864655	-0.225336423603041	0.309301290401568	-0.378945009836712	0.437137432816658
-0.841050583779305	-0.82058717662152	-0.535490918764007	0.487967784553426	0.358818284568762	-0.190919416221921	0.468972874884534	-0.269601161528209	-0.63173516446145	-0.769090269410489	-0.0961618558627183	-0.058296706006862	-0.256353941116569	-0.494350454986636	-0.0544206438819808	-0.772670134780504	0.819506787826896	0.864494581700001	0.514210308944772	-0.437937054772771	-0.214296612317291	0.352900859981515	-0.386918493809549	0.451577561547903
-0.858457710775107	-0.828432905107595	-0.512496353901575	0.463304384027476	0.367019769198675	-0.157570640200643	0.462633800184633	-0.255923296965291	-0.597977467344503	-0.743399805997069	-0.0815527701413633	-0.0735216979694592	-0.283682364880118	-0.510639690995915	-0.0763045662240947	-0.783418032658234	0.834870676233496	0.874171416837479	0.497963026707342	-0.419533413319236	-0.217908078282635	0.332459383891087	-0.381491862523123	0.446786048465275
-0.859373923121321	-0.837708510074361	-0.511169622806555	0.457994755089338	0.349939924175281	-0.178350300109	0.453662242915862	-0.280241903756653	-0.620264553250254	-0.759690764495485	-0.0869064130941324	-0.0681655683541469	-0.267258312656757	-0.497370282703924	-0.0647339840763666	-0.776131500119516	0.836965146993062	0.876722657588523	0.493320562179347	-0.413693641940271	-0.21453013366765	0.332084123592694	-0.377680853660244	0.450324050414163
-0.848917740668819	-0.824806421765166	-0.525520705660324	0.477003054792037	0.361386465468807	-0.177768965285057	0.465752959279178	-0.265268586722208	-0.564074976241174	-0.708457331463177	-0.0217671816364869	-0.137090304419775	-0.32282204352312	-0.4937342387628	-0.12589961733536	-0.784930637317908	0.833968790504945	0.871806886560038	0.502120508155133	-0.425087291994851	-0.223161174575366	0.330015580852258	-0.38603919151632	0.441030136819596
-0.841050583779305	-0.82058717662152	-0.535490918764007	0.487967784553426	0.358818284568762	-0.190919416221921	0.468972874884534	-0.269601161528209	-0.63173516446145	-0.769090269410489	-0.0961618558627183	-0.058296706006862	-0.256353941116569	-0.494350454986636	-0.0544206438819808	-0.772670134780504	0.819506787826896	0.864494581700001	0.514210308944772	-0.437937054772771	-0.214296612317291	0.352900859981515	-0.386918493809549	0.451577561547903
-0.852318871018555	-0.814527078110215	-0.519313882117136	0.475383557588763	0.385233394945321	-0.140636783465857	0.474586394826131	-0.229754682196031	-0.59774113900281	-0.748745355678369	-0.115255182834496	-0.0368177920274002	-0.272110128924749	-0.531815930716423	-0.0542848729021717	-0.786261280315161	0.844224674525364	0.871819596165601	0.500359287494942	-0.426103205677592	-0.243903146044014	0.302378804149688	-0.395800316853098	0.416699717365504
-0.861275125292792	-0.829514623625783	-0.50842254375062	0.458997238524299	0.368560024454473	-0.151523666059995	0.461542817624255	-0.253222883021281	-0.598191652150786	-0.729311407499464	-0.00809436910200693	-0.152531321208464	-0.304648910968253	-0.458948848694118	-0.122224283932627	-0.77096080645964	0.844425610792747	0.880525457700627	0.486175317184386	-0.406025538326142	-0.218637248358618	0.319916081041343	-0.376562169873989	0.445082554251943
-0.862433138904508	-0.839071263982692	-0.506925188807747	0.453440643009689	0.351342568336759	-0.172324641982518	0.452431900352569	-0.277794809672195	-0.566279249182835	-0.72155554006101	-0.083383633633876	-0.0706836339229534	-0.302785194626895	-0.534169278416438	-0.0860794626848188	-0.793322964206014	0.827158395024317	0.874840398340987	0.495642273561371	-0.414282530680138	-0.198819664431445	0.353860513129059	-0.370677568430352	0.468053116410672
-0.840542159152513	-0.809458498747474	-0.535402529292959	0.492578761006454	0.379547800980683	-0.163945604760993	0.479065636180952	-0.23950707989792	-0.655874043497845	-0.787210923282989	-0.10715996107376	-0.0466021835351978	-0.235534411088801	-0.48166187611462	-0.0378696215370638	-0.763595225919535	0.822606474972238	0.863504891986053	0.516101854777687	-0.441459910600544	-0.223917918940033	0.342800541818275	-0.392683317258953	0.440759685589227
-0.874639421924282	-0.839591188130176	-0.48840680580693	0.435631158921046	0.365893330855699	-0.135013299025836	0.4511493883123	-0.254373795645437	-0.555245803765709	-0.713709458596059	-0.0830494613669106	-0.0706969754760787	-0.309464669893611	-0.54136290668806	-0.0899652746580487	-0.79629165052673	0.84797237423729	0.877627731422259	0.490626681033702	-0.413478399585628	-0.234620808629025	0.304375197678582	-0.38670568130555	0.426892148755563
-0.844187081385489	-0.808836683523496	-0.530117233497169	0.487859651739814	0.385408972324064	-0.151095778476734	0.479540695408971	-0.230430012606002	-0.626435971344892	-0.761766402151442	-0.0746262987472174	-0.0815727736773054	-0.26702914153394	-0.484517533729914	-0.0703243675983866	-0.77234312640535	0.829409246411003	0.864088142336706	0.514765193427744	-0.441671541267955	-0.236322713848525	0.326034035083024	-0.398410649987313	0.426431595014665
-0.855165589690288	-0.816195923757657	-0.515301961464489	0.470896700245769	0.385697898577158	-0.136050142233031	0.472999064897865	-0.228643568495659	-0.628260786219225	-0.769273464206738	-0.11198118483382	-0.0410115462626258	-0.253222637600775	-0.506924394604174	-0.0453537958943039	-0.775288358303525	0.837430497171316	0.866206990510438	0.510101928592315	-0.437751255328654	-0.246343186786873	0.308924944278262	-0.401413800615395	0.414428835245851
-0.840542159152513	-0.809458498747474	-0.535402529292959	0.492578761006454	0.379547800980683	-0.163945604760993	0.479065636180952	-0.23950707989792	-0.655874043497845	-0.787210923282989	-0.10715996107376	-0.0466021835351978	-0.235534411088801	-0.48166187611462	-0.0378696215370638	-0.763595225919535	0.822606474972238	0.863504891986053	0.516101854777687	-0.441459910600544	-0.223917918940033	0.342800541818275	-0.392683317258953	0.440759685589227
-0.850525696049492	-0.825627927611497	-0.523408643890643	0.474696210159745	0.361960112830064	-0.174939283131182	0.465083055765945	-0.264275346575392	-0.575795696607393	-0.728924736960996	-0.0873949879838171	-0.0666058405016621	-0.295649551570137	-0.530185558114148	-0.0802458329716097	-0.790973415007033	0.825180716397492	0.87007924821734	0.504745378002772	-0.426265704060587	-0.209535855690236	0.349528142348667	-0.380249851171466	0.456586392426989
-0.862190536116639	-0.817000879018144	-0.503893303991215	0.459551765545188	0.392555915271439	-0.115731760829447	0.47115304565242	-0.216896513817899	-0.63720278838302	-0.769533465674584	-0.0771149387023956	-0.0790291547394998	-0.258782905260923	-0.477607463023291	-0.0646256719143078	-0.768370359291773	0.846359126396172	0.877085191876376	0.491856074498211	-0.41464873301355	-0.232977332429503	0.307645309365905	-0.386424327759254	0.428927025316471
-0.849551231697721	-0.826262515661581	-0.524686054038295	0.475595972780655	0.359383371439685	-0.179535864688734	0.464395447537017	-0.268071697298776	-0.61589640837916	-0.742299444269402	-0.0120730202219639	-0.148597679798072	-0.291752524468761	-0.448314659836116	-0.113237128001144	-0.765265797818943	0.842124202525891	0.875561537430948	0.495087796152334	-0.417772068031904	-0.22887914311406	0.315955686388981	-0.385794161040633	0.433966674629506
-0.858324185651473	-0.828733477862381	-0.512714839772862	0.463383748100403	0.366269053804752	-0.158761340378606	0.462365676563572	-0.257036905628242	-0.608192840086009	-0.751790013196959	-0.0892787945460924	-0.0653589612233069	-0.274485932312008	-0.50805530152337	-0.0676254664347319	-0.780734954079376	0.832780497847662	0.87461675126522	0.497039931539618	-0.41765545941124	-0.212032244628901	0.338853531140339	-0.378074242032563	0.453390223354782
-0.850559792965042	-0.822327350585825	-0.523211430680762	0.475923388863692	0.368409411870672	-0.166386636381279	0.468149590139198	-0.254940516996387	-0.601446538444869	-0.744291501148451	-0.0729418710062029	-0.0829299350159253	-0.284228370246093	-0.502451240511837	-0.0806082522595066	-0.781242815019882	0.827440804074406	0.869546605757519	0.505966860862591	-0.428572820925022	-0.216103420293838	0.342575128208869	-0.384157870371255	0.449257609008162
-0.858428268208562	-0.827790383568294	-0.512481006641172	0.463559181168639	0.368213084033365	-0.156007012086744	0.463209885156909	-0.254185867578934	-0.617179119487298	-0.760123906135333	-0.102227121997619	-0.0514524017517623	-0.264122459342052	-0.50944450887526	-0.0558898503681469	-0.778696807439841	0.833683388561404	0.87500517132835	0.496375982463948	-0.416988774288635	-0.212782975279823	0.337267083347068	-0.378160174738534	0.45250235844821
-0.847849191192354	-0.814682909173597	-0.526031876008533	0.481699221243959	0.379316543365383	-0.155000183653308	0.474739717479152	-0.239177748062989	-0.60885575955009	-0.744533454426306	-0.0467251886431039	-0.111367979909822	-0.287293981105089	-0.479024178927353	-0.0945278325465193	-0.774795603413019	0.838266105979058	0.869726822874032	0.504906308770744	-0.430479519966512	-0.238066039812288	0.314164771847963	-0.394879501219869	0.423900835146846
-0.858324185651473	-0.828733477862381	-0.512714839772862	0.463383748100403	0.366269053804752	-0.158761340378606	0.462365676563572	-0.257036905628242	-0.608192840086009	-0.751790013196959	-0.0892787945460924	-0.0653589612233069	-0.274485932312008	-0.50805530152337	-0.0676254664347319	-0.780734954079376	0.832780497847662	0.87461675126522	0.497039931539618	-0.41765545941124	-0.212032244628901	0.338853531140339	-0.378074242032563	0.453390223354782
-0.853688560579849	-0.826342014971343	-0.519139393814502	0.470423004083533	0.364808178786716	-0.167025885026803	0.464552814170369	-0.25979606149496	-0.543231801706296	-0.703205322724688	-0.0715861092564973	-0.0827304887144187	-0.320288116054738	-0.541877569705915	-0.101323270163726	-0.798174838248267	0.832228925433197	0.871047198151244	0.503465288424975	-0.426452360665818	-0.221777681149689	0.333060943812117	-0.385936218529744	0.442687679454634
-0.84581378954473	-0.807655748640768	-0.527394685839699	0.485732028921602	0.389597335700467	-0.142937597904961	0.480347574497784	-0.223924566571462	-0.619495037109347	-0.757390888374752	-0.0767160436914374	-0.0791979754808906	-0.271084356349996	-0.491307225115462	-0.0715865805236637	-0.77525086690199	0.83681914128132	0.86784419533173	0.507967457735851	-0.434397078097759	-0.240539232956937	0.314086696509533	-0.397509826474922	0.421172019785722
-0.84647456914767	-0.823363890154659	-0.528681264330539	0.480538402952573	0.360876248946156	-0.181549265646522	0.466924597230779	-0.266234824699379	-0.567867735519357	-0.720020108395384	-0.0682035459792245	-0.0871920451241727	-0.306812811247324	-0.523242731340099	-0.0953572413791025	-0.791193677063552	0.826343677135168	0.869847929055948	0.505324225325568	-0.427376896001248	-0.212800693876147	0.346045466943688	-0.3821805626703	0.452951516229054
-0.857001884912801	-0.83204677002331	-0.514679133268475	0.463793838953323	0.358058767169352	-0.171343921579265	0.45923383593265	-0.269067483003936	-0.592437179221469	-0.734828772942935	-0.0553349335876704	-0.10174854535436	-0.29548958133841	-0.497223425454458	-0.0950449981205208	-0.781862592632835	0.831827938578891	0.873106099332232	0.499791994566107	-0.42120316086743	-0.214651535758664	0.338308708745983	-0.380648454858188	0.450590258270745
-0.863057817137633	-0.833460771682971	-0.506085098540181	0.455120418316499	0.363253258778984	-0.156082102970996	0.457890442094912	-0.260651604587185	-0.58817637637274	-0.736853894754782	-0.0831163335512059	-0.0715873588582378	-0.289399186001437	-0.518736695855494	-0.0787512192444275	-0.786767884507349	0.838069656580971	0.878020987123111	0.490904821195379	-0.410672297814949	-0.212863114460973	0.331773119065705	-0.375742906837927	0.45204474739142
-0.860020449462104	-0.831482357578187	-0.510428555972966	0.460063049395281	0.363158978180972	-0.160522570579763	0.459810640934461	-0.261289504634684	-0.608136376717309	-0.749535802530989	-0.0764561626330031	-0.0792658700740738	-0.278732393443444	-0.499782280544357	-0.0759322853719286	-0.779347774840168	0.833866922589399	0.873877756180195	0.49847359782481	-0.41995194643209	-0.216662597907894	0.334511160046669	-0.381084802655546	0.448233894687772
-0.862731288980529	-0.818094285057089	-0.503356295759773	0.458618981023489	0.391252715595493	-0.116901865803591	0.470278604511904	-0.218806703826778	-0.642696086355359	-0.782554637790849	-0.135003815916273	-0.0160302067866178	-0.234760298106472	-0.509199405586918	-0.0245313934006926	-0.770738018991958	0.839609213040945	0.873930435943022	0.498112097959616	-0.421218566593193	-0.228554028268354	0.31934549892438	-0.386988423252459	0.434560678280622
-0.857001884912801	-0.83204677002331	-0.514679133268475	0.463793838953323	0.358058767169352	-0.171343921579265	0.45923383593265	-0.269067483003936	-0.592437179221469	-0.734828772942935	-0.0553349335876704	-0.10174854535436	-0.29548958133841	-0.497223425454458	-0.0950449981205208	-0.781862592632835	0.831827938578891	0.873106099332232	0.499791994566107	-0.42120316086743	-0.214651535758664	0.338308708745983	-0.380648454858188	0.450590258270745
-0.857143135027336	-0.82127117077509	-0.513424659874788	0.467111467485451	0.378846778784259	-0.143119239401606	0.468820820671887	-0.238661665772596	-0.615813503269601	-0.762260949377366	-0.121909515221689	-0.029937699205417	-0.257942341052353	-0.522434293587295	-0.043365290272256	-0.780449175435494	0.834694423501856	0.871554359915227	0.502510497989558	-0.425861964233758	-0.225434549441566	0.327567959324144	-0.387373719098275	0.438441359108184
-0.863961538323817	-0.830148188164397	-0.504380702864765	0.454885680219106	0.370734565129432	-0.14467685046004	0.46077265125423	-0.249552945574466	-0.621920446707742	-0.759501597929931	-0.0792676478590169	-0.0764760107564254	-0.26862888424961	-0.491112766836815	-0.0690439871399573	-0.774647821905664	0.839483850886857	0.874639217154295	0.496945748424203	-0.419528391357191	-0.226187575212745	0.321146253029127	-0.385258696267016	0.437219982631525
-0.863411605811084	-0.836073800099173	-0.505649503232799	0.453582162013779	0.358609934618095	-0.161662309604014	0.455419805230368	-0.267286702108434	-0.605255065333781	-0.748701979837654	-0.0830784562507529	-0.0720279435201024	-0.278467473934356	-0.506258005444686	-0.0727076283066459	-0.78111211330795	0.843166571935757	0.877736151744136	0.491274370720163	-0.412741081829645	-0.224520525365786	0.317625806677287	-0.381858141994624	0.438725131502762
-0.859386768771614	-0.825979852121585	-0.510823510066365	0.462735495058226	0.372868527835584	-0.148313619862384	0.464732069525019	-0.247194404336057	-0.576292304218498	-0.72273069819342	-0.0508293868397447	-0.106198843882608	-0.307023951815634	-0.505702330101696	-0.103549153654438	-0.786314219496812	0.842160089822548	0.874070765959299	0.497491067673777	-0.421201628486873	-0.233340046570414	0.312758810770905	-0.389145045230094	0.428943289211626
-0.856682539777312	-0.806595524011757	-0.509143282562752	0.468481901030629	0.404273514651195	-0.105592960873961	0.479191058820838	-0.199552466541914	-0.579190464533625	-0.735704185245608	-0.114673874186254	-0.0369640213560745	-0.283902816996586	-0.544604908248986	-0.0611083947980652	-0.791973382212105	0.831212208019884	0.874516887648435	0.497066952942031	-0.417265329925831	-0.208916315555009	0.342748564959671	-0.376491895192886	0.456897396031441
-0.864567060188364	-0.839594581438333	-0.503918199777994	0.450399238958705	0.353145820295491	-0.167005189972658	0.45195573057347	-0.274882890477012	-0.593876737652966	-0.739554934649387	-0.0758343052925861	-0.079624710189918	-0.288173921611241	-0.509903880053417	-0.0814505266520861	-0.784126106244361	0.832833309595005	0.875661886330683	0.495034369110167	-0.414904221115726	-0.208871035550221	0.340803298366231	-0.375556531643913	0.456827178062855
-0.845858708692301	-0.818077124374386	-0.529275182092104	0.483349079160552	0.370306890958453	-0.16991539021509	0.471806175298707	-0.252658740842997	-0.608993446897787	-0.743168321366828	-0.0392607375940807	-0.119391572126886	-0.289311703440268	-0.47363782157196	-0.099133669115705	-0.77343941229723	0.831231347218336	0.867368734845726	0.509564382710177	-0.434788136794437	-0.23058698207748	0.328083076779226	-0.393161911372065	0.432864725299625
-0.859386768771614	-0.825979852121585	-0.510823510066365	0.462735495058226	0.372868527835584	-0.148313619862384	0.464732069525019	-0.247194404336057	-0.576292304218498	-0.72273069819342	-0.0508293868397447	-0.106198843882608	-0.307023951815634	-0.505702330101696	-0.103549153654438	-0.786314219496812	0.842160089822548	0.874070765959299	0.497491067673777	-0.421201628486873	-0.233340046570414	0.312758810770905	-0.389145045230094	0.428943289211626
-0.846450066988103	-0.811527885400695	-0.52742633642807	0.484264429141309	0.383356938133889	-0.151114187879812	0.477332760908182	-0.233286838583687	-0.623744449788385	-0.765353043000493	-0.106730163650992	-0.0466638265631849	-0.258145714845456	-0.507204192163434	-0.0505027055370156	-0.776624914519504	0.828650441784915	0.866671644781469	0.510858018624899	-0.435819488101072	-0.227277726828567	0.333477347997969	-0.39205402370406	0.436735388288679
-0.857018922127263	-0.82900107871074	-0.514603351293884	0.465044835128303	0.364047822880313	-0.163515166465378	0.462132945952932	-0.260451259895462	-0.561172857741277	-0.717191698692716	-0.0789331168841652	-0.0753576441951041	-0.307335286787262	-0.53477406206063	-0.0906783411895205	-0.794286388139912	0.830873967286707	0.872054731581538	0.501658377817549	-0.423529734632375	-0.215828145195939	0.338682751028222	-0.382086903134404	0.449360009291346
-0.852434168103724	-0.819586145417011	-0.520208734777132	0.474232416697056	0.376047158386556	-0.153492552041024	0.470522516063146	-0.243493358937764	-0.578352708914317	-0.724191129342123	-0.050935851308968	-0.106139327970137	-0.305710442846531	-0.504322006152273	-0.102769134996129	-0.785698562936783	0.836625838761265	0.872287707431717	0.501141533816126	-0.424538227114198	-0.22726802732743	0.323935009389994	-0.387693990683513	0.436246036717245
-0.854695019984328	-0.809993840103696	-0.514035159566166	0.472015643995734	0.396163810049118	-0.121103373597154	0.477494692433069	-0.212643335769566	-0.579826993341432	-0.727386138102988	-0.0625793131807695	-0.0936120400803439	-0.301238831506175	-0.511180818277679	-0.0948653803354192	-0.786917599382068	0.844130169685094	0.868941409939792	0.504301198187563	-0.431870833232547	-0.251735175309909	0.29645184319428	-0.401542040413355	0.407623063900795
-0.857635607144181	-0.821707553625951	-0.512751905456761	0.466295379446157	0.378650934698877	-0.142706029044981	0.468421204073534	-0.238877813553264	-0.611159456126338	-0.75303071335774	-0.0845576544750709	-0.0705444315655236	-0.274104360108764	-0.502792291176526	-0.0696069450884552	-0.779198896941165	0.837602997743682	0.872795391020423	0.50020836511322	-0.423532029264994	-0.227783305256092	0.322373211264484	-0.387537557678647	0.435591940636226
-0.858929523978071	-0.827017099112565	-0.511653780541531	0.463097847473061	0.370328527101939	-0.152438947181899	0.463868643572717	-0.251008934305009	-0.600033613773236	-0.751315162702763	-0.121680300257015	-0.0298444916445798	-0.268270234884801	-0.533972421491431	-0.0491900051948939	-0.785833476843152	0.82980332654802	0.87406406119906	0.497756653892691	-0.417840385067508	-0.207237825428059	0.345509763742072	-0.375941770149635	0.458816339255795
-0.844294771117578	-0.818101579964562	-0.531361057169507	0.485270436761463	0.368158389475591	-0.174760147007319	0.471693819181068	-0.255925908205322	-0.597942800192441	-0.750926192515962	-0.128857457064653	-0.0219309126990157	-0.26688823648183	-0.539678978037889	-0.0451152649573382	-0.786793368046314	0.813075636085595	0.863906069263172	0.514033348935894	-0.436102230709987	-0.201826162758493	0.368174395673053	-0.380443586553721	0.465395334526777
-0.854695019984328	-0.809993840103696	-0.514035159566166	0.472015643995734	0.396163810049118	-0.121103373597154	0.477494692433069	-0.212643335769566	-0.579826993341432	-0.727386138102988	-0.0625793131807695	-0.0936120400803439	-0.301238831506175	-0.511180818277679	-0.0948653803354192	-0.786917599382068	0.844130169685094	0.868941409939792	0.504301198187563	-0.431870833232547	-0.251735175309909	0.29645184319428	-0.401542040413355	0.407623063900795
-0.854044055754632	-0.828823342032552	-0.518718089126535	0.468959611293364	0.360438333231489	-0.172267790477961	0.46222322955005	-0.266048793513471	-0.612014153217775	-0.756083940279433	-0.0992482013659683	-0.0545957294215955	-0.268577213165959	-0.511492861990956	-0.0597329215387177	-0.780304156114969	0.828991210336683	0.870261044061279	0.504783173452281	-0.427355522231671	-0.217261673431533	0.339973098484466	-0.384219973073507	0.447892878328669
-0.850099648749892	-0.807133460640922	-0.520528831318502	0.479351291544562	0.395751010476231	-0.128089853029407	0.480230613955098	-0.213963280307204	-0.627257783533555	-0.762522088846264	-0.075720851295082	-0.0804010014881778	-0.266120545712914	-0.484599492516964	-0.0693136369212728	-0.772163221330212	0.838426187085932	0.871194177014686	0.502652391446586	-0.427290675622634	-0.234160459684859	0.316823765077043	-0.391881663939593	0.428334713038133
-0.867806960954622	-0.833608367219429	-0.498786475636046	0.448104667364964	0.368946257481623	-0.141423114381936	0.457361267060917	-0.251435441174622	-0.631920633783484	-0.771198535268433	-0.108353312053744	-0.0450260270108684	-0.252011300839165	-0.501833093853286	-0.0463682890176421	-0.773620721947108	0.844338645531117	0.879205180748842	0.488577476436834	-0.409343098619481	-0.22250329202699	0.317474865374412	-0.379615683998582	0.440835560324541
-0.857011916710959	-0.817298756253001	-0.512659903104355	0.467932714406835	0.385942674377121	-0.13310602226778	0.471922668845441	-0.227983762764845	-0.541538576225203	-0.70227093802503	-0.0731210730698526	-0.081006412811759	-0.320757396345169	-0.543966164209137	-0.100876807993894	-0.798762003439836	0.838799347342992	0.869787676788001	0.50470309011784	-0.430377374085693	-0.238957895041901	0.312849780907032	-0.395241521542252	0.422840407095837
-0.857429623347463	-0.825445055915444	-0.513691187483266	0.465676486939209	0.371397145827129	-0.153074164713595	0.465311532819268	-0.249667561511587	-0.62430677657595	-0.764944481017167	-0.101803890845054	-0.0520407232883504	-0.259488288167325	-0.503711279016679	-0.0535280565396157	-0.776026144321927	0.837217797091875	0.874023229656222	0.498171147981153	-0.420534936721708	-0.223316396599976	0.325932471971719	-0.38434559989402	0.440611429913223
-0.862143796387113	-0.831618765509046	-0.50731902185467	0.457069468249501	0.365637395750987	-0.15421852699301	0.459615202096435	-0.257344990283651	-0.587292146107813	-0.734367652967769	-0.0724109729068152	-0.0831707885743758	-0.293453558105783	-0.512403863497611	-0.0859708214066191	-0.785842215608597	0.843131828864539	0.878087855758969	0.490663888013381	-0.411873963054094	-0.22338503053916	0.318438134568215	-0.381004663755589	0.439988284475071
-0.853091988098401	-0.825901992347462	-0.519942872997215	0.471360346818213	0.364869367617044	-0.16774222309036	0.464945177044511	-0.259781697033609	-0.603159255547404	-0.741625182004683	-0.0520240842900212	-0.105552494824999	-0.289519973242526	-0.487019322756345	-0.0932831645486118	-0.777696709983153	0.833258226994399	0.870895594894167	0.503692736167601	-0.427085512662364	-0.224396943563621	0.330023835007095	-0.387374790822069	0.439699997251427
-0.857011916710959	-0.817298756253001	-0.512659903104355	0.467932714406835	0.385942674377121	-0.13310602226778	0.471922668845441	-0.227983762764845	-0.541538576225203	-0.70227093802503	-0.0731210730698526	-0.081006412811759	-0.320757396345169	-0.543966164209137	-0.100876807993894	-0.798762003439836	0.838799347342992	0.869787676788001	0.50470309011784	-0.430377374085693	-0.238957895041901	0.312849780907032	-0.395241521542252	0.422840407095837
-0.838701054620854	-0.820381273760985	-0.538294693290906	0.49058468903651	0.355897642997129	-0.197448860669858	0.468795494731461	-0.273892464201759	-0.553063834334807	-0.714891814507715	-0.0995087020746331	-0.0527082271586347	-0.305020452612097	-0.553066818251123	-0.0798858025308979	-0.798234223052092	0.810237014137243	0.86026225159789	0.520226261616743	-0.443997685894592	-0.206806565605605	0.368061266123179	-0.38575982400257	0.459996051232073
-0.873941766100839	-0.837238079900336	-0.489238937278579	0.437406852129253	0.369510285803348	-0.131147934591757	0.453293472580264	-0.249211797403644	-0.63151483226239	-0.769834325950301	-0.101596524225331	-0.0523811618920404	-0.254647602562843	-0.497952397947512	-0.0509562056036268	-0.77324286090833	0.843412062659042	0.886267596622571	0.474347706658788	-0.389588866482194	-0.197989200995249	0.333868026652839	-0.360673308093432	0.467396005241621
-0.860215374098033	-0.832592996566838	-0.510189604387697	0.459360844858379	0.361249969002556	-0.162758064258249	0.458768126332751	-0.264015312835296	-0.614502668569386	-0.755746995627788	-0.0869800742312977	-0.0679804808603435	-0.271088248050874	-0.501825323464476	-0.0668144941272957	-0.778255662024366	0.840131664765597	0.874247704262377	0.497524382461352	-0.420558609592121	-0.22868774851891	0.318599018590401	-0.386792372212976	0.434364949587525
-0.86095743716687	-0.832338621373135	-0.50911079439437	0.458455831706285	0.362714816118871	-0.159788674821267	0.458997031606779	-0.261782818586815	-0.574633461574163	-0.724179946394645	-0.0649330758214	-0.0909254959965149	-0.303717129357423	-0.516397777114194	-0.095150552405825	-0.788802033917634	0.833463384448753	0.874573189589635	0.497172482336718	-0.418029714721519	-0.213648574544015	0.336976134026397	-0.378960317765638	0.45157235415875
-0.870937405001288	-0.826953203734173	-0.491936961326631	0.444103592526465	0.38487130112436	-0.113833955340897	0.461993230451786	-0.226799602476417	-0.590290607624151	-0.734772002299891	-0.0630785051897162	-0.0933390923480503	-0.294497094155498	-0.504036226126188	-0.0908885778848984	-0.783676117644687	0.854841534791615	0.880056721301758	0.484824578449064	-0.407796052007669	-0.241085777004947	0.290535765431933	-0.387368794820581	0.418685870395422
-0.868339002741024	-0.83215551943803	-0.497701422282086	0.447655987278566	0.372330430996587	-0.135941785660964	0.458518764106648	-0.246320439270015	-0.579099391878081	-0.730696064075004	-0.0841903881204443	-0.0701801761301953	-0.294699181431698	-0.525844066524211	-0.0812001835400063	-0.789677654766829	0.844929229762857	0.879240772444926	0.488455573756139	-0.40936355963277	-0.223622414684135	0.315959207450882	-0.380131077982673	0.439532605094533
-0.85009623534288	-0.824793550736067	-0.523965587491228	0.475573007722027	0.363011813108284	-0.174128210662172	0.465848962259222	-0.262808999343052	-0.634747830510044	-0.774234523814836	-0.115426281942538	-0.0373497256331232	-0.247544000946553	-0.503928447360525	-0.0406286560572063	-0.772995099382042	0.819365232351942	0.869478195783851	0.504661488475263	-0.424717481108193	-0.198391856990825	0.363246919943495	-0.374495638546605	0.468919654861727
-0.86095743716687	-0.832338621373135	-0.50911079439437	0.458455831706285	0.362714816118871	-0.159788674821267	0.458997031606779	-0.261782818586815	-0.574633461574163	-0.724179946394645	-0.0649330758214	-0.0909254959965149	-0.303717129357423	-0.516397777114194	-0.095150552405825	-0.788802033917634	0.833463384448753	0.874573189589635	0.497172482336718	-0.418029714721519	-0.213648574544015	0.336976134026397	-0.378960317765638	0.45157235415875
-0.853314784769723	-0.828412204599017	-0.519700504757197	0.47005027005429	0.360264016901525	-0.173466057830144	0.462580896390205	-0.266388540731302	-0.599067963375586	-0.752445809020103	-0.133954656692029	-0.0163660782099149	-0.26421193760687	-0.541799203100131	-0.0412833116835515	-0.786576853040156	0.826577079597059	0.870710795762091	0.503747344535311	-0.425252405589733	-0.210640016080896	0.347178363505582	-0.380368534345465	0.455306998779367
-0.851194192507064	-0.827606619342144	-0.522521324652234	0.473010629503035	0.358973905249464	-0.177925795059147	0.463219861456677	-0.268480832597346	-0.578921215592444	-0.720026104114679	-0.0276147615819913	-0.131224391796664	-0.312020009383283	-0.487510280861153	-0.117157913545849	-0.781525504609382	0.83563654328135	0.868826412112786	0.506744896075315	-0.43220943307695	-0.235358818134016	0.319356822997754	-0.394327797407109	0.427177178571973
-0.866426320690231	-0.834946627973962	-0.50109752077537	0.449755762423653	0.36467263024616	-0.149274844947698	0.456323149994324	-0.25797054728288	-0.570713493881518	-0.722265696416254	-0.0695806890595239	-0.0857846122745578	-0.304640614641041	-0.522192517262281	-0.0935077206995803	-0.790539773134074	0.839937222771482	0.876223194353709	0.494185538472038	-0.415792396506292	-0.22236776774913	0.323183428631561	-0.382070604071277	0.441428501969838
-0.843100462337288	-0.815328075580666	-0.532721432117717	0.487691369233748	0.371870448943528	-0.171284607679154	0.474118575042297	-0.250616306945459	-0.544104113855214	-0.700072112124265	-0.0509145637303226	-0.105120641078423	-0.326340393446299	-0.527602369399163	-0.114289363296575	-0.795322053342792	0.831696101962049	0.867637845635559	0.509097114764679	-0.434269983714239	-0.230759839225243	0.327408446045616	-0.393040699366355	0.43264292502702
-0.842969024801996	-0.830760279727058	-0.531999391925305	0.480077794724295	0.340845089788127	-0.210647184285522	0.458560545222238	-0.294623444467343	-0.542841191586467	-0.699261580487287	-0.0513719139745225	-0.104583778809404	-0.326934012444119	-0.52873710379084	-0.114409589983822	-0.795707956219441	0.815670586519389	0.866352443265095	0.509931662702548	-0.431069036745631	-0.199970141591201	0.366457734791962	-0.377660490278125	0.467344838317817
-0.840424320017261	-0.800609272936428	-0.533375473942686	0.494082722280831	0.395495166431858	-0.141128853263527	0.485894511047242	-0.215436081370142	-0.673109879502172	-0.794471652166563	-0.0821095071550382	-0.0738741194433892	-0.230986245457049	-0.450662982857007	-0.047067397701027	-0.752956788263691	0.841833561415937	0.869119294183128	0.504847738382176	-0.431738301580547	-0.246818553796639	0.303154750705763	-0.399296479049012	0.4135441822718
-0.868238955818112	-0.837262768834944	-0.498471187427796	0.446271687685074	0.362486451840168	-0.149490527588733	0.454061988028181	-0.260789059662507	-0.558646579577295	-0.719014788829693	-0.100562607105619	-0.0517445549569663	-0.301370167872173	-0.550025509976895	-0.0773580021832014	-0.79685196293998	0.834575700009674	0.872964113752703	0.500106226257469	-0.422441822205412	-0.220954376534774	0.330779826499631	-0.384009244845605	0.443439646345322
-0.843100462337288	-0.815328075580666	-0.532721432117717	0.487691369233748	0.371870448943528	-0.171284607679154	0.474118575042297	-0.250616306945459	-0.544104113855214	-0.700072112124265	-0.0509145637303226	-0.105120641078423	-0.326340393446299	-0.527602369399163	-0.114289363296575	-0.795322053342792	0.831696101962049	0.867637845635559	0.509097114764679	-0.434269983714239	-0.230759839225243	0.327408446045616	-0.393040699366355	0.43264292502702
-0.864861585480381	-0.840937035451006	-0.503418504845902	0.449325929555714	0.350841482438765	-0.169484094169902	0.450597767558493	-0.278092966440463	-0.552206966292345	-0.714075733375267	-0.0982178026326214	-0.0540867318443411	-0.305979690292342	-0.552837747995439	-0.0810174351065335	-0.798361567215498	0.83005668413591	0.874509316754144	0.49691774974951	-0.416754451919682	-0.206389461072658	0.345736471621324	-0.375130966577997	0.459718024256343
-0.869182073103504	-0.835250244107284	-0.496797682755334	0.445516675791898	0.367520650459941	-0.141289452246877	0.455761846468168	-0.253242976455526	-0.629516022680702	-0.765603634662449	-0.0845130243507318	-0.0709113467633252	-0.26174955278375	-0.488607075529009	-0.0628105448463858	-0.77233496160096	0.847692782280091	0.881365434685969	0.484366116685989	-0.404551850076992	-0.22288412518595	0.312833085810576	-0.377911462016083	0.440026400792451
-0.862493610165366	-0.834715052905477	-0.506960369318954	0.455406810395265	0.360078387812072	-0.16106538854534	0.456732846734835	-0.265332724887834	-0.575229939796326	-0.72500214152215	-0.0671721828537621	-0.0885201005267274	-0.302641584335391	-0.517468861137286	-0.0935121007611043	-0.788910246491127	0.837808305230059	0.875987717372921	0.494684580515608	-0.415836560675988	-0.218597719251	0.328369891819987	-0.380371372657065	0.445785218628589
-0.857211964473851	-0.820004890208446	-0.513038894637188	0.467243328511928	0.381263067630909	-0.13958765427096	0.46982144002553	-0.23502721934278	-0.621153030022132	-0.759380884572377	-0.0815828506825026	-0.0739544701578262	-0.268401041421734	-0.493225230382022	-0.0678406622096253	-0.775208834846658	0.842575000023176	0.872861199518924	0.499272519903089	-0.423905061092034	-0.237679417857453	0.309094027485306	-0.392151998732043	0.423981439064868
-0.855942311118712	-0.827709852554964	-0.51605801374239	0.466958624161786	0.365134707177971	-0.163549144302687	0.463321700030638	-0.259026760843938	-0.612259594670231	-0.755591091674718	-0.0952290599594192	-0.0589739955676848	-0.269797315206744	-0.508782712706023	-0.0622713367384982	-0.779866010577144	0.83720579751956	0.87492465228663	0.496598315772467	-0.418326065960208	-0.22056554791154	0.327807627325424	-0.382235689679574	0.443663898185238
-0.843023742325219	-0.81762906850973	-0.532994689891962	0.486976880286644	0.367347003106132	-0.177422270814098	0.472030822478667	-0.257207462148562	-0.53122756940691	-0.694429283185187	-0.0703061258228128	-0.0836835874606699	-0.327554147003034	-0.548726172697736	-0.105992278969871	-0.800912848211485	0.817929845782302	0.859445383244281	0.522558389684651	-0.449294753927124	-0.225966554335132	0.346568417731679	-0.396610044574494	0.438566479172586
-0.844157733173785	-0.814060202607473	-0.531138605083304	0.48674077698115	0.37567881081243	-0.164775977641702	0.475265402234513	-0.244932587025356	-0.564072361579125	-0.709557763398109	-0.0272027742222214	-0.131263125603299	-0.321340446654227	-0.497651695363556	-0.122535076664682	-0.785965476585973	0.831704862553793	0.869103153777635	0.506746948916977	-0.430925953120586	-0.226475997308586	0.33043776102275	-0.389804240458743	0.437470086741722
-0.857211964473851	-0.820004890208446	-0.513038894637188	0.467243328511928	0.381263067630909	-0.13958765427096	0.46982144002553	-0.23502721934278	-0.621153030022132	-0.759380884572377	-0.0815828506825026	-0.0739544701578262	-0.268401041421734	-0.493225230382022	-0.0678406622096253	-0.775208834846658	0.842575000023176	0.872861199518924	0.499272519903089	-0.423905061092034	-0.237679417857453	0.309094027485306	-0.392151998732043	0.423981439064868
-0.850028759623688	-0.842072230295144	-0.521233636913795	0.464856541691758	0.327273851999032	-0.217444777009468	0.44701143553528	-0.312482939169672	-0.537304392717078	-0.687229184354868	-0.0103701788863449	-0.148454655449039	-0.341849171903966	-0.503473288809945	-0.141849301019841	-0.790016542217114	0.828062859071885	0.871450716122497	0.502538351762425	-0.42397553776061	-0.211594742946704	0.344805734532234	-0.380315810033654	0.454179383576549
-0.854385152875232	-0.820171182471505	-0.517413955525809	0.471349242893794	0.37743415898466	-0.148917729583132	0.469936378942476	-0.241173450041064	-0.586870271329078	-0.739866150836777	-0.1068964755591	-0.0456715869948662	-0.281990905310308	-0.534545836877693	-0.0636315808020301	-0.78919981168842	0.830554110082772	0.86910622791769	0.506790719397903	-0.430634488486912	-0.22405841155976	0.333491452516144	-0.388590545311398	0.440246430049228
-0.858761684804222	-0.848880107174455	-0.509323805458235	0.45079987251361	0.325535129820805	-0.207889420326901	0.440782367743421	-0.313809160751414	-0.552956419137339	-0.71191813396262	-0.0820490624076742	-0.0717080397628997	-0.311147829564973	-0.542241020499012	-0.0913690231452699	-0.796794428503802	0.830855869201175	0.875927422152872	0.494204868920891	-0.413246298906583	-0.203646256441283	0.346467138557877	-0.372508214349692	0.462621069011148
-0.86243013142221	-0.815456689237216	-0.502868675634264	0.459123900713583	0.395521185036679	-0.110825502693427	0.472121443090953	-0.212229951246376	-0.635992745642581	-0.776598479160976	-0.125405756775674	-0.026456733897294	-0.24303055249458	-0.50892321699262	-0.0335219248112209	-0.773047427424081	0.845312559401935	0.872051999289116	0.499693181766511	-0.425559269643947	-0.245367525393527	0.299886923383162	-0.39624331964592	0.414907045413406
-0.850913191697672	-0.83290339946341	-0.522475874562025	0.470557923452774	0.347928309086405	-0.192140314631684	0.457772726672931	-0.284115818370622	-0.630309556655482	-0.76460357541616	-0.0757302126936682	-0.0804357096877519	-0.264016708027713	-0.482195770881716	-0.0681507210617699	-0.770966631912734	0.827546429662983	0.871880715759888	0.501659522675665	-0.422622637346063	-0.209122169286288	0.347010205878308	-0.378656210010405	0.456909652797399
-0.86262392787292	-0.837698150802976	-0.506742008910021	0.453888855799331	0.354351959657491	-0.168255352918837	0.453826585518042	-0.273500159165465	-0.615182261842084	-0.758466013630737	-0.100475525181269	-0.0533218847117991	-0.266058112126186	-0.509868613303751	-0.0577713974111017	-0.779275577201114	0.825472530253912	0.874472254400104	0.495961955775909	-0.414313258880964	-0.196169010111637	0.357454730882039	-0.369459962403665	0.470987493614537
-0.848344166856699	-0.836051743134815	-0.524866086445578	0.471162701009156	0.337666378643118	-0.207702251233881	0.45378747125016	-0.298555454380875	-0.499621184799476	-0.66941523804303	-0.0573033693027374	-0.0964975421491618	-0.349102770249358	-0.559561265046359	-0.12413999709607	-0.806075421638688	0.821395737941429	0.866925417472278	0.510071518796919	-0.432663287248083	-0.210983476458764	0.352956975857273	-0.383373241548247	0.455165967322607
-0.86243013142221	-0.815456689237216	-0.502868675634264	0.459123900713583	0.395521185036679	-0.110825502693427	0.472121443090953	-0.212229951246376	-0.635992745642581	-0.776598479160976	-0.125405756775674	-0.026456733897294	-0.24303055249458	-0.50892321699262	-0.0335219248112209	-0.773047427424081	0.845312559401935	0.872051999289116	0.499693181766511	-0.425559269643947	-0.245367525393527	0.299886923383162	-0.39624331964592	0.414907045413406
-0.840639121658947	-0.811124066074875	-0.535526739798404	0.492022327675918	0.376554585189399	-0.167962112441558	0.477663236561057	-0.24392915236641	-0.504869466119285	-0.66858975239323	-0.0327894149067607	-0.123176815706162	-0.353825693822414	-0.539862331236693	-0.138146011679148	-0.80155840315615	0.825732247563411	0.860717844168567	0.520158364686449	-0.448269152611792	-0.238438387650763	0.3286801911831	-0.40189801113233	0.424150144547784
-0.856231867789197	-0.831113599014914	-0.515741019036436	0.465191608280935	0.358868338673055	-0.171349542553136	0.460110243843699	-0.26801460568795	-0.564671165519067	-0.715028641372509	-0.0532121991463778	-0.103298756815443	-0.31343058092403	-0.515396230190561	-0.106008462637797	-0.790099699348914	0.837090849594629	0.873842788295537	0.498488608662247	-0.420941668184367	-0.223593378397395	0.325900325680401	-0.384629445936252	0.440313584124856
-0.843334180014427	-0.826328318743914	-0.532333059359658	0.48250655619214	0.350524700030649	-0.198516696881123	0.463481111112744	-0.281155926546061	-0.60344662110141	-0.740590521986809	-0.0455982773703208	-0.11247438183233	-0.291198845704847	-0.48232395109944	-0.097212769417728	-0.776543948567876	0.82878073425671	0.86859702909755	0.507670266915172	-0.431345561707441	-0.221837947138174	0.337118866102812	-0.387850930337708	0.442824132358256
-0.83995752706583	-0.812423677492235	-0.536592961027625	0.492477681577952	0.373183607323395	-0.173392416008065	0.476497394106006	-0.248933541695212	-0.518800966817713	-0.682488171977248	-0.0533683588684629	-0.101541777042067	-0.339936618370026	-0.545346345014711	-0.120786281289132	-0.801640621928591	0.819534276558811	0.861080086701119	0.519980898650143	-0.446083278528774	-0.22456550688729	0.345791260273532	-0.394745238984492	0.440115436846865
-0.857175308054199	-0.832319147726628	-0.514437799938786	0.46344932232993	0.357752770386358	-0.171500351351599	0.458974797598328	-0.269480693691495	-0.600677567789241	-0.745385634708288	-0.0822135821672739	-0.0728662251849973	-0.28172464540577	-0.509085883807136	-0.0749129026410377	-0.782583552483502	0.822846361124187	0.869958960894403	0.504563536649705	-0.425420139768764	-0.204730787913084	0.355305523309612	-0.37770567206706	0.461928258012574
-0.857501095148191	-0.825878730129035	-0.513639339936957	0.465448530632295	0.370666088901841	-0.15397231305762	0.464931342571008	-0.250731481092125	-0.589201144191466	-0.742974737935872	-0.116411974387655	-0.0353376397281531	-0.277068783660264	-0.538622623573736	-0.0565048514078076	-0.78903667473852	0.829183212260516	0.868826326936599	0.507281384214045	-0.430916463509025	-0.222003290573634	0.33653119989194	-0.387761237514785	0.442618105914644
-0.842795548733301	-0.820207405175895	-0.533349901795466	0.486190495496777	0.362005736895454	-0.184689855700946	0.469575351584397	-0.264922871078818	-0.554706616227024	-0.70950732623967	-0.0613604013683208	-0.0941883121928408	-0.316873380167383	-0.527612339937551	-0.104147117756178	-0.793978717070218	0.821136387186727	0.864076020269732	0.515090981321708	-0.439613553378525	-0.219085308355782	0.34781779432257	-0.38976207919995	0.446212596455081
-0.83995752706583	-0.812423677492235	-0.536592961027625	0.492477681577952	0.373183607323395	-0.173392416008065	0.476497394106006	-0.248933541695212	-0.518800966817713	-0.682488171977248	-0.0533683588684629	-0.101541777042067	-0.339936618370026	-0.545346345014711	-0.120786281289132	-0.801640621928591	0.819534276558811	0.861080086701119	0.519980898650143	-0.446083278528774	-0.22456550688729	0.345791260273532	-0.394745238984492	0.440115436846865
-0.848723916572946	-0.815975102567969	-0.524999894189731	0.480209091747582	0.378035342103092	-0.155647643122166	0.473651120761563	-0.240987035275613	-0.590092829073091	-0.735465644769107	-0.0676519989363968	-0.088390495704126	-0.29319429110068	-0.507239683665445	-0.0880383699057298	-0.784348870700996	0.832664270042632	0.861804178121642	0.517249454652351	-0.446491478310333	-0.249196055651531	0.312377186197306	-0.406063166731871	0.411386152262839
-0.858290276799014	-0.827247082622921	-0.512628874578791	0.463925475225082	0.369073473648618	-0.155037065152982	0.463696962097345	-0.252948167449204	-0.645190321955543	-0.784397577127688	-0.136078051113174	-0.014882526961462	-0.232602915318267	-0.507813129619372	-0.0228485873655552	-0.76975244259738	0.833757406582281	0.870892195879195	0.503672546052178	-0.427211698354802	-0.225450670639268	0.328691496679998	-0.387903183129158	0.438488287778856
-0.852709279644744	-0.828560842889719	-0.520508326967047	0.47073253186275	0.359151197769427	-0.175705278677516	0.462399663125202	-0.268054307530607	-0.618038087867771	-0.757212733152341	-0.0813944481977632	-0.0741043158797762	-0.270559513510986	-0.495502230245026	-0.0691194203049492	-0.776348933072272	0.829586142931309	0.868607872092447	0.507646517882422	-0.431551553900114	-0.223506839186497	0.335018857578112	-0.388692334778575	0.440917544617785
-0.868989313265307	-0.837962260663385	-0.497353194388788	0.444907849314507	0.36207629094938	-0.148906715550025	0.453353607856074	-0.261230069817747	-0.613416759404933	-0.756174207725377	-0.0939427995750484	-0.0603955420261856	-0.269470821046962	-0.507095978008171	-0.0626876342349911	-0.779334926996674	0.846159329331643	0.879950996730258	0.487063961950185	-0.407818185192658	-0.224015096541522	0.314093021894066	-0.379704036901755	0.438958758687352
-0.841573292095171	-0.816836285303453	-0.534825305812717	0.488996844120285	0.366902694355626	-0.179801151690708	0.472635198736833	-0.257961468915444	-0.607605512213059	-0.755367147026875	-0.11385558178518	-0.0385734372771647	-0.26627800636282	-0.52375342907734	-0.0516989477335785	-0.782886701472031	0.824847558362024	0.863311709064248	0.516370122150187	-0.442513216114973	-0.229185148272141	0.336507307275949	-0.395491556407303	0.434743207662018
-0.853599739417279	-0.834035769697072	-0.51901146604767	0.466883498646788	0.349402619864928	-0.186814119022711	0.456937520888945	-0.281754211301307	-0.607115052972354	-0.746504270894294	-0.0635319751191359	-0.0932219261101953	-0.283460155536606	-0.491926255391775	-0.0845642201852899	-0.77802254897492	0.833986019378191	0.87390706975222	0.498423774997589	-0.419917083604946	-0.216827706599193	0.334256796874438	-0.381146799605514	0.448043287073168
-0.850104951577623	-0.815651306292604	-0.522921143580473	0.478374391664013	0.380401292007144	-0.150510408597291	0.473865754620535	-0.237302041586077	-0.567596593131727	-0.714580704393333	-0.0400911088579888	-0.11751990656545	-0.315543718791531	-0.504335694932158	-0.113293619075781	-0.787205283720941	0.838616293732296	0.867587644946337	0.507887286830532	-0.434950366294374	-0.244814295684427	0.308659296406992	-0.399644556550929	0.41611676508891
-0.868989313265307	-0.837962260663385	-0.497353194388788	0.444907849314507	0.36207629094938	-0.148906715550025	0.453353607856074	-0.261230069817747	-0.613416759404933	-0.756174207725377	-0.0939427995750484	-0.0603955420261856	-0.269470821046962	-0.507095978008171	-0.0626876342349911	-0.779334926996674	0.846159329331643	0.879950996730258	0.487063961950185	-0.407818185192658	-0.224015096541522	0.314093021894066	-0.379704036901755	0.438958758687352
-0.858560751703627	-0.833533402465841	-0.51251494623312	0.461124026007893	0.357206347990283	-0.170299494306537	0.457838094563205	-0.270064248427374	-0.56580921977825	-0.730329569040949	-0.142421184707398	-0.00611745961340549	-0.281261749272428	-0.569648816578339	-0.0468914706964653	-0.796535403226534	0.821221995747755	0.872684816536589	0.498458241282048	-0.416715824056082	-0.192220910518374	0.364787670906118	-0.368548919884569	0.475421038261901
-0.864011279225172	-0.844622781211285	-0.504108159241239	0.448247902525653	0.342146971037296	-0.181380040402183	0.446632616529416	-0.290400301648897	-0.595196867975776	-0.742546124317587	-0.0878426768984346	-0.0666285520491165	-0.283370103238494	-0.516708891083322	-0.073213295744306	-0.784989078026342	0.832718561123009	0.87594364996539	0.494466648250432	-0.414093079185646	-0.207728230983105	0.341662335739768	-0.374716657082682	0.45807480674349
-0.860483615490389	-0.826950765346931	-0.509294172304997	0.460883185634898	0.372419248623998	-0.147377294735209	0.463820706318419	-0.247678255496443	-0.533450032167752	-0.69313240585245	-0.0543278148387667	-0.101059295586601	-0.331416195502051	-0.536786880099115	-0.115552309755323	-0.798425170523391	0.842719941774657	0.876796847736716	0.492938219083589	-0.414934446529021	-0.22642099501224	0.316899602588566	-0.383575224448292	0.436655863652609
-0.870428881870336	-0.840511432207497	-0.495242513701823	0.441801800838703	0.358929118011701	-0.150877146658953	0.450854362849017	-0.265477426259723	-0.712260512540052	-0.816350857914021	-0.0628887423599467	-0.0943384452567695	-0.20520574225238	-0.400743510910707	-0.0420825789498027	-0.728766187414414	0.854590095855103	0.884059637415795	0.478419134978304	-0.398595282106101	-0.228801269968903	0.29955056350126	-0.378237254811128	0.432542153881802
-0.850638205043847	-0.82015669605515	-0.522881847095743	0.476517571156877	0.372653525549935	-0.160550707703818	0.470073422202534	-0.248721451105531	-0.612557711213003	-0.748932633394818	-0.0564492438547002	-0.100967247683608	-0.281983932348654	-0.482961739568111	-0.087052429463318	-0.775014000807848	0.833853193224584	0.868008438248494	0.508263070130114	-0.433786329469592	-0.234099579275163	0.322422205624632	-0.394367686044143	0.428726083311815
-0.847988530432988	-0.824982428636357	-0.526723284258096	0.478031248282241	0.359766866535282	-0.181051925513241	0.465500233540254	-0.267680043468162	-0.640225034829304	-0.764866606175885	-0.0414500595239825	-0.117485420687935	-0.2671205439195	-0.450432462564201	-0.085891770312334	-0.761473757058624	0.835867763013651	0.873102963849432	0.49982314139023	-0.422438600775882	-0.223255407442057	0.327636178868804	-0.385056306369082	0.440786007932968
-0.832358150861696	-0.801900869513765	-0.545110400969275	0.504617212315757	0.382783674722896	-0.169274759196886	0.484990367732028	-0.235194014540504	-0.560794078422217	-0.713957780346609	-0.0622048264861471	-0.0934676823782352	-0.312981715943092	-0.524084965343212	-0.101581603222625	-0.792429285823264	0.821410029048211	0.859390769792442	0.522541690021487	-0.450321390713333	-0.233380988283924	0.337320935529354	-0.400385899812348	0.430070946576604
-0.870428881870336	-0.840511432207497	-0.495242513701823	0.441801800838703	0.358929118011701	-0.150877146658953	0.450854362849017	-0.265477426259723	-0.712260512540052	-0.816350857914021	-0.0628887423599467	-0.0943384452567695	-0.20520574225238	-0.400743510910707	-0.0420825789498027	-0.728766187414414	0.854590095855103	0.884059637415795	0.478419134978304	-0.398595282106101	-0.228801269968903	0.29955056350126	-0.378237254811128	0.432542153881802
-0.861286058907923	-0.834491126044891	-0.508691680137573	0.457130659512599	0.358934956811905	-0.164266583384642	0.456956428991501	-0.267173881569719	-0.492455439125796	-0.66904375187936	-0.0849646048601066	-0.0661548639737236	-0.343585837906931	-0.581428096083269	-0.10829270725421	-0.810207370623575	0.831733257403726	0.875308837843449	0.495586422388754	-0.415368214585613	-0.207565013372456	0.342967717009842	-0.375135717802985	0.45832581143458
-0.842026526411829	-0.821064132930041	-0.534287081327004	0.486665063284788	0.359242310678576	-0.189186647001232	0.468640953704785	-0.268929340715171	-0.57065493678761	-0.712114752594656	-0.0171527156215876	-0.142213271658831	-0.319993595638023	-0.485774779981285	-0.126483557382437	-0.782037327419867	0.825993276345731	0.868718655469489	0.507340882555502	-0.430089754571973	-0.21550438586202	0.344668215212766	-0.384466483787675	0.44999222508465
-0.86768093828122	-0.840228561797346	-0.499393142162668	0.445862571947729	0.355968331401019	-0.158849697512063	0.451288556959727	-0.270288196472037	-0.554890628566464	-0.709391036319534	-0.0600101008216951	-0.0956541163677761	-0.317189019251901	-0.526589356377457	-0.10494980887192	-0.793752383302277	0.836484271235507	0.875700489009547	0.495204956410372	-0.416167814708846	-0.216659936478565	0.331293832059832	-0.379615695274972	0.448030251506521
-0.852736821858314	-0.818928428067808	-0.519648784367032	0.473967364896401	0.377660861486621	-0.150838024955663	0.471055804081032	-0.241058167164515	-0.586796080548219	-0.732042327810124	-0.0614548747611687	-0.0950070327536048	-0.297215320437178	-0.505461989802432	-0.093152749053149	-0.784579070716225	0.839244033074419	0.874270931387965	0.497588456681978	-0.42035811556492	-0.226789862928182	0.321029209866741	-0.385854436247913	0.436567896134224
-0.853759570856487	-0.821446519216547	-0.518554047780348	0.471913729459243	0.374251996257009	-0.154187561261065	0.468900804595758	-0.245976880309894	-0.606008657477619	-0.744856653415578	-0.0587504338598262	-0.0983601952853094	-0.285642633990934	-0.489507368172712	-0.0880003333378362	-0.777723401249996	0.835622045341072	0.871945991058585	0.501792648956512	-0.425139372975027	-0.226200472135964	0.325906869927859	-0.387442119399733	0.4375172840672
-0.856443026405129	-0.814703538860247	-0.512799329089972	0.469058409444813	0.389915258223885	-0.128054060686731	0.473911858636884	-0.222010128776529	-0.582578560329918	-0.726070423624407	-0.0453298453232468	-0.112287303862387	-0.304717295678045	-0.497440456409005	-0.104829797311701	-0.783492591937166	0.846915814276404	0.872744060017687	0.498193952139358	-0.424009475379844	-0.246529474236666	0.296949943324838	-0.396157591270767	0.413403836344873
-0.869626542718643	-0.834865025989234	-0.49603009304054	0.444938404275359	0.368795197041933	-0.138867664154899	0.456035059520314	-0.251271850242528	-0.583474146972659	-0.741311316389811	-0.132179548291747	-0.017906421762362	-0.274646743950952	-0.551844145108489	-0.0478993124598619	-0.791379760022091	0.833480154669286	0.879102008953272	0.488096859690851	-0.405600830976986	-0.199260736710758	0.34588243388713	-0.367516784758163	0.467103987215213
-0.852736821858314	-0.818928428067808	-0.519648784367032	0.473967364896401	0.377660861486621	-0.150838024955663	0.471055804081032	-0.241058167164515	-0.586796080548219	-0.732042327810124	-0.0614548747611687	-0.0950070327536048	-0.297215320437178	-0.505461989802432	-0.093152749053149	-0.784579070716225	0.839244033074419	0.874270931387965	0.497588456681978	-0.42035811556492	-0.226789862928182	0.321029209866741	-0.385854436247913	0.436567896134224
-0.841579126805621	-0.829878461348349	-0.533694065526705	0.481999099520641	0.340629152995913	-0.212591827084627	0.459213817129352	-0.295013345874287	-0.535343275375422	-0.685568002074075	-0.00907261483813912	-0.149775889586002	-0.343331560674291	-0.503805322913368	-0.143285410733896	-0.790251010837305	0.821995558730778	0.867181872458377	0.509686206335857	-0.432284019793867	-0.211509947593789	0.351926383439561	-0.38347072981571	0.454565028162502
-0.848967651293853	-0.818952339198022	-0.525090776994484	0.479084041568108	0.372752963464488	-0.162606170755989	0.47111720368611	-0.24876350759252	-0.557672656775839	-0.713451834867741	-0.071670486870556	-0.0831229179259231	-0.311810493773591	-0.532422298533609	-0.0965399450257934	-0.794442407260923	0.833279489837887	0.868989068459463	0.506806239936405	-0.431510352400328	-0.230074394126501	0.326011247860789	-0.391664990401485	0.433322453399813
-0.852286734443432	-0.835358369675052	-0.520443500845913	0.467558408188566	0.344836026705562	-0.194114655839373	0.455334627394735	-0.288276387611978	-0.526117291390437	-0.678922994051527	-0.00863812547952089	-0.149916354993055	-0.348756290991389	-0.509451263803982	-0.146529227000924	-0.792442059704736	0.828127432548105	0.871283956904747	0.502856533542459	-0.424434003615828	-0.2122525545319	0.344301865353712	-0.380795008346777	0.4534552888277
-0.861086079752317	-0.830727275924206	-0.508820543326534	0.458866603415356	0.365996609097491	-0.155245766531418	0.460470672188896	-0.256998953685195	-0.602320506540226	-0.758750971228544	-0.164025875227712	0.0166794455789714	-0.24997767264679	-0.55598114219561	-0.0195780037879352	-0.785539947286395	0.823666692756811	0.871211035836587	0.502257988377155	-0.422458881787984	-0.202598376331815	0.355683606487449	-0.375580183439141	0.46419555164489
-0.862005211541962	-0.839550945289617	-0.507467823733202	0.453725352203879	0.349794556180074	-0.174861977277471	0.451916783494329	-0.280045797736805	-0.601453444294742	-0.745629770604196	-0.080521752484959	-0.0747183414742609	-0.281777628233691	-0.507416263105954	-0.0757279574202555	-0.782133976015532	0.836982034920148	0.879624192149371	0.487627310124524	-0.405872684779407	-0.205401974578994	0.337804604694099	-0.370452300261844	0.460219043761801
-0.847058869903644	-0.821416963573227	-0.52788844348998	0.480652401036237	0.365481430787784	-0.174804283884585	0.468823385292514	-0.259554660656508	-0.572241065066414	-0.725524360136659	-0.0820736155400193	-0.0722840158163463	-0.299615055642186	-0.529251797503029	-0.0849179192693184	-0.791490335089464	0.828467432813774	0.867558036978782	0.509416375093234	-0.433717904835238	-0.224275413289562	0.33580032695583	-0.389876972486827	0.440116497886929
-0.850138518953053	-0.829334734624996	-0.523801201783002	0.47341067918611	0.354073888246859	-0.185522678679135	0.461391369398257	-0.275558537999186	-0.562388685491947	-0.716496476856478	-0.0700726536045841	-0.085002315680171	-0.309515685265113	-0.528203946296269	-0.0959985013447819	-0.792964919880178	0.822915079116843	0.86959713504892	0.505282904427469	-0.426427228139416	-0.206024900735799	0.354408095163757	-0.378691084959063	0.460520216018503
-0.861086079752317	-0.830727275924206	-0.508820543326534	0.458866603415356	0.365996609097491	-0.155245766531418	0.460470672188896	-0.256998953685195	-0.602320506540226	-0.758750971228544	-0.164025875227712	0.0166794455789714	-0.24997767264679	-0.55598114219561	-0.0195780037879352	-0.785539947286395	0.823666692756811	0.871211035836587	0.502257988377155	-0.422458881787984	-0.202598376331815	0.355683606487449	-0.375580183439141	0.46419555164489
-0.867799830581474	-0.842748518865067	-0.499122207018937	0.444483129626463	0.351095902769822	-0.164877066827909	0.448774823590358	-0.277194324357247	-0.545652209145526	-0.695080249646649	-0.0197865810791308	-0.138649188779891	-0.334431349135198	-0.504806888055131	-0.133303014618003	-0.789701751303647	0.842817627103914	0.87957716692263	0.488001124226446	-0.408062675925466	-0.218171547814707	0.322301330440024	-0.37714706132531	0.445769486980044
-0.859297306064201	-0.815448536167943	-0.508295292893141	0.464416343548013	0.391951839470163	-0.120909138165894	0.472857782396663	-0.21838401317102	-0.597738696499543	-0.747139016527461	-0.105022575860099	-0.0479899284042811	-0.275806348618567	-0.525615415563182	-0.0610630289553993	-0.785616027977401	0.842077517849898	0.873267237906043	0.498761493805167	-0.422991006083702	-0.235511420788611	0.31129971580442	-0.390820410246632	0.426491934606615
-0.842024513459079	-0.804484388796283	-0.532166066248688	0.491474021820083	0.390568341440349	-0.146380758223746	0.482965257471142	-0.222824337836365	-0.552941465366413	-0.712963898920747	-0.0882992890364747	-0.0649130500303743	-0.309023369263397	-0.546200496653171	-0.0872942489882349	-0.79737777622783	0.825366984638676	0.859839488617747	0.521451992442637	-0.450034743933022	-0.240175092069639	0.327778689661609	-0.403359339640764	0.422160414586028
-0.856453357378968	-0.823989166154794	-0.51494495089121	0.467461363721911	0.372903915283406	-0.152360662815062	0.466613277503587	-0.247591926228093	-0.594489376953669	-0.741121935631129	-0.0823850658308951	-0.0725368758883433	-0.285641493507369	-0.513719427471497	-0.0770046064549733	-0.784660090421517	0.833597037427935	0.874138489487098	0.4979863297155	-0.419196721413728	-0.215281098813651	0.335748779973853	-0.380160137502142	0.449772625279449
-0.864453888037747	-0.840404808747444	-0.504027748610345	0.450136131742554	0.351368717456573	-0.169409554302461	0.451132766960516	-0.277419134614036	-0.605199728732012	-0.748784537665444	-0.083779543063464	-0.0712661580087271	-0.278272550002347	-0.506752700206474	-0.0722741166265951	-0.78120700135353	0.837563878143518	0.877831973340462	0.491241358222434	-0.410992050127949	-0.212361645637675	0.332728490532696	-0.375637911823176	0.452637275589406
-0.860017131587925	-0.84198565060422	-0.509734686730881	0.454666736676705	0.342053858986551	-0.187088847669687	0.449131858879361	-0.291150721914396	-0.603066769040368	-0.736782335051528	-0.0277558412531993	-0.131615976390032	-0.296389035489877	-0.46985222758016	-0.10843175086523	-0.773406909327976	0.841899987811263	0.882652012610183	0.481959419962507	-0.3994859705717	-0.206495966000268	0.330845825663567	-0.368460430066899	0.458536184960003
-0.849078966645588	-0.815473004922436	-0.524393537083552	0.479837912823952	0.379424905167889	-0.153238976687063	0.474054371508447	-0.238879361140964	-0.533825539260075	-0.693392957460537	-0.0542899804791584	-0.101113827437268	-0.331214216759496	-0.536521781826427	-0.115456473524321	-0.798330389246864	0.828646033125147	0.867255982215599	0.509909431449306	-0.43447046903939	-0.225545528786559	0.334703255051195	-0.390745820584178	0.438683233283651
-0.856453357378968	-0.823989166154794	-0.51494495089121	0.467461363721911	0.372903915283406	-0.152360662815062	0.466613277503587	-0.247591926228093	-0.594489376953669	-0.741121935631129	-0.0823850658308951	-0.0725368758883433	-0.285641493507369	-0.513719427471497	-0.0770046064549733	-0.784660090421517	0.833597037427935	0.874138489487098	0.4979863297155	-0.419196721413728	-0.215281098813651	0.335748779973853	-0.380160137502142	0.449772625279449
-0.866466450229831	-0.826819306109497	-0.499664872628696	0.45168359428278	0.379954933931582	-0.127974483555743	0.463121977868116	-0.235302873406521	-0.598330925186839	-0.74290052462757	-0.0772806760036777	-0.0781613971302212	-0.284849517301215	-0.507599966644276	-0.07893549949353	-0.782818488075153	0.844031150962822	0.879177789838855	0.488653410086229	-0.409350695417197	-0.221945750806485	0.31824482168518	-0.379365695956432	0.441484966113824
-0.865562820794839	-0.827414213479976	-0.501310528737199	0.453040055658318	0.377788906003635	-0.132439150197995	0.46281614923942	-0.238749490851024	-0.598329842373585	-0.743519019649476	-0.08083024362816	-0.0743134432866637	-0.283693062851237	-0.509913272957627	-0.0766459537049115	-0.783221042074702	0.847122073670297	0.876830653660141	0.49208906911223	-0.415256312423755	-0.235251264734091	0.305033524755133	-0.3876850182398	0.426276068052742
-0.865880044964954	-0.826030288975207	-0.500448186374834	0.452751850495918	0.380701072144866	-0.127783447865021	0.463840452954894	-0.234298290877633	-0.622492503119129	-0.757020564521092	-0.0633221183518891	-0.0937251658234683	-0.27321417853818	-0.479991312901304	-0.0790057864364064	-0.772315275741257	0.850641300125567	0.882601290184732	0.481748583902682	-0.401880805933067	-0.225193849702132	0.307358381149456	-0.377906415685078	0.437097211562639
-0.86023789702583	-0.834960611652162	-0.510162559700868	0.458300007101935	0.356618259184604	-0.168724647282471	0.456486163387686	-0.270652858032447	-0.619940919967826	-0.761712512786282	-0.100332222145142	-0.0535667548759891	-0.262936187060473	-0.506153669197982	-0.0561134743528531	-0.777530387648988	0.836653504695519	0.878562444254849	0.48973649577747	-0.408668617449825	-0.2080722897546	0.336571726996295	-0.372767548777635	0.457372332353358
-0.844288890115199	-0.824732946088893	-0.531348569335364	0.482355724196223	0.355107249442437	-0.191635005489624	0.465292178250845	-0.274630474815645	-0.518350235559066	-0.679927499648978	-0.0414375847303498	-0.114401083492741	-0.34385202938837	-0.537558916682099	-0.128515855658232	-0.800042217708485	0.82215366453424	0.864700861357331	0.51409035361979	-0.43848742640302	-0.219393651602311	0.346454785913626	-0.389472909147727	0.445836127147395
-0.852479965712796	-0.824027353347926	-0.52067582763914	0.472839721362723	0.36767950629806	-0.164824433773029	0.466649879088524	-0.255777650281464	-0.602898740356433	-0.741675797864999	-0.0532388863069609	-0.104238463780188	-0.289332432443339	-0.488054326896313	-0.0926124430140885	-0.777979198197347	0.838525555504974	0.868827296756733	0.506162821266266	-0.432396353468316	-0.24114446149558	0.311553281305519	-0.397007573611084	0.420354133368749
-0.853359400804762	-0.829700597980433	-0.519624531490618	0.469412662193488	0.357779548838557	-0.176604436699352	0.461328598560326	-0.269935907414718	-0.580527166730347	-0.727610876192627	-0.0611352079943005	-0.0951909892117195	-0.301250892509776	-0.509716011734577	-0.0955434957469339	-0.786505444717716	0.831935783544873	0.873334231954565	0.499377811384354	-0.420658363172712	-0.21418040588821	0.338486492467983	-0.380221788401469	0.451099853168931
-0.86023789702583	-0.834960611652162	-0.510162559700868	0.458300007101935	0.356618259184604	-0.168724647282471	0.456486163387686	-0.270652858032447	-0.619940919967826	-0.761712512786282	-0.100332222145142	-0.0535667548759891	-0.262936187060473	-0.506153669197982	-0.0561134743528531	-0.777530387648988	0.836653504695519	0.878562444254849	0.48973649577747	-0.408668617449825	-0.2080722897546	0.336571726996295	-0.372767548777635	0.457372332353358
-0.849624340449969	-0.820713060292981	-0.52436536638492	0.477676278479394	0.37026526325569	-0.16511947192755	0.469576091662611	-0.252336994892857	-0.571035095784741	-0.722158945012567	-0.067721816322888	-0.0878061443460196	-0.305039177889182	-0.520744733600115	-0.09459221542089	-0.790217918606937	0.82849936379959	0.869060020414954	0.506872191715814	-0.430140949974266	-0.219848645261501	0.33880928580786	-0.386477516965446	0.445053208777967
-0.818530520387198	-0.808451554551216	-0.561087922800186	0.516068902805674	0.350355199500579	-0.226879597793057	0.476232079777409	-0.282105938464653	-0.555697183640855	-0.697405592995016	0.00277826563272815	-0.163076035243646	-0.334247071272042	-0.481338528396751	-0.143756585193488	-0.78215273624245	0.814086214480676	0.863347498349905	0.51535908579478	-0.438169959550258	-0.205853207399497	0.364488081717105	-0.383102488953264	0.46098967327072
-0.860721600048549	-0.818981619625621	-0.507076515341924	0.461897529895051	0.387341865795987	-0.12572355293569	0.470072056708032	-0.225210105290141	-0.595405015397673	-0.741583573482661	-0.0813748931110992	-0.0736545775471006	-0.285389962171133	-0.512401176018049	-0.0773338925251805	-0.784250693751228	0.840800909639097	0.86835127001993	0.506211418492185	-0.433336602819217	-0.246950870510835	0.304333037819358	-0.399976081529234	0.413475107718751
-0.854767223030465	-0.823365042965627	-0.517343913029785	0.469985468110609	0.37192408929182	-0.156013419075437	0.467219072428639	-0.249272603334287	-0.57070362315712	-0.717294244876481	-0.0428529597498805	-0.114636230712181	-0.312834467381811	-0.504103245499648	-0.11049788886124	-0.786741057835603	0.835101097243953	0.870410326684263	0.504348810574634	-0.428599451899269	-0.229659718039081	0.324110821090273	-0.390351826857198	0.433669419456203
-0.85274485941333	-0.838572265927344	-0.519266359943037	0.464936547924821	0.338798526782234	-0.200717155123459	0.451826699238024	-0.296562909269977	-0.528900166579877	-0.685895005050397	-0.0333209793185759	-0.123538838778143	-0.340326547555927	-0.525316538786985	-0.130302021322228	-0.796338196537892	0.82853148352878	0.87283386312002	0.499966370310966	-0.420547031426999	-0.208304788958742	0.346359752309168	-0.377478912408312	0.457740149831199
-0.868997490483109	-0.834682306839813	-0.497021430899435	0.445966737262418	0.368372477570935	-0.140406657348797	0.456279339906515	-0.252030029983093	-0.594420601589791	-0.741479680305161	-0.0847465776827255	-0.0699722410988058	-0.284901694139696	-0.515290000135885	-0.0754986630365466	-0.784930683837675	0.846750900944339	0.880610037168908	0.485826504019929	-0.40628198185693	-0.22323629964314	0.313839645867986	-0.378749446769946	0.439751008196467
-0.854763706578819	-0.825570493879456	-0.517579343615352	0.469289810157588	0.367713163470411	-0.161713550426483	0.465269191608371	-0.255437652988048	-0.620040424621625	-0.771780346337753	-0.170376236586888	0.0233138846479422	-0.23581294568221	-0.546239522213434	-0.00882301827716406	-0.779334189407286	0.828439877129931	0.86344736900701	0.515839408971404	-0.442902175761696	-0.236181948594639	0.327263517408654	-0.398819448176954	0.426636029639744
-0.854767223030465	-0.823365042965627	-0.517343913029785	0.469985468110609	0.37192408929182	-0.156013419075437	0.467219072428639	-0.249272603334287	-0.57070362315712	-0.717294244876481	-0.0428529597498805	-0.114636230712181	-0.312834467381811	-0.504103245499648	-0.11049788886124	-0.786741057835603	0.835101097243953	0.870410326684263	0.504348810574634	-0.428599451899269	-0.229659718039081	0.324110821090273	-0.390351826857198	0.433669419456203
-0.856080203794168	-0.818983421543742	-0.514571200867823	0.469111229399852	0.381742431776044	-0.140484679803011	0.47074751895452	-0.234481054719952	-0.635394811207684	-0.772555667807749	-0.102087273759888	-0.0519026660184327	-0.251801443346478	-0.495188471336801	-0.049161323439689	-0.771753437881739	0.845672778186146	0.872361457493579	0.499142975788627	-0.424898095823705	-0.245196913891503	0.299557324800783	-0.395909245142323	0.41506839326576
-0.85325952467957	-0.819472266903697	-0.518969797976129	0.473105664449916	0.377311178466035	-0.150620268545087	0.470579044617534	-0.241509333523157	-0.619078350011076	-0.761527165341127	-0.102835462584418	-0.0508250599469727	-0.26264372625032	-0.508374956957517	-0.054791090084821	-0.77805276343889	0.843918042543784	0.869674913203388	0.503411261194616	-0.4304626001699	-0.249304707610786	0.298622129846101	-0.399910985577065	0.410475953327036
-0.846231512674786	-0.826145200268222	-0.528882043599291	0.479480930257697	0.355010087105847	-0.189329197226326	0.464136488501062	-0.274606565297831	-0.558332650248497	-0.717500993873749	-0.0926371263848185	-0.0603703581627773	-0.30435100723787	-0.545343389708247	-0.0826790658153895	-0.796331393740588	0.819391589697312	0.86356199791064	0.515831621877536	-0.44017813576275	-0.216871460841588	0.35129204166978	-0.388960137969909	0.448726543722462
-0.855584626552922	-0.82680807567664	-0.516506997558838	0.467761978681183	0.366406762541438	-0.162345030410539	0.464146481066571	-0.257228685196924	-0.54058394863833	-0.700667769020579	-0.067882098073483	-0.0866514695969147	-0.323022379221507	-0.541178560174245	-0.104568980167791	-0.798406645475694	0.830184376271961	0.872198307564253	0.501350357293363	-0.422908062807893	-0.213897203694611	0.340778895489887	-0.380961475973646	0.451526908093474
-0.834651839554161	-0.8224835689561	-0.542531986519242	0.493341113810467	0.345713527215747	-0.214732366651845	0.465678735846288	-0.288350886463757	-0.547488161719949	-0.69891852451147	-0.0324439456968202	-0.125125383889988	-0.329820775737432	-0.512610312879349	-0.124824103075167	-0.791522989720735	0.816462728880663	0.861978148811787	0.518258225573766	-0.442805028454657	-0.215298846088755	0.355616983445621	-0.389237437400285	0.450540912479599
-0.853701391757451	-0.81761077725455	-0.517930393443841	0.472858364985491	0.381312633571646	-0.144378353967167	0.472056725973035	-0.235472238466515	-0.592372671578889	-0.738546862545703	-0.0760465045354244	-0.0793586659828615	-0.289063921930297	-0.511133042251185	-0.0818457013267699	-0.78464194811545	0.843108068816809	0.873239884993115	0.498576221912199	-0.423096720668974	-0.237651700241355	0.308441499200008	-0.391824791941556	0.423963496197331
-0.861221389388545	-0.844896730475114	-0.507619659616214	0.451323645131364	0.337664152245837	-0.1906361522573	0.446010751828562	-0.297022347037884	-0.560549076239993	-0.71232354055109	-0.0542648242550458	-0.102038065638214	-0.315595091926612	-0.518918750969429	-0.106726756786481	-0.791414548596341	0.832536768806682	0.876449067561131	0.493433426847965	-0.412628057788297	-0.205720081861125	0.34313581572911	-0.37322444008009	0.460259391194672
-0.855584626552922	-0.82680807567664	-0.516506997558838	0.467761978681183	0.366406762541438	-0.162345030410539	0.464146481066571	-0.257228685196924	-0.54058394863833	-0.700667769020579	-0.067882098073483	-0.0866514695969147	-0.323022379221507	-0.541178560174245	-0.104568980167791	-0.798406645475694	0.830184376271961	0.872198307564253	0.501350357293363	-0.422908062807893	-0.213897203694611	0.340778895489887	-0.380961475973646	0.451526908093474
-0.863173965611774	-0.830321825494879	-0.505624705142363	0.45600129027949	0.369421663892881	-0.147621076527356	0.46069597066113	-0.251629119653446	-0.649447752926559	-0.790091348393782	-0.156690225322384	0.00773834353300261	-0.221463510817827	-0.51594839662519	-0.00720928329819267	-0.768255280083672	0.834288888658303	0.875063978260395	0.49630438897792	-0.417060296196972	-0.213910416921649	0.335795671860498	-0.378704482393509	0.451222643935985
-0.855014631783411	-0.829168969117191	-0.517400044942142	0.467584312750967	0.361062187669714	-0.170154754416015	0.461934168052749	-0.265029411100143	-0.600891900461248	-0.740903236487551	-0.0564971955441978	-0.100684274841943	-0.289674276560189	-0.491792484105401	-0.091281615351656	-0.779177105347827	0.839625696461609	0.87680397091079	0.493170280139161	-0.414276585751781	-0.219946518400089	0.325196941543642	-0.380378972324614	0.444134651017673
-0.861675326774861	-0.826520122683259	-0.507377719199635	0.459228791155993	0.374711975729874	-0.142489473197109	0.464070167846539	-0.244077630275842	-0.594877385221625	-0.738159988243344	-0.0641833728778316	-0.0922539860780932	-0.291222540256446	-0.501443333739341	-0.088558345159538	-0.782318447781888	0.845459424404905	0.877427705948181	0.491472855895977	-0.413788949605558	-0.230147647550511	0.31080093484802	-0.384812573869786	0.432204853184403
-0.849578879098138	-0.805269691313891	-0.520678200239037	0.48018287877011	0.39839366007721	-0.124774593824327	0.481575008884886	-0.209932090972437	-0.565333925299519	-0.721714953005947	-0.0882617242845427	-0.0653529853157072	-0.301695825201472	-0.537902684405019	-0.0832162090311607	-0.794048435824868	0.840411723216496	0.861812354199586	0.514426173678238	-0.445534091417371	-0.263917189244364	0.291126341363308	-0.412248885133067	0.393512585149366
-0.852776293006252	-0.825452938805709	-0.520355936489073	0.471937056463825	0.365320274246025	-0.167566777913456	0.465352047752578	-0.259167413431871	-0.594078564445256	-0.739120252478798	-0.0725858972330685	-0.0831475674107016	-0.289089193176321	-0.507621723916563	-0.0834674512208974	-0.783670208485952	0.829441657444286	0.871596451590286	0.502399546619207	-0.424159756330092	-0.214143702754248	0.341504346500729	-0.381557790702803	0.45130239502488
-0.863349744942756	-0.828861549701573	-0.505145381856011	0.456143261189259	0.372399097690095	-0.143275018784042	0.461931146187312	-0.247206783087926	-0.623449667449863	-0.761331391856192	-0.0837634470057986	-0.0716290492277617	-0.266137250494068	-0.492867707405223	-0.0655773990639458	-0.774589409511064	0.846691346232015	0.878881784123288	0.488832940164861	-0.410481686383808	-0.228327293521072	0.31046283469871	-0.382696912416496	0.434104000637302
-0.853710370977081	-0.822628010845806	-0.518786610212835	0.471649217755075	0.371957500367477	-0.157399975583619	0.467886691426515	-0.249364604358754	-0.577380941986805	-0.726338860811866	-0.0662316311128564	-0.0895971061605205	-0.301611480384024	-0.515340132103538	-0.0933755827647805	-0.788143860026342	0.831437049718702	0.871095126985059	0.503384071464986	-0.42610336086001	-0.219955134823232	0.335248722099507	-0.384969231284702	0.444763040670026
-0.849578879098138	-0.805269691313891	-0.520678200239037	0.48018287877011	0.39839366007721	-0.124774593824327	0.481575008884886	-0.209932090972437	-0.565333925299519	-0.721714953005947	-0.0882617242845427	-0.0653529853157072	-0.301695825201472	-0.537902684405019	-0.0832162090311607	-0.794048435824868	0.840411723216496	0.861812354199586	0.514426173678238	-0.445534091417371	-0.263917189244364	0.291126341363308	-0.412248885133067	0.393512585149366
-0.848920069214821	-0.816283401366279	-0.524769916887252	0.479868502070399	0.377712545106381	-0.155840306690759	0.473390313379651	-0.241444480698301	-0.585350114416041	-0.732729117902442	-0.0708125575846092	-0.0848517947147615	-0.295187333311721	-0.512738003242287	-0.0876762609888813	-0.786260777961495	0.82968975622158	0.865994308828607	0.511853194212671	-0.437568495274232	-0.231409570098861	0.329305226330353	-0.394605735755686	0.432014591556796
-0.862007003836028	-0.828423875037284	-0.507168062316482	0.458254033904703	0.371551346656672	-0.146390404338537	0.462434469325453	-0.248699533735317	-0.56244513564041	-0.703468304407879	-0.00338803518030491	-0.156694243273976	-0.328597786185046	-0.481317104913249	-0.137718501988875	-0.781574533718966	0.851999426408951	0.881803864885095	0.482860842296762	-0.403917655108154	-0.230352365723637	0.302018902869547	-0.381032721926147	0.431181110927498
-0.840898624403101	-0.810997035979825	-0.535157564627421	0.491730542754058	0.377137580736429	-0.166840381990727	0.477781676864023	-0.243048923005199	-0.629073746583291	-0.769134532455013	-0.107588397676208	-0.0458161455539613	-0.254228873658049	-0.503594272371887	-0.0479448978509187	-0.774666520785409	0.820941678317983	0.866910908575749	0.510028642540637	-0.432486561833806	-0.210028790707655	0.354098747133577	-0.382864954053005	0.456230122456876
-0.853658447272676	-0.815757433521519	-0.517552728607494	0.473222753043101	0.384648258676179	-0.139653836628981	0.473506834677912	-0.230453871304831	-0.545722309415926	-0.696268123189784	-0.0254068751096884	-0.132624408167586	-0.332844031705283	-0.508793469771847	-0.129793845302125	-0.790737432661039	0.839764237053512	0.870542634740842	0.503375805760536	-0.428806087267052	-0.238725762430061	0.311832251003229	-0.394527587023477	0.42302980956871
-0.852457665104668	-0.818903571371795	-0.520057989494598	0.474364901205034	0.377352372856229	-0.151644964427024	0.471090263027015	-0.241553124254225	-0.628657541674559	-0.764295953346458	-0.0803618079185185	-0.0753974384830433	-0.263681630740057	-0.486565502057983	-0.0658077740842202	-0.772188541754382	0.83391283244053	0.872392599990863	0.501113686344548	-0.423655225656956	-0.221280819202816	0.331365391578017	-0.384627928364345	0.443125379189923
-0.845180418841886	-0.827244882319133	-0.530056041735892	0.480037056879269	0.3513045252018	-0.195268263757902	0.462842538290093	-0.279918839551597	-0.584998232237271	-0.720981632157609	-0.0117991711634587	-0.148295049645109	-0.312318070329334	-0.471526849828547	-0.124730206944211	-0.77633314081812	0.827656088427413	0.869198848950663	0.506597449569626	-0.429514679338432	-0.217625044725433	0.341303689196498	-0.385218155148744	0.447564006823535
-0.862130014474193	-0.831457977089451	-0.507326476007746	0.457144296356285	0.365928971447706	-0.153847748729019	0.459761093655581	-0.256922587796098	-0.653058275446109	-0.782974774728636	-0.0929247946776735	-0.062058257103663	-0.242390473599616	-0.474972312342382	-0.0482553279457144	-0.763499238558873	0.846094100850846	0.878097232683581	0.490251129406218	-0.412279128615065	-0.229449784668656	0.310464252204999	-0.383907153578675	0.432916875820044
-0.853658447272676	-0.815757433521519	-0.517552728607494	0.473222753043101	0.384648258676179	-0.139653836628981	0.473506834677912	-0.230453871304831	-0.545722309415926	-0.696268123189784	-0.0254068751096884	-0.132624408167586	-0.332844031705283	-0.508793469771847	-0.129793845302125	-0.790737432661039	0.839764237053512	0.870542634740842	0.503375805760536	-0.428806087267052	-0.238725762430061	0.311832251003229	-0.394527587023477	0.42302980956871
-0.857322931830233	-0.832097121259655	-0.514238926573642	0.463362241222405	0.358389884740164	-0.170479086289453	0.459197342955401	-0.268549482782126	-0.574695463565242	-0.726185689188859	-0.0759507420526405	-0.0789974046586251	-0.300140212893679	-0.523602328585235	-0.088046908763095	-0.790115523153286	0.836350359808365	0.87227740887267	0.50118314148338	-0.424508842746283	-0.226727820516571	0.324649376095501	-0.387437357243244	0.436872317623928
-0.84103006332821	-0.823615114240575	-0.535309449681079	0.486430049300146	0.352720644046332	-0.198613991320023	0.465896279131283	-0.278232069661037	-0.541246269850886	-0.688275666719947	-0.00210507183814993	-0.157418969909924	-0.341677965134735	-0.494767302278549	-0.145617422534718	-0.787245413006976	0.818165584045396	0.861277676987653	0.519603643138275	-0.445160514760808	-0.221070586949474	0.349766540180635	-0.392790751024825	0.444070864772738
-0.863979444429722	-0.831735707340276	-0.504551711879154	0.454392132343872	0.367743227254033	-0.14873203989875	0.459390122271052	-0.253945893134627	-0.590716090221723	-0.741748346656804	-0.101881734908096	-0.0512409706485284	-0.28136831492184	-0.52874051024131	-0.0656024926146677	-0.787645622089725	0.837164919600042	0.874217913642866	0.497837645032535	-0.420050067703771	-0.222619096904374	0.326472274631172	-0.383840142855637	0.441390770080536
[truncated: 581 more rows]
