# Supplementary material for: Linking functional traits and demography to model species-rich communities
Source: Nat Commun. 2021 May 11;12:2724. doi: 10.1038/s41467-021-22630-1 (PMC8113445; doi:10.1038/s41467-021-22630-1)
Supplement: Supplementary file 4 — Source Data [file 41467_2021_22630_MOESM4_ESM.zip › SourceData/Figure4.csv]

Tmin	l	c	FG	species
-1.20301923351884	-6.88145459974788	-5.36745213661776	Forb	Sp1
-1.75543860128857	-6.79607924007248	-3.8794813283348	Forb	Sp2
-1.19958328159568	-6.9953918743361	-4.485165646551	Grass	Sp3
-2.98769756720479	-6.45642588775621	-1.5958443454179	Forb	Sp4
-3.32428476265109	-6.20460932601323	-2.85651293990074	Forb	Sp5
-3.96320353619457	-5.9207955354227	-2.62330220252688	Forb	Sp6
-3.03490226588812	-6.30878189495801	-3.01734523259171	Forb	Sp7
-3.67049438061947	-6.20352885976046	-1.30400467227924	Forb	Sp8
-2.24961415914492	-6.57155505544556	-4.01982092757769	Grass	Sp9
-1.75321269483182	-6.76211276630392	-3.50763936046464	Legumes	Sp10
-2.27705623912411	-6.69794160847572	-2.64033854298232	Forb	Sp11
-2.85937652891696	-6.42849491088807	-3.15163314264271	Grass	Sp12
-2.87522315702635	-6.18090701914631	-4.3714404864871	Forb	Sp13
-1.1788165021434	-6.95455563602798	-5.0919304879612	Grass	Sp14
-2.01093578531815	-6.72506945068308	-3.68695551024464	Grass	Sp15
-1.57450184641001	-6.84178976239812	-4.1364666626417	Forb	Sp16
-1.2281341092653	-6.90200569445931	-4.97244573034666	Forb	Sp17
-2.44487771035934	-6.44234833212311	-4.12727270715689	Forb	Sp18
-1.2729458441545	-6.76377163744549	-5.90033090512131	Forb	Sp19
-3.52431447191417	-6.08719206657843	-3.4738177385753	Grass	Sp20
-2.56445555692226	-6.37992420287366	-4.80728308315666	Grass	Sp21
-2.75394138994458	-6.30074763763944	-4.70880993512308	Grass	Sp22
-3.22141318103134	-6.18887248788901	-3.00678220703328	Forb	Sp23
-1.98260090834655	-6.73648793783211	-3.28630133664394	Forb	Sp24
-4.03182260312263	-5.88376697326025	-2.47324598153474	Forb	Sp25
-3.00321527808078	-6.28390651665038	-3.06159202092304	Forb	Sp26
-0.428039483097887	-7.11740865464272	-6.45046136562856	Forb	Sp27
-1.87152405919788	-6.62387004092985	-4.69994881555213	Forb	Sp28
-2.13943335546155	-6.63996891072227	-3.56182108098692	Forb	Sp29
-0.673027281387915	-7.15699408206012	-4.74581657139094	Forb	Sp30
-0.968937893742369	-7.01541926125605	-5.40359548722983	Grass	Sp31
-3.23429301032074	-6.0690533772808	-4.47570172581854	Shrub	Sp32
-3.2452303988987	-6.30197301595571	-3.06619956814722	Grass	Sp33
-2.62527246797169	-6.40146648610741	-3.12738509478987	Forb	Sp34
-2.13454593113965	-6.66526532769247	-3.35528551102461	Forb	Sp35
-2.78046371076828	-6.38078500385437	-3.95694502939929	Grass	Sp36
-2.21966843293102	-6.62684957019196	-4.1372439470996	Grass	Sp37
-1.89188721982537	-6.74768044297352	-4.70181062623744	Grass	Sp38
-1.6388239479277	-6.8119635008586	-4.75663581611939	Grass	Sp39
-3.27623098925632	-6.25761884044585	-3.13512670606882	Grass	Sp40
-4.48902844192533	-5.71690346478724	-2.65360299821987	Forb	Sp41
-1.95148568026159	-6.66131545604948	-4.09846872858811	Forb	Sp42
-2.29570633843456	-6.33814483105019	-6.56710418903146	Forb	Sp43
-3.27426467902889	-6.1847464937664	-3.05118383742313	Forb	Sp44
-3.47205041797528	-6.13353121362954	-3.31137435630107	Forb	Sp45
-1.82566627664574	-6.62898928317543	-4.56912407383366	Forb	Sp46
-1.14516932461733	-6.93699429146861	-5.33837982989523	Forb	Sp47
-3.19736709188998	-6.31028858686506	-2.61209441177846	Forb	Sp48
-2.23876778448658	-6.5278555608721	-4.16936087228617	Forb	Sp49
-2.67792784977633	-6.44414648582882	-3.63470703839205	Grass	Sp50
-3.40686186986039	-6.24914107967128	-2.14350150547285	Forb	Sp51
-2.6436482882149	-6.57548565568359	-2.20291285904759	Forb	Sp52
-2.85594269822941	-6.5118158623383	-1.85213489956586	Forb	Sp53
-2.15686643450866	-6.79317128389801	-1.98697099211619	Forb	Sp54
-1.33946244217859	-7.00370400556645	-3.22162703470624	Forb	Sp55
-2.55853556808556	-6.28903505277688	-4.55928455055211	Legumes	Sp56
-3.32430512719809	-6.24873091147145	-2.48776915501606	Forb	Sp57
-1.29228209232739	-6.87900386420111	-5.17282650465593	Forb	Sp58
-1.22351124310685	-7.02179467941219	-3.92235472479257	Forb	Sp59
-3.40164643207345	-6.14348735967697	-3.30803603637588	Grass	Sp60
-1.80102719811205	-6.7393490618522	-4.4822941595236	Forb	Sp61
-1.22714284010139	-7.0313861002664	-3.70869853389998	Forb	Sp62
-2.67839158181709	-6.48209418957937	-2.59911049133345	Forb	Sp63
-3.81252048315605	-6.06696244726251	-1.80867010495834	Forb	Sp64
-1.27571285033124	-7.01345377983575	-3.74231095256584	Forb	Sp65
-3.1390441439352	-6.15505320981709	-3.5489505484148	Legumes	Sp66
-2.10430970335556	-6.54967337566929	-4.44544600217024	Legumes	Sp67
-2.36383081834387	-6.51926050669458	-4.17854700835648	Grass	Sp68
-2.29376413926226	-6.51004839722921	-4.47118988778971	Grass	Sp69
-1.82799406498183	-6.67462449553986	-4.95467310703167	Grass	Sp70
-1.62117659673827	-6.74193876019295	-5.21751436142293	Forb	Sp71
-2.74762964629568	-6.54755986059727	-2.0416975595749	Forb	Sp72
-0.959359182435017	-7.09679813871707	-4.28230013378428	Forb	Sp73
-3.55151794568636	-6.14233085653205	-3.13816250268217	Grass	Sp74
-1.0139234146967	-6.90937140478657	-5.80088979806124	Legumes	Sp75
-2.7174804820481	-6.51320752244545	-2.61386250241669	Forb	Sp76
-1.89120284549618	-6.74568349323809	-4.17172954626916	Grass	Sp77
-2.66217566451862	-6.42261990954508	-3.29755136485622	Forb	Sp78
-3.19649723010105	-6.26125250073296	-2.71986064943603	Forb	Sp79
-2.8396410781865	-6.41156705084555	-2.9851165106621	Forb	Sp80
-1.08758637844026	-7.15203794126608	-3.13049812533381	Forb	Sp81
-2.14109116241394	-6.60161400739535	-4.31006556374821	Grass	Sp82
-1.73840048711357	-6.81463224445496	-4.38624844864037	Grass	Sp83
-1.45147232462453	-6.88428266459555	-4.66270194698345	Grass	Sp84
-2.61145943152615	-6.37460960865929	-4.22484344085363	Forb	Sp85
-3.31153733487699	-6.24267965757279	-2.43990597975056	Forb	Sp86
-3.00082529007997	-6.26817556124584	-3.768530152585	Forb	Sp87
-2.60838339867815	-6.33957504000837	-4.60123031422582	Forb	Sp88
-1.63399069696092	-6.86099229956386	-3.47452847028364	Forb	Sp89
-2.31471431092484	-6.49227867527354	-4.73044263073226	Forb	Sp90
-3.53789733216176	-6.1122733208716	-3.14153360666845	Forb	Sp91
-1.4591029416956	-6.85601856526422	-4.56223559638942	Forb	Sp92
-2.96489463820852	-6.36595646393872	-2.62390604335132	Forb	Sp93
-2.58328222631856	-6.52837974659161	-3.08452605584577	Forb	Sp94
-1.32920583967502	-6.92482003267166	-4.12166952778076	Forb	Sp95
-4.44051568198748	-5.570123400688	-3.51499927978284	Shrub	Sp96
-1.68335270450917	-6.96558655058073	-2.3840266248112	Forb	Sp97
-3.40173007578364	-6.15987722911543	-2.5350424424194	Forb	Sp98
-1.70949928223067	-6.48189548696168	-6.72353237397998	Forb	Sp99
-0.811732142195714	-7.04508411233138	-5.39786730472006	Forb	Sp100
-3.374485195121	-6.17118323274352	-3.06010469625411	Forb	Sp101
-2.24735130398535	-6.63846439195636	-3.1967932772605	Forb	Sp102
-0.903211625414809	-7.12190224485684	-4.25002344864894	Forb	Sp103
-3.4692331779724	-6.11778787798927	-2.62325189006015	Forb	Sp104
-2.50156719229502	-6.44410691057573	-3.74621580250937	Forb	Sp105
-1.60421378284656	-6.71396515336917	-5.33455291661653	Legumes	Sp106
-2.96824485710041	-6.16691358923413	-4.41188169399999	Legumes	Sp107
-1.85341524785129	-6.58527713896028	-5.37727555337528	Legumes	Sp108
-1.21159710032622	-6.85518846617952	-5.29245714496056	Legumes	Sp109
-1.29311083818399	-6.81139261820166	-5.21082354549603	Legumes	Sp110
-3.78432980080296	-5.90125073718024	-3.25100594937672	Legumes	Sp111
-1.11883639864154	-6.98342438301498	-4.94051940402402	Grass	Sp112
-2.46679158169396	-6.5432549930667	-3.55109583155869	Forb	Sp113
-2.58943378843615	-6.40926479265543	-4.0116825694595	Shrub	Sp114
-2.99244029869528	-6.24608518818535	-4.14604511402184	Shrub	Sp115
-3.94458007501711	-5.92347858331709	-2.94590443240268	Shrub	Sp116
-4.87828578727481	-5.66859423510202	-1.31412502482827	Forb	Sp117
-2.11596554230445	-6.6091079950217	-3.71932083667046	Forb	Sp118
