# Supplementary material for: Linking functional traits and demography to model species-rich communities
Source: Nat Commun. 2021 May 11;12:2724. doi: 10.1038/s41467-021-22630-1 (PMC8113445; doi:10.1038/s41467-021-22630-1)
Supplement: Supplementary file 4 — Source Data [file 41467_2021_22630_MOESM4_ESM.zip › SourceData/Figure2A.csv]

temp	SpeciesCode	relAb	SpeciesName	FG
8.26468715985728	Sp1	0.0283971082476018	Achillea_millefolium	Forb
8.26468715985728	Sp2	0.0124356145262509	Acinos_alpinus	Forb
8.26468715985728	Sp3	0.0214382301175866	Agrostis_capillaris	Grass
8.26468715985728	Sp4	0.00141252318090443	Ajuga_pyramidalis	Forb
8.26468715985728	Sp5	9.91334176222533e-07	Alchemilla_alpina	Forb
8.26468715985728	Sp6	2.35995842664552e-40	Alchemilla_fissa	Forb
8.26468715985728	Sp7	0.00112296950433397	Alchemilla_xanthochlora	Forb
8.26468715985728	Sp8	0.000373476971667211	Antennaria_dioica	Forb
8.26468715985728	Sp9	0.00939159429446546	Anthoxanthum_odoratum	Grass
8.26468715985728	Sp10	0.00725571612758098	Anthyllis_vulneraria	Legumes
8.26468715985728	Sp11	0.00484373699269003	Arnica_montana	Forb
8.26468715985728	Sp12	0.00448149724795756	Avenula_versicolor	Grass
8.26468715985728	Sp13	4.96078735847499e-24	Botrychium_lunaria	Forb
8.26468715985728	Sp14	0.0317945777719077	Brachypodium_pinnatum	Grass
8.26468715985728	Sp15	0.0109598619931222	Briza_media	Grass
8.26468715985728	Sp16	0.0147799963599703	Campanula_barbata	Forb
8.26468715985728	Sp17	0.0235631519660322	Campanula_rhomboidalis	Forb
8.26468715985728	Sp18	0.00321828715445921	Campanula_scheuchzeri	Forb
8.26468715985728	Sp19	0.0115561172186207	Carduus_defloratus	Forb
8.26468715985728	Sp20	1.43257123366943e-20	Carex_curvula	Grass
8.26468715985728	Sp21	0.000403430296025163	Carex_sempervirens	Grass
8.26468715985728	Sp22	7.34596342350088e-09	carex_sp.	Grass
8.26468715985728	Sp23	2.68451679100931e-12	Carlina_acaulis	Forb
8.26468715985728	Sp24	0.0074100978626344	Centaurea_uniflora	Forb
8.26468715985728	Sp25	8.42765067135019e-47	Cerastium_alpinum	Forb
8.26468715985728	Sp26	7.48097245396463e-05	Cirsium_acaule	Forb
8.26468715985728	Sp27	0.0287033339123272	Cirsium_eriophorum	Forb
8.26468715985728	Sp28	0.0101342547021333	Cirsium_spinosissimum	Forb
8.26468715985728	Sp29	0.00768381960811791	Crepis_conyzifolia	Forb
8.26468715985728	Sp30	0.0198653143568005	Crepis_pyrenaica	Forb
8.26468715985728	Sp31	0.0377129877835123	Dactylis_glomerata	Grass
8.26468715985728	Sp32	9.71636009915928e-33	Daphne_striata	Shrub
8.26468715985728	Sp33	0.00267706166160293	Deschampsia_flexuosa	Grass
8.26468715985728	Sp34	0.00127660101490296	Euphrasia_minima	Forb
8.26468715985728	Sp35	0.00713080275118935	Euphrasia_officinalis	Forb
8.26468715985728	Sp36	0.004286230821144	Festuca_laevigata	Grass
8.26468715985728	Sp37	0.0145441734755742	Festuca_nigrescens	Grass
8.26468715985728	Sp38	0.0280683253261602	Festuca_paniculata	Grass
8.26468715985728	Sp39	0.0266421804236654	Festuca_rubra	Grass
8.26468715985728	Sp40	0.00123522972268781	Festuca_violacea	Grass
8.26468715985728	Sp41	3.17917392992317e-62	Galium_anisophyllon	Forb
8.26468715985728	Sp42	0.0103782302457053	Galium_mollugo	Forb
8.26468715985728	Sp43	3.10938868828413e-17	Galium_verum	Forb
8.26468715985728	Sp44	2.45519739436444e-11	Gentiana_acaulis	Forb
8.26468715985728	Sp45	6.80627627956448e-14	Gentiana_verna	Forb
8.26468715985728	Sp46	0.00781648496670413	Gentianella_campestris	Forb
8.26468715985728	Sp47	0.0344227058361142	Geranium_sylvaticum	Forb
8.26468715985728	Sp48	0.00165183053347685	Geum_montanum	Forb
8.26468715985728	Sp49	0.0065886184235737	Helianthemum_grandiflorum	Forb
8.26468715985728	Sp50	0.00552743760960066	Helictotrichon_sedenense	Grass
8.26468715985728	Sp51	0.000754775101300506	Hieracium_glaciale	Forb
8.26468715985728	Sp52	0.00297024631455109	Hieracium_peleterianum	Forb
8.26468715985728	Sp53	0.00203623384865883	Hieracium_pilosella	Forb
8.26468715985728	Sp54	0.00299466508061912	hieracium_sp	Forb
8.26468715985728	Sp55	0.0076203812327025	Hieracium_villosum	Forb
8.26468715985728	Sp56	1.02906566001032e-16	Hippocrepis_comosa	Legumes
8.26468715985728	Sp57	0.000666889550920984	Homogyne_alpina	Forb
8.26468715985728	Sp58	0.029086079883185	Hypericum_maculatum	Forb
8.26468715985728	Sp59	0.0138898161655918	Hypochaeris_maculata	Forb
8.26468715985728	Sp60	2.77694667172058e-14	Kobresia_myosuroides	Grass
8.26468715985728	Sp61	0.0185268832930175	Laserpitium_halleri	Forb
8.26468715985728	Sp62	0.0116231895430889	Leontodon_hispidus	Forb
8.26468715985728	Sp63	0.00276112187589163	Leontodon_pyrenaicus	Forb
8.26468715985728	Sp64	1.2553733715447e-15	Leucanthemopsis_alpina	Forb
8.26468715985728	Sp65	0.0121469220149305	Leucanthemum_vulgare	Forb
8.26468715985728	Sp66	1.05449038772373e-20	Lotus_alpinus	Legumes
8.26468715985728	Sp67	0.00689298625021875	Lotus_corniculatus	Legumes
8.26468715985728	Sp68	0.00901665093780509	Luzula_campestris	Grass
8.26468715985728	Sp69	0.00849254889701375	Luzula_lutea	Grass
8.26468715985728	Sp70	0.0199848938267775	Luzula_nutans	Grass
8.26468715985728	Sp71	0.0262412717462944	Meum_athamanticum	Forb
8.26468715985728	Sp72	0.00253697464108389	Myosotis_alpestris	Forb
8.26468715985728	Sp73	0.0170994117466868	Myosotis_arvensis	Forb
8.26468715985728	Sp74	1.0705261557884e-09	Nardus_stricta	Grass
8.26468715985728	Sp75	0.0287108183086561	Onobrychis_montana	Legumes
8.26468715985728	Sp76	0.00365087729031527	Pedicularis_rostratospicata	Forb
8.26468715985728	Sp77	0.0163503888722046	Phleum_alpinum	Grass
8.26468715985728	Sp78	0.00284320294836557	Phyteuma_orbiculare	Forb
8.26468715985728	Sp79	0.00044848469579778	Plantago_alpina	Forb
8.26468715985728	Sp80	0.0030958261740713	Plantago_maritima	Forb
8.26468715985728	Sp81	0.00756970646076819	Plantago_media	Forb
8.26468715985728	Sp82	0.012481625126005	Poa_alpina	Grass
8.26468715985728	Sp83	0.0217582936510579	Poa_chaixii	Grass
8.26468715985728	Sp84	0.0246290718335374	Poa_pratensis	Grass
8.26468715985728	Sp85	0.000557098682658045	Polygonum_viviparum	Forb
8.26468715985728	Sp86	0.000443619891307756	Potentilla_aurea	Forb
8.26468715985728	Sp87	1.92180744831636e-06	Potentilla_grandiflora	Forb
8.26468715985728	Sp88	7.71125678219886e-08	Potentilla_heptaphylla	Forb
8.26468715985728	Sp89	0.00903083841992014	Pulmonaria_angustifolia	Forb
8.26468715985728	Sp90	0.00890919001948601	Pulsatilla_alpina	Forb
8.26468715985728	Sp91	6.61851444959489e-16	Pulsatilla_vernalis	Forb
8.26468715985728	Sp92	0.0197491328486242	Ranunculus_acris	Forb
8.26468715985728	Sp93	0.00177545313819676	Ranunculus_montanus	Forb
8.26468715985728	Sp94	0.00518700718243131	Ranunculus_sp.	Forb
8.26468715985728	Sp95	0.0138985327439032	Rhinanthus_alectorolophus	Forb
8.26468715985728	Sp96	1.48699473718232e-07	Salix_herbacea	Shrub
8.26468715985728	Sp97	0.00437306983197462	Senecio_doronicum	Forb
8.26468715985728	Sp98	1.08637904061118e-11	Senecio_incanus	Forb
8.26468715985728	Sp99	1.45090423555552e-17	Silene_nutans	Forb
8.26468715985728	Sp100	0.0297194293224298	Silene_vulgaris	Forb
8.26468715985728	Sp101	1.28910863381697e-10	Soldanella_alpina	Forb
8.26468715985728	Sp102	0.00631739794209097	Stachys_pradica	Forb
8.26468715985728	Sp103	0.0164563157535331	Taraxacum_officinale	Forb
8.26468715985728	Sp104	7.9412636368936e-17	Thymus_polytrichus	Forb
8.26468715985728	Sp105	0.00325621047954625	Thymus_praecox	Forb
8.26468715985728	Sp106	0.0211797148993474	Trifolium_alpestre	Legumes
8.26468715985728	Sp107	3.6444645014614e-24	Trifolium_alpinum	Legumes
8.26468715985728	Sp108	0.00710915961510803	Trifolium_montanum	Legumes
8.26468715985728	Sp109	0.0215790104458817	Trifolium_pratense	Legumes
8.26468715985728	Sp110	0.0170793879457072	Trifolium_repens	Legumes
8.26468715985728	Sp111	6.69477474785883e-50	Trifolium_thalii	Legumes
8.26468715985728	Sp112	0.0278459822581395	Trisetum_flavescens	Grass
8.26468715985728	Sp113	0.00743577858942908	Trollius_europaeus	Forb
8.26468715985728	Sp114	0.00302896565804629	Vaccinium_myrtillus	Shrub
8.26468715985728	Sp115	7.54113874737366e-10	Vaccinium_uliginosum	Shrub
8.26468715985728	Sp116	1.7304759231522e-40	Vaccinium_vitis-idaea	Shrub
8.26468715985728	Sp117	6.13811686848976e-63	Veronica_allionii	Forb
8.26468715985728	Sp118	0.0069268979963991	Viola_calcarata	Forb
6.68948848980077	Sp1	0.00568031952820946	Achillea_millefolium	Forb
6.68948848980077	Sp2	0.0127236079796862	Acinos_alpinus	Forb
6.68948848980077	Sp3	0.0118719399626313	Agrostis_capillaris	Grass
6.68948848980077	Sp4	0.00268662106369586	Ajuga_pyramidalis	Forb
6.68948848980077	Sp5	0.00514193125650452	Alchemilla_alpina	Forb
6.68948848980077	Sp6	0.000220260731723537	Alchemilla_fissa	Forb
6.68948848980077	Sp7	0.00660033334125337	Alchemilla_xanthochlora	Forb
6.68948848980077	Sp8	0.00184029491172469	Antennaria_dioica	Forb
6.68948848980077	Sp9	0.0153596261685231	Anthoxanthum_odoratum	Grass
6.68948848980077	Sp10	0.0074392969759338	Anthyllis_vulneraria	Legumes
6.68948848980077	Sp11	0.00642451999519822	Arnica_montana	Forb
6.68948848980077	Sp12	0.00990510294794058	Avenula_versicolor	Grass
6.68948848980077	Sp13	0.000114513906075079	Botrychium_lunaria	Forb
6.68948848980077	Sp14	0.0122443494318925	Brachypodium_pinnatum	Grass
6.68948848980077	Sp15	0.0132862596269313	Briza_media	Grass
6.68948848980077	Sp16	0.0128338706919135	Campanula_barbata	Forb
6.68948848980077	Sp17	0.00885419085800978	Campanula_rhomboidalis	Forb
6.68948848980077	Sp18	0.0123455811269159	Campanula_scheuchzeri	Forb
6.68948848980077	Sp19	1.33117089142296e-06	Carduus_defloratus	Forb
6.68948848980077	Sp20	0.0052594358535017	Carex_curvula	Grass
6.68948848980077	Sp21	0.0205330671173706	Carex_sempervirens	Grass
6.68948848980077	Sp22	0.0156374050863287	carex_sp.	Grass
6.68948848980077	Sp23	0.00408903396710118	Carlina_acaulis	Forb
6.68948848980077	Sp24	0.00881331506569775	Centaurea_uniflora	Forb
6.68948848980077	Sp25	9.19656320584721e-07	Cerastium_alpinum	Forb
6.68948848980077	Sp26	0.00551656801413308	Cirsium_acaule	Forb
6.68948848980077	Sp27	3.81883732653774e-14	Cirsium_eriophorum	Forb
6.68948848980077	Sp28	0.0134100821684414	Cirsium_spinosissimum	Forb
6.68948848980077	Sp29	0.0106637853836621	Crepis_conyzifolia	Forb
6.68948848980077	Sp30	1.9026784880402e-05	Crepis_pyrenaica	Forb
6.68948848980077	Sp31	0.00385024059487671	Dactylis_glomerata	Grass
6.68948848980077	Sp32	2.52406279045639e-06	Daphne_striata	Shrub
6.68948848980077	Sp33	0.00935250151910631	Deschampsia_flexuosa	Grass
6.68948848980077	Sp34	0.00547733797919763	Euphrasia_minima	Forb
6.68948848980077	Sp35	0.00952593087174129	Euphrasia_officinalis	Forb
6.68948848980077	Sp36	0.0155768134488916	Festuca_laevigata	Grass
6.68948848980077	Sp37	0.0208712074747507	Festuca_nigrescens	Grass
6.68948848980077	Sp38	0.0318015875085925	Festuca_paniculata	Grass
6.68948848980077	Sp39	0.0245565771336233	Festuca_rubra	Grass
6.68948848980077	Sp40	0.00853358203569388	Festuca_violacea	Grass
6.68948848980077	Sp41	3.73596090430138e-19	Galium_anisophyllon	Forb
6.68948848980077	Sp42	0.0131564357599809	Galium_mollugo	Forb
6.68948848980077	Sp43	7.17074533922174e-06	Galium_verum	Forb
6.68948848980077	Sp44	0.0047606968464848	Gentiana_acaulis	Forb
6.68948848980077	Sp45	0.00643691464522116	Gentiana_verna	Forb
6.68948848980077	Sp46	0.00978761962097656	Gentianella_campestris	Forb
6.68948848980077	Sp47	0.00969673119784157	Geranium_sylvaticum	Forb
6.68948848980077	Sp48	0.00575727085463434	Geum_montanum	Forb
6.68948848980077	Sp49	0.0133768585436402	Helianthemum_grandiflorum	Forb
6.68948848980077	Sp50	0.0129115719637726	Helictotrichon_sedenense	Grass
6.68948848980077	Sp51	0.0036902882477932	Hieracium_glaciale	Forb
6.68948848980077	Sp52	0.00467050267502287	Hieracium_peleterianum	Forb
6.68948848980077	Sp53	0.0035105504388434	Hieracium_pilosella	Forb
6.68948848980077	Sp54	0.0036375929451461	hieracium_sp	Forb
6.68948848980077	Sp55	0.00563387962964063	Hieracium_villosum	Forb
6.68948848980077	Sp56	0.000878860738043756	Hippocrepis_comosa	Legumes
6.68948848980077	Sp57	0.00460550338292486	Homogyne_alpina	Forb
6.68948848980077	Sp58	0.0134215765862756	Hypericum_maculatum	Forb
6.68948848980077	Sp59	0.00868744402078726	Hypochaeris_maculata	Forb
6.68948848980077	Sp60	0.00585666002033783	Kobresia_myosuroides	Grass
6.68948848980077	Sp61	0.0198794738329075	Laserpitium_halleri	Forb
6.68948848980077	Sp62	0.00745182833452529	Leontodon_hispidus	Forb
6.68948848980077	Sp63	0.0053837870907306	Leontodon_pyrenaicus	Forb
6.68948848980077	Sp64	0.00175892148702679	Leucanthemopsis_alpina	Forb
6.68948848980077	Sp65	0.00825258738440297	Leucanthemum_vulgare	Forb
6.68948848980077	Sp66	0.00287738758373727	Lotus_alpinus	Legumes
6.68948848980077	Sp67	0.0134944131062126	Lotus_corniculatus	Legumes
6.68948848980077	Sp68	0.0175383181154851	Luzula_campestris	Grass
6.68948848980077	Sp69	0.0186575430449091	Luzula_lutea	Grass
6.68948848980077	Sp70	0.0229410261246779	Luzula_nutans	Grass
6.68948848980077	Sp71	0.0222772607060935	Meum_athamanticum	Forb
6.68948848980077	Sp72	0.00414812629438032	Myosotis_alpestris	Forb
6.68948848980077	Sp73	0.00573125940487302	Myosotis_arvensis	Forb
6.68948848980077	Sp74	0.00694273689398157	Nardus_stricta	Grass
6.68948848980077	Sp75	6.29313121425615e-06	Onobrychis_montana	Legumes
6.68948848980077	Sp76	0.00642174651386445	Pedicularis_rostratospicata	Forb
6.68948848980077	Sp77	0.0185385607179719	Phleum_alpinum	Grass
6.68948848980077	Sp78	0.00802694455989076	Phyteuma_orbiculare	Forb
6.68948848980077	Sp79	0.00501817731712885	Plantago_alpina	Forb
6.68948848980077	Sp80	0.00760758846218593	Plantago_maritima	Forb
6.68948848980077	Sp81	0.00457571241592498	Plantago_media	Forb
6.68948848980077	Sp82	0.0188050043447117	Poa_alpina	Grass
6.68948848980077	Sp83	0.0219558824708537	Poa_chaixii	Grass
6.68948848980077	Sp84	0.0186669771196869	Poa_pratensis	Grass
6.68948848980077	Sp85	0.0127643273977029	Polygonum_viviparum	Forb
6.68948848980077	Sp86	0.00416843965487107	Potentilla_aurea	Forb
6.68948848980077	Sp87	0.00984340807619974	Potentilla_grandiflora	Forb
6.68948848980077	Sp88	0.0123680993850486	Potentilla_heptaphylla	Forb
6.68948848980077	Sp89	0.00841993995345114	Pulmonaria_angustifolia	Forb
6.68948848980077	Sp90	0.0225699427576932	Pulsatilla_alpina	Forb
6.68948848980077	Sp91	0.00526087928011064	Pulsatilla_vernalis	Forb
6.68948848980077	Sp92	0.0145077703504692	Ranunculus_acris	Forb
6.68948848980077	Sp93	0.00527315930103575	Ranunculus_montanus	Forb
6.68948848980077	Sp94	0.00902266322996558	Ranunculus_sp.	Forb
6.68948848980077	Sp95	0.00888443811902676	Rhinanthus_alectorolophus	Forb
6.68948848980077	Sp96	3.1312076854629e-47	Salix_herbacea	Shrub
6.68948848980077	Sp97	0.00427735735412236	Senecio_doronicum	Forb
6.68948848980077	Sp98	0.00314452768016728	Senecio_incanus	Forb
6.68948848980077	Sp99	6.47990968415036e-12	Silene_nutans	Forb
6.68948848980077	Sp100	1.18154357823849e-05	Silene_vulgaris	Forb
6.68948848980077	Sp101	0.00547637725620332	Soldanella_alpina	Forb
6.68948848980077	Sp102	0.00892638400359379	Stachys_pradica	Forb
6.68948848980077	Sp103	0.00464500934453314	Taraxacum_officinale	Forb
6.68948848980077	Sp104	0.00273748774366186	Thymus_polytrichus	Forb
6.68948848980077	Sp105	0.00998233291331279	Thymus_praecox	Forb
6.68948848980077	Sp106	0.0160201756678962	Trifolium_alpestre	Legumes
6.68948848980077	Sp107	0.000904596796769698	Trifolium_alpinum	Legumes
6.68948848980077	Sp108	0.0127890031295672	Trifolium_montanum	Legumes
6.68948848980077	Sp109	0.00188543547047165	Trifolium_pratense	Legumes
6.68948848980077	Sp110	0.00181202850735634	Trifolium_repens	Legumes
6.68948848980077	Sp111	3.27918009524534e-12	Trifolium_thalii	Legumes
6.68948848980077	Sp112	0.010460753177395	Trisetum_flavescens	Grass
6.68948848980077	Sp113	0.0127204185517446	Trollius_europaeus	Forb
6.68948848980077	Sp114	0.0127949055901801	Vaccinium_myrtillus	Shrub
6.68948848980077	Sp115	0.0113685604441104	Vaccinium_uliginosum	Shrub
6.68948848980077	Sp116	0.000235844489643634	Vaccinium_vitis-idaea	Shrub
6.68948848980077	Sp117	7.91105144889866e-18	Veronica_allionii	Forb
6.68948848980077	Sp118	0.0102173402056765	Viola_calcarata	Forb
6.49382786885246	Sp1	0.00138564498343834	Achillea_millefolium	Forb
6.49382786885246	Sp2	0.0123544065086797	Acinos_alpinus	Forb
6.49382786885246	Sp3	0.00934541079888932	Agrostis_capillaris	Grass
6.49382786885246	Sp4	0.00287650553604076	Ajuga_pyramidalis	Forb
6.49382786885246	Sp5	0.00603035557052689	Alchemilla_alpina	Forb
6.49382786885246	Sp6	0.00121162884481056	Alchemilla_fissa	Forb
6.49382786885246	Sp7	0.00742269578123195	Alchemilla_xanthochlora	Forb
6.49382786885246	Sp8	0.00207620661215895	Antennaria_dioica	Forb
6.49382786885246	Sp9	0.0159642609943395	Anthoxanthum_odoratum	Grass
6.49382786885246	Sp10	0.00718156835703618	Anthyllis_vulneraria	Legumes
6.49382786885246	Sp11	0.00659143006663894	Arnica_montana	Forb
6.49382786885246	Sp12	0.0106925160863834	Avenula_versicolor	Grass
6.49382786885246	Sp13	0.00122436402646263	Botrychium_lunaria	Forb
6.49382786885246	Sp14	0.00878231179742469	Brachypodium_pinnatum	Grass
6.49382786885246	Sp15	0.013363724120079	Briza_media	Grass
6.49382786885246	Sp16	0.0119318560611295	Campanula_barbata	Forb
6.49382786885246	Sp17	0.00484142714288787	Campanula_rhomboidalis	Forb
6.49382786885246	Sp18	0.0134697599100576	Campanula_scheuchzeri	Forb
6.49382786885246	Sp19	5.6654101941231e-07	Carduus_defloratus	Forb
6.49382786885246	Sp20	0.00714532034644465	Carex_curvula	Grass
6.49382786885246	Sp21	0.0232963621591773	Carex_sempervirens	Grass
6.49382786885246	Sp22	0.0189235931342421	carex_sp.	Grass
6.49382786885246	Sp23	0.00504291238199229	Carlina_acaulis	Forb
6.49382786885246	Sp24	0.00883685137264875	Centaurea_uniflora	Forb
6.49382786885246	Sp25	0.000352505296151519	Cerastium_alpinum	Forb
6.49382786885246	Sp26	0.0063504576512375	Cirsium_acaule	Forb
6.49382786885246	Sp27	3.17427700645921e-16	Cirsium_eriophorum	Forb
6.49382786885246	Sp28	0.0130371927190953	Cirsium_spinosissimum	Forb
6.49382786885246	Sp29	0.010901277823469	Crepis_conyzifolia	Forb
6.49382786885246	Sp30	1.15783197415356e-07	Crepis_pyrenaica	Forb
6.49382786885246	Sp31	0.000321169699512455	Dactylis_glomerata	Grass
6.49382786885246	Sp32	0.000374549689748263	Daphne_striata	Shrub
6.49382786885246	Sp33	0.0103852145217372	Deschampsia_flexuosa	Grass
6.49382786885246	Sp34	0.00604530849577492	Euphrasia_minima	Forb
6.49382786885246	Sp35	0.0097140074583954	Euphrasia_officinalis	Forb
6.49382786885246	Sp36	0.0171832204702237	Festuca_laevigata	Grass
6.49382786885246	Sp37	0.0214817105038057	Festuca_nigrescens	Grass
6.49382786885246	Sp38	0.0315240681247826	Festuca_paniculata	Grass
6.49382786885246	Sp39	0.0231596673088794	Festuca_rubra	Grass
6.49382786885246	Sp40	0.00966646857543515	Festuca_violacea	Grass
6.49382786885246	Sp41	1.37283157908478e-13	Galium_anisophyllon	Forb
6.49382786885246	Sp42	0.0131377048350871	Galium_mollugo	Forb
6.49382786885246	Sp43	3.81763261559382e-05	Galium_verum	Forb
6.49382786885246	Sp44	0.00579995686403726	Gentiana_acaulis	Forb
6.49382786885246	Sp45	0.0079879943413577	Gentiana_verna	Forb
6.49382786885246	Sp46	0.00929009775174231	Gentianella_campestris	Forb
6.49382786885246	Sp47	0.00373641859544189	Geranium_sylvaticum	Forb
6.49382786885246	Sp48	0.00638864183492042	Geum_montanum	Forb
6.49382786885246	Sp49	0.0140511827862065	Helianthemum_grandiflorum	Forb
6.49382786885246	Sp50	0.0139304443617656	Helictotrichon_sedenense	Grass
6.49382786885246	Sp51	0.00415230228894448	Hieracium_glaciale	Forb
6.49382786885246	Sp52	0.00490243634238497	Hieracium_peleterianum	Forb
6.49382786885246	Sp53	0.00372449357997541	Hieracium_pilosella	Forb
6.49382786885246	Sp54	0.00369166031196346	hieracium_sp	Forb
6.49382786885246	Sp55	0.0050524113609575	Hieracium_villosum	Forb
6.49382786885246	Sp56	0.00244838402568977	Hippocrepis_comosa	Legumes
6.49382786885246	Sp57	0.0052201476823473	Homogyne_alpina	Forb
6.49382786885246	Sp58	0.0089858074851731	Hypericum_maculatum	Forb
6.49382786885246	Sp59	0.00729540477244035	Hypochaeris_maculata	Forb
6.49382786885246	Sp60	0.00733030479110634	Kobresia_myosuroides	Grass
6.49382786885246	Sp61	0.0193546179694332	Laserpitium_halleri	Forb
6.49382786885246	Sp62	0.00633338727894299	Leontodon_hispidus	Forb
6.49382786885246	Sp63	0.00574583849858558	Leontodon_pyrenaicus	Forb
6.49382786885246	Sp64	0.00218191099183768	Leucanthemopsis_alpina	Forb
6.49382786885246	Sp65	0.00717281722311293	Leucanthemum_vulgare	Forb
6.49382786885246	Sp66	0.00440219386823244	Lotus_alpinus	Legumes
6.49382786885246	Sp67	0.0139515318505957	Lotus_corniculatus	Legumes
6.49382786885246	Sp68	0.0185256640114944	Luzula_campestris	Grass
6.49382786885246	Sp69	0.0197496102768278	Luzula_lutea	Grass
6.49382786885246	Sp70	0.0222369445823821	Luzula_nutans	Grass
6.49382786885246	Sp71	0.0199249637151273	Meum_athamanticum	Forb
6.49382786885246	Sp72	0.00437550345477584	Myosotis_alpestris	Forb
6.49382786885246	Sp73	0.00301678941278572	Myosotis_arvensis	Forb
6.49382786885246	Sp74	0.00831621635616942	Nardus_stricta	Grass
6.49382786885246	Sp75	2.48978980102301e-07	Onobrychis_montana	Legumes
6.49382786885246	Sp76	0.00680922495450957	Pedicularis_rostratospicata	Forb
6.49382786885246	Sp77	0.0183735303575913	Phleum_alpinum	Grass
6.49382786885246	Sp78	0.00873805480392831	Phyteuma_orbiculare	Forb
6.49382786885246	Sp79	0.00572069746923994	Plantago_alpina	Forb
6.49382786885246	Sp80	0.00825952551754309	Plantago_maritima	Forb
6.49382786885246	Sp81	0.00382915148005981	Plantago_media	Forb
6.49382786885246	Sp82	0.019310632497258	Poa_alpina	Grass
6.49382786885246	Sp83	0.0212920347751404	Poa_chaixii	Grass
6.49382786885246	Sp84	0.0166513584058889	Poa_pratensis	Grass
6.49382786885246	Sp85	0.0144289882648497	Polygonum_viviparum	Forb
6.49382786885246	Sp86	0.00474884663066797	Potentilla_aurea	Forb
6.49382786885246	Sp87	0.0115299269823605	Potentilla_grandiflora	Forb
6.49382786885246	Sp88	0.0147740755561904	Potentilla_heptaphylla	Forb
6.49382786885246	Sp89	0.00802703658704425	Pulmonaria_angustifolia	Forb
6.49382786885246	Sp90	0.0240731485693573	Pulsatilla_alpina	Forb
6.49382786885246	Sp91	0.00662657557740439	Pulsatilla_vernalis	Forb
6.49382786885246	Sp92	0.0127101625754896	Ranunculus_acris	Forb
6.49382786885246	Sp93	0.00579205378650645	Ranunculus_montanus	Forb
6.49382786885246	Sp94	0.00953320864488904	Ranunculus_sp.	Forb
6.49382786885246	Sp95	0.00742746383304444	Rhinanthus_alectorolophus	Forb
6.49382786885246	Sp96	4.98763860988866e-41	Salix_herbacea	Shrub
6.49382786885246	Sp97	0.00416554860871143	Senecio_doronicum	Forb
6.49382786885246	Sp98	0.00382506395392328	Senecio_incanus	Forb
6.49382786885246	Sp99	1.83454675197752e-12	Silene_nutans	Forb
6.49382786885246	Sp100	5.5869838932285e-08	Silene_vulgaris	Forb
6.49382786885246	Sp101	0.0066051957880303	Soldanella_alpina	Forb
6.49382786885246	Sp102	0.00919017933807876	Stachys_pradica	Forb
6.49382786885246	Sp103	0.00191753083178101	Taraxacum_officinale	Forb
6.49382786885246	Sp104	0.00351518295585022	Thymus_polytrichus	Forb
6.49382786885246	Sp105	0.0108408669888813	Thymus_praecox	Forb
6.49382786885246	Sp106	0.0132141179058853	Trifolium_alpestre	Legumes
6.49382786885246	Sp107	0.00356340204663285	Trifolium_alpinum	Legumes
6.49382786885246	Sp108	0.0118485377830892	Trifolium_montanum	Legumes
6.49382786885246	Sp109	0.000218650880777797	Trifolium_pratense	Legumes
6.49382786885246	Sp110	0.000258391754149249	Trifolium_repens	Legumes
6.49382786885246	Sp111	4.64268768376679e-08	Trifolium_thalii	Legumes
6.49382786885246	Sp112	0.00591208721612459	Trisetum_flavescens	Grass
6.49382786885246	Sp113	0.0133824442235681	Trollius_europaeus	Forb
6.49382786885246	Sp114	0.0140958965785329	Vaccinium_myrtillus	Shrub
6.49382786885246	Sp115	0.0138068307323162	Vaccinium_uliginosum	Shrub
6.49382786885246	Sp116	0.00158484482522475	Vaccinium_vitis-idaea	Shrub
6.49382786885246	Sp117	8.73580279606608e-11	Veronica_allionii	Forb
6.49382786885246	Sp118	0.0104586058712668	Viola_calcarata	Forb
7.00820256699509	Sp1	0.0130385314714326	Achillea_millefolium	Forb
7.00820256699509	Sp2	0.0129943723841509	Acinos_alpinus	Forb
7.00820256699509	Sp3	0.0150397833428742	Agrostis_capillaris	Grass
7.00820256699509	Sp4	0.00238452638976662	Ajuga_pyramidalis	Forb
7.00820256699509	Sp5	0.00375781224766257	Alchemilla_alpina	Forb
7.00820256699509	Sp6	4.58211778677475e-10	Alchemilla_fissa	Forb
7.00820256699509	Sp7	0.00529582095740032	Alchemilla_xanthochlora	Forb
7.00820256699509	Sp8	0.00147816716646733	Antennaria_dioica	Forb
7.00820256699509	Sp9	0.014177710073013	Anthoxanthum_odoratum	Grass
7.00820256699509	Sp10	0.00762970413928089	Anthyllis_vulneraria	Legumes
7.00820256699509	Sp11	0.00610642375437262	Arnica_montana	Forb
7.00820256699509	Sp12	0.00863607388361186	Avenula_versicolor	Grass
7.00820256699509	Sp13	6.37083688695638e-08	Botrychium_lunaria	Forb
7.00820256699509	Sp14	0.0195466633542952	Brachypodium_pinnatum	Grass
7.00820256699509	Sp15	0.0129564461891094	Briza_media	Grass
7.00820256699509	Sp16	0.0137976637868451	Campanula_barbata	Forb
7.00820256699509	Sp17	0.0137652451943302	Campanula_rhomboidalis	Forb
7.00820256699509	Sp18	0.0103706381486739	Campanula_scheuchzeri	Forb
7.00820256699509	Sp19	0.000104731291578025	Carduus_defloratus	Forb
7.00820256699509	Sp20	0.00233852103579793	Carex_curvula	Grass
7.00820256699509	Sp21	0.0158368862209471	Carex_sempervirens	Grass
7.00820256699509	Sp22	0.0102352213492656	carex_sp.	Grass
7.00820256699509	Sp23	0.00259236728119825	Carlina_acaulis	Forb
7.00820256699509	Sp24	0.00863349124877564	Centaurea_uniflora	Forb
7.00820256699509	Sp25	6.06250780902539e-15	Cerastium_alpinum	Forb
7.00820256699509	Sp26	0.00418937934076192	Cirsium_acaule	Forb
7.00820256699509	Sp27	1.32097208723028e-10	Cirsium_eriophorum	Forb
7.00820256699509	Sp28	0.0133231695978324	Cirsium_spinosissimum	Forb
7.00820256699509	Sp29	0.0101269812887681	Crepis_conyzifolia	Forb
7.00820256699509	Sp30	0.00254431512968394	Crepis_pyrenaica	Forb
7.00820256699509	Sp31	0.0139569964733911	Dactylis_glomerata	Grass
7.00820256699509	Sp32	1.12539715943882e-10	Daphne_striata	Shrub
7.00820256699509	Sp33	0.00773809535676804	Deschampsia_flexuosa	Grass
7.00820256699509	Sp34	0.00452775943930843	Euphrasia_minima	Forb
7.00820256699509	Sp35	0.00909701022650763	Euphrasia_officinalis	Forb
7.00820256699509	Sp36	0.0129604869376238	Festuca_laevigata	Grass
7.00820256699509	Sp37	0.0196443957961957	Festuca_nigrescens	Grass
7.00820256699509	Sp38	0.0316026180833843	Festuca_paniculata	Grass
7.00820256699509	Sp39	0.0259424941026346	Festuca_rubra	Grass
7.00820256699509	Sp40	0.00676510327689965	Festuca_violacea	Grass
7.00820256699509	Sp41	1.98485096706853e-29	Galium_anisophyllon	Forb
7.00820256699509	Sp42	0.0128517437487157	Galium_mollugo	Forb
7.00820256699509	Sp43	1.17371938346713e-07	Galium_verum	Forb
7.00820256699509	Sp44	0.00313581232174758	Gentiana_acaulis	Forb
7.00820256699509	Sp45	0.00403484604716238	Gentiana_verna	Forb
7.00820256699509	Sp46	0.00994786709603258	Gentianella_campestris	Forb
7.00820256699509	Sp47	0.0176943962203935	Geranium_sylvaticum	Forb
7.00820256699509	Sp48	0.00476747074896017	Geum_montanum	Forb
7.00820256699509	Sp49	0.0120409362833478	Helianthemum_grandiflorum	Forb
7.00820256699509	Sp50	0.0112271230289201	Helictotrichon_sedenense	Grass
7.00820256699509	Sp51	0.00297384108696745	Hieracium_glaciale	Forb
7.00820256699509	Sp52	0.00428509663199476	Hieracium_peleterianum	Forb
7.00820256699509	Sp53	0.00316576901665457	Hieracium_pilosella	Forb
7.00820256699509	Sp54	0.00351966737916088	hieracium_sp	Forb
7.00820256699509	Sp55	0.00633989823611528	Hieracium_villosum	Forb
7.00820256699509	Sp56	1.81368601837967e-05	Hippocrepis_comosa	Legumes
7.00820256699509	Sp57	0.00364846023033387	Homogyne_alpina	Forb
7.00820256699509	Sp58	0.0188187150724115	Hypericum_maculatum	Forb
7.00820256699509	Sp59	0.0104273756491412	Hypochaeris_maculata	Forb
7.00820256699509	Sp60	0.00356663203761756	Kobresia_myosuroides	Grass
7.00820256699509	Sp61	0.0201546330761811	Laserpitium_halleri	Forb
7.00820256699509	Sp62	0.00884916894542685	Leontodon_hispidus	Forb
7.00820256699509	Sp63	0.00478554154904383	Leontodon_pyrenaicus	Forb
7.00820256699509	Sp64	0.00111178604113567	Leucanthemopsis_alpina	Forb
7.00820256699509	Sp65	0.00958662945316735	Leucanthemum_vulgare	Forb
7.00820256699509	Sp66	0.000515797095299427	Lotus_alpinus	Legumes
7.00820256699509	Sp67	0.0123531666021474	Lotus_corniculatus	Legumes
7.00820256699509	Sp68	0.015748383532164	Luzula_campestris	Grass
7.00820256699509	Sp69	0.0165900935366601	Luzula_lutea	Grass
7.00820256699509	Sp70	0.0231704574369811	Luzula_nutans	Grass
7.00820256699509	Sp71	0.024639821734538	Meum_athamanticum	Forb
7.00820256699509	Sp72	0.00377664988167661	Myosotis_alpestris	Forb
7.00820256699509	Sp73	0.00925687557511265	Myosotis_arvensis	Forb
7.00820256699509	Sp74	0.00482396099495868	Nardus_stricta	Grass
7.00820256699509	Sp75	0.000746976286220671	Onobrychis_montana	Legumes
7.00820256699509	Sp76	0.00578573198999799	Pedicularis_rostratospicata	Forb
7.00820256699509	Sp77	0.018423836245331	Phleum_alpinum	Grass
7.00820256699509	Sp78	0.00684749447513106	Phyteuma_orbiculare	Forb
7.00820256699509	Sp79	0.00391625204949796	Plantago_alpina	Forb
7.00820256699509	Sp80	0.00655432769996664	Plantago_maritima	Forb
7.00820256699509	Sp81	0.00553296991046439	Plantago_media	Forb
7.00820256699509	Sp82	0.0176631430011312	Poa_alpina	Grass
7.00820256699509	Sp83	0.0224797575017193	Poa_chaixii	Grass
7.00820256699509	Sp84	0.0210044365998802	Poa_pratensis	Grass
7.00820256699509	Sp85	0.00996807025173056	Polygonum_viviparum	Forb
7.00820256699509	Sp86	0.00326403692029426	Potentilla_aurea	Forb
7.00820256699509	Sp87	0.00715715060595361	Potentilla_grandiflora	Forb
7.00820256699509	Sp88	0.00830108326237677	Potentilla_heptaphylla	Forb
7.00820256699509	Sp89	0.00881330885336996	Pulmonaria_angustifolia	Forb
7.00820256699509	Sp90	0.0197608873430601	Pulsatilla_alpina	Forb
7.00820256699509	Sp91	0.00315115164424783	Pulsatilla_vernalis	Forb
7.00820256699509	Sp92	0.0165807567571981	Ranunculus_acris	Forb
7.00820256699509	Sp93	0.00444548494198794	Ranunculus_montanus	Forb
7.00820256699509	Sp94	0.00816343113696788	Ranunculus_sp.	Forb
7.00820256699509	Sp95	0.0106533358060352	Rhinanthus_alectorolophus	Forb
7.00820256699509	Sp96	1.33602896194074e-52	Salix_herbacea	Shrub
7.00820256699509	Sp97	0.00438062873117441	Senecio_doronicum	Forb
7.00820256699509	Sp98	0.00208764312406442	Senecio_incanus	Forb
7.00820256699509	Sp99	3.36601357530818e-12	Silene_nutans	Forb
7.00820256699509	Sp100	0.0019216442901213	Silene_vulgaris	Forb
7.00820256699509	Sp101	0.00372127819216695	Soldanella_alpina	Forb
7.00820256699509	Sp102	0.00841072303046574	Stachys_pradica	Forb
7.00820256699509	Sp103	0.00827015282180529	Taraxacum_officinale	Forb
7.00820256699509	Sp104	0.00153203611991287	Thymus_polytrichus	Forb
7.00820256699509	Sp105	0.00850356414661516	Thymus_praecox	Forb
7.00820256699509	Sp106	0.0188466958969232	Trifolium_alpestre	Legumes
7.00820256699509	Sp107	2.95245344570387e-07	Trifolium_alpinum	Legumes
7.00820256699509	Sp108	0.0127629538931398	Trifolium_montanum	Legumes
7.00820256699509	Sp109	0.00759892849736474	Trifolium_pratense	Legumes
7.00820256699509	Sp110	0.0064401852684732	Trifolium_repens	Legumes
7.00820256699509	Sp111	1.25102247407758e-18	Trifolium_thalii	Legumes
7.00820256699509	Sp112	0.0160560923693088	Trisetum_flavescens	Grass
7.00820256699509	Sp113	0.0115705005779299	Trollius_europaeus	Forb
7.00820256699509	Sp114	0.0106029776927106	Vaccinium_myrtillus	Shrub
7.00820256699509	Sp115	0.00747650803373581	Vaccinium_uliginosum	Shrub
7.00820256699509	Sp116	5.00053242456365e-11	Vaccinium_vitis-idaea	Shrub
7.00820256699509	Sp117	3.15740257685848e-27	Veronica_allionii	Forb
7.00820256699509	Sp118	0.00964102783868489	Viola_calcarata	Forb
5.94858606557377	Sp1	9.60231680693095e-08	Achillea_millefolium	Forb
5.94858606557377	Sp2	0.00995204489235903	Acinos_alpinus	Forb
5.94858606557377	Sp3	0.000340374300788715	Agrostis_capillaris	Grass
5.94858606557377	Sp4	0.00337062731180462	Ajuga_pyramidalis	Forb
5.94858606557377	Sp5	0.00848555901234551	Alchemilla_alpina	Forb
5.94858606557377	Sp6	0.00422853133302783	Alchemilla_fissa	Forb
5.94858606557377	Sp7	0.0095873079004694	Alchemilla_xanthochlora	Forb
5.94858606557377	Sp8	0.00275105555170714	Antennaria_dioica	Forb
5.94858606557377	Sp9	0.0165460531866858	Anthoxanthum_odoratum	Grass
5.94858606557377	Sp10	0.00551595625740972	Anthyllis_vulneraria	Legumes
5.94858606557377	Sp11	0.0067846720213598	Arnica_montana	Forb
5.94858606557377	Sp12	0.012669439277178	Avenula_versicolor	Grass
5.94858606557377	Sp13	0.00792806046535804	Botrychium_lunaria	Forb
5.94858606557377	Sp14	1.13058111493977e-05	Brachypodium_pinnatum	Grass
5.94858606557377	Sp15	0.0126223922145485	Briza_media	Grass
5.94858606557377	Sp16	0.00744717531787679	Campanula_barbata	Forb
5.94858606557377	Sp17	2.6966416932688e-06	Campanula_rhomboidalis	Forb
5.94858606557377	Sp18	0.0155895917586176	Campanula_scheuchzeri	Forb
5.94858606557377	Sp19	9.31332382480261e-11	Carduus_defloratus	Forb
5.94858606557377	Sp20	0.0124819239595693	Carex_curvula	Grass
5.94858606557377	Sp21	0.0292603817246	Carex_sempervirens	Grass
5.94858606557377	Sp22	0.0268841654294042	carex_sp.	Grass
5.94858606557377	Sp23	0.00764341859002696	Carlina_acaulis	Forb
5.94858606557377	Sp24	0.00824811783630388	Centaurea_uniflora	Forb
5.94858606557377	Sp25	0.00305290643840082	Cerastium_alpinum	Forb
5.94858606557377	Sp26	0.00853074252149434	Cirsium_acaule	Forb
5.94858606557377	Sp27	2.64679302661087e-23	Cirsium_eriophorum	Forb
5.94858606557377	Sp28	0.00912243115582174	Cirsium_spinosissimum	Forb
5.94858606557377	Sp29	0.0107974317459772	Crepis_conyzifolia	Forb
5.94858606557377	Sp30	1.89349704935854e-14	Crepis_pyrenaica	Forb
5.94858606557377	Sp31	1.20952806814361e-09	Dactylis_glomerata	Grass
5.94858606557377	Sp32	0.0111016682550398	Daphne_striata	Shrub
5.94858606557377	Sp33	0.0132069019723611	Deschampsia_flexuosa	Grass
5.94858606557377	Sp34	0.00732559966103029	Euphrasia_minima	Forb
5.94858606557377	Sp35	0.00961253486150725	Euphrasia_officinalis	Forb
5.94858606557377	Sp36	0.021104705770845	Festuca_laevigata	Grass
5.94858606557377	Sp37	0.021908048607313	Festuca_nigrescens	Grass
5.94858606557377	Sp38	0.0278843498020834	Festuca_paniculata	Grass
5.94858606557377	Sp39	0.0157327150881568	Festuca_rubra	Grass
5.94858606557377	Sp40	0.0127761687543141	Festuca_violacea	Grass
5.94858606557377	Sp41	0.00137205762642615	Galium_anisophyllon	Forb
5.94858606557377	Sp42	0.0115830260573278	Galium_mollugo	Forb
5.94858606557377	Sp43	0.000454783219576797	Galium_verum	Forb
5.94858606557377	Sp44	0.00865432767101779	Gentiana_acaulis	Forb
5.94858606557377	Sp45	0.0123499907124915	Gentiana_verna	Forb
5.94858606557377	Sp46	0.00531742739527432	Gentianella_campestris	Forb
5.94858606557377	Sp47	2.89597406075243e-07	Geranium_sylvaticum	Forb
5.94858606557377	Sp48	0.00810116535151341	Geum_montanum	Forb
5.94858606557377	Sp49	0.014641389021077	Helianthemum_grandiflorum	Forb
5.94858606557377	Sp50	0.0162993236705967	Helictotrichon_sedenense	Grass
5.94858606557377	Sp51	0.00544136198827347	Hieracium_glaciale	Forb
5.94858606557377	Sp52	0.00543059609701952	Hieracium_peleterianum	Forb
5.94858606557377	Sp53	0.00426087864712555	Hieracium_pilosella	Forb
5.94858606557377	Sp54	0.00368563876236184	hieracium_sp	Forb
5.94858606557377	Sp55	0.00253946033431884	Hieracium_villosum	Forb
5.94858606557377	Sp56	0.00698125363626354	Hippocrepis_comosa	Legumes
5.94858606557377	Sp57	0.00691817999789963	Homogyne_alpina	Forb
5.94858606557377	Sp58	2.2250679829201e-05	Hypericum_maculatum	Forb
5.94858606557377	Sp59	0.00157921008975486	Hypochaeris_maculata	Forb
5.94858606557377	Sp60	0.0114438722129855	Kobresia_myosuroides	Grass
5.94858606557377	Sp61	0.0154545888021067	Laserpitium_halleri	Forb
5.94858606557377	Sp62	0.00170321492095579	Leontodon_hispidus	Forb
5.94858606557377	Sp63	0.00658758248437745	Leontodon_pyrenaicus	Forb
5.94858606557377	Sp64	0.00340513905716684	Leucanthemopsis_alpina	Forb
5.94858606557377	Sp65	0.00261681972833989	Leucanthemum_vulgare	Forb
5.94858606557377	Sp66	0.008527227053099	Lotus_alpinus	Legumes
5.94858606557377	Sp67	0.013335241848874	Lotus_corniculatus	Legumes
5.94858606557377	Sp68	0.0201138846841853	Luzula_campestris	Grass
5.94858606557377	Sp69	0.0211326245704646	Luzula_lutea	Grass
5.94858606557377	Sp70	0.0164429811228185	Luzula_nutans	Grass
5.94858606557377	Sp71	0.00777970855635031	Meum_athamanticum	Forb
5.94858606557377	Sp72	0.00492240592565555	Myosotis_alpestris	Forb
5.94858606557377	Sp73	1.10661321093631e-07	Myosotis_arvensis	Forb
5.94858606557377	Sp74	0.0122071957240193	Nardus_stricta	Grass
5.94858606557377	Sp75	1.72021481228473e-12	Onobrychis_montana	Legumes
5.94858606557377	Sp76	0.00772835227281191	Pedicularis_rostratospicata	Forb
5.94858606557377	Sp77	0.0162259422098156	Phleum_alpinum	Grass
5.94858606557377	Sp78	0.0103771673002402	Phyteuma_orbiculare	Forb
5.94858606557377	Sp79	0.0076264964121344	Plantago_alpina	Forb
5.94858606557377	Sp80	0.00988573035071307	Plantago_maritima	Forb
5.94858606557377	Sp81	0.000850800842059542	Plantago_media	Forb
5.94858606557377	Sp82	0.0191060496091539	Poa_alpina	Grass
5.94858606557377	Sp83	0.0171379868379156	Poa_chaixii	Grass
5.94858606557377	Sp84	0.00747312921625187	Poa_pratensis	Grass
5.94858606557377	Sp85	0.0181507313012768	Polygonum_viviparum	Forb
5.94858606557377	Sp86	0.00634971684058854	Potentilla_aurea	Forb
5.94858606557377	Sp87	0.0159385230241494	Potentilla_grandiflora	Forb
5.94858606557377	Sp88	0.0201600561156685	Potentilla_heptaphylla	Forb
5.94858606557377	Sp89	0.0059479188340595	Pulmonaria_angustifolia	Forb
5.94858606557377	Sp90	0.0261541620827214	Pulsatilla_alpina	Forb
5.94858606557377	Sp91	0.0104924705406151	Pulsatilla_vernalis	Forb
5.94858606557377	Sp92	0.00451682679065647	Ranunculus_acris	Forb
5.94858606557377	Sp93	0.00713521848440586	Ranunculus_montanus	Forb
5.94858606557377	Sp94	0.0106481968110337	Ranunculus_sp.	Forb
5.94858606557377	Sp95	0.000803195638943199	Rhinanthus_alectorolophus	Forb
5.94858606557377	Sp96	8.88132386999479e-24	Salix_herbacea	Shrub
5.94858606557377	Sp97	0.00353208457533993	Senecio_doronicum	Forb
5.94858606557377	Sp98	0.00572410367563951	Senecio_incanus	Forb
5.94858606557377	Sp99	1.77644539476276e-12	Silene_nutans	Forb
5.94858606557377	Sp100	8.38990068881123e-14	Silene_vulgaris	Forb
5.94858606557377	Sp101	0.00974498675969655	Soldanella_alpina	Forb
5.94858606557377	Sp102	0.00943895404936211	Stachys_pradica	Forb
5.94858606557377	Sp103	3.90084196481089e-09	Taraxacum_officinale	Forb
5.94858606557377	Sp104	0.00570249062053543	Thymus_polytrichus	Forb
5.94858606557377	Sp105	0.0125809629360394	Thymus_praecox	Forb
5.94858606557377	Sp106	0.0011258269306315	Trifolium_alpestre	Legumes
5.94858606557377	Sp107	0.0116444542064808	Trifolium_alpinum	Legumes
5.94858606557377	Sp108	0.00434827912453851	Trifolium_montanum	Legumes
5.94858606557377	Sp109	8.08079900978295e-09	Trifolium_pratense	Legumes
5.94858606557377	Sp110	3.1594571569737e-08	Trifolium_repens	Legumes
5.94858606557377	Sp111	0.00306589310595378	Trifolium_thalii	Legumes
5.94858606557377	Sp112	1.17296534871711e-06	Trisetum_flavescens	Grass
5.94858606557377	Sp113	0.0146667458107203	Trollius_europaeus	Forb
5.94858606557377	Sp114	0.0169551621615304	Vaccinium_myrtillus	Shrub
5.94858606557377	Sp115	0.0201732685031598	Vaccinium_uliginosum	Shrub
5.94858606557377	Sp116	0.00570774244002658	Vaccinium_vitis-idaea	Shrub
5.94858606557377	Sp117	0.000847491398386737	Veronica_allionii	Forb
5.94858606557377	Sp118	0.0102193049788521	Viola_calcarata	Forb
5.68198998178506	Sp1	2.15112719651381e-10	Achillea_millefolium	Forb
5.68198998178506	Sp2	0.00794205748378124	Acinos_alpinus	Forb
5.68198998178506	Sp3	1.20765144587424e-06	Agrostis_capillaris	Grass
5.68198998178506	Sp4	0.00360344505021781	Ajuga_pyramidalis	Forb
5.68198998178506	Sp5	0.00972864592267992	Alchemilla_alpina	Forb
5.68198998178506	Sp6	0.0058472113495884	Alchemilla_fissa	Forb
5.68198998178506	Sp7	0.0106214704810266	Alchemilla_xanthochlora	Forb
5.68198998178506	Sp8	0.00310605487626585	Antennaria_dioica	Forb
5.68198998178506	Sp9	0.0162152983657794	Anthoxanthum_odoratum	Grass
5.68198998178506	Sp10	0.00412436273005522	Anthyllis_vulneraria	Legumes
5.68198998178506	Sp11	0.00672908854894886	Arnica_montana	Forb
5.68198998178506	Sp12	0.0135567926229224	Avenula_versicolor	Grass
5.68198998178506	Sp13	0.0110294039956744	Botrychium_lunaria	Forb
5.68198998178506	Sp14	1.07467102926154e-08	Brachypodium_pinnatum	Grass
5.68198998178506	Sp15	0.0116991291523326	Briza_media	Grass
5.68198998178506	Sp16	0.00403451271456921	Campanula_barbata	Forb
5.68198998178506	Sp17	4.01764782588366e-09	Campanula_rhomboidalis	Forb
5.68198998178506	Sp18	0.0160933082795072	Campanula_scheuchzeri	Forb
5.68198998178506	Sp19	2.86699054463463e-13	Carduus_defloratus	Forb
5.68198998178506	Sp20	0.0152512738154681	Carex_curvula	Grass
5.68198998178506	Sp21	0.0313087698019097	Carex_sempervirens	Grass
5.68198998178506	Sp22	0.0302540397753443	carex_sp.	Grass
5.68198998178506	Sp23	0.00893835232325117	Carlina_acaulis	Forb
5.68198998178506	Sp24	0.00757507501241603	Centaurea_uniflora	Forb
5.68198998178506	Sp25	0.00450474650026144	Cerastium_alpinum	Forb
5.68198998178506	Sp26	0.00956299165145364	Cirsium_acaule	Forb
5.68198998178506	Sp27	1.41609693888384e-27	Cirsium_eriophorum	Forb
5.68198998178506	Sp28	0.00408119301140613	Cirsium_spinosissimum	Forb
5.68198998178506	Sp29	0.0103087174616691	Crepis_conyzifolia	Forb
5.68198998178506	Sp30	4.56913367801357e-18	Crepis_pyrenaica	Forb
5.68198998178506	Sp31	7.1226307520377e-13	Dactylis_glomerata	Grass
5.68198998178506	Sp32	0.0168144771653646	Daphne_striata	Shrub
5.68198998178506	Sp33	0.0146177859043199	Deschampsia_flexuosa	Grass
5.68198998178506	Sp34	0.00780723043505401	Euphrasia_minima	Forb
5.68198998178506	Sp35	0.00920492504056034	Euphrasia_officinalis	Forb
5.68198998178506	Sp36	0.0227930382974952	Festuca_laevigata	Grass
5.68198998178506	Sp37	0.0214009891361511	Festuca_nigrescens	Grass
5.68198998178506	Sp38	0.0243927914671014	Festuca_paniculata	Grass
5.68198998178506	Sp39	0.00991700424547784	Festuca_rubra	Grass
5.68198998178506	Sp40	0.0143390714145225	Festuca_violacea	Grass
5.68198998178506	Sp41	0.00358142456988417	Galium_anisophyllon	Forb
5.68198998178506	Sp42	0.00993156846887119	Galium_mollugo	Forb
5.68198998178506	Sp43	0.000482748604928805	Galium_verum	Forb
5.68198998178506	Sp44	0.0100884787912673	Gentiana_acaulis	Forb
5.68198998178506	Sp45	0.0146008408617769	Gentiana_verna	Forb
5.68198998178506	Sp46	0.00211472268898383	Gentianella_campestris	Forb
5.68198998178506	Sp47	2.9278315146533e-10	Geranium_sylvaticum	Forb
5.68198998178506	Sp48	0.00895013919716354	Geum_montanum	Forb
5.68198998178506	Sp49	0.0142068414313662	Helianthemum_grandiflorum	Forb
5.68198998178506	Sp50	0.0172427922985546	Helictotrichon_sedenense	Grass
5.68198998178506	Sp51	0.0061013693549325	Hieracium_glaciale	Forb
5.68198998178506	Sp52	0.00563361281749551	Hieracium_peleterianum	Forb
5.68198998178506	Sp53	0.00450124841792335	Hieracium_pilosella	Forb
5.68198998178506	Sp54	0.00359360114333137	hieracium_sp	Forb
5.68198998178506	Sp55	0.000782613179821758	Hieracium_villosum	Forb
5.68198998178506	Sp56	0.00854372831015816	Hippocrepis_comosa	Legumes
5.68198998178506	Sp57	0.007777898012017	Homogyne_alpina	Forb
5.68198998178506	Sp58	9.17179727091101e-08	Hypericum_maculatum	Forb
5.68198998178506	Sp59	1.64505899985646e-05	Hypochaeris_maculata	Forb
5.68198998178506	Sp60	0.0135486984971689	Kobresia_myosuroides	Grass
5.68198998178506	Sp61	0.0120715855292487	Laserpitium_halleri	Forb
5.68198998178506	Sp62	4.13803312568144e-05	Leontodon_hispidus	Forb
5.68198998178506	Sp63	0.00692296425915481	Leontodon_pyrenaicus	Forb
5.68198998178506	Sp64	0.0040555941232426	Leucanthemopsis_alpina	Forb
5.68198998178506	Sp65	0.000198630524876012	Leucanthemum_vulgare	Forb
5.68198998178506	Sp66	0.0105482542965944	Lotus_alpinus	Legumes
5.68198998178506	Sp67	0.01193661400443	Lotus_corniculatus	Legumes
5.68198998178506	Sp68	0.0202630489670984	Luzula_campestris	Grass
5.68198998178506	Sp69	0.0208913467830591	Luzula_lutea	Grass
5.68198998178506	Sp70	0.0112882396881533	Luzula_nutans	Grass
5.68198998178506	Sp71	0.00115810098510912	Meum_athamanticum	Forb
5.68198998178506	Sp72	0.00515286907420397	Myosotis_alpestris	Forb
5.68198998178506	Sp73	5.59443571263206e-11	Myosotis_arvensis	Forb
5.68198998178506	Sp74	0.0142319726709266	Nardus_stricta	Grass
5.68198998178506	Sp75	2.33856510696177e-15	Onobrychis_montana	Legumes
5.68198998178506	Sp76	0.0081071292387055	Pedicularis_rostratospicata	Forb
5.68198998178506	Sp77	0.0141677592984017	Phleum_alpinum	Grass
5.68198998178506	Sp78	0.0110199623519728	Phyteuma_orbiculare	Forb
5.68198998178506	Sp79	0.00857114616747579	Plantago_alpina	Forb
5.68198998178506	Sp80	0.0106088630552636	Plantago_maritima	Forb
5.68198998178506	Sp81	7.23262359192396e-06	Plantago_media	Forb
5.68198998178506	Sp82	0.0180821688906305	Poa_alpina	Grass
5.68198998178506	Sp83	0.0137030824353046	Poa_chaixii	Grass
5.68198998178506	Sp84	0.00150161933191159	Poa_pratensis	Grass
5.68198998178506	Sp85	0.0195261249189679	Polygonum_viviparum	Forb
5.68198998178506	Sp86	0.00715871327984999	Potentilla_aurea	Forb
5.68198998178506	Sp87	0.0180242839437517	Potentilla_grandiflora	Forb
5.68198998178506	Sp88	0.0221424476373588	Potentilla_heptaphylla	Forb
5.68198998178506	Sp89	0.00432462414707676	Pulmonaria_angustifolia	Forb
5.68198998178506	Sp90	0.0260125170599695	Pulsatilla_alpina	Forb
5.68198998178506	Sp91	0.0125014432664055	Pulsatilla_vernalis	Forb
5.68198998178506	Sp92	0.000370294422014168	Ranunculus_acris	Forb
5.68198998178506	Sp93	0.00776347919557797	Ranunculus_montanus	Forb
5.68198998178506	Sp94	0.0110434612432523	Ranunculus_sp.	Forb
5.68198998178506	Sp95	2.06735002875261e-05	Rhinanthus_alectorolophus	Forb
5.68198998178506	Sp96	1.14988785560368e-17	Salix_herbacea	Shrub
5.68198998178506	Sp97	0.00302530758048172	Senecio_doronicum	Forb
5.68198998178506	Sp98	0.00669581279776385	Senecio_incanus	Forb
5.68198998178506	Sp99	2.67383189901519e-13	Silene_nutans	Forb
5.68198998178506	Sp100	6.97659012144406e-17	Silene_vulgaris	Forb
5.68198998178506	Sp101	0.0113458774687579	Soldanella_alpina	Forb
5.68198998178506	Sp102	0.00928970675150011	Stachys_pradica	Forb
5.68198998178506	Sp103	7.34551578484919e-12	Taraxacum_officinale	Forb
5.68198998178506	Sp104	0.00683080893930956	Thymus_polytrichus	Forb
5.68198998178506	Sp105	0.0130979261377138	Thymus_praecox	Forb
5.68198998178506	Sp106	2.28872065974051e-05	Trifolium_alpestre	Legumes
5.68198998178506	Sp107	0.015423044137854	Trifolium_alpinum	Legumes
5.68198998178506	Sp108	0.000793679827520961	Trifolium_montanum	Legumes
5.68198998178506	Sp109	5.85008685291343e-12	Trifolium_pratense	Legumes
5.68198998178506	Sp110	1.71864856966914e-10	Trifolium_repens	Legumes
5.68198998178506	Sp111	0.00576815227068579	Trifolium_thalii	Legumes
5.68198998178506	Sp112	2.52618959304734e-09	Trisetum_flavescens	Grass
5.68198998178506	Sp113	0.0150047045967408	Trollius_europaeus	Forb
5.68198998178506	Sp114	0.0179787974747331	Vaccinium_myrtillus	Shrub
5.68198998178506	Sp115	0.0231776719870624	Vaccinium_uliginosum	Shrub
5.68198998178506	Sp116	0.00791717907565602	Vaccinium_vitis-idaea	Shrub
5.68198998178506	Sp117	0.00152991673989629	Veronica_allionii	Forb
5.68198998178506	Sp118	0.00957755108424722	Viola_calcarata	Forb
5.11376858325671	Sp1	1.02414897107755e-16	Achillea_millefolium	Forb
5.11376858325671	Sp2	0.00120202850391762	Acinos_alpinus	Forb
5.11376858325671	Sp3	1.03875727982479e-13	Agrostis_capillaris	Grass
5.11376858325671	Sp4	0.00404990858619466	Ajuga_pyramidalis	Forb
5.11376858325671	Sp5	0.012420344230876	Alchemilla_alpina	Forb
5.11376858325671	Sp6	0.00965785076721964	Alchemilla_fissa	Forb
5.11376858325671	Sp7	0.0126552237026299	Alchemilla_xanthochlora	Forb
5.11376858325671	Sp8	0.00391908613167683	Antennaria_dioica	Forb
5.11376858325671	Sp9	0.0134175114648007	Anthoxanthum_odoratum	Grass
5.11376858325671	Sp10	0.000136649808917863	Anthyllis_vulneraria	Legumes
5.11376858325671	Sp11	0.00609846527614365	Arnica_montana	Forb
5.11376858325671	Sp12	0.0151005930097909	Avenula_versicolor	Grass
5.11376858325671	Sp13	0.0164976289621965	Botrychium_lunaria	Forb
5.11376858325671	Sp14	2.0036117941646e-15	Brachypodium_pinnatum	Grass
5.11376858325671	Sp15	0.00787623017498648	Briza_media	Grass
5.11376858325671	Sp16	6.48957231799441e-07	Campanula_barbata	Forb
5.11376858325671	Sp17	2.44360279621447e-15	Campanula_rhomboidalis	Forb
5.11376858325671	Sp18	0.015286916669048	Campanula_scheuchzeri	Forb
5.11376858325671	Sp19	1.50634071561253e-18	Carduus_defloratus	Forb
5.11376858325671	Sp20	0.0214718511289789	Carex_curvula	Grass
5.11376858325671	Sp21	0.0325082498002763	Carex_sempervirens	Grass
5.11376858325671	Sp22	0.0353492929006959	carex_sp.	Grass
5.11376858325671	Sp23	0.0116698729416591	Carlina_acaulis	Forb
5.11376858325671	Sp24	0.00486953463785105	Centaurea_uniflora	Forb
5.11376858325671	Sp25	0.00793962457954461	Cerastium_alpinum	Forb
5.11376858325671	Sp26	0.0115596798560562	Cirsium_acaule	Forb
5.11376858325671	Sp27	0	Cirsium_eriophorum	Forb
5.11376858325671	Sp28	1.86123948239389e-05	Cirsium_spinosissimum	Forb
5.11376858325671	Sp29	0.00779877900781399	Crepis_conyzifolia	Forb
5.11376858325671	Sp30	3.20521918183202e-27	Crepis_pyrenaica	Forb
5.11376858325671	Sp31	1.36247149584052e-20	Dactylis_glomerata	Grass
5.11376858325671	Sp32	0.0288988555418171	Daphne_striata	Shrub
5.11376858325671	Sp33	0.0176139645673326	Deschampsia_flexuosa	Grass
5.11376858325671	Sp34	0.00829553459222845	Euphrasia_minima	Forb
5.11376858325671	Sp35	0.00713681788147297	Euphrasia_officinalis	Forb
5.11376858325671	Sp36	0.0254601132534082	Festuca_laevigata	Grass
5.11376858325671	Sp37	0.0178974555783324	Festuca_nigrescens	Grass
5.11376858325671	Sp38	0.0113399751956905	Festuca_paniculata	Grass
5.11376858325671	Sp39	3.70040632262322e-06	Festuca_rubra	Grass
5.11376858325671	Sp40	0.0176849482758708	Festuca_violacea	Grass
5.11376858325671	Sp41	0.00893381623760807	Galium_anisophyllon	Forb
5.11376858325671	Sp42	0.00350461360083654	Galium_mollugo	Forb
5.11376858325671	Sp43	7.68370959293993e-05	Galium_verum	Forb
5.11376858325671	Sp44	0.0131570459285596	Gentiana_acaulis	Forb
5.11376858325671	Sp45	0.0196154377743291	Gentiana_verna	Forb
5.11376858325671	Sp46	1.8623301889507e-06	Gentianella_campestris	Forb
5.11376858325671	Sp47	5.64923861153561e-17	Geranium_sylvaticum	Forb
5.11376858325671	Sp48	0.0107284012176669	Geum_montanum	Forb
5.11376858325671	Sp49	0.0108223786535377	Helianthemum_grandiflorum	Forb
5.11376858325671	Sp50	0.0184343770819877	Helictotrichon_sedenense	Grass
5.11376858325671	Sp51	0.00755502370157955	Hieracium_glaciale	Forb
5.11376858325671	Sp52	0.00585913443008318	Hieracium_peleterianum	Forb
5.11376858325671	Sp53	0.0049180318593888	Hieracium_pilosella	Forb
5.11376858325671	Sp54	0.00309835501222803	hieracium_sp	Forb
5.11376858325671	Sp55	1.30541411033388e-09	Hieracium_villosum	Forb
5.11376858325671	Sp56	0.00937056373188675	Hippocrepis_comosa	Legumes
5.11376858325671	Sp57	0.00963952449492242	Homogyne_alpina	Forb
5.11376858325671	Sp58	3.88206196620317e-14	Hypericum_maculatum	Forb
5.11376858325671	Sp59	1.27519209193699e-12	Hypochaeris_maculata	Forb
5.11376858325671	Sp60	0.0181797127908067	Kobresia_myosuroides	Grass
5.11376858325671	Sp61	0.00103342312803317	Laserpitium_halleri	Forb
5.11376858325671	Sp62	4.5132445259525e-12	Leontodon_hispidus	Forb
5.11376858325671	Sp63	0.00734720444293551	Leontodon_pyrenaicus	Forb
5.11376858325671	Sp64	0.00556758544142736	Leucanthemopsis_alpina	Forb
5.11376858325671	Sp65	1.94159395004559e-11	Leucanthemum_vulgare	Forb
5.11376858325671	Sp66	0.0146996053344634	Lotus_alpinus	Legumes
5.11376858325671	Sp67	0.00531397696868841	Lotus_corniculatus	Legumes
5.11376858325671	Sp68	0.0184058750364246	Luzula_campestris	Grass
5.11376858325671	Sp69	0.0172327866765771	Luzula_lutea	Grass
5.11376858325671	Sp70	0.000130913032323089	Luzula_nutans	Grass
5.11376858325671	Sp71	3.49900473204405e-08	Meum_athamanticum	Forb
5.11376858325671	Sp72	0.00549754915545301	Myosotis_alpestris	Forb
5.11376858325671	Sp73	4.02965908428739e-19	Myosotis_arvensis	Forb
5.11376858325671	Sp74	0.0187984279898436	Nardus_stricta	Grass
5.11376858325671	Sp75	2.09046634078812e-22	Onobrychis_montana	Legumes
5.11376858325671	Sp76	0.00863944347450281	Pedicularis_rostratospicata	Forb
5.11376858325671	Sp77	0.00647680437166929	Phleum_alpinum	Grass
5.11376858325671	Sp78	0.0117892378387897	Phyteuma_orbiculare	Forb
5.11376858325671	Sp79	0.0105492346082348	Plantago_alpina	Forb
5.11376858325671	Sp80	0.0118413816946516	Plantago_maritima	Forb
5.11376858325671	Sp81	9.91275939499233e-14	Plantago_media	Forb
5.11376858325671	Sp82	0.0128001020393993	Poa_alpina	Grass
5.11376858325671	Sp83	0.00213968023529455	Poa_chaixii	Grass
5.11376858325671	Sp84	6.39440048605784e-09	Poa_pratensis	Grass
5.11376858325671	Sp85	0.0208090482672892	Polygonum_viviparum	Forb
5.11376858325671	Sp86	0.00890541019306022	Potentilla_aurea	Forb
5.11376858325671	Sp87	0.0220533642369224	Potentilla_grandiflora	Forb
5.11376858325671	Sp88	0.0239526859324047	Potentilla_heptaphylla	Forb
5.11376858325671	Sp89	7.6483862165114e-05	Pulmonaria_angustifolia	Forb
5.11376858325671	Sp90	0.0217237302052901	Pulsatilla_alpina	Forb
5.11376858325671	Sp91	0.0170232565186903	Pulsatilla_vernalis	Forb
5.11376858325671	Sp92	1.33895019909388e-09	Ranunculus_acris	Forb
5.11376858325671	Sp93	0.00895165958746337	Ranunculus_montanus	Forb
5.11376858325671	Sp94	0.0113364131920492	Ranunculus_sp.	Forb
5.11376858325671	Sp95	5.32040237096776e-12	Rhinanthus_alectorolophus	Forb
5.11376858325671	Sp96	0.00196905979118585	Salix_herbacea	Shrub
5.11376858325671	Sp97	0.00130852366526224	Senecio_doronicum	Forb
5.11376858325671	Sp98	0.00883381975326779	Senecio_incanus	Forb
5.11376858325671	Sp99	1.23388307303238e-16	Silene_nutans	Forb
5.11376858325671	Sp100	1.0722654867069e-24	Silene_vulgaris	Forb
5.11376858325671	Sp101	0.0148495150004294	Soldanella_alpina	Forb
5.11376858325671	Sp102	0.00805093054251909	Stachys_pradica	Forb
5.11376858325671	Sp103	1.91442204674299e-20	Taraxacum_officinale	Forb
5.11376858325671	Sp104	0.00934334304914764	Thymus_polytrichus	Forb
5.11376858325671	Sp105	0.0130052447371941	Thymus_praecox	Forb
5.11376858325671	Sp106	1.04317119202553e-09	Trifolium_alpestre	Legumes
5.11376858325671	Sp107	0.0225781955273687	Trifolium_alpinum	Legumes
5.11376858325671	Sp108	3.03641746521407e-07	Trifolium_montanum	Legumes
5.11376858325671	Sp109	2.19462468864e-17	Trifolium_pratense	Legumes
5.11376858325671	Sp110	3.72364511617022e-17	Trifolium_repens	Legumes
5.11376858325671	Sp111	0.0120267636579624	Trifolium_thalii	Legumes
5.11376858325671	Sp112	1.63912558934411e-16	Trisetum_flavescens	Grass
5.11376858325671	Sp113	0.014697614319536	Trollius_europaeus	Forb
5.11376858325671	Sp114	0.0187835639667973	Vaccinium_myrtillus	Shrub
5.11376858325671	Sp115	0.0289536726809054	Vaccinium_uliginosum	Shrub
5.11376858325671	Sp116	0.0131110344374129	Vaccinium_vitis-idaea	Shrub
5.11376858325671	Sp117	0.00320823650360032	Veronica_allionii	Forb
5.11376858325671	Sp118	0.00645378543151804	Viola_calcarata	Forb
4.54554718472835	Sp1	4.11874010484253e-24	Achillea_millefolium	Forb
4.54554718472835	Sp2	7.28519098454415e-09	Acinos_alpinus	Forb
4.54554718472835	Sp3	1.69942707390868e-22	Agrostis_capillaris	Grass
4.54554718472835	Sp4	0.00441612659374818	Ajuga_pyramidalis	Forb
4.54554718472835	Sp5	0.0152832882678584	Alchemilla_alpina	Forb
4.54554718472835	Sp6	0.0142870921134008	Alchemilla_fissa	Forb
4.54554718472835	Sp7	0.0144313226002496	Alchemilla_xanthochlora	Forb
4.54554718472835	Sp8	0.00486736288672142	Antennaria_dioica	Forb
4.54554718472835	Sp9	0.0065227479559231	Anthoxanthum_odoratum	Grass
4.54554718472835	Sp10	4.95534132089073e-10	Anthyllis_vulneraria	Legumes
4.54554718472835	Sp11	0.00446696527896867	Arnica_montana	Forb
4.54554718472835	Sp12	0.0160314482167205	Avenula_versicolor	Grass
4.54554718472835	Sp13	0.0199858003280786	Botrychium_lunaria	Forb
4.54554718472835	Sp14	2.89690303237054e-23	Brachypodium_pinnatum	Grass
4.54554718472835	Sp15	0.000848106587836095	Briza_media	Grass
4.54554718472835	Sp16	1.23120332675911e-13	Campanula_barbata	Forb
4.54554718472835	Sp17	2.38501126021501e-23	Campanula_rhomboidalis	Forb
4.54554718472835	Sp18	0.0108582087232369	Campanula_scheuchzeri	Forb
4.54554718472835	Sp19	3.39022879709722e-26	Carduus_defloratus	Forb
4.54554718472835	Sp20	0.0285104222195409	Carex_curvula	Grass
4.54554718472835	Sp21	0.0276959325664366	Carex_sempervirens	Grass
4.54554718472835	Sp22	0.0366284597807475	carex_sp.	Grass
4.54554718472835	Sp23	0.0144390059883735	Carlina_acaulis	Forb
4.54554718472835	Sp24	0.000275731871708985	Centaurea_uniflora	Forb
4.54554718472835	Sp25	0.0121421361809223	Cerastium_alpinum	Forb
4.54554718472835	Sp26	0.013234548892965	Cirsium_acaule	Forb
4.54554718472835	Sp27	0	Cirsium_eriophorum	Forb
4.54554718472835	Sp28	5.60241486263397e-10	Cirsium_spinosissimum	Forb
4.54554718472835	Sp29	0.00240469614480838	Crepis_conyzifolia	Forb
4.54554718472835	Sp30	0	Crepis_pyrenaica	Forb
4.54554718472835	Sp31	0	Dactylis_glomerata	Grass
4.54554718472835	Sp32	0.0412333819246577	Daphne_striata	Shrub
4.54554718472835	Sp33	0.0206897644913359	Deschampsia_flexuosa	Grass
4.54554718472835	Sp34	0.00777121499228037	Euphrasia_minima	Forb
4.54554718472835	Sp35	0.00270415999429982	Euphrasia_officinalis	Forb
4.54554718472835	Sp36	0.0264356659562295	Festuca_laevigata	Grass
4.54554718472835	Sp37	0.00964036482518985	Festuca_nigrescens	Grass
4.54554718472835	Sp38	1.04123680284237e-05	Festuca_paniculata	Grass
4.54554718472835	Sp39	8.42141115456817e-12	Festuca_rubra	Grass
4.54554718472835	Sp40	0.0211714043708713	Festuca_violacea	Grass
4.54554718472835	Sp41	0.0157090322856725	Galium_anisophyllon	Forb
4.54554718472835	Sp42	1.13580860845217e-06	Galium_mollugo	Forb
4.54554718472835	Sp43	5.16854249786899e-07	Galium_verum	Forb
4.54554718472835	Sp44	0.0163516094996704	Gentiana_acaulis	Forb
4.54554718472835	Sp45	0.0252142419260263	Gentiana_verna	Forb
4.54554718472835	Sp46	1.81395647944227e-11	Gentianella_campestris	Forb
4.54554718472835	Sp47	4.6410832755691e-25	Geranium_sylvaticum	Forb
4.54554718472835	Sp48	0.0125066179892574	Geum_montanum	Forb
4.54554718472835	Sp49	0.00275347844794139	Helianthemum_grandiflorum	Forb
4.54554718472835	Sp50	0.0180990246248559	Helictotrichon_sedenense	Grass
4.54554718472835	Sp51	0.00914728392869261	Hieracium_glaciale	Forb
4.54554718472835	Sp52	0.00569582971161358	Hieracium_peleterianum	Forb
4.54554718472835	Sp53	0.00516598413623801	Hieracium_pilosella	Forb
4.54554718472835	Sp54	0.00201433744239167	hieracium_sp	Forb
4.54554718472835	Sp55	1.99862612752093e-17	Hieracium_villosum	Forb
4.54554718472835	Sp56	0.00557894652419155	Hippocrepis_comosa	Legumes
4.54554718472835	Sp57	0.011619620880094	Homogyne_alpina	Forb
4.54554718472835	Sp58	3.15308974936579e-21	Hypericum_maculatum	Forb
4.54554718472835	Sp59	4.9243114449102e-21	Hypochaeris_maculata	Forb
4.54554718472835	Sp60	0.0232436959600371	Kobresia_myosuroides	Grass
4.54554718472835	Sp61	8.84649458692537e-09	Laserpitium_halleri	Forb
4.54554718472835	Sp62	2.01569857716217e-20	Leontodon_hispidus	Forb
4.54554718472835	Sp63	0.00722984485332059	Leontodon_pyrenaicus	Forb
4.54554718472835	Sp64	0.00737079664119446	Leucanthemopsis_alpina	Forb
4.54554718472835	Sp65	1.94951592365983e-19	Leucanthemum_vulgare	Forb
4.54554718472835	Sp66	0.0186933947364923	Lotus_alpinus	Legumes
4.54554718472835	Sp67	1.62672106233844e-05	Lotus_corniculatus	Legumes
4.54554718472835	Sp68	0.012325518967021	Luzula_campestris	Grass
4.54554718472835	Sp69	0.00744022708746723	Luzula_lutea	Grass
4.54554718472835	Sp70	1.03956602386125e-09	Luzula_nutans	Grass
4.54554718472835	Sp71	4.34959233888127e-15	Meum_athamanticum	Forb
4.54554718472835	Sp72	0.00557343205098248	Myosotis_alpestris	Forb
4.54554718472835	Sp73	0	Myosotis_arvensis	Forb
4.54554718472835	Sp74	0.0239984020982421	Nardus_stricta	Grass
4.54554718472835	Sp75	0	Onobrychis_montana	Legumes
4.54554718472835	Sp76	0.00866350043053132	Pedicularis_rostratospicata	Forb
4.54554718472835	Sp77	5.48636693764286e-06	Phleum_alpinum	Grass
4.54554718472835	Sp78	0.0114355279218495	Phyteuma_orbiculare	Forb
4.54554718472835	Sp79	0.0125262347557483	Plantago_alpina	Forb
4.54554718472835	Sp80	0.0125246826863709	Plantago_maritima	Forb
4.54554718472835	Sp81	1.72893320349754e-23	Plantago_media	Forb
4.54554718472835	Sp82	0.0020173060161643	Poa_alpina	Grass
4.54554718472835	Sp83	1.1206487339702e-08	Poa_chaixii	Grass
4.54554718472835	Sp84	5.98188921469367e-16	Poa_pratensis	Grass
4.54554718472835	Sp85	0.0189840627469568	Polygonum_viviparum	Forb
4.54554718472835	Sp86	0.0107536728727695	Potentilla_aurea	Forb
4.54554718472835	Sp87	0.0254218359707779	Potentilla_grandiflora	Forb
4.54554718472835	Sp88	0.021209708009191	Potentilla_heptaphylla	Forb
4.54554718472835	Sp89	3.88743849404821e-11	Pulmonaria_angustifolia	Forb
4.54554718472835	Sp90	0.00966057655139792	Pulsatilla_alpina	Forb
4.54554718472835	Sp91	0.022156226473987	Pulsatilla_vernalis	Forb
4.54554718472835	Sp92	1.887876875951e-16	Ranunculus_acris	Forb
4.54554718472835	Sp93	0.00989110755424467	Ranunculus_montanus	Forb
4.54554718472835	Sp94	0.0105880846219408	Ranunculus_sp.	Forb
4.54554718472835	Sp95	1.95371454498482e-19	Rhinanthus_alectorolophus	Forb
4.54554718472835	Sp96	0.0175922735633652	Salix_herbacea	Shrub
4.54554718472835	Sp97	1.09556446865052e-07	Senecio_doronicum	Forb
4.54554718472835	Sp98	0.0111717879349975	Senecio_incanus	Forb
4.54554718472835	Sp99	1.39837207613716e-19	Silene_nutans	Forb
4.54554718472835	Sp100	0	Silene_vulgaris	Forb
4.54554718472835	Sp101	0.0186461197831211	Soldanella_alpina	Forb
4.54554718472835	Sp102	0.00500926564276795	Stachys_pradica	Forb
4.54554718472835	Sp103	0	Taraxacum_officinale	Forb
4.54554718472835	Sp104	0.0121464289356787	Thymus_polytrichus	Forb
4.54554718472835	Sp105	0.0106254740224895	Thymus_praecox	Forb
4.54554718472835	Sp106	1.31382159809828e-15	Trifolium_alpestre	Legumes
4.54554718472835	Sp107	0.0282675347558177	Trifolium_alpinum	Legumes
4.54554718472835	Sp108	1.30070866869136e-11	Trifolium_montanum	Legumes
4.54554718472835	Sp109	1.34409268800617e-24	Trifolium_pratense	Legumes
4.54554718472835	Sp110	6.50824242948592e-23	Trifolium_repens	Legumes
4.54554718472835	Sp111	0.0194601322480815	Trifolium_thalii	Legumes
4.54554718472835	Sp112	1.22603446918973e-26	Trisetum_flavescens	Grass
4.54554718472835	Sp113	0.0124151635896379	Trollius_europaeus	Forb
4.54554718472835	Sp114	0.0169827962206332	Vaccinium_myrtillus	Shrub
4.54554718472835	Sp115	0.0337249711535053	Vaccinium_uliginosum	Shrub
4.54554718472835	Sp116	0.0194076476348628	Vaccinium_vitis-idaea	Shrub
4.54554718472835	Sp117	0.00537179958871825	Veronica_allionii	Forb
4.54554718472835	Sp118	0.000605441092899761	Viola_calcarata	Forb
3.80643230115361	Sp1	0	Achillea_millefolium	Forb
3.80643230115361	Sp2	9.41182421699058e-19	Acinos_alpinus	Forb
3.80643230115361	Sp3	0	Agrostis_capillaris	Grass
3.80643230115361	Sp4	0.0046018708522542	Ajuga_pyramidalis	Forb
3.80643230115361	Sp5	0.0192283924820485	Alchemilla_alpina	Forb
3.80643230115361	Sp6	0.0223572312187355	Alchemilla_fissa	Forb
3.80643230115361	Sp7	0.0157424831518638	Alchemilla_xanthochlora	Forb
3.80643230115361	Sp8	0.00641903888400857	Antennaria_dioica	Forb
3.80643230115361	Sp9	1.50632470444849e-07	Anthoxanthum_odoratum	Grass
3.80643230115361	Sp10	5.67658683191902e-20	Anthyllis_vulneraria	Legumes
3.80643230115361	Sp11	8.14703599219544e-05	Arnica_montana	Forb
3.80643230115361	Sp12	0.0152262886826666	Avenula_versicolor	Grass
3.80643230115361	Sp13	0.0179446375266939	Botrychium_lunaria	Forb
3.80643230115361	Sp14	0	Brachypodium_pinnatum	Grass
3.80643230115361	Sp15	5.19374382699328e-12	Briza_media	Grass
3.80643230115361	Sp16	0	Campanula_barbata	Forb
3.80643230115361	Sp17	0	Campanula_rhomboidalis	Forb
3.80643230115361	Sp18	9.02015532840227e-05	Campanula_scheuchzeri	Forb
3.80643230115361	Sp19	0	Carduus_defloratus	Forb
3.80643230115361	Sp20	0.0394489464837401	Carex_curvula	Grass
3.80643230115361	Sp21	0.00452023567005792	Carex_sempervirens	Grass
3.80643230115361	Sp22	0.0262142336617311	carex_sp.	Grass
3.80643230115361	Sp23	0.0178550680632419	Carlina_acaulis	Forb
3.80643230115361	Sp24	1.14496291839041e-12	Centaurea_uniflora	Forb
3.80643230115361	Sp25	0.0195449001056932	Cerastium_alpinum	Forb
3.80643230115361	Sp26	0.0142245660943463	Cirsium_acaule	Forb
3.80643230115361	Sp27	0	Cirsium_eriophorum	Forb
3.80643230115361	Sp28	3.69948169268735e-18	Cirsium_spinosissimum	Forb
3.80643230115361	Sp29	1.21478106109777e-09	Crepis_conyzifolia	Forb
3.80643230115361	Sp30	0	Crepis_pyrenaica	Forb
3.80643230115361	Sp31	0	Dactylis_glomerata	Grass
3.80643230115361	Sp32	0.056708328764143	Daphne_striata	Shrub
3.80643230115361	Sp33	0.024602378376883	Deschampsia_flexuosa	Grass
3.80643230115361	Sp34	0.00397806712130921	Euphrasia_minima	Forb
3.80643230115361	Sp35	1.04832572998558e-09	Euphrasia_officinalis	Forb
3.80643230115361	Sp36	0.022313466729375	Festuca_laevigata	Grass
3.80643230115361	Sp37	4.86063379018778e-08	Festuca_nigrescens	Grass
3.80643230115361	Sp38	8.07232297775161e-15	Festuca_paniculata	Grass
3.80643230115361	Sp39	5.46386864327069e-23	Festuca_rubra	Grass
3.80643230115361	Sp40	0.0257635190338615	Festuca_violacea	Grass
3.80643230115361	Sp41	0.0282223752754569	Galium_anisophyllon	Forb
3.80643230115361	Sp42	3.94387308885096e-15	Galium_mollugo	Forb
3.80643230115361	Sp43	2.07195041772711e-11	Galium_verum	Forb
3.80643230115361	Sp44	0.0205504637638962	Gentiana_acaulis	Forb
3.80643230115361	Sp45	0.0337076847579791	Gentiana_verna	Forb
3.80643230115361	Sp46	1.22392218718025e-19	Gentianella_campestris	Forb
3.80643230115361	Sp47	0	Geranium_sylvaticum	Forb
3.80643230115361	Sp48	0.0146247799875832	Geum_montanum	Forb
3.80643230115361	Sp49	5.08296092397724e-09	Helianthemum_grandiflorum	Forb
3.80643230115361	Sp50	0.0129286916602654	Helictotrichon_sedenense	Grass
3.80643230115361	Sp51	0.0114767201264704	Hieracium_glaciale	Forb
3.80643230115361	Sp52	0.00428701305703902	Hieracium_peleterianum	Forb
3.80643230115361	Sp53	0.00493424905003758	Hieracium_pilosella	Forb
3.80643230115361	Sp54	1.38204519369276e-06	hieracium_sp	Forb
3.80643230115361	Sp55	0	Hieracium_villosum	Forb
3.80643230115361	Sp56	2.3094672366825e-05	Hippocrepis_comosa	Legumes
3.80643230115361	Sp57	0.0143482511443629	Homogyne_alpina	Forb
3.80643230115361	Sp58	0	Hypericum_maculatum	Forb
3.80643230115361	Sp59	0	Hypochaeris_maculata	Forb
3.80643230115361	Sp60	0.0306279163352714	Kobresia_myosuroides	Grass
3.80643230115361	Sp61	4.76078655901815e-18	Laserpitium_halleri	Forb
3.80643230115361	Sp62	0	Leontodon_hispidus	Forb
3.80643230115361	Sp63	0.00539824587465197	Leontodon_pyrenaicus	Forb
3.80643230115361	Sp64	0.0104278152846714	Leucanthemopsis_alpina	Forb
3.80643230115361	Sp65	0	Leucanthemum_vulgare	Forb
3.80643230115361	Sp66	0.0229583735084576	Lotus_alpinus	Legumes
3.80643230115361	Sp67	2.15703015232282e-12	Lotus_corniculatus	Legumes
3.80643230115361	Sp68	3.61296488223845e-05	Luzula_campestris	Grass
3.80643230115361	Sp69	2.7461139160005e-07	Luzula_lutea	Grass
3.80643230115361	Sp70	4.33248717718084e-19	Luzula_nutans	Grass
3.80643230115361	Sp71	0	Meum_athamanticum	Forb
3.80643230115361	Sp72	0.00482452549332318	Myosotis_alpestris	Forb
3.80643230115361	Sp73	0	Myosotis_arvensis	Forb
3.80643230115361	Sp74	0.0321704931585139	Nardus_stricta	Grass
3.80643230115361	Sp75	0	Onobrychis_montana	Legumes
3.80643230115361	Sp76	0.00710491530607528	Pedicularis_rostratospicata	Forb
3.80643230115361	Sp77	6.29060808790575e-15	Phleum_alpinum	Grass
3.80643230115361	Sp78	0.00750405691184816	Phyteuma_orbiculare	Forb
3.80643230115361	Sp79	0.0148779157083864	Plantago_alpina	Forb
3.80643230115361	Sp80	0.0116234632405022	Plantago_maritima	Forb
3.80643230115361	Sp81	0	Plantago_media	Forb
3.80643230115361	Sp82	4.24960262007493e-10	Poa_alpina	Grass
3.80643230115361	Sp83	1.92943283267084e-19	Poa_chaixii	Grass
3.80643230115361	Sp84	0	Poa_pratensis	Grass
3.80643230115361	Sp85	0.00712662742014738	Polygonum_viviparum	Forb
3.80643230115361	Sp86	0.0132724909540077	Potentilla_aurea	Forb
3.80643230115361	Sp87	0.0273710001671868	Potentilla_grandiflora	Forb
3.80643230115361	Sp88	0.00445503397436457	Potentilla_heptaphylla	Forb
3.80643230115361	Sp89	2.10839188983324e-23	Pulmonaria_angustifolia	Forb
3.80643230115361	Sp90	2.0345140446985e-07	Pulsatilla_alpina	Forb
3.80643230115361	Sp91	0.0301788368542793	Pulsatilla_vernalis	Forb
3.80643230115361	Sp92	0	Ranunculus_acris	Forb
3.80643230115361	Sp93	0.0102335236558782	Ranunculus_montanus	Forb
3.80643230115361	Sp94	0.00644302688383646	Ranunculus_sp.	Forb
3.80643230115361	Sp95	0	Rhinanthus_alectorolophus	Forb
3.80643230115361	Sp96	0.0462905406953282	Salix_herbacea	Shrub
3.80643230115361	Sp97	4.78125847264586e-19	Senecio_doronicum	Forb
3.80643230115361	Sp98	0.0145811699380425	Senecio_incanus	Forb
3.80643230115361	Sp99	7.27483832758821e-27	Silene_nutans	Forb
3.80643230115361	Sp100	0	Silene_vulgaris	Forb
3.80643230115361	Sp101	0.0240834677957527	Soldanella_alpina	Forb
3.80643230115361	Sp102	1.80358458308026e-06	Stachys_pradica	Forb
3.80643230115361	Sp103	0	Taraxacum_officinale	Forb
3.80643230115361	Sp104	0.0163927179138544	Thymus_polytrichus	Forb
3.80643230115361	Sp105	0.00127620880961962	Thymus_praecox	Forb
3.80643230115361	Sp106	0	Trifolium_alpestre	Legumes
3.80643230115361	Sp107	0.0304618478528557	Trifolium_alpinum	Legumes
3.80643230115361	Sp108	2.11547964053883e-19	Trifolium_montanum	Legumes
3.80643230115361	Sp109	0	Trifolium_pratense	Legumes
3.80643230115361	Sp110	0	Trifolium_repens	Legumes
3.80643230115361	Sp111	0.0319842529124582	Trifolium_thalii	Legumes
3.80643230115361	Sp112	0	Trisetum_flavescens	Grass
3.80643230115361	Sp113	0.00354449664198822	Trollius_europaeus	Forb
3.80643230115361	Sp114	0.00669409347030831	Vaccinium_myrtillus	Shrub
3.80643230115361	Sp115	0.0362699239546766	Vaccinium_uliginosum	Shrub
3.80643230115361	Sp116	0.0303511914740387	Vaccinium_vitis-idaea	Shrub
3.80643230115361	Sp117	0.00946317905521848	Veronica_allionii	Forb
3.80643230115361	Sp118	6.26745074702208e-11	Viola_calcarata	Forb
