# Supplementary material for: Linking functional traits and demography to model species-rich communities
Source: Nat Commun. 2021 May 11;12:2724. doi: 10.1038/s41467-021-22630-1 (PMC8113445; doi:10.1038/s41467-021-22630-1)
Supplement: Supplementary file 4 — Source Data [file 41467_2021_22630_MOESM4_ESM.zip › SourceData/Figure2B.csv]

plot	temp	obs	NM_95
1.1	8.26468715985728	0.814485757992074	0.440078778933027
1.2	8.26468715985728	0.742761872986889	0.259864761593383
2.1	6.68948848980077	0.541744732234043	0.315765419038773
2.2	6.68948848980077	0.651065826299568	0.342464859872436
3.1	6.49382786885246	0.70097386811513	0.340092209346024
3.2	6.49382786885246	0.675233767815068	0.3199271634933
4.1	7.00820256699509	0.480566748809496	0.307776177057701
4.2	7.00820256699509	0.548713014128457	0.23795102381148
5.1	5.94858606557377	0.284623187059693	0.397798187538208
5.2	5.94858606557377	-0.416027687438738	0.227810776524729
6.1	5.68198998178506	0.503607338220854	0.374551532029428
6.2	5.68198998178506	0.260022451424988	0.328414347506658
7.1	5.11376858325671	0.548924148243422	0.306085371437835
7.2	5.11376858325671	0.651491086171719	0.296413116292776
8.1	4.54554718472835	0.657530037927998	0.39829432048109
8.2	4.54554718472835	0.731708064949546	0.490476649229795
9.1	3.80643230115361	0.533814889303479	0.43830854210147
9.2	3.80643230115361	0.766365090675618	0.460369301240368
