# Supplementary material for: Linking functional traits and demography to model species-rich communities
Source: Nat Commun. 2021 May 11;12:2724. doi: 10.1038/s41467-021-22630-1 (PMC8113445; doi:10.1038/s41467-021-22630-1)
Supplement: Supplementary file 4 — Source Data [file 41467_2021_22630_MOESM4_ESM.zip › SourceData/FigureS3.csv]

phi1	phi2	corT1y	corT2yT1	corT3yT1
1.94194398558086	2.18602744374325	-0.333261491975564	-0.578945218252076	0.82541808115119
0.70551230051624	5.50763928115749	0.742621931083899	0.713001646324555	-0.713588307844855
0.823249656193651	0.787120490499285	0.672564397722996	0.692100560242076	0.709522678540916
1.90268731515327	3.37950627180695	-0.313644823179281	-0.970464306359809	-0.224147070553582
1.40027204114055	3.94354216680597	0.163313048068979	-0.681135339710985	-0.720070282103499
1.80879516416006	3.41031438297416	-0.224791980412224	-0.962348214986051	-0.254859905579655
1.25549474608719	3.09666260653013	0.315065950709688	-0.998950540544477	0.063356038102809
1.95307869547062	1.10312857300149	-0.356550795194045	0.430715235197059	0.894776609167031
2.53814615510651	3.57468410012407	-0.817751923276056	-0.902980975350376	-0.413740061614816
2.29300854608284	0.355878938986273	-0.657020243029791	0.934188437651326	0.340302173683794
1.61412463050709	2.66544156659151	-0.0241950223771249	-0.886660024838907	0.477937578401816
1.5258193502907	1.33486098928964	0.055465011357277	0.212974287639683	0.973162807468161
1.09885076967026	4.58520166249953	0.430644216088739	-0.107093165997421	-0.992212687078897
1.66333056591872	4.57439037312593	-0.102283732748176	-0.11767089342503	-0.990830577180163
1.32095586321415	2.11785255881994	0.254778978289568	-0.523454033274548	0.861124371244025
1.60866921663576	5.95642082984179	-0.0531573579222418	0.945669552733941	-0.341703628823399
2.32234799922019	0.576993688960286	-0.676476798345134	0.829945096331376	0.543168752451227
1.01667249742775	4.0346450478695	0.513873924953031	-0.610639220852716	-0.78105173656283
0.778887571987013	5.36661752589248	0.689378131581101	0.609591919040989	-0.803309289058532
1.46312620601122	5.36218059337357	0.0839183486796231	0.606147195115587	-0.805885419421353
1.37571156245825	2.83260024343279	0.203965711056871	-0.95132974512528	0.324851212723623
1.72409852165459	3.45702217539834	-0.143560530531071	-0.948204481335839	-0.300942437276741
2.28474795893919	4.19931886472639	-0.647239068589888	-0.471344897984028	-0.873526612640797
1.39320480492249	3.02396779920819	0.185914529762294	-0.99283556416448	0.136923884929221
1.0656620102981	4.8292068833021	0.45644634396314	0.131414810335856	-0.993484497353924
2.45459524750864	1.85829394263601	-0.754002900904107	-0.293743381862544	0.960900498853905
1.27995903405396	4.29068457804079	0.270361129506401	-0.388779257851914	-0.914353962431235
2.0591644050645	3.37651558887872	-0.456840070265941	-0.971200436770392	-0.221153792548581
1.67712509350222	2.91503278501045	-0.0883640171529914	-0.973632558958361	0.245202829839617
2.61973519430414	2.88738652111259	-0.858979782298922	-0.966885271800899	0.272169468069769
0.731353123991211	0.833762960705388	0.737430719128734	0.657116201377652	0.742120949347015
2.11383816454682	5.66799101919387	-0.514978228735392	0.814531056275607	-0.594349455766442
1.64167230312203	4.82329435798169	-0.0841954448918098	0.125690824574274	-0.994125751344579
1.99263506861581	1.08790422446912	-0.393007912967256	0.44443177803312	0.887861322674749
2.49384174078901	3.25846494487555	-0.789458965343765	-0.992867393871302	-0.101751236941484
1.6245064049977	3.43063607205979	-0.045538733489502	-0.956465482731226	-0.274986067131492
1.4702837372136	5.74425494871551	0.0789950692572573	0.856045728770625	-0.531869183084837
1.29009784871945	1.08229164416834	0.276616168533373	0.44946539683757	0.885258264176067
2.84610888296277	0.343869050109052	-0.955364904144038	0.938519583396711	0.328673827594139
1.50273531091056	6.20300450373871	0.0532162451917776	0.996663681257837	-0.0991264152464285
1.29179353141286	5.20135452024209	0.247108707663991	0.474396889500499	-0.888514759102507
2.45689537568946	2.94569245241723	-0.76273428981728	-0.980236652063329	0.21503009957582
2.00946901042145	4.82763810115603	-0.422271995365067	0.129896552892093	-0.993657860215702
1.39121355318086	4.66641766188332	0.157547117145665	-0.027481903397939	-0.998984704341649
2.24158385891371	5.42319158455482	-0.615350185888432	0.652527062541518	-0.769119502701716
2.70904739384812	1.66514653635698	-0.899472535307506	-0.109637392525976	0.995745433038939
2.18597744410456	0.229543861583202	-0.574720068352314	0.972501330498508	0.2157651200868
2.1138935455767	0.85910593030751	-0.505179701363016	0.637515126755544	0.759111502008937
2.4581561721868	0.913817193936961	-0.766152473843496	0.59386342413961	0.794001636579304
1.64187828410492	4.96561548147346	-0.0855409374112211	0.261689041672614	-0.969603486816889
1.20622097304799	2.27087400642316	0.359642961293711	-0.644531370257444	0.775790333790311
1.31019376192664	3.39057212648136	0.26055350511499	-0.967660796066001	-0.23520489984502
2.27600743014276	0.163016204862121	-0.645415677062539	0.986121333186224	0.148664949884459
1.79600103202674	3.21838221104023	-0.208951978658907	-0.996922505130318	-0.0608557190794194
2.0459026226585	4.56554434303041	-0.453159021753878	-0.126319717628467	-0.989615631852899
1.97179407388049	4.39036137912251	-0.38761720091875	-0.295506536907085	-0.949998190677105
0.789580498418524	1.54349110713718	0.695050279474537	0.00917767910152422	0.99964201696854
1.7855856090415	5.74237356438259	-0.223242571581221	0.855077712851662	-0.533451681691709
1.25107777762583	5.51881750403248	0.286444205784091	0.7206628757739	-0.705847518030644
1.64116780907635	3.42960295346054	-0.061878935699342	-0.956774649537782	-0.273965626924895
1.81163605574635	2.10814592620258	-0.211006088414311	-0.515365946660782	0.865897720503953
0.997125240231033	0.423323352339662	0.533077262823729	0.90724637524269	0.404585539850648
1.91018403078688	1.2625008464221	-0.313351652655976	0.282446779630272	0.954169419633544
1.62890062527519	5.01310332376127	-0.0735211278068241	0.306017527264099	-0.957258432318002
1.13655143220679	4.79418120418197	0.393567758862137	0.0974360316113108	-0.99680088039416
2.74697900847527	3.00864466128084	-0.918991110483092	-0.990856269651124	0.152319688266831
1.8212139418077	1.02691995056076	-0.234850855100904	0.498416359459793	0.858041845866492
2.67408275371052	5.36555041785457	-0.88670851515003	0.608764446807393	-0.803930277121339
1.64310963543773	5.35776033519493	-0.0884483469662287	0.602704523892308	-0.808436454239581
0.557192079477758	0.0211576048648815	0.841943430937849	0.999766690594707	0.00402123796449763
2.72909032675445	1.33076056450192	-0.909748296324244	0.216936908040198	0.97222110341087
0.873371459555573	0.607703863613757	0.634405540670587	0.811990754133396	0.569305605482983
1.58249424400745	0.892172533904276	-0.00690065212687099	0.611344523527486	0.78049506321212
1.94224844853479	2.44217554730564	-0.335286225661653	-0.76349549877599	0.659135315143281
1.81350718653856	2.36310571603836	-0.213586938217315	-0.710972281705744	0.715609989229351
1.43828284711944	0.663017072682365	0.129552283289268	0.777681013703511	0.614890590619585
2.32618900168239	1.38757050261244	-0.66643439855553	0.161818207824765	0.983823384681904
2.76261221135515	5.5768894459791	-0.925062890991768	0.759098345783603	-0.66422002877736
0.546882520255062	2.93902664278236	0.850406341339445	-0.978879979769783	0.221612525458517
2.29020337569279	5.48435641473836	-0.652327149446348	0.696780479072414	-0.729422733622969
1.66169271218666	2.12984591233411	-0.0678447125811613	-0.533384836630512	0.85511868563649
1.64657798445883	5.98756829119001	-0.0895655191847253	0.955392560044586	-0.312088688662458
1.6828368204627	1.1550330205615	-0.0992168599846662	0.383304557672346	0.916740927567264
0.208344232689652	0.880572342549744	0.977359077620407	0.620600500628495	0.773095815663885
0.557476997537037	3.47952543229217	0.845315752925854	-0.94060764452628	-0.322907600117964
1.80044183371585	1.17987216264004	-0.211689681661051	0.360290592260614	0.926362190493797
1.93629037708311	1.23157316364568	-0.33821533015753	0.311795505881639	0.944521153075943
1.40577390138156	2.19212880838101	0.176104465760204	-0.583794483844411	0.822038895422091
2.53517323647896	1.02478318461874	-0.812651999540544	0.500278289370614	0.856936162864179
2.1193671195076	2.864628412186	-0.500965686857143	-0.960773455305989	0.294181578090231
1.81812889828652	1.5890957788691	-0.22102740713867	-0.0354918436057051	0.999839463196277
0.437204538976012	3.71411247281259	0.902951875536591	-0.832493692332689	-0.539313977136527
2.395845699817	4.54334076197928	-0.725854108589776	-0.147999773394419	-0.986232782237278
1.34612301294349	2.21490882304292	0.231883799044676	-0.601722094893832	0.809160151144593
1.27128444523365	3.37177714455492	0.297459480557568	-0.97234795817006	-0.216407220551899
2.59176724142686	3.45886871741137	-0.847449610514297	-0.947600164648831	-0.302750980318901
1.65682227129099	0.476168813176651	-0.0880079011739528	0.883097781307566	0.453591955354706
0.464865767889374	1.69788826973588	0.887493507514693	-0.141348779848456	0.992291735773835
1.20070474597442	5.78179195639684	0.33648639192353	0.874748260232391	-0.499880496319652
0.823869665155466	2.6246373142449	0.674361877464743	-0.86713670255133	0.513237186157655
1.19068876089036	2.0624715552017	0.372443237630891	-0.476719210434444	0.887300328702755
2.14450444375131	4.29751062694456	-0.536208531465457	-0.38248806729373	-0.917093650739102
1.23413141661761	4.3997769085971	0.310909122144533	-0.286556786864685	-0.952877644471318
1.04323069986836	0.426814329844316	0.493717487363178	0.905732407384319	0.40786204392732
2.48088070787297	2.73288460919066	-0.776024046318778	-0.915782173460795	0.417712291990891
1.55368141589028	6.05121194096919	0.00132609142095287	0.972370223469498	-0.250501932264213
2.44891500759818	3.30190230639887	-0.761041645307701	-0.986578282296826	-0.145920074095851
0.866223915548165	6.15046823063778	0.632282522700777	0.990887867876497	-0.152088020625261
0.429671367562014	3.82480232161481	0.905773228916284	-0.764545174452189	-0.63103012175181
2.05797753478259	4.16369116409536	-0.462716924385705	-0.502614676307463	-0.855541173342106
2.52817729076016	2.08490090547417	-0.801446478333775	-0.495816651604944	0.877009297235338
1.66794643764393	5.79597047064601	-0.11145310237369	0.881505716818826	-0.487596923677511
0.562713811957403	6.07786679698808	0.83716420973557	0.978306909440119	-0.22432704241749
1.59897981454434	3.87385746411268	-0.0289800684839278	-0.731330045261827	-0.669061822602518
2.3415104258354	1.93927674117463	-0.673069119930467	-0.368102263662573	0.936112727834343
1.09810306186089	3.03642934209861	0.456714528321481	-0.994268862199186	0.124370865398592
2.26332683836324	5.47008042772049	-0.632168511581215	0.686661200872921	-0.738936480734535
1.80298844572642	2.10465633115551	-0.202806595342221	-0.512447277364938	0.867594620704894
1.8856012213278	1.07460279397687	-0.294564942581026	0.45634043512561	0.881645464289054
0.301475948410355	1.39989963093584	0.951963616320017	0.149802604923405	0.985929660882177
1.76254706328269	4.10250416192541	-0.191242298690108	-0.554922712867854	-0.822018015884794
2.01860433046422	3.24093134797086	-0.418309348242799	-0.994847940927272	-0.0838736506088372
1.7557019875058	0.899488525776132	-0.175010887433045	0.605466182364382	0.785104175134929
1.63806838654694	1.38711632213971	-0.0518853161487402	0.162260524351628	0.983742987564267
1.2900365140666	2.33698134629921	0.284044749553802	-0.692697414473548	0.733294229786363
1.6395809599144	6.0394798017185	-0.0823068397257295	0.969535952912174	-0.261955275262183
1.41523530507993	0.654725677255322	0.15179151450027	0.782981661247417	0.608184135603875
1.75612618922052	0.380399859809622	-0.186378117139713	0.924904613882976	0.363880999362856
1.75955755113946	4.26688267413881	-0.190421577465775	-0.410590820992982	-0.904460766592113
1.14237422259645	0.872634990852901	0.410218857622575	0.626887468090832	0.767968967615567
0.373944702332061	0.255623817129462	0.928230121469152	0.965917241733865	0.241830615050458
1.71993313960342	2.73644601742332	-0.127496396747426	-0.917208273938993	0.414470671763874
1.30490247293574	1.58419971243685	0.266640106801946	-0.0307013396294479	0.999913860126407
1.99799380696563	0.734901338539146	-0.405870160704149	0.729493937551875	0.671057346722179
1.3466432038639	4.88858392079976	0.197128224975123	0.188582288137878	-0.985220837125998
0.356755797037215	3.11856756357666	0.935102881713953	-0.999724126925751	0.0410588047738742
1.05242427038443	3.88058144814789	0.486397801879351	-0.726637337159403	-0.674141055973446
2.55790197493897	0.219045418703774	-0.831249974632829	0.974954592538418	0.205230300474711
0.670633256637241	4.72220314918421	0.766545089354597	0.0271885581376624	-0.999953811076978
2.08089724498505	2.96880867930087	-0.469158338505871	-0.984598508512562	0.192112566867724
2.37617621646357	6.08503433924784	-0.717395710560572	0.979783495027954	-0.217254060145524
0.88943486225476	3.70605844754725	0.623578318798023	-0.837038296251879	-0.532344931974863
2.21967874205885	2.12264720406758	-0.577165121691266	-0.527432499215637	0.858737714307856
1.3111765219413	3.25168708010457	0.261500676658018	-0.993671100865457	-0.0948430029716809
1.52350009540031	2.15966244738676	0.0645025382685029	-0.557765463169107	0.83967565337551
1.59762212830811	3.59582525301223	-0.0222629742789664	-0.893440074605328	-0.4334066481955
2.65694118751495	3.98208396952961	-0.880582246868979	-0.651951920138171	-0.746682059230516
2.44163101264248	1.46357131461418	-0.748107169390843	0.0875442137959358	0.994467700065829
1.86053653312507	3.75520417685843	-0.279782144232965	-0.808445924633691	-0.574267328838812
1.45739295730014	1.41369473776312	0.121978691503407	0.136340252748697	0.988112167930812
0.272716337151735	1.34984229007524	0.960645682104811	0.198473988686688	0.976465597393006
1.11287190885161	1.99821206079868	0.440147774365216	-0.420808465355845	0.914406981857639
1.9531816317036	1.7731535938216	-0.344923456955683	-0.213560881884685	0.980533108976305
1.8425310988956	0.0209905527864919	-0.273882568557022	0.999770361478853	0.00385061802301056
1.50307669505029	4.69138551734615	0.0499666706296531	-0.00299994262886397	-0.999788229403672
1.25687165515154	4.19545813028844	0.294216636717285	-0.474760410632262	-0.871632960893728
0.354290599263901	1.39057945592457	0.934078230294681	0.158887274439196	0.984350980976766
1.6026271249225	3.22841937975717	-0.0204425822764899	-0.996064739507509	-0.0711044910884468
0.822399219835626	4.93472389034898	0.65674221083093	0.232535022144265	-0.976525604933567
1.65395815385067	0.0749478781771026	-0.0922972332664473	0.997068451630401	0.0589748070462267
2.21626854516053	3.40943250084594	-0.590725789754813	-0.962594006452184	-0.253984012200177
1.0617761809003	2.88939889805616	0.487941029425509	-0.967401569180992	0.270214741193521
1.99734763679056	0.32116501502343	-0.41271620486342	0.946316263958526	0.306556374828701
0.810849470474489	4.38181630053426	0.672150732327987	-0.303610346054697	-0.947311687823783
1.21406848556298	0.542181658785212	0.341565333841552	0.849318409127828	0.512868619490035
1.6709403304012	3.94135835488144	-0.100426633089846	-0.682759497335485	-0.718527622286101
1.65498494764119	1.08416156653811	-0.073651469744842	0.447789768719073	0.886128720788706
0.800559589550875	4.66073156994905	0.675789283367036	-0.033058774021247	-0.998717799321034
0.966512325422797	4.70489323391676	0.543337916403484	0.0102373088732029	-0.999973039967534
1.85303888850107	4.42383715505437	-0.27968463637916	-0.263594811828924	-0.959850525951356
2.51681529093824	3.83813196740806	-0.805404629738694	-0.75570020528497	-0.641531570103864
1.04293680480657	4.80871864099314	0.476602844627782	0.111558801869486	-0.995565427706362
0.542111763916086	1.78998550206957	0.848872632460854	-0.229553325633407	0.977181140720579
1.50804990695846	1.16950953561217	0.070188113389469	0.369915761623018	0.922418745862568
0.721185838932223	0.558816099425005	0.744212545886142	0.840192697248037	0.527433884082175
0.596781284903567	1.5124254229096	0.819130891563251	0.0396435448609271	0.998362554858951
1.1621810337107	4.72139518976946	0.371299249172839	0.0263976986948534	-0.999961101997425
2.0651951271193	5.2353717558022	-0.471745706898825	0.503312949112726	-0.872818724681934
0.494523640344529	3.89465871529971	0.875593022756456	-0.716706421725003	-0.684667810990046
0.0471674305884885	1.40139145773927	0.998801424099596	0.14834764348188	0.98617455432314
1.1964852338141	4.44992346844261	0.344727303755624	-0.238562212903922	-0.96678331000761
1.05934762043845	0.0759304602713052	0.474686655447311	0.996991026987636	0.0599783346953144
0.647432849747383	1.24585067648712	0.790047680720082	0.298275914324568	0.949088611707107
2.01262301257604	5.16397012710063	-0.426361462888673	0.442034904986648	-0.904630042348746
1.84763071351191	1.68881998434826	-0.247564677034782	-0.132581483753215	0.993349672899422
1.01510316392188	5.48363705256833	0.499829155923249	0.696273694688174	-0.729905698470327
1.70516699319219	6.07727890872874	-0.145262738454407	0.978183537975288	-0.224906545931842
1.20892582087888	3.19882694766216	0.357082798413306	-0.998291036905453	-0.040879434921113
1.9963071651807	0.686010260840945	-0.405386272346019	0.762698191273082	0.633246671349766
1.11146772970811	5.57197634532874	0.415541472136644	0.755937178442851	-0.667832093661696
1.10475444937571	2.15907647555011	0.447920492356945	-0.557290642416605	0.839986143057145
1.96808039251896	3.30208035523246	-0.373220781459895	-0.986548456409452	-0.146100674039447
1.21504957606194	3.04326748055738	0.35254469838686	-0.994987944841222	0.117471012251477
1.53102014949399	2.86271048708529	0.0545363684558807	-0.960235560027727	0.296028536593565
1.45742960406944	2.20067058516316	0.127404170206301	-0.590549806262504	0.817258129990959
1.58627627872691	4.95024544239249	-0.0324239748673516	0.247212859295094	-0.973157370258601
0.388955048937658	0.813939414243679	0.922344521829625	0.672161272477779	0.728474008434658
0.857033289339454	4.03677508146252	0.643252222139548	-0.608929888350598	-0.782396708464796
1.00366059231645	1.27142739406578	0.530770401009557	0.273933996402533	0.956784214055064
2.26404281142919	1.96463274830267	-0.612991627546768	-0.390935250656362	0.92714844235623
2.28045721880373	5.56264204876925	-0.645616810981195	0.749884531314325	-0.674649189618738
1.20734526136161	3.4162727502955	0.356123697183642	-0.960666816346403	-0.260772482576815
1.51566451189206	1.40487542201465	0.0661458664440616	0.14494891835707	0.986738090167755
1.22696835271398	1.23336745461368	0.335956352790676	0.310099302162048	0.945105826315153
0.736391122516398	1.20083086038536	0.732923080040527	0.340723321615793	0.934028536689042
0.42377188508369	3.41855739238573	0.909296531963812	-0.960012541481204	-0.263037071984212
1.48436415185238	2.41620469033806	0.101935484383264	-0.746719045279023	0.678163840735145
1.50844973069545	0.6607465799358	0.0610499602644586	0.779137960579021	0.613058660925799
1.08147841372707	1.68627338629508	0.465883477466494	-0.13011717313036	0.99363281545594
1.66677021068923	1.86812648276078	-0.0737957991632953	-0.302879530258543	0.958206084819016
2.16739601072899	4.20794516306348	-0.555006082004603	-0.463690437960588	-0.87770885739715
2.89558184560306	4.73654067385109	-0.967635011222525	0.0412158155585147	-0.999720423642218
0.911466831437968	3.04477437980578	0.610618479641822	-0.995139971290553	0.115949463129765
2.37646635336456	2.11953216871386	-0.699048036202123	-0.524848991004055	0.860290468687723
0.431715259646541	4.88786683785609	0.899628790371347	0.187895687867905	-0.985340344096309
0.598272622923896	0.857981847462091	0.820626857366163	0.638393072742871	0.758368861882767
0.494443941347388	4.29038752959896	0.872766060608984	-0.38905267523233	-0.914233750404054
1.83136206824357	3.49917005802111	-0.248011906561825	-0.933564421344337	-0.341942541059268
1.60257743608392	4.23155831981195	-0.03897312116129	-0.442579824515221	-0.888810148277192
1.69928438139019	5.97745873289775	-0.140413147094035	0.952337426330026	-0.321741193821515
1.85884000088821	1.73664845540748	-0.257565608651625	-0.178669493305322	0.986898044355713
2.49629230419633	5.00248670928524	-0.789970594690055	0.296162050255248	-0.960196524841633
1.98432316071473	2.02790722338997	-0.372041859538455	-0.446858834694007	0.902321848638175
1.63577410893598	0.660385495180885	-0.0636597762424685	0.779369287290425	0.612767005604025
1.25329436055342	5.73360702340383	0.286627894612975	0.850529037245424	-0.540798800506439
1.19177679610505	2.69899719590673	0.374066272239604	-0.901647851324604	0.448254785774173
2.07852152589388	4.57883168415864	-0.481079484317908	-0.11332646638733	-0.991412030025797
0.494264939933102	6.00893656357289	0.873016004687712	0.961528985391038	-0.291564365073894
0.980554489073502	3.020693927524	0.555640777461278	-0.99243274248157	0.140217082919473
1.34181882426109	0.41311378896751	0.21865366589725	0.91160726955907	0.394973026848156
0.306238925174849	0.59660967514199	0.951737685728277	0.818568830499989	0.559929551966005
1.94535941153467	5.18839191620617	-0.367444696817406	0.463243122673953	-0.894237927957396
0.99349126167984	2.87085460469763	0.544820405701135	-0.962495238853104	0.288176954493906
1.73254153450646	1.01401802397801	-0.150150260048783	0.509626672966748	0.851303631385771
2.23429543832862	3.99042567178357	-0.60856314941255	-0.645509336348415	-0.752286540477009
0.388572137307951	4.46252562116714	0.919789931385775	-0.226422846232207	-0.96989815425549
0.983033636613694	0.861113538138149	0.547516910411825	0.635945172090322	0.760435302868697
0.776764408911334	1.33295473096061	0.704656646012149	0.21481682157711	0.972727031587971
1.32569755321407	1.67322180611867	0.247996917538542	-0.117472609833006	0.994987783976066
1.75693713721001	1.7471338212622	-0.160985216002371	-0.188718770272435	0.985197022289213
1.07062600665468	1.69922458542165	0.475133882140109	-0.142639664818406	0.992129283135047
1.48098770638518	4.67654335177323	0.0713799396253746	-0.0175516863726322	-0.99938289541329
2.32407622691921	4.60788169109947	-0.675209984646147	-0.0848812779739998	-0.99474491506496
0.323872297714616	4.40493784366219	0.944185479006481	-0.281642343573072	-0.954420012712253
1.52588275077122	0.648561945494011	0.0437551777211946	0.786886554384293	0.60316914876977
2.13695921503039	5.80884686199368	-0.534832376467886	0.887494506957687	-0.476348904456151
2.53308368658888	4.50148371332233	-0.812854723531438	-0.188729210300514	-0.978559621584392
1.10180339504897	3.82009880592307	0.444401462576233	-0.767633435705367	-0.627295406222421
0.218342589744714	4.37820975981593	0.974530608867271	-0.307025196426366	-0.946156928109025
1.38210946218988	3.64495816277228	0.187250137949943	-0.869658610950566	-0.478289063925261
0.873465579133562	2.74883923765069	0.638559712208482	-0.92208201138932	0.403144581537943
0.575934094559102	6.15884949165951	0.830360536817429	0.991998096332008	-0.143672275301109
1.01746548120408	0.523821170842906	0.516801635838259	0.859107570492459	0.496613178816984
1.05076623041141	1.31890071981749	0.49138780205364	0.228382378726111	0.969406185552056
1.5582359013607	3.86771089823211	0.0110164414875411	-0.735590741570129	-0.664390107404223
0.762359222485045	2.95632217902801	0.71954499279647	-0.982308648619967	0.204508788284503
1.55427980261065	0.574857366282443	0.0144893167278216	0.831164224712107	0.541329524322916
1.23436356745056	4.25670248469878	0.313847323826818	-0.419857960940646	-0.900068626790954
1.50717729345986	2.95941556319416	0.0766477332013009	-0.982890460526783	0.201441433090119
1.01850459897539	2.21242124934549	0.520716344736454	-0.599778188871089	0.810586534534844
2.20895283444402	3.09163150544458	-0.580363556217771	-0.998702656809608	0.0684704914621701
0.680089448222448	5.12274479426575	0.758428461376973	0.405684867655931	-0.921003556034459
1.57040865491594	5.36898212377033	-0.0190048440794829	0.61142323747764	-0.80193005934036
0.779740057945408	1.02731708746882	0.703584363250617	0.498070072614253	0.858246896539983
1.13454592045713	0.874279988105068	0.417220959548237	0.625587633414258	0.769035746180745
0.787685554198386	0.745529047785895	0.698361288807773	0.722041266557902	0.67904986038472
0.44855581446671	1.13079946512522	0.896449694912263	0.405559820061612	0.906797660676214
1.57293731330104	0.510218012033883	-0.00509306648652449	0.866166109732858	0.484452104746109
2.09261507095577	3.78133868315695	-0.490742035532669	-0.792418580156328	-0.595953014410621
0.99895658827849	2.1123219677629	0.536171958073161	-0.518851162911491	0.863853696632964
1.09600178767817	5.58146469155073	0.42954243932029	0.762026757561485	-0.660841614230408
2.41867383058793	2.61720310542598	-0.733007406099349	-0.863429254011856	0.519570749531086
1.57338434752759	6.10508180580243	-0.0172040685062708	0.983642045512606	-0.197398413097149
2.68402736231136	0.715291215733104	-0.893276040142848	0.743027798601629	0.656094980303653
2.56409998872632	1.54049124000925	-0.824682729125774	0.0121188992844249	0.999558995482484
2.65580968668736	4.64326163777626	-0.877935110634098	-0.0501936352420712	-0.997702780893169
2.30613476979717	4.73333724020951	-0.661891422030192	0.038082885956571	-0.999789645230807
1.68647539705278	2.30406248279927	-0.0917746547680701	-0.669049327261402	0.754864786877989
1.77664882097942	5.2894068250483	-0.214139446142314	0.548130688067259	-0.845899382347301
3.10103530792013	0.50430289734847	-0.999147257174756	0.869183365451496	0.479133581617436
2.20241609918683	1.92143613335599	-0.562980264506083	-0.351902299685336	0.942078398207806
1.26165525993366	0.396458990359726	0.294847508356484	0.918506363165861	0.379198094532582
1.49688198340574	4.42022438376795	0.0600887473640725	-0.267050757366048	-0.958838890830038
0.60839192208004	1.78395241620732	0.811960898694207	-0.223828463042752	0.978412762472742
1.25834029949717	1.03905778040152	0.305763512455305	0.487800345557317	0.864244974885336
1.97615724715746	2.76082289494383	-0.370986642119977	-0.926662606104887	0.392126447869014
0.842156255644522	0.0112673131231032	0.652956570999562	0.999933854274967	-0.00607862964596075
0.644953538143576	5.06312702628356	0.78153708405494	0.351991799595924	-0.942046324476143
1.84929735860883	3.22654657251294	-0.26027431964101	-0.996232784066737	-0.069192515346753
0.677311408743179	2.94217161090291	0.775249159650358	-0.979525563643754	0.218508403892672
0.842176110718439	1.53144733707725	0.657028938132822	0.0209872338165633	0.999256296466996
1.35381086869526	0.260647221803001	0.204384475516229	0.964569103561177	0.246832797086195
2.27343010937797	3.30842413417346	-0.634884184538019	-0.985464255276722	-0.152532558915078
1.50121038102594	0.109658358430787	0.0578721484176145	0.9937211653229	0.094398428550493
1.74795390780451	6.23189288602722	-0.184836385637052	0.998632683387419	-0.0698233537544582
1.77787585588805	6.17520191095198	-0.21395348624371	0.993958382313681	-0.127214072101081
0.973378961287826	0.125177853611484	0.549294008923337	0.991817095527442	0.110211442345227
1.29360007170317	3.6466982818838	0.271815512319677	-0.868775756294737	-0.479856420384451
1.82904945586378	2.17707691887225	-0.227545819735856	-0.571795743215676	0.830321196131239
2.77985398679432	2.77426093272633	-0.930912701386515	-0.931643509382624	0.37969538947711
1.99580909209186	0.602931918465945	-0.406620964822923	0.814832839359215	0.565281952845921
1.70992595274694	4.27799811149568	-0.143187072664887	-0.400429559258273	-0.909146538463793
2.35232808743953	5.68367224728282	-0.698451411013065	0.823442267954715	-0.581788188361873
2.27891881425211	2.03547754064407	-0.624746541323189	-0.453442300288637	0.899119246306685
2.04148000316616	2.93422960712657	-0.433441686238309	-0.977876377742777	0.226342003106975
1.56622931130076	5.6413550904091	-0.0143908689346778	0.798962195024796	-0.615333776259506
2.35490500073548	5.25000288666468	-0.697672397721942	0.515586775997853	-0.865768781724987
1.37979053416377	4.26530252365635	0.175936317145848	-0.412031732229157	-0.903785326241313
2.45629345702066	2.28430809725268	-0.755801760784517	-0.654535920550336	0.767420569720422
1.04989836280241	3.26960392497307	0.497169109573984	-0.991442309093083	-0.113096217677138
2.35548339504472	3.04947131382908	-0.693477552243231	-0.995598902671889	0.111204502303664
2.23946486378694	3.96785705756162	-0.612597146188135	-0.662837330459158	-0.736995287427436
1.56982466755536	4.28351804665742	-0.00811369685171796	-0.39536728337204	-0.91143076215424
1.38118057006402	5.86524471802505	0.166423876273482	0.912032335489997	-0.426088109953285
2.70411522816631	6.12800457786219	-0.902963754619241	0.987561114221582	-0.174572295183813
1.55400192400157	2.2743379243321	0.0354663727753899	-0.64712130209701	0.773645390830499
0.886986904127902	0.0392295102722807	0.618460665822683	0.999197486773232	0.0224830340330949
2.29869165720369	1.2316615019539	-0.648048665300391	0.311712016134025	0.944550010013614
2.49341084419257	2.56821247468956	-0.782414258704484	-0.837865519467894	0.560521706664585
2.76435528089923	0.973317577372474	-0.925885658786918	0.544467700785997	0.82908064981303
0.87608842766961	3.14373924302672	0.637812623150315	-0.999997599935304	0.0153890048465608
1.23837753303981	3.15060511987519	0.330460300234158	-0.999957682939901	0.00838072152586256
2.29918502242698	0.764995375985172	-0.656569788234678	0.708179645007803	0.693473647433354
1.50630377844796	0.692305118338455	0.0637373787581945	0.758524644919788	0.638209071995911
2.08305931241893	0.32059156430262	-0.488007013666549	0.946506534500253	0.305995547684567
0.637866351561017	3.88260124940072	0.796797837479989	-0.725221263504122	-0.675660363348663
1.04253030250905	2.50360695919909	0.502552610714581	-0.801242583466227	0.612332720149071
2.18975153550454	2.42525615655653	-0.554460955785523	-0.752619893599176	0.671584257929167
1.27338155954586	2.33249592097181	0.299264037115397	-0.689515435631356	0.73628048789709
2.1667091707029	4.12286392345406	-0.554408423333529	-0.537723435581085	-0.833538020392764
1.77799752832956	0.747800772309483	-0.199871097913781	0.720437599901555	0.680747568832356
1.33359265908178	3.19020688428192	0.241002971861626	-0.998767297540142	-0.0320719127396012
0.951743387482177	2.50948685266883	0.57652737836744	-0.804708672219026	0.607724638560233
0.235492216856796	5.01372699353391	0.969673628155479	0.306595458776378	-0.957082658004641
1.10394444894522	5.2315934787418	0.420267211506522	0.500127199489777	-0.874610183588023
1.30107441323012	2.99025054670357	0.273371172663416	-0.988165725927646	0.170737900445162
2.41292498657921	3.21700290458087	-0.736105961965496	-0.9970321437785	-0.0594470400861763
0.473221036454482	1.7908937240378	0.883487109251389	-0.230414423228352	0.976992816607133
2.16212289598618	3.52257645909453	-0.547455906597659	-0.924676353243126	-0.364439739054872
1.02756756908219	3.86214843311597	0.508127236644184	-0.739422477712565	-0.660138899789945
2.23667774258667	4.64430165842301	-0.60960681817131	-0.0491735960887916	-0.997771446865391
1.42554888144422	4.34287235333397	0.130344574247399	-0.340302864349696	-0.93418817559473
0.530245014437069	5.37556472993944	0.850320498593635	0.616504730285858	-0.798067454372435
1.42251915131682	1.742321167493	0.158026673500579	-0.184108907776015	0.985990524006412
1.34261874751884	1.85079484462277	0.233411827849009	-0.286756856902938	0.962896429961298
2.04162629723213	3.18696791197144	-0.438104278708923	-0.998926172762462	-0.0287624413952273
0.207668218343253	3.70702411538262	0.977731430207735	-0.836496362304875	-0.533182503161868
0.164687967613196	4.78478603413829	0.985209122869417	0.0882952430530111	-0.997492615372163
2.78100064694297	0.235742015806919	-0.933928803249515	0.970999740182461	0.221973780776831
1.18956873831639	2.57864584112115	0.375749054136035	-0.843472546936605	0.551917205405397
1.28444877190761	5.39651791394652	0.254313499514149	0.632515380891437	-0.785547489767437
2.45906844111132	4.91546275542825	-0.76676613082903	0.214242939370012	-0.980395772277028
0.883937692596435	5.85807785748511	0.61381570609101	0.909069129257181	-0.432562025102002
2.41575732636016	4.67455423230128	-0.73888606761487	-0.0195022757220772	-0.999312465612878
2.41410905853979	0.181463645729223	-0.743464203358763	0.982803997268733	0.167345980026555
1.51672787789765	4.83710665117057	0.035163940048153	0.13905453565577	-0.992576219382548
1.47872039564269	0.520281311393551	0.087519272313297	0.860960361603056	0.49345808241718
1.24408940328519	1.61149266406355	0.322416278198796	-0.057384083757558	0.999206687649228
2.12825046932098	0.534415809363555	-0.523519198879439	0.853495409448411	0.50601570244838
1.92575942484939	6.23672235603974	-0.35153689978296	0.998877788474836	-0.0649146288909289
2.85257996770086	4.76914268977592	-0.955504880313277	0.073053902693136	-0.998458133529252
1.5800966485635	1.39858382682446	0.00412961696215902	0.151085707720919	0.985711876904527
1.758925157949	5.50822180928498	-0.198178938153977	0.713402940516272	-0.713187121688517
1.67210370879133	2.97231790670856	-0.0843189503402323	-0.985213951725145	0.188621759752687
0.317389053416632	3.24400359882244	0.948564024310527	-0.994524129025882	-0.0870076962327325
2.04687008707543	4.28147265311572	-0.453411377972918	-0.397244328564443	-0.910587662700494
0.258197057299273	0.336456103341493	0.965607697268601	0.941121625227804	0.321471358527749
0.449160125736447	4.28548298848228	0.89452978625824	-0.39356270759134	-0.912237024920681
1.42951255962224	1.09175384219258	0.144659020594697	0.440972003252337	0.889630038595072
2.3106777738483	5.34198708078129	-0.666494359325467	0.590332020973386	-0.817413603256989
1.88955939613534	3.64253748831862	-0.30552425479	-0.870882176810125	-0.476106109671365
2.32805621941158	2.98638348807077	-0.672324392900976	-0.987556579861296	0.17460068770777
1.28182334236234	2.20201815068896	0.291046982399931	-0.591611937911801	0.81649859789983
1.84419748847531	2.96848113633167	-0.25070458122514	-0.984540434468422	0.19243823754098
2.13185877785346	3.9556955869647	-0.525131948443747	-0.672038222830253	-0.728587843789378
1.51076452278903	3.83681486568834	0.0581008276998388	-0.756580255472484	-0.6404993982207
1.57749477527233	2.16372092299856	0.0129017354999322	-0.561049266030099	0.837517528276078
1.39858058035562	4.34346276073823	0.156271499067003	-0.339749702769553	-0.934397875759238
1.12733199068919	1.18629544532698	0.425035706507075	0.354307728791494	0.928755779439087
1.03611864154048	5.65171628524017	0.483381652690512	0.80508247038263	-0.607224277402799
1.42389095776436	0.13586187350094	0.134015844928316	0.990360104394162	0.121085088062731
1.86924932809528	5.12816229444067	-0.298683356456313	0.410499610495936	-0.918936290134197
0.419126950122453	1.62424645117283	0.907999940454073	-0.0698320166073111	0.998632229383736
0.974599665647925	3.15740412527534	0.560363237651709	-0.999869722220322	0.00143862330469524
1.58899230341086	3.42511725895622	-0.0105467386503017	-0.958104493208853	-0.269531508333143
1.49759455743261	2.32584988560062	0.0893770304913791	-0.684777179603542	0.740678016116193
1.92040214042289	4.81203880818286	-0.343375012784251	0.114780453144842	-0.99525516887011
2.8762254383094	2.02642051826273	-0.961535453942362	-0.445563133481136	0.90294500767522
1.10071770905527	5.69511846504659	0.426704447674334	0.829825898794829	-0.57252417749976
1.29844160889858	4.98595937765554	0.241823962556261	0.280755604141517	-0.9645665533677
0.605837044684844	1.43363049004151	0.814147585961199	0.116856393134898	0.990941055736102
1.6649958098522	5.09157999880122	-0.108277008966274	0.377775080694792	-0.932395458997613
1.88139580549727	6.10264532305601	-0.311515459737913	0.983194503718933	-0.199817115306227
1.33776486458104	4.45986611363369	0.212081538353183	-0.228987048611756	-0.969253534806619
0.784642852841071	3.31535386885901	0.704399277218949	-0.984232090010651	-0.159552094559459
0.985470925593605	2.56206034825737	0.549837806498579	-0.834518587693326	0.565565168552605
1.53565423510578	4.37434191852196	0.0234100223329594	-0.310683791324389	-0.944904734055967
1.78370374611627	0.0187211235813706	-0.218240605142323	0.999817345688793	0.00153280630415141
1.59128429932294	0.130555246424336	-0.0301349803476604	0.991098667385488	0.115685661060015
0.960000426836894	3.82530812554071	0.565349494388914	-0.764212047680395	-0.631430842169139
0.884832280805483	3.76499119828716	0.626310136408708	-0.802509609925337	-0.582439172130523
0.0174614776075727	4.96466544345485	0.999833270823438	0.260795992166493	-0.96982944584096
2.8107849887485	5.54191450085797	-0.942462951623071	0.736227318191126	-0.689572340505397
2.38746224043699	1.26327382015099	-0.71311393364262	0.281710346521278	0.954398857190882
2.23899517797885	1.42089735933551	-0.597984539095133	0.129304557674845	0.989178564914489
1.50183617541427	4.21209705477215	0.0591481284897443	-0.459995138428864	-0.879697677216782
2.22970160096177	5.93565475598289	-0.609471119330145	0.938680546051344	-0.361236470366837
1.36337579685511	2.22119895970378	0.215860696710037	-0.606622227598967	0.805531574270607
1.95235323957386	2.26353349750721	-0.343212385810197	-0.639019487662905	0.780305403328795
0.722646204394278	1.218893011055	0.742071506717936	0.323758439902883	0.940302011390453
1.27196476140559	1.66465110598317	0.297339737535621	-0.109156409257977	0.995789905145438
2.17807978037141	4.05919572883534	-0.563631701942993	-0.590778198539728	-0.796323667003095
1.98906652646021	2.39417258815542	-0.37791045443241	-0.732118799739246	0.693942079618507
2.10526621168001	1.21323192331655	-0.490097495222249	0.32908538762941	0.938369043768631
2.21960777670354	2.67592060532553	-0.582451986294052	-0.891445214036594	0.468729742827783
2.27641870112648	5.2103019144684	-0.640580138281013	0.482052886595408	-0.884481036568611
1.28073899773522	0.6504101025686	0.280587701567313	0.785718891905382	0.60467548650194
1.99817172244803	1.23697393388944	-0.394703377545997	0.306687480753192	0.946271731371969
2.20136868761823	4.36648381163455	-0.582293867025447	-0.318104866311247	-0.942316861912918
0.708899181666491	3.10534929705137	0.755655103226397	-0.999316845685259	0.0545192049047092
1.17521172436076	3.31876442975685	0.386581183533597	-0.983607343211864	-0.163004266256425
1.88287319263942	5.89990382791038	-0.313400068742894	0.92571333735849	-0.394441127470641
2.2365888927118	4.84784493946909	-0.609466344718542	0.149423753900453	-0.991247266111646
1.91712917892456	1.52016782029153	-0.314926496679561	0.032049614947524	0.998768404668419
2.54311044848932	4.70751443201447	-0.818012441019578	0.0128051550368991	-0.99998859957782
2.06010489662738	3.39195529504446	-0.457904587294571	-0.967301556688079	-0.236585062066284
1.19588566936646	3.60288184171319	0.363710580769382	-0.89016199295487	-0.439925060207174
2.57540790493458	3.9217234560948	-0.838819804731601	-0.697216935674574	-0.704492606208915
1.7760830586896	4.91903301577821	-0.211693743033143	0.217639860878052	-0.979704342798611
1.2807716216034	4.21953791986833	0.27119702608902	-0.453354700897347	-0.883222647297513
2.61658378861638	4.58127871015567	-0.858497130762151	-0.110932252883974	-0.991724243247923
1.50479087056603	4.53985884725213	0.0504910018398202	-0.151395420500966	-0.985659053371664
2.39464724532843	0.104075384666092	-0.730533865353255	0.994344577574301	0.0887053638499733
0.925629615792107	1.08290504425606	0.594055752260379	0.448915887308257	0.885544157259599
2.34021664086568	2.56970450776444	-0.675738548738382	-0.838672689600665	0.559295156408058
1.56913958140784	6.15219934109976	-0.0124417499167979	0.991123027238219	-0.150350931000557
1.71236900164546	4.20916739600867	-0.144608341596106	-0.462603363957441	-0.878295955751957
2.70536065957285	4.43345138245125	-0.901405513892231	-0.254384684284091	-0.96248167588461
2.41430275491391	3.48839036475219	-0.739237098625904	-0.937476567297415	-0.331514122269186
2.02833124818899	2.52709104853711	-0.415063463508586	-0.814928702932303	0.593797802102829
0.410951423231495	4.99471292645884	0.908698468516245	0.288925032981503	-0.96228297627194
2.69245546994024	3.60239482165542	-0.897386752672186	-0.890389728933255	-0.439475938334654
0.890456466005914	5.20895012696102	0.60262925250124	0.480898476266176	-0.8850948103209
0.358552659836783	3.49648428233063	0.934607893850284	-0.93454986830035	-0.339348158649635
1.97586607708899	1.98771485701087	-0.364401064280601	-0.411515972427105	0.918496002929259
1.10574088224989	4.59477328387026	0.4243259351781	-0.0977223366196004	-0.993342002057048
0.937431018321055	5.70191392579624	0.568090520066843	0.833567033968175	-0.566986749929674
0.794867692258182	5.04955746338823	0.677053726897745	0.33959920836139	-0.946394918389622
1.21249688805623	1.70057056514425	0.351315995438635	-0.143939599963815	0.991963955153155
0.473526313261127	5.31838554106528	0.879698144968602	0.571568174428446	-0.830475733986503
1.62745841964681	0.37403871749394	-0.0612442834675418	0.927369585071038	0.357785936255357
2.87605682080556	5.51232458937081	-0.962596205261264	0.716222920831872	-0.710354656755417
0.772527533973087	5.97511031635678	0.700462137838288	0.951613837698016	-0.32397797164663
1.68439104343699	1.11519105524658	-0.101510897034204	0.41978417269758	0.900104050047792
2.23813653510686	3.49999352290459	-0.609195308621849	-0.933260857065543	-0.342737463441633
2.0404296958942	2.90987578080624	-0.432060872222744	-0.972430682370667	0.2502510593431
2.85852648135185	2.12682645527017	-0.956326929376612	-0.530891239350185	0.856641875630666
2.01828127879144	5.78618235495456	-0.434362172359458	0.876858885615516	-0.496088409792536
1.81331195114931	4.02035911886036	-0.238532463102299	-0.62203422292905	-0.771933926714082
1.03067109805819	2.06329132036535	0.509888583936081	-0.477421148670528	0.886931697593956
0.48147446275303	5.87689465298303	0.878502284440271	0.91675141292351	-0.415512609789333
2.88542831705151	1.3312141027536	-0.964811482058794	0.216498746859424	0.972326060098651
0.978722180192025	6.23899336812223	0.542153921653941	0.99898470377615	-0.0626054727142559
1.95489946510558	1.00140183894327	-0.360574629101214	0.520512994206269	0.844571374615551
2.57122780334512	3.9527260183331	-0.836454796425291	-0.674270091954765	-0.726517291931811
1.21456123715544	2.83189335117646	0.353602655016576	-0.951110301776849	0.325523846983195
0.578804251328188	2.3096835875237	0.830017656704021	-0.673135386308644	0.751238459066419
1.36619694706317	0.255910360356566	0.192318814846909	0.965841034577313	0.242116114840664
1.15636487919384	1.56639476324639	0.400655184044335	-0.01326847919578	0.999990704791326
0.188821751830753	5.88426396675595	0.98101524999584	0.91967372124538	-0.408790230255129
1.9066396773223	4.05016340928869	-0.326268064492586	-0.598125441720661	-0.790763827402039
1.85325049493539	3.79429607774158	-0.273435177890329	-0.784266167204152	-0.606541532091329
1.26808176477955	2.60249788507738	0.304782403197148	-0.855961251472126	0.532007554636463
0.658608673736378	4.64936345299278	0.77503769148791	-0.0442089388538069	-0.998090747774456
0.992908356736709	4.12893128841273	0.531990693277811	-0.532557269903407	-0.836901016669067
2.01175725090953	4.42645269458495	-0.423132554569056	-0.261091095254644	-0.960575108965032
2.17519708925802	5.27618066169122	-0.56255164363394	0.537292035286621	-0.852711330813945
0.795624750217871	3.39207434878066	0.696344064744004	-0.96727054433243	-0.23670383579266
1.49451972963882	5.28468089159992	0.0538124797685132	0.544267874534424	-0.848349871825239
2.62098984953967	1.14850540840882	-0.859373878730159	0.389319086104837	0.914116526926936
2.15614675059055	5.47663594503553	-0.548413874843602	0.691324126238799	-0.734586338198792
0.502179755719809	0.94942231442743	0.871750876109265	0.5645334066137	0.815358380664957
1.00736506807472	5.6794315857051	0.50868659576816	0.82105123009207	-0.585200073343885
1.4054285816394	3.54822252045306	0.166600290864763	-0.914324927482518	-0.388845316583588
1.04048695374695	1.61378830583482	0.500331329801852	-0.0596257461672214	0.999114742161288
2.99602611087016	5.34068376413863	-0.988561837580092	0.589303634514879	-0.81814653368997
2.25209930957259	5.70081491444086	-0.625223369547386	0.832964463389913	-0.567884185342161
0.388510106691721	4.3573064642412	0.920301717442986	-0.326751070298099	-0.93922022375436
1.57984334656947	2.37082092947654	0.0105491518016881	-0.716283965624911	0.71029308406252
1.06953443616555	3.48624469549074	0.478224157573804	-0.938241560057242	-0.329433485927599
1.59649878838993	2.52724792455734	-0.00613602192750677	-0.815018709023696	0.593672824369051
1.33502339667824	6.19608093964162	0.216159316895966	0.996064116171344	-0.106132377219274
1.25110521516431	0.269521268242655	0.302695323578087	0.962124689552873	0.255653840478284
1.31418916623766	3.34430224395503	0.257442592915946	-0.978545981206624	-0.188794236581716
2.37270917040814	5.440832961949	-0.711046387696475	0.665528494337613	-0.757956845725607
0.663561580712586	4.76587514667535	0.770831263535703	0.0698671728935508	-0.998630386133662
1.09750196327272	2.59165568278185	0.456451381834149	-0.850341594391867	0.541098469729407
1.61878551927576	3.84993711651133	-0.0478997716898278	-0.747753358626354	-0.650728760205663
0.983063761651773	0.735012687085832	0.547075189957311	0.729416281112897	0.671141512708167
1.60109933891256	0.197465586422854	-0.0386163459406407	0.979640406419187	0.183507503310796
1.78401201963752	0.0380201597836929	-0.218315161653912	0.999246227786574	0.0212474172032114
1.82593088119736	1.67402819289648	-0.227279401823387	-0.11825454291539	0.994908736080195
0.571256906756446	1.75009404623602	0.83308626462914	-0.191552000261884	0.984698206764727
1.8637536088229	3.91144205466745	-0.284842585889923	-0.704681290398212	-0.697026301081258
1.45889387206475	5.89059847957384	0.0915742631528816	0.922146579865615	-0.402991858761697
1.04132051400533	5.50564702665209	0.477216638339336	0.711627521714349	-0.714958529360045
1.68865316623108	0.563747411942536	-0.117310370667855	0.837440928954242	0.531721493714534
2.1630440821645	6.08151557215135	-0.557162966360492	0.979064962935159	-0.220728166450854
2.21606207995196	0.812602980061546	-0.590975483720971	0.673166288305705	0.727542853040382
0.477662523674692	4.52780281647577	0.879419501722872	-0.163142943919579	-0.983581987356593
0.408787038143744	3.85487943456157	0.914425419850837	-0.744395044921909	-0.654550107614528
2.6052667821678	4.09550118332038	-0.854354962108734	-0.560788990418158	-0.817972351317847
1.07091695334467	2.56568424942455	0.479011030286543	-0.836493734734868	0.562597055320435
1.50762690130668	1.03302920764155	0.0684478468921682	0.49308139003168	0.861180556865261
2.61367263999993	6.02774710802186	-0.860004974092486	0.966567229808748	-0.27336558601142
1.00202099250441	2.42358318831068	0.535511844881099	-0.751533563434808	0.672804590647616
1.62960972510706	2.45244251997197	-0.0376635831141972	-0.769995692978856	0.65148672037091
1.35257985984176	4.09569688079768	0.205773520368421	-0.560625408709108	-0.818085982700975
1.12558943153994	1.83943032205621	0.428493250258871	-0.276139313626371	0.965823521159167
2.5159873839656	4.41399196361406	-0.803121346377564	-0.273006058436058	-0.957064306019593
1.27341855956911	0.967581387808583	0.291108684495556	0.549311651932045	0.825831736604218
1.74503956623369	1.48535259364045	-0.153054467803623	0.0661945794727289	0.996488862956493
0.383909463408427	4.63353044861602	0.920984781964366	-0.0597372367123499	-0.997009720681109
0.580149306609609	1.45977313162747	0.828725788546157	0.0912652906535682	0.994068316375744
2.29504278401601	2.28157365612937	-0.638337589510497	-0.652508300375813	0.76913532644738
0.776379973698477	5.84817860244426	0.695968900114994	0.904901348127381	-0.441463424777714
1.02318053903938	6.25345120902362	0.504436151597578	0.999540067447023	-0.0478926455934762
1.56570635593145	4.96585320566134	-0.0128825336987469	0.261912469448333	-0.96954681652937
0.476762205833401	2.71444487351308	0.884295937086678	-0.908217199523215	0.43440057338765
1.74737704562774	4.77394208365565	-0.183814409567851	0.0777326783271734	-0.998186683225729
2.05723547159554	5.01286225680558	-0.464011967489382	0.305794108735329	-0.957326279947879
2.90051820495458	4.23569863544986	-0.969486653767578	-0.438855180112479	-0.890704038400539
2.58520078849055	1.04186023697508	-0.841089845219269	0.485339855187776	0.865658376686249
0.651698870737652	0.319244911637703	0.788287155987336	0.946952059627832	0.304678126853652
2.67444926073559	4.5160035102673	-0.887154373461222	-0.174624399604851	-0.981413128772394
0.22294481517049	4.21370644167243	0.973708662791006	-0.458560810567265	-0.880464374946845
2.31195351103546	5.41542430293636	-0.66784009644463	0.646743210997958	-0.773959460608975
1.92460538471283	1.08525059640343	-0.330678407090507	0.446813246712292	0.88663419328972
0.924427589784574	2.52341676739712	0.598088715302901	-0.812815205011193	0.596720592964893
0.964557262851654	6.06402231374978	0.551129099952983	0.97531081373107	-0.237948102353358
1.5530233456727	5.90707336851623	0.000351929610797298	0.928407748705138	-0.38782662832006
1.61158230556678	5.08535958189017	-0.0574644457418354	0.372162285659649	-0.934566716175199
0.848282398129124	0.766746344097165	0.653908455619675	0.70691961215446	0.694757216989788
1.6150422803032	0.357886331767954	-0.0493769858710279	0.933450615847977	0.342240789275283
2.50462114361001	0.390095991601002	-0.79997535386694	0.921071452858652	0.373141336972503
2.11941789183546	4.47153102594696	-0.51540655464469	-0.217731137697685	-0.972030328378673
0.626046176880555	2.63897519147504	0.80474394599492	-0.874156890050465	0.500935929847621
1.80749809945366	1.95957461541685	-0.207444943639154	-0.386398846321159	0.928982006711787
2.13304864018731	3.52496879828791	-0.522981930245946	-0.9237377336626	-0.36672743080083
0.247809321305085	5.21695345480032	0.966450438559148	0.487721346383682	-0.881438414865502
0.905211572351809	5.53926521327022	0.59260867700374	0.734460406514456	-0.691458204384362
0.887683461952182	1.99440085930398	0.62331811482948	-0.417439605218232	0.915902676424588
1.7865536976298	4.1959140691887	-0.215235355041768	-0.474357384635795	-0.871857297545693
1.09549236867474	2.59035220082945	0.458170597502754	-0.84965954097983	0.542186852857991
2.11577632705317	4.98635160062177	-0.51304391550758	0.281122107473895	-0.964465727042197
1.34154489077834	5.17991705329697	0.200111681366092	0.455911837371751	-0.897902162793748
2.11561829665328	0.840683736480621	-0.50704380801903	0.651803804334109	0.746811968130205
1.3278738657607	2.69161578087545	0.249451119735687	-0.898434812451707	0.454833212707336
1.13407559506995	4.71082086971801	0.396965839094993	0.0160438366092955	-0.999998820340659
2.10856016385945	1.43301417582098	-0.488681936421473	0.117459190689408	0.990859357608234
0.982138130736561	0.800366982565993	0.548086261729908	0.682312629210673	0.718952739749244
1.02213199865449	1.80164613242162	0.515966625256215	-0.240594227759871	0.974705349059562
1.73555215353483	0.49737926303131	-0.16423837919087	0.872674744696047	0.472885190013651
1.07499355243904	0.757620134468188	0.4689958342863	0.713463225786758	0.688041977590533
1.33883308842782	0.725910009957078	0.226461326382334	0.735734598308103	0.664231360877331
1.90182799650189	4.94328005493043	-0.327276388345158	0.240633246048533	-0.974696363975991
0.808281855752754	5.68052032883848	0.670179623919023	0.821666438149461	-0.584325162269426
2.01321847619723	3.12085752922578	-0.411305005180423	-0.999776251273632	0.0387253769108154
2.07042550382702	0.724861972519255	-0.470394758066426	0.736458136940643	0.663431922013069
1.07831059716197	4.58331615420054	0.448907149645362	-0.108938486168066	-0.99197978108019
0.603190814916673	4.58208165468725	0.810263908439876	-0.110146552894917	-0.991825428396984
0.768112409656277	1.385885526735	0.710522601613045	0.163459052640012	0.983524115126811
0.763006723879142	1.76814138047136	0.713387731094104	-0.208786551556079	0.981480496177648
2.28155684040675	0.404871215505526	-0.647977874671099	0.915055075323456	0.387180254669075
1.86656972379248	1.27334609743891	-0.272329574776039	0.27210191260762	0.957336286344629
2.93758006826852	4.44094562357647	-0.977887086848675	-0.24719250548148	-0.964471100277917
0.0713691461672481	2.65035903626358	0.997288503459804	-0.879607658401291	0.491089533872803
1.89022248495082	4.27554917200181	-0.312945279089228	-0.402672044319907	-0.908124044566089
1.41793982960526	1.96931859779569	0.163756854201695	-0.395129403581642	0.925429739172584
1.92767322092947	0.141126830818973	-0.35171351236955	0.989598305650891	0.126439240887336
2.40376676173415	4.95915666158054	-0.730560785732168	0.25561310105729	-0.971123342255252
1.56487909936199	1.46171778277856	0.0196311744586552	0.0893601982508237	0.994274540687295
0.760783790241857	4.04777318693776	0.713895926601007	-0.600061954903632	-0.78928104509762
0.844849386772026	4.22962582843593	0.649098441294412	-0.444315981392629	-0.887920789316318
1.82581615161018	2.14804810376273	-0.224447306788807	-0.548321604821754	0.845777609317661
1.04157072217588	0.948228011514206	0.498634922302055	0.565528425229345	0.81465957704675
1.11321028626957	3.77606469231977	0.435160138421313	-0.79569795581515	-0.591611948284918
1.09374419897985	1.28240996042518	0.454574007310304	0.26343646920274	0.959896557458101
1.7846683632078	0.311624735209625	-0.21503436325649	0.94943889489585	0.297212585373427
1.67696829610254	1.49231351335069	-0.0877004232590516	0.0593687874608754	0.997038175761336
2.37844352537927	2.1955651619875	-0.700770823691479	-0.586516872750605	0.820122593983166
1.64933039353471	6.1526430602453	-0.0905364715058784	0.991182813577797	-0.149905582355286
0.579570644437695	2.68650439484571	0.831572526646493	-0.896182023928794	0.459372559702504
1.47203237793522	5.54719228065297	0.0759176172329326	0.739732946139806	-0.685800807001644
1.68782958150837	4.31220449358594	-0.122454775769194	-0.368893509282926	-0.922843021641268
2.19888578879059	5.42664102688937	-0.58220538143734	0.655084069822566	-0.766955369693666
1.26066240344114	0.689752678853391	0.299988037199541	0.760220614343867	0.636200214248615
2.29091385488089	3.18439518181261	-0.646841103224145	-0.999044553671365	-0.0261337312771541
0.71713462817119	3.83489461601081	0.746700845784707	-0.757860932226306	-0.638992397910647
1.47900275760974	0.112985076567665	0.0797011000589448	0.99333420373433	0.097789684927428
0.597845695285248	3.60565954278702	0.822505992093584	-0.888858881191791	-0.44248445422253
0.272665656688581	3.50065595122881	0.961922995823165	-0.933016172978373	-0.343376752756069
2.79671635307959	5.75028139000384	-0.93810579250723	0.859126945110876	-0.526786581624484
2.15764553855712	5.43977615870604	-0.54939488523417	0.664754979334928	-0.758632153377961
1.22363314803654	2.93534682303453	0.345156815174987	-0.978112150443262	0.225241093046001
2.83282567706915	2.47524743642542	-0.948712084063723	-0.784161252057065	0.634246478561131
2.09308698313213	0.488539441560121	-0.494318704660927	0.877068885206221	0.464871846311179
0.46035541520555	0.619581226742177	0.892305316314222	0.804834421105291	0.579259009716564
2.54188303877711	5.67092367840233	-0.819375529777504	0.816212069631786	-0.592011840279363
1.72173585373483	4.44314490732261	-0.156465919423403	-0.245079780552242	-0.965044682605587
1.59470121804789	0.383436867501754	-0.0289297548418031	0.923713836897179	0.366785468424155
0.548389353595684	1.8425659801661	0.845515383248701	-0.279072401947077	0.965027658036543
2.72476616113271	3.32468756123334	-0.910931325223336	-0.982493646552914	-0.16899543282653
2.36418001535621	4.20885661808067	-0.705105567471248	-0.462879834215065	-0.878146802783095
0.701229189238002	4.54820650504558	0.747895861729411	-0.143252583047844	-0.987014894377148
1.31915072812012	0.0829520208617733	0.234520826394109	0.996408355238143	0.0671485803387872
1.25616308009932	3.77981522952756	0.304346458747417	-0.793368186327777	-0.594700892974396
1.15278281268353	0.0939696167945818	0.391102666630004	0.995390140931478	0.0783952321559601
1.17027633954277	3.84168967299506	0.382432249610921	-0.753316423774732	-0.644313591863909
0.90689964842374	0.734145568726871	0.608680394396265	0.730020784900797	0.670485838515589
2.06664407975413	0.682331197421757	-0.467947520874643	0.765123271115656	0.63033374160057
2.13629212580047	5.983137378579	-0.535045391511494	0.954065489919665	-0.31632394980234
1.69698673482448	0.725066276343615	-0.12201115696271	0.736317154514122	0.663587826140343
1.76520883243224	2.01536879683989	-0.16705986562971	-0.435902810893883	0.90751767364908
1.83970115450416	2.34754331200748	-0.238337129471207	-0.700139156450498	0.726204262849807
1.58870310112222	5.88029545329144	-0.0344964245620225	0.918106069585113	-0.412413478932573
1.68505608195473	4.32342459102804	-0.119944086730612	-0.358466528504233	-0.927096608098259
2.25803346411158	4.25242544912593	-0.626815513888675	-0.423739967940848	-0.898194716698706
2.24788036789736	1.43110083696845	-0.60494784982371	0.119330395544312	0.990603386768569
1.00589788093973	2.43026571324753	0.532385833559651	-0.755861059641944	0.667918628269364
2.1217764903891	3.80083906516327	-0.515836727552216	-0.780098355541956	-0.61184637628381
0.442780589175873	4.83080835727849	0.894691125840543	0.132964329629425	-0.993305125493696
1.69242464719369	0.70695396221303	-0.117962402937595	0.748694888807655	0.649650528862296
1.48180120310415	0.99714641505921	0.0928788723102177	0.524167703966603	0.842268788718958
2.51034923935928	3.27243874714622	-0.799736824025885	-0.9910589492507	-0.115981666824695
2.52123798203513	4.75272136265316	-0.805147762821445	0.0570286452415617	-0.999220802724028
0.930719286573568	3.4247579867568	0.594244291151074	-0.958210122870185	-0.269176124817982
1.5064648181661	5.85801869122631	0.0450496182169933	0.909044476616433	-0.432615368252911
2.45473398729135	5.73597767483669	-0.767261959163774	0.851765265288496	-0.538816346267199
1.25272135322888	0.64340773692625	0.306842771670226	0.790128459532731	0.598956400296972
1.6620575968325	6.00381367461829	-0.104374084464466	0.960097719764621	-0.296499685164824
1.81542402467767	1.29988612316608	-0.223461609057612	0.246680421771243	0.964610575657429
0.991427478073511	5.60224832774118	0.52139701218279	0.775140967201656	-0.645317376241226
0.589111285444902	2.16519068314568	0.823652561378063	-0.562236391946197	0.836732675666543
0.688851167303696	5.55747052949186	0.754346988688218	0.746504919301171	-0.678400350024614
2.6617317682617	5.81879382425601	-0.882677883253649	0.892023490750158	-0.467600632314702
0.791487879687658	1.82248945128095	0.693534033038106	-0.260247530321158	0.969967778100051
2.61280983083934	4.39488963576543	-0.857191340076015	-0.291204918718848	-0.951393590172921
1.24604862960223	2.08582459194941	0.323004263058994	-0.496598252878653	0.876576395344882
1.99313222853648	1.34252553309722	-0.38794369478108	0.205560135391139	0.974879582462284
2.22986087947228	5.21856823986832	-0.605227203772904	0.489094476610441	-0.880694123505742
0.780485016005904	0.937603244195715	0.703282924640266	0.574346570624518	0.808388949074108
0.100356130893672	4.44609965074239	0.994585415892636	-0.242239869765251	-0.965807973519834
0.772920811864942	1.05035365992596	0.708311973718909	0.477861658880179	0.869898728324049
2.85762952657391	3.73359207260468	-0.958447238103783	-0.821271918587646	-0.556011150359912
1.55830395098945	5.08508981101884	-0.00658751330109531	0.371918558130521	-0.934660105385198
0.491487900024429	0.225939029553193	0.877104907384311	0.973356490371344	0.212150383971746
2.50904900419568	4.33059875299211	-0.799308774629166	-0.351779178044612	-0.929754211457975
1.94703047709699	1.30250642742084	-0.346618250808093	0.244162871685363	0.965292089171263
0.848662955224963	2.72001337609213	0.656870677681608	-0.910533588700241	0.429378053516242
0.605696170053571	4.28708890826671	0.811755482516825	-0.392086867822824	-0.912893296589081
1.31193341849916	1.31007544267785	0.25818796151187	0.236883367102961	0.967223638705036
2.11653308611463	3.13764573279613	-0.503248321241238	-0.999991887657577	0.0216068413658031
0.694629244044338	3.35972173405583	0.764817592305777	-0.975163335712641	-0.204309714443157
1.9733509690727	1.74675697210206	-0.36367012422098	-0.188357963860237	0.985259936862416
1.63304282808587	1.24722753109578	-0.0493652059749874	0.296969467344796	0.949518800685825
0.555347772009854	4.39940261808069	0.839645055190984	-0.286912961053892	-0.952764795673821
2.84318660622207	2.55799889268145	-0.952266748474853	-0.832292586257916	0.568882315785238
2.47927907437824	6.07915939921872	-0.784530616281445	0.978576964549625	-0.223052538215878
1.9430461796126	2.14723397083368	-0.334179960938271	-0.547657056066099	0.846201211654488
1.84640911345139	0.380896336169855	-0.272616444104407	0.924710565615708	0.364356053741828
1.05389918920484	0.165959742329415	0.480915984722464	0.985615722910324	0.1516490402971
1.01751504658432	5.1753715005736	0.496404552106068	0.451967128247857	-0.899842157120868
0.305969576930839	2.99603564161885	0.951847627501381	-0.98904882183585	0.164953014264998
1.78728312289536	1.17760287680089	-0.199182949450524	0.362401253633825	0.925507265658922
1.61072908783521	2.34776284188321	-0.0190818582233869	-0.700293069486326	0.726056035590502
2.73210853119943	5.42061091221374	-0.912433274439547	0.650609384828979	-0.770732670299364
1.13041728179774	0.151427396473164	0.412468973453399	0.988024306566753	0.136905370811757
1.89290673931064	1.08095071005019	-0.301258564486583	0.450666132687812	0.88463208344156
0.915789137985279	3.0717606979514	0.607276650541426	-0.997467950470949	0.0886415468987298
0.56224626962479	5.41464230300293	0.832555877173042	0.646158906213424	-0.774444192906277
1.53210843924711	5.81866089181599	0.0198019308205492	0.891963527099157	-0.467717881759269
2.67085336093873	2.07795251419435	-0.880893361466867	-0.489924635140516	0.880242766970999
1.7459728677522	5.5149755227414	-0.186026854282127	0.718039060078326	-0.708518110589193
0.950610923997747	5.92966165752342	0.560553938108132	0.936588905608024	-0.366840783101212
0.390014157332561	4.37345280080092	0.919616771723674	-0.311524266410207	-0.944614873120581
2.10730381707939	1.70049171385978	-0.48375274343933	-0.143863454031832	0.991973687586024
1.84118866934614	1.72622457453672	-0.241071720745149	-0.168658604781001	0.988487163474539
1.83541118996813	3.92212329647547	-0.258242545138171	-0.696925165524113	-0.704781351207634
1.92268110011265	4.74057146958992	-0.345093718251737	0.0451568565161937	-0.999619373608767
0.42642223097097	1.68675130553948	0.90478322287461	-0.130579722811697	0.993580144840973
0.625567502861021	0.426683635668951	0.804669062078325	0.905789296045182	0.407739475007493
0.574343538029081	4.62052400092527	0.826969665837646	-0.0724901589065073	-0.995940650714448
2.02408022141369	0.869147193732151	-0.426329232334388	0.629638000162197	0.765699802652988
2.30952902467064	2.92986822408603	-0.657500080582444	-0.976944145661162	0.230636371169026
1.73765463262067	2.22317387131535	-0.140635081950837	-0.608156183762573	0.804385882084875
1.24366345787471	1.65261492700515	0.323010240452734	-0.0974616793235053	0.99679882036684
0.434404091896689	1.57410800174517	0.901482244017332	-0.0208226319927863	0.99999473951957
0.593761052975925	3.55214451312266	0.825081217833825	-0.91268589774947	-0.392553952437698
2.02754129111546	3.32658715597051	-0.427808348050915	-0.98212876621062	-0.170915677031251
0.626238024155013	1.62666435924841	0.801622689258114	-0.0721902333186174	0.998505828340097
0.874142793406576	3.0961242234186	0.639280046184472	-0.99892526583394	0.0639034713953594
1.01605615975008	0.425130609150591	0.517042683284521	0.906464053534276	0.406282428498589
1.91913500249967	5.92079331646428	-0.346473941312708	0.933432861329395	-0.375106095837336
1.61647237820176	3.0154092690882	-0.030633234504012	-0.991759490700877	0.145528634609209
2.88722258443136	5.2436448764566	-0.965364848727721	0.510265479043546	-0.868854317464749
0.848307156295287	1.74455351026189	0.652356101048286	-0.186247747498043	0.985625148726538
1.61374978482522	4.9925851325934	-0.0589516589922397	0.286941185483945	-0.962844484963356
0.375950198797901	1.04531862066493	0.926846940853028	0.482298680262924	0.867392836260619
0.540283548883929	3.09810988162638	0.854360658799685	-0.999016996174139	0.0618842827673017
1.79299658667667	0.59474455699519	-0.217600880392995	0.819664550667631	0.558345883922262
0.439726206297817	0.762582656880023	0.901355789463189	0.709912343400386	0.691701212412623
1.5405803405104	3.05657968251546	0.0429302664478944	-0.996250417487326	0.104016846055352
2.30883072748835	1.45107041630158	-0.652344647111686	0.0997887231051614	0.993100637803576
1.19578336287974	3.19455141011743	0.369090899056336	-0.998536972196382	-0.036510975262286
0.438937217354293	4.84667975008856	0.896425011546605	0.148299506979931	-0.991396719072721
2.0779695454238	1.00367956143098	-0.470938050620117	0.518553208077442	0.845797256444696
0.580241574561366	1.57011516726758	0.828366173636258	-0.0169125218702619	0.99999977741923
1.83272538303103	1.86082375809298	-0.231873256547923	-0.296096683706312	0.960215638515599
2.04201385248758	4.12771960456981	-0.448681440000574	-0.533590447152018	-0.836231990802708
1.19574762117055	4.65751931637437	0.341540310422989	-0.0362094197848307	-0.998553243605653
2.40092346814198	0.387571381206559	-0.7337241711442	0.922078307535192	0.370733754760197
1.87871774279722	2.02796250999002	-0.274327875359976	-0.446907000719921	0.902298638337267
0.168296304660814	2.858004927697	0.985173508572213	-0.958900888750514	0.300554502237011
0.506051205782941	3.94156342381195	0.869575772733867	-0.682607118890993	-0.718672641400388
2.42595171852898	0.605323616901213	-0.748652071513417	0.813410768503045	0.567300364115254
0.245898081009048	4.88313565106888	0.967014852902409	0.1833631053223	-0.986116795576282
2.1652960852351	3.05052163927078	-0.543419887320281	-0.995698434371939	0.11014295543232
3.09232937995949	0.645019565436805	-0.998737515397305	0.789116948519274	0.600275679793703
2.80938389922647	5.66785621421871	-0.942276577478877	0.814453626206886	-0.594456779933255
1.41098521035513	1.31037647025686	0.164995209183085	0.236593633159301	0.967299319251869
0.871625140561973	3.85201296508161	0.635178923842762	-0.746345054726502	-0.652335889090061
2.41522428791118	0.732088664945716	-0.740039593164525	0.731452533357781	0.668928322690132
1.17714611039416	3.83718812338459	0.376261846980618	-0.756330989974455	-0.640792031253842
2.89549171306044	3.75136516236521	-0.968713761301796	-0.810752793017956	-0.571045487828695
1.12832721281244	0.598420900849668	0.420517268737075	0.817501963318218	0.561465431775026
0.65983544267757	2.96996606401344	0.786187418793943	-0.984802853821183	0.190961588053307
2.51038479987276	5.54979495674487	-0.800330583109437	0.741454657826386	-0.683933777221431
2.02810913561927	1.14457024655068	-0.423675194352057	0.392937976862086	0.912515169979153
2.44346188280066	2.58513552419679	-0.749673284040419	-0.846916111973606	0.546532826448717
2.45624551972789	1.56548410844539	-0.756920974844603	-0.0123764151661008	0.999986460256216
1.6328262963189	5.5424907208827	-0.0786466937327292	0.736610986041681	-0.689161515334356
1.84587086686208	5.33347272200979	-0.278289355257703	0.583597178213077	-0.822177240400679
1.79515652807314	0.130995008376472	-0.227786372740899	0.991038579240455	0.116133219695199
2.06161718983537	6.2327216027866	-0.472250181462093	0.998676457164749	-0.068981221042297
0.686205232327622	5.28886756857468	0.754558992267083	0.547690485334736	-0.84617992090117
1.16733047956312	2.25560091638622	0.394045735193965	-0.633027448494368	0.785138106692644
2.23927103918893	1.69474432126924	-0.59464982054146	-0.138310614210273	0.992667301032508
1.67848371324918	5.4342134507455	-0.122174171468138	0.66067216600263	-0.762172921791529
1.39494362797014	1.2070827051655	0.179089476808656	0.334861621543526	0.936234961478614
2.10657081869691	1.447095100268	-0.486713535701783	0.103680811115125	0.99263425128659
1.45475243064081	3.99111977667296	0.109458694247776	-0.644971275220839	-0.752750363718588
1.37964742279088	4.5214020744306	0.17099662771165	-0.169373313369053	-0.982422147004811
1.98877826889833	2.92548492653267	-0.385447148051124	-0.975988286143415	0.234946862702462
0.932384169603579	3.1719669773623	0.594179849652256	-0.999519013992511	-0.0134359802027699
1.85605306394511	1.33141431040734	-0.261255841798272	0.216305316441256	0.972372328587258
1.73224937850181	1.85948855276203	-0.136465677265527	-0.294854868045056	0.960577823915823
1.61866026157285	2.98376175600796	-0.032314972535509	-0.987135024548352	0.177217603982257
2.52495023894396	4.07295660484248	-0.809732662092914	-0.57949635946759	-0.804661556665949
1.96549875929332	0.757537396210379	-0.3758757660235	0.713522280013293	0.687980813137439
1.95920634849275	4.29115152686251	-0.375881350552887	-0.388349395819172	-0.91454276444872
0.38429769654915	1.98661086880818	0.922135262086095	-0.410536208409906	0.918920459600982
1.8064538472354	4.27622976537983	-0.234896198250526	-0.40204903927923	-0.908408769616078
1.73269869255394	6.07086502382755	-0.17172382450903	0.976815323258443	-0.231222650977491
0.821049989030042	6.27679293156291	0.668719685270208	0.999978722791236	-0.0241015847967044
1.09080993099166	3.32789778720356	0.461462152652621	-0.981874834210482	-0.172240216630048
2.28359949454502	5.81724605839107	-0.649681496040696	0.891324373298961	-0.468965234791524
1.62098201969433	0.641069932393021	-0.0495810316696731	0.791591831326226	0.597039904153336
1.2981557873631	0.758296827706606	0.265550603844979	0.712980054780035	0.688542033608237
0.893591811217443	2.72932602146405	0.623188719532688	-0.914345855925586	0.420945420642103
1.58434856496141	1.72459734735046	0.00394006182593635	-0.167094059618849	0.988726049547337
1.22934705974547	3.93051146247054	0.326065149550314	-0.690778780695077	-0.710810791797612
1.07830070799318	2.69044417952498	0.473311268340964	-0.897920452196767	0.455874856295024
2.27901439778471	3.35498505693707	-0.639746193381328	-0.976228555066315	-0.199548418490446
2.09021883629865	4.47457627571955	-0.4908857604125	-0.214788900600903	-0.972733662328131
2.58096413455675	5.26144781706054	-0.83931524606537	0.525117090222979	-0.860129838454487
2.83401301486742	0.516539904257498	-0.951518634277911	0.862906431420755	0.490116052317496
1.60760621648108	1.36091878601575	-0.0229349518100246	0.187731776509178	0.97876829112622
1.72075015135421	0.934964413546397	-0.140483504114625	0.576527210359694	0.806816550350011
2.52743665190578	1.69193717311739	-0.801742998830018	-0.135596626418181	0.992994758549046
1.77527919398456	5.37241697203412	-0.213153214353252	0.614077842557609	-0.799918758968551
1.89140877640076	3.94727194666913	-0.311125598164852	-0.678353997328607	-0.7226964758953
2.43573818271056	1.58514786914281	-0.742879031978927	-0.0316291726883922	0.999901245345056
2.04003961859779	2.44495995878469	-0.424619043059317	-0.765265816230151	0.657068013400023
1.89060093038558	1.71258085924978	-0.287570386302861	-0.155526036513432	0.99041322986897
2.81047020768079	2.68210179408828	-0.941711688461277	-0.894223414904081	0.463271857320488
2.55664227298545	4.94776320980897	-0.825399985353583	0.244869458448155	-0.973710942089135
2.18252275910273	5.95904181727929	-0.57245296700132	0.946523002341744	-0.339226000229145
0.828806851660877	3.12792519367951	0.672974970654383	-0.999902759970774	0.0315210341584079
1.24029824527175	4.93403538989874	0.296726485109805	0.231882621187707	-0.976669862458379
0.504040597407957	1.79243258219456	0.868489469528908	-0.231872998646887	0.976671986713826
1.55773816080677	3.3195721946035	0.0220405280174947	-0.983457607625769	-0.163821628979594
0.368839026608275	0.748802623960625	0.93014456657092	0.719729185819886	0.681495067433075
1.77879556824513	1.47945452048774	-0.185363121897371	0.0719772668241287	0.995986806559365
2.87762286735327	5.88680306881689	-0.963634446187325	0.920669281695156	-0.406468234283002
0.316982152304683	5.68446020129284	0.946147487692824	0.823885001179688	-0.581153014815413
0.981730039015535	5.66648521567111	0.53045106716681	0.813665349977264	-0.595547649355157
1.25172470129964	4.12262768120219	0.300727447850691	-0.537924215571846	-0.833406424036162
1.4426564418888	2.66268089680996	0.141065066695831	-0.885383692361793	0.480353843915039
0.820216566129402	2.60859668375683	0.676890263743089	-0.859080104449718	0.526864372120696
1.13070359684891	6.14819513682287	0.407109530580289	0.990574465714242	-0.15436804424125
0.701139372726164	0.601893657709645	0.757580886841868	0.81544868221948	0.56440464394932
0.856291136196906	4.89545456383533	0.630780362805327	0.195155692388158	-0.984051477172863
1.20268617415801	0.267426725042238	0.348021459598936	0.962708876448831	0.253573626262982
1.25394255853572	1.99678605945714	0.315433719325072	-0.419548635196314	0.914968091936568
0.865831091549765	4.9698539033236	0.622788788929762	0.265670372710575	-0.968585331600955
0.03747521902491	0.619373827383161	0.999269811761466	0.804960386449613	0.579085964282756
1.99925613789595	4.10836591082221	-0.410817385518451	-0.549992721971366	-0.825371718761945
1.69555901463394	1.26152459583734	-0.109452057618596	0.283376684625	0.953878827844241
1.00024757724838	1.85141681887335	0.534070738504647	-0.287336919682181	0.962732833929653
1.46973030832835	1.2703692215315	0.108459325778758	0.27494405116777	0.956478235590884
2.29970906133019	5.77712154946707	-0.661314607806682	0.872485213824384	-0.503902966907046
2.00035715874333	2.47635437240804	-0.389076994798369	-0.784839169219281	0.633400921980416
0.642481995895417	1.74234694264663	0.791691300191511	-0.184133608828176	0.985986331860956
1.2375336753566	1.58208265200136	0.328206842734618	-0.0286294579218281	0.999938918009563
0.433224497686028	5.23763437366075	0.898756862696169	0.50521756751916	-0.871740185185481
0.358880827123095	4.89176813754945	0.930189931690824	0.191629919683138	-0.984684368477515
1.12131917713767	5.39270996598163	0.405171857911507	0.629624449711944	-0.787848146926738
0.887141674119562	5.40509493242519	0.606081058623515	0.638995978212218	-0.780324517333696
0.712242332488404	3.31574130369437	0.7535157469992	-0.984161727913587	-0.159944343890666
1.43233783974567	3.79719882320116	0.135429664653127	-0.7824213643299	-0.608898483364753
0.218012266984895	4.1037253591246	0.975016270901128	-0.553897104935254	-0.822719162252587
1.84756133448482	4.62870850970577	-0.276040878179587	-0.0644656432849927	-0.996632432968164
1.4325362086436	2.66054245875257	0.150727642472816	-0.884390553353591	0.482222756749734
1.96001782045341	4.01328389989766	-0.374870020043278	-0.627632449993221	-0.767355949153281
2.78905180316388	1.02005845515193	-0.934963613591862	0.504387843695835	0.854476829997822
1.65539978795675	2.37030702537322	-0.0621305211434258	-0.715931383157319	0.710648564431876
0.68242780160911	6.09107796689776	0.7642713227855	0.980988888100762	-0.21127933993315
0.837620445707013	4.86485402904023	0.645544250810196	0.165809196481331	-0.988920321967601
1.51147829188401	1.40744064008914	0.0701926169585153	0.142445713685166	0.987145515761005
1.27600250881592	3.14995289686748	0.295581572496467	-0.999963587004288	0.00904656863277573
2.02520656254554	2.69449323687019	-0.414660276009184	-0.899692998957714	0.45227201375934
0.977162044162053	4.96529968281061	0.531663789363772	0.261392212162936	-0.969678688873979
1.92613108435233	3.75653733410407	-0.341203473584002	-0.807641963110719	-0.575384011479914
0.792874523662697	5.85319659285799	0.683891483239173	0.907024843902668	-0.436957197775962
1.0446949547596	5.9784615881107	0.480904146169201	0.952644830367531	-0.320785379433726
2.42832923645121	4.94807740365069	-0.746891097272709	0.245166162719389	-0.973641186193447
1.01208323487634	3.65222428669265	0.524951709168095	-0.865953941182836	-0.484823323309064
2.89248422838581	5.91563762888634	-0.96761009723889	0.931564770238168	-0.379895786625763
1.51466732999236	3.0983052411696	0.0676363029318145	-0.999025800518253	0.061685601970888
1.17046997990848	4.7131891848707	0.363854766324045	0.0183632906290817	-0.999999692836385
1.47446415329496	0.749940857612626	0.0958517898430598	0.718923458900122	0.68234342542608
0.544947173313627	3.99420289554295	0.849008052859401	-0.642577626737698	-0.75480590894942
1.81018855967421	5.73810381853054	-0.246244585712401	0.852870100993452	-0.537035609385505
1.10557060476027	1.26370531515306	0.444280993651257	0.281299190167649	0.954526686912286
0.551996177150872	3.60133334000045	0.847817246209086	-0.890885322497953	-0.438496667878823
0.609009745971749	5.72889112118471	0.807025879347679	0.848056267411126	-0.544732811749219
1.92880218013906	3.27253473066432	-0.336247039204853	-0.991045822347608	-0.116079350954329
1.47078722690546	6.24440108722686	0.0851273753244364	0.999217790422225	-0.0571047684536809
1.63939981185749	5.95809168417101	-0.0828844564562139	0.946214364031368	-0.340124477352469
2.31830572527263	0.618428760360184	-0.672974289225546	0.805533928997041	0.578297096524705
1.41168625738274	3.30695968003021	0.164668350192522	-0.985718258091059	-0.151048254351736
1.21844052416258	3.4214695400198	0.345851879951753	-0.959170880683704	-0.265921621441571
0.540084116090153	0.538798805555796	0.853050687980771	0.851144494241674	0.509887549445501
2.40295904528235	2.50910804758722	-0.72080855860224	-0.804486162434449	0.608022170012854
2.11064392560029	1.51032053687836	-0.489197732802218	0.0417080852476904	0.998242227532229
1.76657211736194	4.87870311169297	-0.202554502085137	0.179112724374095	-0.986825258538191
0.46201974155166	5.84237210357456	0.887713612020556	0.90241649518478	-0.446662354496701
1.00450335717581	2.10254287096141	0.531600010014722	-0.51067680229077	0.868617406663652
1.89483744592939	1.88504463441827	-0.289997200533048	-0.318532841707582	0.953365029718273
1.93599847458981	3.19866810548003	-0.341631759631897	-0.998300515625777	-0.0407171436373149
1.28372811986099	3.60980796445401	0.281848233694631	-0.886899343637816	-0.44629997122665
0.756768697789226	3.23385508448466	0.723863705663591	-0.995556225826993	-0.0766529441892827
1.53520152385221	4.61812540629418	0.0200762958838236	-0.0748415126146678	-0.995725655167419
1.15537880844406	5.09690283939889	0.373950886611879	0.382567062267585	-0.930510334361402
2.0909272269385	2.37835761278108	-0.469153842027542	-0.721434595723636	0.705058119575259
0.772037769285693	5.15933189120234	0.693835674497944	0.437979017258985	-0.906545779101309
0.86803525926478	4.30492070346685	0.629838506679512	-0.375641126477607	-0.920018357203558
2.22102055909294	1.57643539030167	-0.581167697383964	-0.02310141173966	0.999984748636067
2.19284673036184	0.90597051390267	-0.570339740052335	0.60023195193025	0.789150529750095
1.87140387713635	1.97077530139895	-0.26764502401149	-0.396431599520095	0.924891508627175
1.883110075885	2.45145650440904	-0.28014792498599	-0.769374712998941	0.652224343431596
1.65665447540584	6.21430596722146	-0.0969014186269395	0.997536440557314	-0.0876756721958431
1.25038298462249	5.71141918627706	0.289084692003226	0.838738624933663	-0.559194785386148
0.808022373302721	2.49748344744454	0.684869971071793	-0.797605156868241	0.617108307743087
1.19673031764245	5.89381795411216	0.341903258836857	0.923389492966624	-0.400037879462183
2.35699003148918	4.96694151138221	-0.698388039275767	0.262935139430083	-0.969286717314769
1.01201103069928	1.85879401923764	0.524463897912343	-0.294208711438419	0.960765581471584
2.32998403864553	1.0242334083012	-0.675238679560011	0.500757012840987	0.856651016987471
1.83359532022925	3.68540911308816	-0.253187546981634	-0.8484323145357	-0.514306970923713
1.44325720685959	3.28879613158266	0.134371105590812	-0.988683127218605	-0.132615048513725
0.990875101008757	3.66006711778948	0.542579257618513	-0.861901751097394	-0.491845040039506
2.63294902006923	2.02595841169985	-0.861482738415899	-0.445160209697402	0.903138314142161
2.17341082507097	0.34529957479329	-0.563495865278792	0.938011176343792	0.330061561505963
0.88877731637658	2.94113801392945	0.627855144741402	-0.979314474798337	0.219528875029987
1.93947083851383	2.65777381606749	-0.335425500536929	-0.883098932237048	0.4846388687067
1.20147623457712	0.109068698577659	0.346408299387535	0.993788547393869	0.0937972443511827
1.92650860719554	2.3956460670403	-0.320225048773397	-0.733105626999536	0.69289742171926
1.26840753571804	0.905339539780065	0.295170845497317	0.60074253166692	0.788758192143701
1.66570625257144	4.77249582089872	-0.10660005557359	0.0763230078655168	-0.998270792387921
2.01439429869661	3.5436159816008	-0.419201341142447	-0.916231126775032	-0.384481209309678
1.89908330725271	0.710198164455647	-0.315559833008572	0.746495919553516	0.652164047621524
2.25805552022125	5.55712148016398	-0.628761175161319	0.746276143235622	-0.678652868875196
0.506196103426603	5.20677233787022	0.862808937908808	0.479036965394063	-0.886080371095867
1.23273374948911	3.46356728112541	0.332032890911342	-0.946047075241902	-0.307347985827002
0.870715303006227	2.72407823148968	0.640480305102914	-0.912207099499419	0.425702375734607
2.26270384568665	0.904219221022863	-0.626199350370097	0.601648520691548	0.788060759525546
1.49275103683089	3.62476393920181	0.0800616720945215	-0.879702383256988	-0.459986351153156
0.762876334786462	2.40628981572087	0.715844071122624	-0.740189971440004	0.68530615902278
0.89778639357846	3.24038278002366	0.621052496445642	-0.994904721003559	-0.0833139878987461
1.76369811833743	1.04727789368223	-0.179412928193848	0.480573430949875	0.868370669423715
1.30225604822079	4.73383009731042	0.241017075668007	0.0385649422536172	-0.999779634591236
2.30392780801668	4.49157758549235	-0.660769445204461	-0.198335763426091	-0.976496003837866
3.0714759400849	4.59034837653797	-0.997348672385491	-0.102055063583884	-0.992830934613705
1.67896309895932	3.37039367609362	-0.097844230198173	-0.972678644450259	-0.21502046543755
1.42824466287588	3.26542508192463	0.149273641890341	-0.991992124480379	-0.108841373552157
1.65407922758703	3.04809770982439	-0.0678906702558253	-0.995467029095192	0.112592517898344
0.918540266070104	0.758657799816829	0.59953288190345	0.712722181036398	0.688808641865845
2.85421582529577	1.85758405139762	-0.954948853474779	-0.293082693962757	0.961091632517668
1.75216380313414	5.03200077871041	-0.190053899874899	0.323477260590234	-0.951776328413023
2.15862982105826	5.80142901445056	-0.552446052551616	0.884061767525406	-0.482839331156128
1.91037107754621	4.92424893315639	-0.334883894185752	0.222597463322341	-0.978672965648009
2.5853220603284	2.07841285208927	-0.835383638570544	-0.490315664481587	0.880029804403127
2.57918363388167	2.38064190084513	-0.833020389504426	-0.722988206837492	0.703463473213389
0.984816167328343	5.43895363155306	0.525452244894915	0.664152466751592	-0.759157175198074
2.12991386804456	1.71001682467602	-0.503195647507277	-0.153054487832403	0.990755679148654
1.87829828177839	3.18973922155618	-0.287192008584069	-0.998790914326503	-0.0315940707326426
1.72709114033411	5.03870654063803	-0.166588016851156	0.329646523487705	-0.949753594307335
2.40664845691126	2.08552882502382	-0.720680842610742	-0.496348024484143	0.876715089772274
1.25014307081847	6.20687061878935	0.297345251255057	0.996977037496521	-0.0952112388250781
1.08808496879384	1.90753515222147	0.460978717305427	-0.339205835142481	0.946529918176815
2.27980720489168	3.9318350244365	-0.643712016801599	-0.689804537735195	-0.711757260907806
1.12955570844638	4.88875362075987	0.398807932339019	0.188744759479675	-0.985192485190394
1.09187105040529	3.08922363591286	0.461979309951918	-0.998574755771368	0.0709172631089884
2.21401078330687	4.52876703163348	-0.59206935891976	-0.162203986253584	-0.983753275490091
0.972752352205758	4.52005602887668	0.541048716329702	-0.170682917917034	-0.982173199766904
1.3326829158409	2.3410013691093	0.244734958546928	-0.695538297918076	0.730605296069749
1.40234557572398	4.88447414211384	0.144161109489195	0.184645850192538	-0.985899251869495
0.357815613568297	3.80419348804274	0.934298655406617	-0.777948414465846	-0.614555009593285
0.645742600438009	1.89762844215009	0.789731710371035	-0.330119329136981	0.949596712405587
2.37121604265276	0.733347137297569	-0.709631758146446	0.73057691723045	0.669881619541398
1.99253293083752	3.76068266169931	-0.402058915848624	-0.805132708329673	-0.578849113320508
1.1161229624576	4.13819883640902	0.424670491088576	-0.524631045476855	-0.84197532763532
2.29588887779098	3.96963690513942	-0.65587525170462	-0.661482664054483	-0.738215943208986
1.18476256538655	3.36791048383584	0.377366112822036	-0.973267257493261	-0.212530354331807
1.13862902251784	3.56248201745835	0.416283407006192	-0.908295071441335	-0.402297954270145
0.735383687158478	0.12135195710468	0.731939655705499	0.992309858380373	0.10631504765188
2.46684697607942	0.109886368842622	-0.7775425250008	0.993695012509725	0.0946308884650394
2.41131569674913	0.534041237966867	-0.739565200412704	0.853695529207872	0.505684323049578
1.57635780596064	4.39307424512998	-0.0162404212481096	-0.292930039644716	-0.950836521988091
1.47825932425562	0.00284706679747426	0.0785165497345459	0.999995777875548	-0.0146741058316976
1.86356765867637	4.0565580699834	-0.286283394941435	-0.592928561094149	-0.794707164235066
1.06505823305595	2.61648515936064	0.484228812667384	-0.863068787200382	0.520180771594142
1.39949195341342	3.26657451567744	0.177023843313898	-0.991842710063534	-0.110011871093322
2.75090412976948	2.94935112714715	-0.920329575709925	-0.980962519317111	0.211412101886666
2.48446398786445	0.473153760959053	-0.78724133101569	0.884545792383499	0.450831296691104
1.35285315640835	5.53404897843882	0.190190274684151	0.730967512344065	-0.695156942958937
2.02204066072084	0.386296092611385	-0.433815682541518	0.922584558877797	0.369516624189938
1.29390524508081	4.6621009870822	0.249975036491084	-0.0317156377995718	-0.998784927700551
1.64668939983895	4.83973750160176	-0.0891171596151121	0.141596657036423	-0.992260674686018
0.0308203929971816	4.35726413909533	0.999491926138937	-0.326790893016875	-0.939205757048393
1.98908703761967	0.243529593950807	-0.406292950455529	0.969057191399688	0.229762493238208
1.3107633909917	5.19927689276342	0.229216834183173	0.472614092415223	-0.889441686890611
2.30344896376735	0.216631309826449	-0.665669660686341	0.975502666615585	0.202804639032371
1.86703510070033	1.52848348260367	-0.268038868403229	0.0238938786786415	0.999139965590934
1.38674387055649	2.79179913928588	0.193708896157831	-0.937894664219822	0.36335438950292
1.28435044725601	6.20243112470089	0.264805081505815	0.996615898790449	-0.0997068873448913
1.57353568891433	3.9899712294485	-0.00634298866000557	-0.645861450023848	-0.751982657314478
1.32353471457923	4.12132221260704	0.232924679794373	-0.539033214469258	-0.832678344715182
1.5999015487182	5.44684716739051	-0.0472424989949521	0.669917462781558	-0.754097749586754
1.780411305634	0.0853643069431713	-0.214307344637294	0.996196274344251	0.0696114996824675
0.210878956426946	4.85028463770946	0.975729788162427	0.151777004168155	-0.990930201462936
1.94471299293158	1.67952344570439	-0.338146829140694	-0.123580751428279	0.994353673636246
1.02357629463299	2.84943753229345	0.519955878462258	-0.956416387235969	0.308774644139626
1.7517938224912	2.33892096793795	-0.154559433462037	-0.694069406700907	0.731998321686625
1.77174488566768	3.44789509240727	-0.189699773834237	-0.951141266128609	-0.291987617625328
2.05399994399908	5.64500244507892	-0.464497450966035	0.801125903923067	-0.612486859798077
2.35678657519909	1.37818050105833	-0.689310449851236	0.170958106362974	0.982120660377742
0.51571448105809	5.63444388650686	0.859432979182498	0.794834871757461	-0.620704905019305
2.03403468481321	2.13829827702617	-0.417105061422287	-0.540341335218712	0.850814890498464
2.23946683587388	0.0300199728295085	-0.617846689849289	0.999530175844843	0.0130739787520779
2.69203073466777	0.328474616869116	-0.898143123819195	0.943862156587101	0.313695773626734
0.622106938285392	2.7668979548516	0.807795568318969	-0.928934816208233	0.386516420629614
1.75356512236397	0.860249304653641	-0.173831008878083	0.636621310528187	0.759865835352051
1.43113503922091	1.14386900847273	0.143793741718317	0.393582300614755	0.912228293517021
2.8226629836151	3.50618310003961	-0.947707207610979	-0.930957754592192	-0.348704593933502
1.74970141940915	0.17425214131826	-0.183627635435725	0.984142906471279	0.160049117378405
1.74978513210819	0.847455433588987	-0.17047193778358	0.646576324197703	0.751364845238222
0.445702348044894	1.95651013412319	0.896209849963421	-0.383645934032978	0.930081907296754
1.54672941377998	0.339715593078038	0.01736516512912	0.939984220721038	0.324640612411997
2.1700999380977	0.218580493097756	-0.561921829778967	0.975060611407537	0.204763240724597
0.459395099373167	4.17756755650281	0.89050240926417	-0.490502992238207	-0.862681980869138
1.84590444391094	2.05922624114134	-0.243439980098531	-0.47393745382251	0.888754077945869
1.05328740298937	5.96841908852028	0.473184513375175	0.949523523452123	-0.330339630160536
1.54164640291553	2.32751484290706	0.0472687832145783	-0.68596683084706	0.739579407799071
1.88811694253783	5.17824483260226	-0.316051827498293	0.454461665911669	-0.898617909298418
1.63487913200501	6.15033384844593	-0.0765272311652355	0.990869485767101	-0.152222841685631
0.600968443377345	3.97295188189579	0.817875772426451	-0.658954118935416	-0.740482730254407
1.62363791024883	4.20209963207651	-0.0588921279478447	-0.468880857486996	-0.874882178976787
2.87957790783197	3.29938053699134	-0.964459389848567	-0.986997174099638	-0.143361725604367
1.98845455435261	0.619729395474	-0.399650483907845	0.804744408106248	0.579382618967818
2.57341781847545	3.26393932476831	-0.836498874664859	-0.992183213066394	-0.107328215033419
1.25321406828644	2.98794878847181	0.317831177186496	-0.987804965769847	0.173037520235895
1.11074877038354	4.47304272210375	0.422144661918021	-0.216270768091867	-0.972380588309264
1.51985332352608	0.541010105711038	0.0476065431614596	0.849951964530904	0.511836932253493
2.5539342635687	5.44101523130125	-0.825013139291782	0.665661835095722	-0.75784028895532
1.30145891549267	2.09104600697374	0.272587480700631	-0.501009130598219	0.874115811256299
1.08703912911348	2.11609812212918	0.462827895614604	-0.521995480258461	0.861992927472741
1.88685574058844	3.12525038548587	-0.294107329185169	-0.999860989225128	0.0342480053016578
2.14091157553661	3.5940984435294	-0.530367969363175	-0.894235152399412	-0.431807977527568
2.07174685173235	5.41491003456645	-0.47826071300555	0.646358994262333	-0.774278288769865
2.20714752549607	5.12777484936488	-0.587174080132322	0.410155645033695	-0.919084987090179
1.78268497145844	6.08526755618512	-0.219219944926362	0.979830683441498	-0.217023684280103
1.17486112835564	2.41264133935018	0.388165483357257	-0.744380364773719	0.680738586392237
1.42270956025672	4.81416209333478	0.125475968162303	0.116839961420381	-0.995051283420502
2.28634818984213	0.116719528991169	-0.653330040896277	0.99288603690253	0.101595575941684
2.45259150538944	1.6223206906829	-0.753987595307279	-0.0679533959366431	0.998728915437493
0.598503889748908	1.57691420924069	0.817973712467038	-0.0235701933957987	0.99998204895738
0.820280011400318	4.10842740019492	0.669777669567411	-0.549940912282824	-0.825406740747786
0.972344589321676	3.2430636724936	0.561910234597446	-0.994624243987282	-0.0860489269286117
1.80269568618085	0.524844521538141	-0.228330548410171	0.858569851168222	0.497524040334487
2.24627835176974	4.79548719211304	-0.616905546720905	0.0987058387818787	-0.996698088045983
1.75489236716178	4.21859173371302	-0.185405373635475	-0.454200365720289	-0.882777214121061
1.83223538604507	3.77690308774517	-0.253258343440499	-0.795178151842971	-0.59230323848855
1.3564020102683	3.67777377790294	0.211326377591908	-0.852550591213287	-0.507576419204753
2.43237218146695	2.1611065991529	-0.738899873597202	-0.558934927601389	0.838909247559037
1.72298989247197	2.39916410267775	-0.127268257380092	-0.735455763867378	0.690397071232878
1.88172002055742	6.23890469626869	-0.311007178612027	0.99898062942021	-0.0626956441568998
1.58485638020991	3.04110637751019	-0.00010063054824693	-0.994765859496218	0.119652470114405
2.21251162172877	2.93534086456919	-0.580756188972688	-0.978110896271682	0.225246965472146
0.550866954521523	4.24067897181515	0.84358979491067	-0.434365951708065	-0.892961302135826
2.86248140829785	5.87767297660333	-0.959388409406457	0.917062362404613	-0.414803801677926
2.33425987964302	5.22300399766401	-0.682935283745579	0.492860355422062	-0.878638264506311
0.447556567794589	3.73603773955081	0.898323251411611	-0.819840210343648	-0.558091406616402
2.57199661763237	3.26719869015682	-0.835725004649837	-0.991760995877899	-0.110647433796439
2.21855017745932	3.76587253474693	-0.595464143126953	-0.801971155271437	-0.583172092916713
1.95493424473548	4.38647374454692	-0.372497650871918	-0.299195640240909	-0.948784585896925
1.71794136179063	6.27596985581565	-0.155475502744398	0.999972891611212	-0.0249411669026885
0.927332456298342	4.45496154033281	0.579789066312776	-0.233712582493385	-0.968046894150899
0.528264808065803	0.452400550538823	0.859149707490104	0.894283517566436	0.431710502549524
1.19559740891192	4.57420141238638	0.343125843195649	-0.117855701729204	-0.990805415571315
1.85271505825992	0.154041312164673	-0.281964175284265	0.987607293874525	0.139559297691268
0.980023088254402	5.38620311848817	0.529163835955388	0.624665166215475	-0.79175341999644
1.55493520758013	3.48393618589205	0.0218114759690263	-0.939059516265358	-0.32719316226585
1.95696215791833	2.61833068025685	-0.351075513108336	-0.863994526181645	0.518612093905882
1.33477555631313	1.43436319841318	0.237884685953458	0.116139719542886	0.991037705080841
0.8753305850724	2.586918650174	0.636126807698953	-0.847856327477631	0.545049094962548
2.73630623731919	2.60699418134902	-0.912755059480766	-0.858263560750463	0.52821782304572
0.729648893485756	5.7854845635116	0.72862041094756	0.876524518367313	-0.496691803437394
1.22027651538212	4.60323063418713	0.319802599720198	-0.089438380447482	-0.994266149825933
0.869455886561357	3.21416487861712	0.64275246206445	-0.99725147383521	-0.056548387702139
1.76883371242896	3.44978290772807	-0.186914009818709	-0.950540692760086	-0.293841901676214
1.27138369079259	6.13623501495579	0.275938115900649	0.988839228297761	-0.166346912692456
1.3637186096509	2.69134803175691	0.215841322713796	-0.898317369878509	0.455071322983789
1.15265490440132	5.58264769781055	0.378263541383735	0.762781526606848	-0.659965763154431
2.34022942028614	0.972187781831955	-0.683672497633542	0.545423094944333	0.828443013568857
1.20007083426008	5.60620978994055	0.334847872112994	0.777605218194407	-0.642325678901204
1.08565074699932	2.0539060250187	0.463697744632632	-0.469367208600921	0.891117917839034
2.12965068495553	2.91341155725123	-0.510695569336123	-0.973257534261237	0.246790726605576
2.49544049601314	2.57459830374783	-0.783770844860933	-0.841307691465383	0.555262876891312
1.24290579596008	2.46989555544095	0.327439989245566	-0.78087092074885	0.638323291911833
1.39190006435057	4.79143754521185	0.155173879325165	0.0947677200128666	-0.997011555047199
1.77927829679273	5.01112486603628	-0.215230063838425	0.304183405448278	-0.957813707130622
1.11723034139361	1.82102392481874	0.435651479702772	-0.258869239712644	0.970313934040616
0.568750258773096	4.05115178453848	0.835487284195219	-0.597323721929083	-0.791375567288383
0.646874380268241	3.53992299559025	0.79395485830888	-0.917744513383255	-0.380976275523024
1.9010332805922	0.324083311302184	-0.324741021328549	0.945342881815429	0.309408794535913
1.43080308111764	5.53085313149039	0.11549235561657	0.728818379615566	-0.697413613378337
0.792103168370058	2.05240585080471	0.693637398703721	-0.468076284050577	0.891780109744583
2.09998820791976	4.85656412578963	-0.499584294897415	0.15782941868445	-0.990088377207729
2.49032468836954	1.38390277827128	-0.781003987914084	0.16538945830325	0.983168443781953
1.13719521789554	3.2599256115239	0.421224861796509	-0.9926879038137	-0.103239524088783
1.47556905687599	0.611897123719872	0.0922945215545631	0.809477624591163	0.572829677068302
2.14078859183841	3.59899226877115	-0.530311659061291	-0.891974621626572	-0.436335028969676
1.4352699634085	5.76789314330691	0.113070084583632	0.867959842444995	-0.511816048050983
0.871191543577143	0.595993066874924	0.636036900012471	0.818931400558124	0.559406225343743
2.41734557275741	1.93554529065902	-0.728201019129839	-0.364722959857533	0.937383889216998
0.72843471443081	1.71381973435105	0.736861330411211	-0.156719827689641	0.99024555340708
2.34085808784729	4.33098316397579	-0.688140749486949	-0.351420413373694	-0.929895242585604
1.41676887418386	0.678552854530038	0.150703631227605	0.767602856312846	0.627332563231498
2.46959898068074	4.3124176656197	-0.775096391263653	-0.368695773782796	-0.922924939574922
1.67565812334205	5.23870936975294	-0.119042649132337	0.506121639954843	-0.871226256988839
1.73788996422048	2.36162350938421	-0.141356392559013	-0.709947331867177	0.716626551693491
1.39118693817498	1.90153812290113	0.188473384986487	-0.333709055178425	0.948396925185332
0.493888909585272	0.0134474750670277	0.874983697503062	0.999905773328511	-0.00385258422595973
2.47982423844208	4.00208971073475	-0.782570660650342	-0.636427527022242	-0.760029148413897
1.74995171090613	2.23512468317178	-0.152418234123497	-0.617391975956568	0.797387628980428
0.736295401602539	6.18928138711011	0.728964336500498	0.995427391399639	-0.113005726992452
0.760480804244867	5.78549779121688	0.706719025827275	0.876530860632719	-0.496680367626501
2.32765500919074	0.356521048841298	-0.682540380697888	0.933952860749821	0.340922441598467
1.89576428901885	0.655592116820293	-0.313646196155051	0.782430311612173	0.608887086294886
1.87119278786656	5.65115881836229	-0.302504910413515	0.804755246303583	-0.607662331569717
1.65102950092998	6.22250474823074	-0.091331585033862	0.998087224564245	-0.0793579014384711
0.710162170423409	0.865263541219578	0.751507264912758	0.632691976835294	0.763161392450747
0.650972767777952	5.64836239778872	0.78006506775956	0.803110237728391	-0.609856770079021
0.826180842362825	3.82191453741843	0.669983455804057	-0.766443290806573	-0.628738935937285
1.22863385206704	1.18843671120501	0.334166601380003	0.352310497658834	0.929545060373347
1.98886134260214	3.06615065581348	-0.388091855249941	-0.997045643403176	0.0943271801383606
0.490138057020615	3.5701244843692	0.879236229827677	-0.904983301761208	-0.40947207197385
2.47680453296855	3.21253218011725	-0.778345439630793	-0.997373835565342	-0.0548807034999369
1.64003209163741	4.51287498534597	-0.0792433007884272	-0.17766581500036	-0.980815505194042
2.59489843387857	2.46457374473761	-0.842417197104254	-0.777578288023459	0.64235850455475
0.850916821477469	3.5056750710153	0.655206370098096	-0.931148207963371	-0.348215352197523
2.36562508364563	3.29999664201459	-0.703748756460893	-0.986895443752479	-0.143986844000309
1.11040121234834	4.19981176132608	0.428376849464816	-0.47090838239948	-0.873767401002995
2.55248891183176	3.62001659887318	-0.826100284002581	-0.882009237294886	-0.455653899553491
0.61755830900279	2.51048870139414	0.808963842826644	-0.805296632655499	0.606937301167574
1.58016381335106	3.26400807460344	0.000992016018908468	-0.99217442177298	-0.107398237089147
2.3697290504111	0.319515656812469	-0.712718567199055	0.946862632308749	0.304943041334673
1.50242227216464	3.39036217725613	0.0750132169942274	-0.967715153408985	-0.234995367328813
1.72557357853451	4.55785891606724	-0.161328024271959	-0.133828831842777	-0.988498657629307
1.64682420121856	2.90031439108455	-0.0586335249245011	-0.970133371464041	0.259589234026614
2.27776224055442	1.54632748585517	-0.626986311463878	0.00639697495787513	0.999712552293613
1.71209514088058	0.824526885928658	-0.134520952379162	0.664157793191153	0.735801245183345
2.54955630340184	5.71603577537653	-0.823983609560696	0.841224429799284	-0.555390957444031
1.20039150671884	2.33663444892383	0.365147576117248	-0.692451782552936	0.733525709861992
1.31674230290769	3.45491434451301	0.253336315650157	-0.948890133239964	-0.298876676354652
1.63207517496389	2.50398003695642	-0.0403334678910483	-0.801463282462812	0.612040991666104
0.257598712389843	4.2357460398473	0.964909962024164	-0.438812495881304	-0.890725631253436
1.53162129574725	4.4880767289019	0.0254403231996824	-0.201727356024606	-0.975744067089213
2.57882141731563	2.46379428296704	-0.833338105147916	-0.777094296533365	0.642947953379644
0.889760894088243	4.09199616472801	0.616824112625942	-0.56371536552318	-0.815931573907553
1.05595312983243	4.78918876948417	0.465457658858962	0.0925800416120038	-0.997178898182825
2.32927702328676	1.67548885661899	-0.665295541680007	-0.11967068425573	0.994763984726547
1.60282995862345	4.76961926313568	-0.0466082328092277	0.0735186020139707	-0.998432160148809
0.114628585053109	3.15144778848429	0.993180095499275	-0.999949398234195	0.00752042260344289
2.50036186528	0.0700705414850237	-0.798052774775288	0.99743782426703	0.0539930679018824
0.585372124357492	0.258456777007898	0.827528785426453	0.965160123189242	0.244652373575133
0.32268987804331	5.97176541999985	0.945072192069152	0.950574197514294	-0.327160253451837
1.56624861036757	3.89751242813402	0.00258357557654432	-0.71467587366548	-0.686783960677312
0.945361878088088	4.25764792184003	0.568848559790179	-0.418998924898124	-0.900480570274381
1.19639706950599	0.663388788462962	0.359366640285025	0.777442099184192	0.615190178735296
0.727654600827922	2.38850181882512	0.739483939538722	-0.728307183320335	0.6979482654171
0.677811364674251	0.0214714256624917	0.76952106042706	0.999759715791066	0.0043417635883014
0.843200742971362	4.91527323439108	0.640847052131316	0.214062541613932	-0.980432145071977
2.18893168594672	5.09772633061489	-0.572697840196446	0.383307517819369	-0.930216453560178
1.04609440360138	1.74596981245656	0.495903410885834	-0.187604224162441	0.985390924715245
1.54472185831651	0.822814936767675	0.0286405017591583	0.665456900498103	0.734622442123515
0.989571678625875	3.89277638592171	0.539629315625695	-0.718042595829148	-0.683268683709992
2.71179734876551	2.78225471941391	-0.90298830449978	-0.934527921810896	0.372263474400494
1.96525199764459	3.7586265625231	-0.377234752725485	-0.806379087183844	-0.577131757504233
1.11059621755561	2.77553200811743	0.445806346570782	-0.932106082152169	0.378515490302619
2.42245385608075	4.88043932042446	-0.743023141027059	0.180778028228103	-0.98654994449273
1.21615325516845	1.50186493035984	0.347129541614929	0.050001454450234	0.997715797760509
0.57316959198609	5.30175203230431	0.82581276048564	0.558167995451564	-0.839412125033351
0.757609424111296	2.59001081865523	0.720677651778622	-0.849480683327579	0.54247173825287
1.06418796963455	1.50744537327625	0.480223683136127	0.0445281242859895	0.998070963055339
1.49218598783915	3.91696792635076	0.0745786500217075	-0.700678626894935	-0.701049097617732
2.74709645550787	3.32191244659867	-0.9200804054322	-0.983019970635414	-0.166189122050796
1.78560804804711	3.7740845127402	-0.20863568355542	-0.796923390411291	-0.589977416984132
1.46318879877357	1.27675384075652	0.114808200051456	0.268846031800121	0.958308108877834
2.34407814176009	2.04108175744219	-0.674936289646733	-0.458300473846697	0.896716722104625
2.4166778737071	1.56760071098753	-0.729885160658517	-0.0144497479715063	0.999995100672371
1.50544452187929	5.54639124230365	0.0437393903272559	0.739202108159412	-0.686374483663839
1.77702618916504	5.58260887927932	-0.215222401452892	0.762756775834257	-0.659994517867989
2.53638442998516	2.02958134880401	-0.806419365035696	-0.448316780955838	0.901617855411458
2.58735181540109	4.9052079834987	-0.842389679478465	0.204470693530312	-0.982315935851065
1.94234301617203	3.13895824095308	-0.346451157404616	-0.999996385752082	0.0202677316851885
2.25390457412777	0.462483504202887	-0.626223113029999	0.889602581002258	0.441025961933775
2.91076664707782	0.5502352188426	-0.972534088622576	0.844930479086975	0.519939921429046
2.30853898407794	2.01738776569233	-0.647868764391266	-0.437671316374335	0.906690191153467
2.29031074766806	1.96059151464336	-0.633747133174832	-0.387311604580336	0.928615192565498
1.98530925312762	5.96120970826637	-0.405821944718439	0.947224037061973	-0.3371746435484
1.68288602587817	2.82962804008573	-0.0927795679010686	-0.95040388666209	0.327678094335649
1.60974335634714	4.26795831537788	-0.046513040598277	-0.409609446150734	-0.904919227084556
1.65315207944894	5.92185353854679	-0.0964490861747423	0.933813987425786	-0.37411972462657
1.34841975978417	4.82261131275297	0.196173046987624	0.125029233526541	-0.994197704446696
1.59208502121447	1.0766164056233	-0.0127515368118558	0.454542281585716	0.882596831341427
2.52472791400372	0.236288837029932	-0.812355592996462	0.970865370997827	0.222521125514557
1.67548718274315	3.80542861953664	-0.102472031549265	-0.777154537895293	-0.615550463555707
1.6661398530151	5.07698001639049	-0.109280685375947	0.364579829990448	-0.937437416402613
0.807152712152218	4.92651462314291	0.668370365022962	0.224749043266358	-0.978217104891378
2.10827948105012	2.44291535521875	-0.485024709946094	-0.763966405550065	0.658586550539595
0.830309561511876	3.94167353180411	0.665085220719198	-0.682525290390648	-0.718750493327385
0.605898293019654	6.04582457105504	0.811867536182096	0.971085452336872	-0.255766587903852
2.63115996081612	1.30481422457843	-0.863420830953783	0.241944487195517	0.96588685705737
2.50348146084902	0.872751657106804	-0.795248286230795	0.626795335446268	0.76804469862895
0.821118158686213	3.57666490583258	0.676645752848113	-0.902104969125117	-0.415591303709845
1.72992612073685	1.64392753720907	-0.136374453903048	-0.0890098862007034	0.997441582970059
0.748860802431692	6.00714883671832	0.717856402572482	0.961032385904466	-0.293287675293954
1.0892813284019	5.83418342840337	0.439005981801433	0.898861944666172	-0.453965843222194
1.15918436866336	2.28735573743341	0.401367099425345	-0.656790473513058	0.765502724248459
1.34257795464621	5.04699729384403	0.199690607143727	0.337254364121524	-0.947196887442412
1.40081323567287	2.37395366175027	0.181142515860363	-0.71842949538916	0.708122013436423
1.33651631158904	1.3258144940668	0.235372853300846	0.221713068425934	0.971063629564733
1.3851071673178	5.25645803463321	0.15855399832466	0.520969755501134	-0.862601684530139
0.666869239266847	3.22774388611157	0.782440685946497	-0.996125773633347	-0.0704148880345776
2.40209429375671	0.99784211014056	-0.727376321002917	0.523570817172679	0.842646319605611
2.5563815198284	2.94841727924292	-0.824445550379719	-0.980778513390246	0.212335906091518
0.572608563629994	1.45343492640435	0.832952657140903	0.0974733060974903	0.99337079757282
1.09002755565335	5.1477074563694	0.432740445529061	0.427775793817583	-0.91126533493339
0.553747886594791	1.069744061214	0.84469842982075	0.460672399598292	0.879334636924361
1.98775840587355	0.830581426947451	-0.394501223045016	0.659548035783345	0.739951651091316
1.65087735537795	1.1817487837117	-0.0677973682523909	0.358543947943513	0.927065520085846
1.37822713102739	0.355460699484919	0.182468289936291	0.93434166248772	0.339898081249158
1.04431092951427	3.91101082737939	0.492783166118683	-0.70499275118932	-0.696711402700473
2.41006254304364	3.76272438331664	-0.737350761245007	-0.803891587802329	-0.580551825753941
0.903376642925118	5.50006589470126	0.593724858662737	0.707764120293539	-0.718781889545815
2.44521025748065	0.637718979555242	-0.760980783940733	0.793681676238556	0.594286658497377
0.997706179485828	0.330307597631551	0.531556738450294	0.943238394590299	0.315483339675306
0.89202511514261	1.81953921950052	0.619552468695783	-0.257472351877329	0.970662610147371
1.31075621800623	5.93960501515561	0.235096193727583	0.94004100019728	-0.357534322346699
3.09443650294573	4.2344500670534	-0.998820350948621	-0.439979108137605	-0.890134568132563
0.294645527555468	6.1788679895103	0.954644769650078	0.994360417669902	-0.12351766661212
2.15867666468756	4.97902202848138	-0.548107714268895	0.274266241845247	-0.966326689116369
1.52636298769062	2.18443454246681	0.0618194396867178	-0.577675943513306	0.826295383976457
1.62222185017664	5.28634755905759	-0.0684055455361087	0.54563142887154	-0.847487758338865
0.896963577571159	2.42808244552852	0.618634398865326	-0.754450662699137	0.669518292893531
1.08987283713745	5.63076974873284	0.435598320780168	0.792626154342321	-0.623547797752627
1.58427666075631	0.987658389216279	-0.00681319571743771	0.532284500445595	0.837077352535345
1.34106007985155	6.11358454754147	0.20890252436471	0.985157296554487	-0.188946186938162
0.275158673557717	2.62813512942866	0.960317771415066	-0.868865169592078	0.510246626569875
0.994300424746195	1.51070192401038	0.538438868931365	0.0413340087518486	0.998264346709147
0.98737549641572	3.33900668531662	0.549065108219576	-0.979651024683186	-0.183455504235982
0.961732873103719	0.49784833015841	0.563256106905815	0.872439585400366	0.473309289628255
1.68859532727132	4.85749264574621	-0.129042597863198	0.158723795267071	-0.9899607561074
1.48277496484606	2.95289225787231	0.100375066561282	-0.981652375038887	0.207906966316682
0.853936304713333	1.82704795814391	0.648259724346239	-0.264531153068757	0.968878470791808
0.79006036841594	0.651552888821663	0.696567845666987	0.784995510559667	0.605605789510241
1.52165640811047	2.93484882377657	0.0628605939958355	-0.978007207391214	0.225731867075222
1.13939866799033	2.75540396549795	0.420624178040101	-0.924607436526499	0.397116756265642
1.27274592096496	2.88476391568769	0.300220150003569	-0.966206510011267	0.274714953871799
1.7427055559943	1.37564339441765	-0.152664092555299	0.173425845415696	0.981645976727537
2.82813661561121	0.677889783984774	-0.949377169248961	0.768036858500467	0.626804874582965
1.48916246480157	1.38508956617434	0.0912944164590162	0.164234054528195	0.983381789820063
1.16802985309941	1.30561041774307	0.389419232850889	0.241178907611937	0.966090864826548
0.589288853874186	1.34486255204344	0.823967022074837	0.203297650681851	0.975391779096306
1.04129860640863	3.36702851832129	0.503727565459361	-0.973474791006869	-0.211645619004372
1.94074286452371	6.13782236445812	-0.365651619289955	0.989077860300484	-0.164758825583626
2.65484983449514	3.28421623685737	-0.879101020180269	-0.989376459444452	-0.127960803462044
0.98522954164525	2.18385442961707	0.547685472943178	-0.577213356713059	0.826614379813286
1.24690227575271	4.98695028814236	0.290134252133594	0.281681455267559	-0.964311555600082
0.683678306977595	5.55622663219283	0.757810922383417	0.745689249847443	-0.679299860130648
2.13702041180865	3.83517395290345	-0.528918354820538	-0.757674809063328	-0.639211778894135
0.249249837078126	0.336970754995943	0.967937611637904	0.940942738430895	0.321972001911028
2.15113024375416	5.93676725544296	-0.547021585754153	0.939065152810282	-0.360194497471974
1.14788592971141	1.84278650775196	0.409108207712371	-0.279278582411325	0.964971347979096
1.53962785250196	5.77015203803894	0.0121119936888568	0.869074124113445	-0.509883438341793
1.00800977136868	1.79075388808736	0.527561301932066	-0.230281855305621	0.977021861917145
1.33111150287184	2.72179808055795	0.246370006986183	-0.911270165869779	0.427765190442299
1.60157491192591	2.56484011058278	-0.011272009412207	-0.836034582743751	0.563289137492321
1.03510730334747	1.48886107203408	0.504686330397251	0.0627543342482983	0.996771577574846
1.5435312944841	5.33290334405291	0.00677259183496492	0.583145411233296	-0.822493732586443
0.942913527332187	1.08371350106296	0.58029787286735	0.448191406186764	0.885920436098032
1.84633100102828	3.61768673359636	-0.26425646966803	-0.883133774316448	-0.453523581514234
1.2061943737434	2.77205165139803	0.361183359709359	-0.930835974445236	0.381744533648751
2.15605058933468	4.56904181735425	-0.545593321654852	-0.122900914770463	-0.990105032104262
1.26104639465072	5.38772665989264	0.276285699649372	0.625828539945958	-0.79084196689926
2.30754998326294	5.85058345836473	-0.667527466133072	0.905921799039855	-0.43930536146223
1.99188157493244	3.1585270216942	-0.392540157140734	-0.999850555676955	0.000291920916380871
0.503114777444596	1.18891753873055	0.870458024048587	0.351861824042754	0.929721700914788
1.01937296667268	4.59417225129198	0.500136924715962	-0.0983109103680674	-0.993273694959928
1.8787567148714	0.645053878180355	-0.29794176604423	0.789095392603767	0.600303746306016
1.50212746075114	2.4877628659033	0.0848100150859629	-0.791773304679398	0.624639744971493
1.94517530020384	4.73789281099589	-0.365244296719705	0.0425379760001499	-0.999688258693409
0.864599653141488	1.89612902280183	0.640438939647936	-0.328741335696168	0.950053204265325
0.771740143071809	4.26143776034201	0.702747758555171	-0.415552113277428	-0.902123561142048
1.92231544260465	5.23711608811779	-0.347127455351376	0.504781496914969	-0.871987618781705
1.31506911064887	4.6332833266424	0.230467559303575	-0.0599795762035598	-0.99699093057524
2.02867837958347	2.11656550397465	-0.412245912228662	-0.522384183240659	0.861761793538195
2.44526870324834	2.32741787777093	-0.74862119360607	-0.685897595071744	0.739643445524103
1.76618873995411	4.44774403942064	-0.198641188803367	-0.240658671664798	-0.966229128777984
1.67830721271079	4.08591577540967	-0.109959506251985	-0.568776405894882	-0.812366208795651
1.49489462255122	3.63901523216251	0.077679361469478	-0.872653037543832	-0.472924357799598
1.96306414287593	3.23330773661114	-0.367383673580941	-0.995608829723812	-0.0760943096809572
1.30620154281657	5.49938228478616	0.234322967871002	0.707289503107981	-0.719248654120876
2.02749098901971	5.74615752341681	-0.44219493485113	0.857021700739127	-0.530266810035777
1.89828770050216	2.34666281818852	-0.293494083396466	-0.699521526264301	0.726798422810952
2.06996472083936	0.147760971203264	-0.478407028155067	0.988597237841476	0.133181427227799
1.77425344536832	3.24880731416218	-0.188483770440106	-0.99399804569096	-0.0919068093550086
1.60395331317849	1.05463937645468	-0.024685876371298	0.474076270934189	0.872013633132713
1.46972158294269	3.76143628102201	0.0997765848334614	-0.804674999431941	-0.579477907136113
1.9525706390359	5.90625788823964	-0.376614869372721	0.928103642430812	-0.388580122080647
1.68004789122158	4.39159245540749	-0.116040232664883	-0.294337563234095	-0.950379489324381
3.07143835654249	3.56902094820821	-0.997449558937449	-0.905464942723283	-0.408437738381351
1.30579839268994	5.55578786209915	0.235124597185778	0.745401275755504	-0.679616896752147
1.84113550314316	3.11486828848129	-0.250418769676943	-0.999628417979274	0.044827384963892
2.01076969912819	0.694296177639781	-0.418220773108357	0.757198210620079	0.639772971612856
0.632767613754706	3.24368550630404	0.803115093294977	-0.994558113614024	-0.0866832331018341
1.05190498112783	2.65221716312488	0.49549643219894	-0.88048695084575	0.489475756729883
1.54995096346626	3.92058060547334	0.0180656359812134	-0.698050282565437	-0.703666626348827
0.760037279771394	5.97760941931159	0.7095043615547	0.952383676964961	-0.321597599766548
1.47595519193822	2.16613451107705	0.109756994179555	-0.562998134503521	0.836227747857401
1.4574053002292	1.07506597871037	0.117618272733806	0.455926958881305	0.881864632050766
2.12816554180685	0.0664864682625593	-0.528236459830208	0.99769339488781	0.0503318716513322
1.17859593317327	2.97172418872068	0.385790310994796	-0.985110694446369	0.189212571006259
2.31007055474145	4.54729363392369	-0.665142835782049	-0.144143385921088	-0.986869905355669
2.06537831515964	1.06929832031568	-0.458428680129129	0.461069324700029	0.879121563682902
0.777382642940183	2.00057664404735	0.703787430434609	-0.422895746947273	0.913472656306507
1.22500164016057	1.17434521278611	0.337394915639026	0.365428405910081	0.924271508189064
0.901040369868585	1.84692650593665	0.612698177323939	-0.283146768547535	0.96390599604182
1.98919584620575	5.89300743312785	-0.409172631819846	0.923077466487533	-0.400782002108706
2.10133072557868	4.37898272184147	-0.500198031873924	-0.306293594161416	-0.946405462343113
0.994394172026281	1.83604182196301	0.538796777390194	-0.272966732086334	0.966673461673767
0.466231633108473	2.24051665396329	0.88735166764216	-0.62153254802354	0.794193590821397
1.10483450248092	1.19365274122788	0.44475289923845	0.347439590797851	0.931449603003477
2.07174052773244	3.50168807650669	-0.469696734841204	-0.932634071252277	-0.344372507696327
1.50518613939679	4.4500250022719	0.0515632185172546	-0.238464522882225	-0.966809016482033
2.80227401110318	4.05709954716667	-0.94045475310589	-0.592487440426177	-0.795039490247603
2.0298765550321	3.54181447405793	-0.433083751112891	-0.916971030195786	-0.382772133683866
0.481345351998753	0.984624114255119	0.881755893871233	0.534870869007392	0.835400415067058
1.61148234341468	5.24966905168482	-0.0580663106385862	0.515307850175379	-0.865931629255213
2.6760403365358	3.52490294503057	-0.889829527338722	-0.923763645401335	-0.366664487967631
2.41509209072425	6.09100448744848	-0.743640492885304	0.980974450950746	-0.211352040086248
1.4565024550216	2.1877882309614	0.128250820326105	-0.580346701027995	0.824445945828303
2.71050386904673	4.92530707935815	-0.902669318457653	0.223602461186818	-0.978460656333494
0.939485095591585	4.75419450214105	0.565185094971071	0.0584672437437743	-0.999162890610793
1.66594498085612	0.159302426396913	-0.102673198583941	0.98674638682421	0.144898337293039
0.953735565939048	0.112744607945467	0.56546505548666	0.993362562672165	0.0975445790589948
1.83647398703167	1.78364015049163	-0.236047091788046	-0.22353192484586	0.978475592960201
1.92570965544374	5.32495337615055	-0.350591373354155	0.576819530185821	-0.826885649493106
1.66353329278158	1.33867636010086	-0.0772144815277788	0.209284713952494	0.974024489577127
1.1811385841511	2.75308854653717	0.383654844992831	-0.923721162356965	0.39924502510979
1.41785662123707	3.73698934874344	0.150767650261439	-0.819281766194842	-0.558899853695603
1.91459862627085	0.299027985041561	-0.337685885484742	0.953421971023335	0.284832344578104
1.26987733828396	2.47751381252051	0.302908493155015	-0.785548273893619	0.63251439940685
1.60838925271125	3.8658016555502	-0.0380310822279488	-0.736908520228545	-0.662933439456928
1.22993549887133	5.95354796448399	0.31187973177985	0.944726681768506	-0.344416236012317
0.465740902338104	3.18206260282276	0.890864942778336	-0.99914590508984	-0.0237504293646107
1.93046665177861	3.06006173621983	-0.333918529737152	-0.996550630632822	0.100493154467967
0.94846415229803	6.07196937044516	0.564686827160814	0.97705380325239	-0.230135968828538
1.78755155814015	5.49785796218344	-0.224919831497034	0.706230094214775	-0.720288237084964
2.61738733524084	2.41360005393592	-0.854433763062987	-0.745010449753936	0.680046717526505
2.21424801307774	2.18217050118897	-0.572913605084966	-0.575869568934663	0.827538817324
1.38426844680608	4.24328579966856	0.172109552790645	-0.432012345055586	-0.894133707222305
0.346919797218061	1.13315461255227	0.937319229159823	0.403405887097566	0.907788015487659
2.71211421567924	0.274507506019473	-0.906894243422855	0.960716027430184	0.260601350083799
2.1194233963178	2.47232968288928	-0.495061372160233	-0.782370025401144	0.636471418919769
1.79566444646144	3.45352933706189	-0.212917823787367	-0.949338233780779	-0.297518559109337
2.09720420793076	3.30323197019613	-0.489154067382085	-0.986354746674914	-0.147268687863648
1.37108273642706	1.49020465988563	0.204377128324697	0.0614368070777342	0.996876697349725
2.00198455781475	2.16621378660776	-0.388233294630326	-0.563062095074824	0.836185304281404
2.39435567195475	3.85923898602868	-0.726704493201782	-0.741417505933222	-0.657906481835969
1.68975518621493	4.55414859447745	-0.127259411984028	-0.137452247619315	-0.987938968483712
1.70079875404785	2.74718439642276	-0.109101584859838	-0.921439243943071	0.404661001264469
2.17174886842538	2.75588987227506	-0.543919332994321	-0.924792809656113	0.396669818676768
1.70079327635345	2.20180463340653	-0.105309812200036	-0.591443712369468	0.816619039558626
0.352225474603772	3.61079530688364	0.936723968028851	-0.886430608572344	-0.447206861616297
0.79176881313973	5.17161205565762	0.67923066196577	0.448698076437645	-0.901433250062455
2.38358067972459	1.56174041915714	-0.706500222057243	-0.0087087582047373	0.999960647045044
1.09458660747792	0.525845179448131	0.449831659927116	0.858043150846022	0.49841415660964
1.92543850957532	2.4043577412765	-0.319307626333594	-0.738909775961301	0.686690013137095
2.06638589556965	5.32705195846778	-0.473235928772079	0.578492661527627	-0.825731221633612
2.79126153542343	6.09563917284458	-0.937069676767657	0.981874538788447	-0.206763728167949
2.32491792438864	3.21609610603192	-0.673017459235327	-0.997103139418413	-0.0585208973990311
1.49135631608953	1.96371827821132	0.094347789831692	-0.390115796683905	0.927481604574732
1.55861306511302	2.03849196526981	0.0306197338033051	-0.456057087381539	0.897830309015168
2.2383432486771	0.179018540543634	-0.616506033022698	0.983264012011005	0.164872827037247
1.82424816904125	4.57089337425046	-0.254067520259375	-0.121090629663769	-0.990359331084634
1.38759955562465	4.276847782437	0.168195789443018	-0.401483174242258	-0.908666942460906
1.60580605899645	3.50146993932897	-0.0284980159768583	-0.93271491492178	-0.344162089593551
1.7435882557659	1.69932792156602	-0.14876762820642	-0.142739476112998	0.992116650734898
0.758957611298743	6.21159286275834	0.7133016035297	0.997338916099143	-0.0904262191545841
1.61993061768926	3.54220658291655	-0.0431460054268048	-0.916810252518013	-0.3831442373808
2.27117936468606	5.6441630197592	-0.639243714381896	0.800628822187831	-0.613142819364949
2.11678618595768	3.00871229344657	-0.501246001033263	-0.990865529955436	0.15225183700462
1.02085503568817	1.56083635919084	0.516608765108052	-0.00782296752599218	0.999952396119021
1.12449697383586	4.66423020290402	0.406329324347974	-0.0296273117186056	-0.998885712016163
0.382999973489624	5.48868488943671	0.921032752715504	0.699822807744539	-0.726508720893524
2.94040401399466	2.89014848850247	-0.978627797505731	-0.967592878558454	0.269486288070105
0.381573453092728	0.17626475232873	0.925153981167065	0.983774671008719	0.162086346923486
0.647013189303045	2.53969813714724	0.791614542284744	-0.822101240304339	0.583705581299896
2.00392354654722	1.53026687336905	-0.394322064425606	0.0221448954502292	0.99921097704874
1.322039926283	1.90293922683987	0.252725120813254	-0.334994315532268	0.947963619101629
1.55794940108958	2.82133178045607	0.0288168238166104	-0.947775399933829	0.335550789619167
2.29813313020901	5.00972083333554	-0.656078912141224	0.302881104634551	-0.958205612223653
2.23300702569146	1.81280013376198	-0.588623142161611	-0.251124855282269	0.97221980275728
0.183001559350353	1.19144033656949	0.982265227520696	0.349506598067172	0.930644919286051
0.726834223823533	1.77024744854041	0.737908336316531	-0.210793324182141	0.98108525810977
2.72828777212857	2.84793163660685	-0.910496118287493	-0.955972435781764	0.310216763697956
1.95881754008122	5.09552430536027	-0.378927618034757	0.381326985422801	-0.931000954395988
2.8348207675937	4.46150309116894	-0.950431499198685	-0.227408879533453	-0.96965111613139
2.54607280750096	0.125644650289725	-0.824677311581269	0.991755927376853	0.110686750871453
1.2772739037911	2.1907737088271	0.295150553737927	-0.582719189803415	0.82279197948861
1.90663420263075	0.746628976390908	-0.321793906193104	0.72126526468598	0.679872334466305
1.85392451697269	5.54507943342154	-0.286420657122727	0.738331836626264	-0.687312991816822
2.00472814280263	0.307376527900453	-0.419499243053863	0.950800003873337	0.293042761695172
2.26315001951213	5.18948391579519	-0.630524104028947	0.46418554170939	-0.893761320085579
0.718496306858065	0.13402523251747	0.74359575282819	0.990619048759261	0.119216649111989
2.12921215971596	2.19467403714286	-0.501187893637448	-0.585811504464492	0.820620440391163
2.06402595272153	5.35134548476781	-0.471371135814288	0.597689175713706	-0.812111173548854
1.5426387186607	3.17364647022277	0.0392261689818537	-0.999464327138504	-0.0151517669436613
0.255627847835752	0.653986036114871	0.966235640631405	0.783451849751661	0.607583664940746
2.12155785443768	0.517651337250286	-0.518131947049151	0.862329638805323	0.491109624758685
2.66966881995013	2.19680765781101	-0.880541146811319	-0.587499654523078	0.819427388690281
1.44122429330521	4.54637232469032	0.111548494705429	-0.14504234237688	-0.986722759169515
1.86870991719771	6.04199358798208	-0.300038601299865	0.970154566196979	-0.259504838608554
0.434634722120846	2.51482807044342	0.902506019278757	-0.807834495875902	0.603519734019034
1.37260535084289	2.16943781521007	0.207078486896553	-0.565660528782794	0.834454869960614
2.30774581446611	3.0840078823815	-0.658353365593857	-0.998277154564058	0.0762149919381041
1.2076165301955	2.31357689675852	0.358593670143202	-0.675954002374532	0.748712951745534
2.66523821786786	2.52990767932394	-0.8797733440191	-0.816541830392698	0.591551562084528
1.41524411089032	0.826733450618077	0.154559143498174	0.662480532218195	0.737317212480208
1.26952632690022	0.860404360803781	0.293659630668391	0.636500035365683	0.75996805083652
1.64216635546446	5.42177355904265	-0.0876194640309599	0.651473832880492	-0.770006531439799
1.62296161017937	2.56568093152634	-0.0319449168303508	-0.83649193114121	0.5625997763894
0.83174357379349	3.36348681705808	0.670358420558361	-0.974300118849171	-0.208091167001529
2.3982137470316	3.4273646185792	-0.72781028133589	-0.957440779935645	-0.271753730523056
1.63602594494619	0.0216581715440644	-0.0755970888626265	0.999755516499605	0.00453250073983168
1.47726276426715	4.91426012119657	0.0722297946285152	0.213098065504955	-0.980626015937517
0.12918414002952	6.14295490867205	0.991232230635515	0.989832012126246	-0.159620197632773
1.59266143405583	0.617023092117031	-0.0223203772480593	0.80638563493815	0.577122715737556
2.83041157349559	4.79697957336243	-0.948522739898563	0.100156623346105	-0.996578642949674
0.991363663753255	4.27672471445358	0.530161636383408	-0.401595867726669	-0.908615559915371
2.2083366296036	5.70423684952677	-0.591450594155212	0.834837508596929	-0.565087505186791
1.59001173799086	3.49164285735156	-0.0127931966221852	-0.936308271808522	-0.334664966164603
1.54398700350912	3.07137935470692	0.0394022460571173	-0.997440270986605	0.0890281639382535
2.16716661274371	5.61627322096284	-0.558192644900308	0.783813737291455	-0.634679182874568
2.86533733446018	3.18145616768802	-0.960353604958289	-0.999171323619337	-0.023130813859825
0.524372278209732	0.0768190147688808	0.859853674483684	0.996920141916403	0.0608858030018625
1.88421293223804	0.20139715974295	-0.310830665367029	0.978822554228275	0.187471575272676
1.13805713799402	5.32951076388118	0.38971510242148	0.580450011971303	-0.824374140691541
0.63667295102132	2.01812557818518	0.79543286033752	-0.438317186409264	0.906386917206744
1.89089115975325	5.62886885638733	-0.320414200124125	0.791479478713564	-0.6250152054625
2.83341056215595	2.23287914341889	-0.948428048501194	-0.615662725234276	0.798711124110281
2.76978489541435	1.93333808960024	-0.924966564462902	-0.362721797971615	0.938129975867704
2.86551753925087	3.36397267117014	-0.960633194121078	-0.974187663825859	-0.208578923406852
0.629939678939909	3.85403270196605	0.801872948015711	-0.744971704981668	-0.653896650750839
3.08589841777865	1.84526027881731	-0.998301761091498	-0.28159050347407	0.964336648488699
1.49948215285458	3.96190224805705	0.0665197011240134	-0.667354619974523	-0.732893163816306
1.7245706171767	1.82476940471873	-0.129402849797268	-0.262390671316665	0.969425338649745
1.9497067896125	1.17130257871104	-0.351908689206452	0.368252737077366	0.923108304301592
1.41637438409129	2.91936770678877	0.164641978695099	-0.974622628303781	0.24095317516693
1.97070511486525	5.42288529924824	-0.391041896759697	0.652299673183023	-0.769311225186123
2.06573383050246	1.48338525994453	-0.450354370204634	0.0681235265928192	0.996325133386734
2.29416959214591	3.75715792589706	-0.654235063529381	-0.807267211714611	-0.575903453798002
2.66479909376883	3.65132398203707	-0.884690322858975	-0.866415558134345	-0.484015198605576
1.29627341654107	0.349963907687192	0.261214199730538	0.936339404470912	0.334581415098935
2.78673263635721	6.04270823224131	-0.93534019477516	0.970329305191714	-0.258807841014216
1.50199842213835	3.13066186282705	0.0795377814336049	-0.999937795957082	0.028730473588366
1.96108148077888	2.65815335114522	-0.355463450113889	-0.883276378858185	0.484307898924949
1.65924909701367	1.52668817051886	-0.0701914600975699	0.0256545983803839	0.999065385639093
0.724083395550063	5.84514407293535	0.733203909879441	0.903606439090546	-0.444182501859525
1.85118576419252	4.78240398511067	-0.280322949453872	0.0859760944899402	-0.997654666515015
2.11237351082799	3.73484076973793	-0.507355025201451	-0.820541555826026	-0.557073730769192
2.10520780121197	5.77989048327285	-0.508424673588772	0.873829113744154	-0.501519604376865
0.887941004363185	4.22383298298067	0.615745167924335	-0.449511359887207	-0.885234331810835
1.56306971145385	6.16939676089275	-0.00627653937326077	0.993293690411948	-0.133062396015971
2.76460231976138	3.11475962731511	-0.926353625688128	-0.999625391842555	0.0449380644949717
1.00868678701895	3.76671533648158	0.525920145323234	-0.801455645951715	-0.583872507216727
0.125636384008136	2.37115947944136	0.991515930023365	-0.716516144292914	0.710058797382546
1.76721278919187	1.33530755381084	-0.176847692965466	0.212542566705951	0.973264386952732
1.66151441160015	6.14858117457146	-0.102400222117673	0.990628060044017	-0.153980903819831
0.765090102334725	0.165689023487174	0.711581854800891	0.985662600464738	0.151374641549383
2.31841120046206	5.08675571775912	-0.671069805373274	0.373423232099716	-0.934082371906492
2.66564134777527	0.286766477180542	-0.886220209691811	0.957145438187654	0.272736669362024
0.499838936772484	3.65725424377627	0.874235431061106	-0.863361458412809	-0.48933041328242
0.792502162855466	6.20619788713309	0.688995998293844	0.996923616272065	-0.095892660611232
1.83279040748186	0.994984832174893	-0.246580476067928	0.526020776048554	0.84109304259584
1.80569396837817	2.34992690002491	-0.206072132383901	-0.701808625908089	0.724592982406916
1.25866640719087	2.86932223311963	0.313256184442396	-0.962074942600844	0.289656036433844
0.982191428353563	2.16921003008761	0.550056663498871	-0.565477120282497	0.834577405332576
1.97196453384603	2.14133729330482	-0.360779509135231	-0.542833874699429	0.849253128084013
1.40724061615473	2.25013332297044	0.174884049833658	-0.628876055681355	0.78844082263295
1.71980846367903	1.68251751967673	-0.126246159465022	-0.1264809275547	0.994039234307346
0.763690067535609	2.90485799666396	0.718410050607003	-0.971236218130043	0.255155229121573
1.64296097324153	6.09950284189619	-0.0849564968412551	0.982608519209896	-0.202934447049846
0.99224382645017	0.660185606443288	0.539061699842163	0.779497300256054	0.612605514158886
2.02796104205787	0.719077398402809	-0.433065108080543	0.740437002442977	0.659005293811116
0.612788850007459	6.16908103683872	0.808884308958317	0.993256553809161	-0.133380294338251
1.3025622053603	1.79449268684047	0.270049203539832	-0.233824762288829	0.976239058968125
0.586622104471519	3.5889334210712	0.828937859627456	-0.896596587652833	-0.427017966310304
2.78115541950953	4.16159532328661	-0.93271042526193	-0.504436303961443	-0.854447673265446
2.27198157707945	6.00468537776251	-0.642054880351519	0.960343043112624	-0.295660545678656
2.07796300097676	4.99690078188894	-0.48150422529743	0.290963552912785	-0.961701321184884
2.40629293240781	0.376789688128623	-0.737417149048082	0.926308421251247	0.360423739918567
2.55799844297664	4.8099070966228	-0.826286331258629	0.112712162025171	-0.995455569954076
1.85549857823457	4.37007638148522	-0.281558011711047	-0.314714100420409	-0.943507274567597
0.588470259310344	4.17356618589823	0.823076346839076	-0.494004480582992	-0.860640581690762
1.22319355432972	5.78490042763714	0.315566651296125	0.876244296486584	-0.49719671513504
1.15178281369004	0.189244827995268	0.393653803927848	0.981298797968122	0.175210085717113
0.067066403276446	3.66996895634366	0.99766819939814	-0.85670689429035	-0.500663248688726
2.30613386183798	0.176794630034549	-0.667815182301978	0.983677022899471	0.162622604852953
0.338818034569199	3.56600488511422	0.941442976743591	-0.906775396261347	-0.405608091980709
1.27217026531774	4.80083491255849	0.268400280838456	0.103903240146125	-0.996260293322018
1.99615820560832	3.82111917372834	-0.405933406561148	-0.766964938233199	-0.628106888445001
0.829643352315145	0.697877190437624	0.667753119949967	0.754804916331156	0.642578786224696
1.40030814729198	2.59391492276255	0.18152650295999	-0.85152048527628	0.539209722966816
2.23163389704371	3.85735546290952	-0.60621584585214	-0.74270568228008	-0.656458035407896
0.960278242999087	1.30987284315305	0.566136391083295	0.237078356333356	0.967172654619707
1.16223951871329	2.08580803171676	0.397659186971257	-0.496584243443375	0.876584162902827
1.46380695870772	3.82951744117275	0.104110342887306	-0.761432075446672	-0.634758835243086
1.64204111983793	4.07884744971696	-0.0746856663119239	-0.574634733977656	-0.808181660520111
0.309513619229219	2.89313490409867	0.950552904449863	-0.96834963979695	0.266582280575116
1.25662711878312	2.52615337656502	0.315118438876846	-0.814390327654181	0.594544493909134
2.86604129241191	5.84096466520053	-0.960336413994605	0.901809731755478	-0.447920021206658
2.07928123878745	0.0157232665028758	-0.487176984484305	0.999871172056608	-0.00152869653746707
1.76990132358902	1.62609440636473	-0.174735750793692	-0.0716344021204058	0.998536125708902
1.85156063211264	5.12476859659953	-0.282531363942243	0.407484807887208	-0.920234294958497
1.84672591095505	5.42591171687639	-0.279432843557981	0.654544042935496	-0.767413681541067
1.98043835916257	1.95381470609922	-0.368688677336361	-0.381221754163983	0.931042498124544
1.42714463095035	1.57640046605836	0.152318107996287	-0.0230672191004353	0.999984936944278
0.439354538343438	5.30131856089991	0.896039344447174	0.557816875038246	-0.839642011032479
0.364151951932769	3.30605186767904	0.93262701620387	-0.985874594127487	-0.150127987783514
0.437548017402326	3.26794706052945	0.903446876726256	-0.991662486239426	-0.111409411478868
2.60970629160496	5.91582400026089	-0.857475123604548	0.931632724691262	-0.379722844973217
1.12153721426474	1.02708533344962	0.429557556521613	0.498272161238565	0.858127253910907
1.8279889361805	5.01099565379693	-0.260314002323101	0.30406357967987	-0.957849848541197
2.22179413034252	0.912337660034149	-0.593677717558151	0.595066931785914	0.793090895803917
1.90373751156492	3.18610495122566	-0.311165068807418	-0.998966651884747	-0.0278807005910824
0.821717991528995	2.70299362331112	0.676431386291556	-0.903367532365725	0.444681820377699
1.1378946819386	1.85374228222966	0.417866388618163	-0.289504723241149	0.962118054280509
0.396414740278128	2.88352256386612	0.919649598603722	-0.9658829057331	0.275919013849609
2.75621721870983	1.19816884833616	-0.921644038202483	0.343215807029705	0.933077820416348
0.746363214186321	2.0896430670728	0.725404023285275	-0.499825205280322	0.874779193077481
1.64530963426563	2.4786434354367	-0.0529487082953725	-0.786238189637545	0.631649830467496
1.34354706193618	2.6280811126415	0.234885011089539	-0.86883855440829	0.510292861126332
2.35250409994893	3.34596557595949	-0.694732838106627	-0.97819290298952	-0.190470083500456
1.01906480590108	5.66815708965423	0.498430826635865	0.814626425567802	-0.59421722422394
2.7338315940924	6.10774428305958	-0.915339526946167	0.984124307145831	-0.19475366836991
1.72810328804445	1.1349043854602	-0.143304002012351	0.401804336284454	0.90852046518909
0.849720890686567	0.864421042308974	0.652852188560462	0.633353270483208	0.762609099008323
2.7017306206801	3.14001093778498	-0.90030898435242	-0.999998697061629	0.0191936268443812
2.63014782931806	6.26433709844175	-0.86903707239996	0.999815106965843	-0.0368023385292269
0.651435439457656	1.93344115656768	0.786295582251344	-0.362815281012426	0.93809523315071
1.48220006088379	4.62740623904954	0.0709088978833419	-0.0657425689503643	-0.996526688100658
1.04432864125802	4.72871851671257	0.476424598804118	0.033564585799479	-0.999872156938608
1.08354392944433	4.57049644068801	0.44450628978235	-0.121478736984473	-0.990305094079475
1.30980589982266	4.99686952810709	0.231027901945015	0.290934441909502	-0.961709660858401
2.498372568623	2.39426086794692	-0.784129232437947	-0.73217796461654	0.693879534480867
2.26115782743161	0.109858051137361	-0.634334309308244	0.99369826350797	0.0946020183602088
0.336929528912925	5.80464417923222	0.939606102576089	0.885555423232774	-0.480029684428401
1.20860396720474	1.70913176801557	0.354840210078606	-0.152201100190796	0.990872451373266
1.61389464035939	0.978587741215952	-0.035812526248573	0.540002487640218	0.83204031293351
1.30173614305292	4.2075355313721	0.251659106838119	-0.46405463106437	-0.87751178710614
1.69578320112283	3.90635991675886	-0.123971328088271	-0.708343640579297	-0.693306257305842
2.41523219177563	2.93126708244553	-0.73443162659676	-0.977245196875937	0.22925959267053
1.21907946568845	1.54664866659364	0.34470078213859	0.00608211320800979	0.99972005177414
2.3453673119501	4.07436005237599	-0.692081982514214	-0.578339842153298	-0.805502880376285
0.880456342579	5.64451808606913	0.613700007518589	0.800839146332971	-0.612865411575093
2.11982525119151	4.99554476947415	-0.516417470709222	0.289700256085636	-0.962062338746953
1.09795112986218	4.15896119153016	0.440389747919668	-0.506722898809747	-0.853067761747675
1.82262139093472	5.32989595313729	-0.256902220801776	0.580756353260737	-0.824161105329159
0.764436387271475	3.93923480494134	0.712922628844478	-0.684335753181529	-0.717023995200572
2.74783737750514	0.0371228365551501	-0.92134664580084	0.999281405415027	0.0203306151044697
1.10005066392024	5.72854688778315	0.42776466067245	0.847875064237978	-0.545019466840735
2.16835715696107	3.3277402616477	-0.550280913566775	-0.981905448622979	-0.172081034154925
1.91911539947745	5.92876090667782	-0.346453810336898	0.936271661670127	-0.367681801569135
0.963690812386643	0.94413139031349	0.563515693690479	0.568935672024753	0.812253266189154
2.01867717268063	1.60528458101483	-0.40650501730147	-0.0513197568318998	0.999430125307156
1.10253611200243	3.75337797964713	0.445065208205914	-0.809544817870118	-0.572735862723903
1.69499332053933	3.88932093538261	-0.122917598425307	-0.720488830244459	-0.680693453747484
2.17637947271995	5.16789100795248	-0.562981149966362	0.445456623899094	-0.902996128637303
2.47014954542031	4.8528966867175	-0.773810247969313	0.154295404069734	-0.990584533599536
1.08862292984071	1.43822755064754	0.459265088808505	0.112359328238492	0.991538851205433
1.05910566567752	1.45962784338134	0.484467322420858	0.0914076164135678	0.994052762264142
0.911715593551895	5.32827835341491	0.585750905972886	0.579469344282864	-0.825054947129559
1.7317531618403	2.10235900702846	-0.134953361011111	-0.51052267755314	0.868706209413915
1.06102599988914	1.68745056282635	0.483221237123473	-0.131256431583655	0.993502692395296
2.54550369681659	4.71916215796615	-0.819359086462451	0.024211731085362	-0.999977997990294
0.805588283855906	3.05636817528247	0.68962670512504	-0.996231780613833	0.104230824159848
0.240464370600879	3.31482153637666	0.970318792447476	-0.9843285126785	-0.159013110770058
1.78124545481244	5.65341863912147	-0.219210757864605	0.806080264466035	-0.605885360775713
0.958479225440007	5.2437650624914	0.54676096797378	0.510366244626405	-0.868796303882263
2.12629084841277	0.839870709517642	-0.516158809226683	0.652429471543179	0.746262867340587
0.873742101880582	0.0935741461502135	0.629618131792478	0.995428885844166	0.0779916439123062
2.76725974117736	0.0681470031676462	-0.928805225868434	0.997576657020863	0.0520281766740313
1.49525199487714	3.91414312370353	0.0716457584300314	-0.702727437204305	-0.698995538390729
0.83195869363573	2.90122625425588	0.670092061469231	-0.970356322066905	0.258699883994497
3.1140092228661	2.02479528503382	-0.99958378871435	-0.444145656546051	0.903624054568863
1.06885988391707	4.99868422239354	0.452117499425931	0.292624261679203	-0.961223961167642
2.64190335428215	4.96308321123995	-0.87064544207511	0.259308155811017	-0.970203929657069
0.890719411572406	0.122576286411482	0.616635219188217	0.992153832036333	0.107562077695695
1.9606474125105	6.11602732083564	-0.383673917835793	0.985579211835712	-0.186514672873219
1.85550657470245	5.06711353510337	-0.285844623228449	0.355620940943634	-0.940737524248441
0.372196198703998	4.48375484172367	0.92622154029661	-0.205911817232236	-0.974799476186492
1.84126479155389	4.3006046416284	-0.267750617650634	-0.379631376993702	-0.918321094247186
1.19333198615074	4.62556283792163	0.344300660513703	-0.0675500252576811	-0.996374203609504
0.494813357951962	1.90742762042805	0.873066535335581	-0.339107375021777	0.946563679128709
2.64042542618799	4.7454604993862	-0.870157086347652	0.0499353888061977	-0.999475954994021
1.80999905394712	3.33502881502807	-0.22458568626484	-0.980462015911156	-0.179441949004085
0.0707837238461384	1.17861662929061	0.997332385549928	0.361458560051463	0.92588978334613
0.819612986060254	6.19275113767343	0.668665849526288	0.995758232488863	-0.109499222231353
1.13550042128867	5.59435254925031	0.394029725677015	0.770195423216772	-0.651249158152718
2.16070645320611	4.16393628333413	-0.549514371343471	-0.502401494805912	-0.855668807508002
2.58100679458703	1.64264685337202	-0.833791692505672	-0.0877632031528728	0.997530272631499
1.79034503193573	1.40674550237958	-0.197601581675436	0.143124108212847	0.987035737680614
2.97396803635682	4.79259356648478	-0.984844358951598	0.0958921028646441	-0.996923660190046
1.33653578236307	5.93295458956726	0.210317407708364	0.93774228498435	-0.363763324896869
1.90203153099246	2.32119288338921	-0.296819281082708	-0.681440349203979	0.743740025500163
0.131443459065172	3.03243414500833	0.991002810227663	-0.99382660889262	0.128398408480629
1.05677667928807	4.25353443465678	0.474511264572836	-0.422734065580356	-0.898682224013257
0.587996594841674	3.44313547234427	0.828697074002132	-0.952639539859487	-0.287307762201715
2.03960676240411	4.8970944306338	-0.448548031937229	0.196723213003611	-0.98376587149466
1.34513152893227	4.69887655175494	0.200950290724527	0.00434196795086042	-0.999912371664551
0.743405832503844	0.198642708826156	0.727098200256301	0.979397216651973	0.184694644416376
1.57023344192033	2.23805907008648	0.0199185916988704	-0.619647385548897	0.795652200035914
2.55955455525797	5.16930409172738	-0.827253323930136	0.446688255194597	-0.902404021634586
0.317156892063529	4.5248226416881	0.946094188546567	-0.166044384809847	-0.98304689333676
1.17244491814336	5.31889948905614	0.358289864503718	0.571979923678941	-0.830196053845283
2.13679448094358	3.09748062789543	-0.52000345355001	-0.998988368716819	0.0625242071751932
0.503094940761031	4.78862457172021	0.865127764059555	0.0920310806328208	-0.997220129203389
1.0979448192218	5.97687108309407	0.433631179207425	0.952156851470651	-0.322301103076804
2.61742887944479	5.3538525884216	-0.858892411072507	0.599652012451335	-0.810678863920706
0.646707957971157	3.87627971705495	0.791448387143462	-0.729643351235355	-0.670895355434355
1.24271298798467	4.92514089186434	0.294558739324413	0.223444637661802	-0.978494069272797
2.00616871703019	2.18302366623529	-0.392086807504263	-0.576550588686559	0.827070734245384
1.31820597620756	5.99665169583598	0.228882017269386	0.958054519796248	-0.303383956828371
1.99252448710747	2.70943466582353	-0.385170080307299	-0.906109584747836	0.438906742045867
1.11723313155609	3.8333439082176	0.430424396315791	-0.758893085379039	-0.637773545117503
1.48017049218973	2.13812712146256	0.105679144042204	-0.540200820348614	0.850902622554649
1.77159537062722	0.945032983799906	-0.189275035756834	0.568186570741301	0.812784089958648
0.305864049681851	5.93878131035357	0.950519053133964	0.93975851591803	-0.358306822130665
0.704228602507649	5.71009659129996	0.745352319280809	0.838023336580525	-0.560282208577944
0.204401205491342	4.78710322615578	0.977234658425033	0.0905506386943753	-0.997329800188212
2.38913019959852	4.33668063302396	-0.722003720245294	-0.346097902274732	-0.931969147123484
1.28508199508921	5.60952232069789	0.255223740750974	0.779657024158529	-0.639816084329283
3.05180684537553	1.34889883518798	-0.995655770032051	0.199388156433612	0.976263990148408
1.16504738542646	0.976614187192362	0.390532912202252	0.541676256750844	0.830934829830979
1.32421624326629	5.65434848301891	0.218523247156555	0.806624340382928	-0.605153256731696
1.78042442838212	1.62155970995642	-0.184808875007652	-0.0672109461644868	0.998766147027319
1.61492469362022	1.23884554300376	-0.0319953284819247	0.30491558935934	0.946871903058675
2.74237721571179	1.46363662366599	-0.914784199961559	0.0874802249864895	0.994474445465955
0.790566103417778	0.99705494903214	0.695986917827393	0.524246161720662	0.842219121319115
2.32791706925753	2.67836004024065	-0.66787151233717	-0.892545591061754	0.466578099028053
1.40324117728142	4.49181412910534	0.148948033552604	-0.198106537254289	-0.976546383714034
2.40073910807651	0.441800588459284	-0.733209215913004	0.899101642216521	0.421866402372273
1.93860154309139	1.36684192919558	-0.337554926439338	0.181980441828181	0.979951048827955
1.64077987150171	2.81333930454308	-0.0516283536473701	-0.945181872843518	0.343109855174231
0.971320909025443	2.90385180599779	0.562921104307486	-0.970993730795885	0.256137702844973
2.20193121720933	3.25666278633413	-0.5770892789204	-0.993085775539448	-0.0999147627291536
1.66695247408514	5.44324907502409	-0.111228195559323	0.667294367234129	-0.756409774250218
1.17750220549863	3.85405359682497	0.375574168877183	-0.744957481192536	-0.653912782254083
0.633987293441115	6.1346887588223	0.79564200187642	0.98860432566855	-0.167893360629137
0.594212062072402	2.5059948335665	0.822369157255479	-0.802653344976417	0.610463988398117
1.36166939687452	5.61559470931725	0.182398447803888	0.783397470279269	-0.635196829699485
1.6298211147108	0.293503975652969	-0.0650588239305673	0.955118248314552	0.279388400184946
1.54830328661581	0.367037746012519	0.0163356657881594	0.930036743261461	0.351060052619747
2.30606418353184	2.47169280150347	-0.648618518222134	-0.781978209082201	0.636956331576142
1.87396461704813	1.27223568702586	-0.279298976715889	0.273162292234813	0.95701721559766
0.65397455244502	6.1029734160824	0.782792788708383	0.983255114884485	-0.199491503631594
1.76086115211978	0.463121706603721	-0.189375937249395	0.889303104864702	0.441613968620883
1.85956080616963	5.82070454741102	-0.291998795838715	0.892883699300325	-0.465914329962676
2.63785212576868	5.14980318160762	-0.86874615970678	0.429619302537183	-0.910423109521691
2.55814524616909	2.1471088664683	-0.819728416291987	-0.547554908111277	0.846266256804891
2.4029341274784	1.43096661277176	-0.721772672970683	0.11946165410497	0.990585297068631
1.09614650700916	3.29166382845088	0.457120523513561	-0.988237867806433	-0.135528060560481
1.56975601228305	3.27286337813666	0.0110521587066312	-0.991000803014667	-0.116413814505535
2.24280190653209	1.95068423257101	-0.595964883901955	-0.378403041357368	0.932150075462433
1.61122994858319	2.28544230641704	-0.0194388814815596	-0.655375629249139	0.766707647112039
0.455712538780299	0.393601046766332	0.89435681758249	0.919663327318076	0.376479709342002
1.17470892296474	5.95982141802708	0.363406785178327	0.946775611936329	-0.338488518968684
1.32055541950818	5.08979273422876	0.220311280194278	0.376163799686792	-0.933022815911161
2.44780194690668	3.78803030159257	-0.762414453730743	-0.788225291489908	-0.601434976225124
0.114567047816839	5.7203416684714	0.992945136264705	0.843527558324726	-0.551831796716181
2.62512839841925	2.32791734872447	-0.858144000300215	-0.686254167425177	0.739313510745971
2.31437748144029	5.68597839134298	-0.671390538692358	0.824736670747168	-0.579928124431434
0.461243575904531	1.69492896493753	0.889180211708272	-0.138489087695024	0.992645501661486
1.50538357396188	5.87277909869653	0.0462533020829709	0.915098173575559	-0.419255887493819
1.25060638947702	2.4995229468893	0.320533776257125	-0.798819772799069	0.615520411049447
1.29402764103766	1.37320150765184	0.275274884577695	0.175800221378687	0.981183235071486
0.61275263581207	1.01712164418197	0.811724380040776	0.506937052503886	0.85293810727976
2.735714270999	5.01315298397839	-0.913371153045553	0.306063549743931	-0.957244449049801
1.74240155229919	2.98179184903914	-0.152878618697402	-0.986813722509552	0.179182858217211
1.7599660879941	1.64663346605901	-0.165009205151668	-0.0916433671389964	0.997249065461303
1.68724315910678	6.04714403685037	-0.128279813984322	0.971402744501578	-0.254478003834677
1.37760552543383	5.67548669105298	0.167676493187514	0.818814407751567	-0.588364070001072
0.560651273658834	6.24820387986844	0.839642166055713	0.999363554619343	-0.0532348434380969
0.615148494485092	4.5154458956347	0.803648263301093	-0.175166577898688	-0.981307303412341
1.57440120815176	4.73142690180196	-0.0189779148572707	0.0362142557408252	-0.999826249594364
0.637192019766573	4.17368245423842	0.793959911098485	-0.493902839373671	-0.860700101649029
0.87408395484169	2.42526668371503	0.635958043696557	-0.752626723122921	0.671576572910974
1.08918565546065	3.28437667069437	0.463243148581063	-0.989352541588271	-0.128123881917503
1.02338837025253	2.59705860936686	0.519000743854848	-0.853153980618225	0.536576680707749
2.22863583118133	4.04465675596018	-0.604142104198836	-0.602581894035782	-0.787340562215989
2.67433016830933	1.53483086178606	-0.883667762729123	0.0176691993499133	0.999378760122295
1.65721509139724	1.39312069677173	-0.0702309993393299	0.156411155432105	0.98478975084771
2.38027003916517	2.79935825936501	-0.708098584452039	-0.940501209267019	0.356271491660923
2.27383530590745	5.39969437576747	-0.639626119763611	0.634920452047032	-0.783619792365392
2.06973587884048	0.602791507588696	-0.472168842674309	0.814916176747329	0.56516334730155
1.44956555890513	4.39152989517875	0.106264629398891	-0.294396976380952	-0.950360147570629
1.90978358171767	0.89973350311185	-0.32122112816404	0.605268804637599	0.785257740045084
1.58701120223255	5.50256279303853	-0.0348248439208987	0.709495066172786	-0.717074159413934
1.45161494577944	1.07638687377667	0.123211536453224	0.454747337265633	0.882488571843261
0.734376022288412	3.81393368731542	0.735337341074207	-0.771655241570212	-0.622377326151956
0.0824756407531458	3.51719449027392	0.996482315348099	-0.926767532324066	-0.359285107356574
1.83921791516445	4.98281699889999	-0.270480814995719	0.277817766045183	-0.965369277898604
2.22998354464609	3.99738929204059	-0.605175601404121	-0.640097548771481	-0.756922243759233
1.54284143467455	4.37772217507178	0.0164026637213301	-0.307486613495117	-0.945999859860504
1.25790688203352	3.51850505567566	0.307724852884821	-0.926260913080215	-0.360541338438688
0.387808418211718	4.09563570741528	0.921832153808034	-0.560676545148995	-0.818050466040028
0.737393068656784	5.83058009293856	0.723722162101975	0.897279240783336	-0.457169047930711
1.74787007982078	1.81211049369856	-0.151739957181916	-0.250474645779104	0.972376802713316
1.24729309724786	1.88564108221129	0.320894782163591	-0.319083123250627	0.953189639661925
2.53756780079968	3.83666470299918	-0.817605708937436	-0.756680505648184	-0.640381643756024
1.68240876896068	6.13158510350831	-0.122803831682319	0.988125539889371	-0.170995816251701
1.59779290296804	3.58219023331036	-0.0221678665095181	-0.899641770982315	-0.420745930776382
2.56222212373507	0.324401703718792	-0.833437061900229	0.945236168852103	0.309719833569461
1.06455249206942	5.69619386490417	0.458965513845724	0.830420370312585	-0.571649717534445
0.507837446979953	1.98667855071312	0.866666505888743	-0.410596287988307	0.918894468176115
0.528110062141009	1.29962828092877	0.857368921954961	0.24692808131897	0.964543157021247
0.767080445465719	3.22375034358164	0.716789532683812	-0.996476858325012	-0.0663375234212056
1.52984630526212	4.29618139763396	0.030404506976537	-0.383714365573013	-0.916563572092094
2.38862751948798	0.844362192788806	-0.720287334279843	0.648967786150499	0.749289702935001
2.59831682794189	3.76203672258139	-0.85136446274586	-0.804309986950583	-0.579978638467549
1.861778677984	2.68440528148921	-0.26283729401945	-0.895250278667077	0.461232930317467
2.29114954196692	1.16615655809577	-0.643408658895485	0.373022853626865	0.921121172379461
1.64589436923412	1.0167731375967	-0.0661703809769613	0.507239295861424	0.852754999099672
0.276119993944427	1.93552020161396	0.959212767524887	-0.364700222253912	0.937392394238199
1.50535536531391	5.38430046478929	0.0434052735387173	0.623210432908349	-0.792889143403072
0.948126181845308	3.96343865143727	0.572500682537827	-0.666191328780722	-0.733954231758522
0.688236793321286	1.31348753232508	0.76419902611567	0.233598318897702	0.968076356993701
1.5355574885579	2.82201064612784	0.0505362466922329	-0.947992921553116	0.334907583603433
1.52890009310514	5.00480434310399	0.022050898616112	0.298316317204355	-0.959563855626531
0.695812203650808	2.05849815266496	0.75868429451485	-0.473312730610753	0.889078998766581
0.721701274888552	2.58427289407049	0.744690907147934	-0.846460338251855	0.547249953142018
1.80867299149102	0.755741194671375	-0.229089744179748	0.71480311208786	0.686651713190087
2.23893453077889	2.4457076635296	-0.595184694769462	-0.765740260326466	0.656511986349217
1.68861286080861	3.93827164454756	-0.117544692679671	-0.685049677518982	-0.716340860158284
1.92160453841529	0.811160841270676	-0.334252955533304	0.674249467935136	0.726536481720331
0.973234256307364	3.98154247332841	0.551486779579098	-0.652368610542921	-0.746316319888192
1.36158854390825	1.10237955163032	0.209569208610544	0.431392179916504	0.894441372846661
1.00493945736951	5.58901275928377	0.509659613126406	0.766825355512722	-0.655237120171209
2.0464644948998	1.41731362697296	-0.434434031931242	0.13280578390493	0.988654239643428
2.94287861987143	3.54319379222063	-0.979590538496677	-0.916404806639911	-0.384080801045745
1.84001255434156	1.30334965779048	-0.246682724249129	0.24335242853035	0.965510000968975
2.42596010840578	5.85234513064831	-0.749489887218792	0.906666090737418	-0.437722686785189
1.50355905841786	4.14527748884045	0.058794117227286	-0.518548667507527	-0.845800089510962
2.19397870249972	5.61197517203471	-0.579538042586182	0.781171173695511	-0.637953124475852
2.15010066162078	4.48362685248383	-0.540763156613996	-0.206035693270773	-0.974771228210418
2.77615203422342	5.50923182987068	-0.930020670925244	0.714098195864604	-0.71249094545176
0.417202495748625	2.11906423095951	0.908850930364545	-0.524460493721007	0.86052302802744
1.45460353626513	3.31138298839305	0.122995123919078	-0.984944251730299	-0.155530600780098
2.24214502101896	3.16602001933905	-0.608342424587835	-0.999688974464474	-0.0073609991782432
1.66033207742054	5.18383940145566	-0.104301215609499	0.459308710249476	-0.896213914459092
1.84909748666956	2.98361910101438	-0.255648525394052	-0.987111888021957	0.177359951970714
1.8563031902383	1.22019107289592	-0.263786280311937	0.322535765934355	0.940740944237963
2.14744232203436	0.69816926934674	-0.536804235187265	0.754609279314574	0.64280724360134
1.06098150884013	2.35351388445436	0.486200156129575	-0.704314003964849	0.72216044720628
2.37291559715772	2.55426264379454	-0.699719468100287	-0.830233311444092	0.571925098574571
1.49168622035756	0.0167136196179154	0.0656063089458778	0.999854427484278	-0.000517352968526659
0.997910763250318	0.628899131304589	0.534126962498212	0.799138576898757	0.587005394297213
1.09309071930313	1.43239048264165	0.455413428412219	0.118069178086323	0.990776307406547
0.301782278116618	5.11924179888908	0.950332875059423	0.402565688097883	-0.922326596380365
0.977846450706977	3.5566670746255	0.554778717556054	-0.910777547898571	-0.396822458323212
2.24500013113557	2.00276658852447	-0.597664671142314	-0.424826906354293	0.912603002213963
1.195527583388	6.14514993240074	0.347422115194222	0.990146397395575	-0.157420872619602
2.24783054619333	1.96497996020544	-0.599995264082892	-0.391246305953243	0.927021752410693
1.51932715743937	5.9857098161542	0.0339856836133541	0.954838217846335	-0.313865981996594
0.828528663514925	4.9237718477753	0.6521165233343	0.222144258302846	-0.97876835019682
1.92613386780138	1.99368187602973	-0.318596304474314	-0.416803434605728	0.916183421323216
2.72358837312903	4.9720687203339	-0.908288300257435	0.267748980930277	-0.9680467400775
0.99937597234885	4.37971670148896	0.521256454369311	-0.305598748524762	-0.9466409354834
1.7969929312322	0.806567040046131	-0.216771374824618	0.677690620972973	0.723319959931259
0.395950382719166	3.0275604700002	0.920209946726745	-0.993265041870055	0.133307712752607
0.41824026646685	5.66299446491876	0.906789801050138	0.811651771803706	-0.598319859400022
0.499618475550565	2.38007123698326	0.871863003082165	-0.722600409192046	0.703862197114167
1.39801067859157	0.556006388240685	0.166815939222419	0.841751109097483	0.524984691340203
1.84924336670596	4.6909950089199	-0.277985609897403	-0.00338273042465413	-0.999780278714897
1.55205997872423	1.53881092206297	0.0328930665055185	0.0137664650615782	0.999508709472653
0.957589907921054	6.08226571850653	0.55726365382387	0.979219173634794	-0.219987824487029
2.48860220808038	6.14700585318157	-0.790499689243407	0.990408405347189	-0.155560532925694
1.31864100226815	3.58564917290908	0.249229751009779	-0.898085088916984	-0.423965783438826
1.87093988960557	5.24633328539962	-0.300792866061686	0.512517853563628	-0.86755374707033
1.00316035813151	5.33124251656421	0.509104810039874	0.58182665441622	-0.823415432005626
0.719413491178755	4.00098064181758	0.743076066173913	-0.637294707275917	-0.759297686388976
1.25440791067994	2.95372986624778	0.316886432682684	-0.981813723972197	0.20707739166012
1.05363740621071	5.38269123588416	0.465474325465935	0.621978428907645	-0.793847519606204
1.95228515539267	4.29929723759263	-0.369686905298148	-0.380838882971669	-0.917803520770332
1.74352937838889	1.26580971549549	-0.155498961156688	0.279293375063723	0.955147559438298
1.03256092287583	4.68707847000891	0.487259835952754	-0.00722209956583268	-0.999692428931633
2.97776279241858	0.526120801991774	-0.98612794766192	0.857897918728203	0.498659236294939
1.67367406801352	4.24392647147512	-0.107887758475931	-0.43143350583187	-0.894420887238993
1.18205998816483	3.91125440909126	0.370150277582149	-0.704816836437071	-0.696889292415657
2.23980981803484	3.1659893390211	-0.60647483839467	-0.999689755546681	-0.00732966064574865
2.27969847986636	1.66450056147239	-0.627164342000977	-0.109010248426412	0.995803372637532
1.54436562947799	2.06316884632667	0.0443179670145046	-0.477316296949519	0.886986807818814
1.91951695067522	5.40745441008976	-0.345428326486394	0.64077118513823	-0.778877789744598
1.24832469588335	5.25001241172429	0.287871515723533	0.515594733600743	-0.865764133959109
2.04548237095291	3.33244308245335	-0.443985063178669	-0.980980397025703	-0.176831562523709
1.83399723693056	3.16135765406997	-0.244440511416493	-0.999796401752849	-0.00259891728732187
1.17286709373879	3.33189803428705	0.388559464063475	-0.98108878304693	-0.176281173368002
0.903325630433237	5.02059418554573	0.592533107524417	0.312951383969692	-0.955123943648554
1.66299107152197	1.33592127720346	-0.0767386543793225	0.211949191062205	0.973403676215382
2.55583346065169	0.872297780921039	-0.826244223476546	0.627153720108805	0.767750013410476
2.00173681804221	2.36809697601294	-0.389224524291732	-0.714413103601565	0.712175157313206
0.983912104307416	4.36067271335041	0.534713371670981	-0.323582282549517	-0.940365359615151
1.11278701598391	2.40836250146227	0.442371997015994	-0.741560479047933	0.683818705178035
1.18589752383233	0.299531203991222	0.364104300390547	0.953265916322885	0.285327826049297
2.16948438444061	3.35552445531375	-0.551599429435123	-0.976108418573113	-0.200090843144294
0.690179977610179	6.0679621423166	0.758886482585542	0.976182709337533	-0.234077437463601
1.13479443979901	1.15344835990259	0.418344690581896	0.384765973429042	0.916107484374839
2.72880623065759	3.51048135231335	-0.912976183272379	-0.929336256450866	-0.352840064945659
0.798311735807244	4.55024773512243	0.678913387455014	-0.141260414935787	-0.987336182542604
2.46980727770065	5.53074360720255	-0.775467374245474	0.728744604488288	-0.697490823816934
1.5698091205145	4.38898802673973	-0.00984937905869844	-0.296810176544118	-0.949571118110271
1.77766418368514	3.52097363191891	-0.196737342576111	-0.925302091883718	-0.362905782075621
1.11379585017532	4.60681923806689	0.41690557943851	-0.0859223496162394	-0.994637391771514
1.01769356932116	5.5775970155665	0.4985229277274	0.759552200639972	-0.66369847871531
1.96544167515062	1.2496452563066	-0.364633410151208	0.294674260919318	0.95026982502908
1.49224885845343	3.99647357993179	0.0728505657709866	-0.640810926380999	-0.756314888559591
1.83303155673261	2.45757835721449	-0.232878507598159	-0.77321884248768	0.647634179161584
1.73265367006622	4.86139018720303	-0.170642092948774	0.162476395116398	-0.989416224969406
1.81742689494984	0.716960435982827	-0.238312687545252	0.741886910162226	0.657379313793087
1.19892227671303	0.751969139401561	0.357975330441353	0.717485382310412	0.683852791861952
2.26256524747589	5.34416760699182	-0.630835591905817	0.59205051398864	-0.816184343897968
2.25137643931293	1.63338575538154	-0.605024936423146	-0.078742651290928	0.99812518953013
2.26835717026568	1.52374281903314	-0.619876429571154	0.0285432832383505	0.998936306598117
1.42249013461681	0.908234752674446	0.14880664950752	0.598397862953492	0.790555676514922
2.22228078151375	2.08970550734226	-0.57922471309319	-0.49987791721031	0.874749703232463
1.96614284089766	2.79493776711947	-0.362325754081616	-0.938983371964539	0.360416361051265
1.65790936100027	1.92702242648181	-0.064935365207486	-0.356986496006302	0.940240882910045
2.21255579827295	2.11976521741556	-0.571295403265554	-0.525042436276802	0.86017457868305
1.43332913784394	5.82380523885297	0.115554348024623	0.894272909465676	-0.463173852523977
0.326243584172775	0.557142625009507	0.94532147055902	0.841121721764323	0.525975679621641
1.14859881466571	5.37314478401898	0.380315493367759	0.614639475204036	-0.799491396728629
1.88282707054433	3.90328505606143	-0.302627758979142	-0.710550641545572	-0.691046113589236
1.45676895637228	3.06242420701479	0.124337200136273	-0.996747220551749	0.0981014185248872
2.0886137100032	1.56377947094897	-0.469203186349629	-0.0107064752552884	0.99997637516751
2.15192005495816	4.64577873169761	-0.542216755195211	-0.0477248856842646	-0.997867175255945
2.38720896666128	0.853921810916701	-0.719159447899539	0.641557556482273	0.755678018363153
1.21012420924038	0.355985816855308	0.342530983652483	0.934149254558704	0.340405426295813
0.8403892221321	0.877605946987462	0.65983469246214	0.622954547747506	0.771185840128637
1.78545428348418	2.22801053742191	-0.186273311696688	-0.611903717519644	0.801567073830512
1.18546119416025	5.91975454953833	0.35278503216446	0.933058444472881	-0.376072040151571
1.30535134728128	2.94310441428363	0.269644400165547	-0.979715156978733	0.21758719679342
0.518436826438641	4.45937259236797	0.859137629308558	-0.229462747684357	-0.969133164598502
2.42582528399595	3.28218448356383	-0.745498886679215	-0.989677035846027	-0.125895312135983
1.50851545876477	5.18419008486303	0.0406268523291229	0.459612094907066	-0.896062332769911
1.17364001671278	1.13495042788091	0.383670007785668	0.401762179504594	0.908539699930932
1.85201258196247	2.45228884627942	-0.250819911924361	-0.769898957291368	0.65160172408
2.57971762000945	4.32324859613143	-0.839862152513445	-0.358630384274782	-0.927030802609248
2.28131639839276	5.08548820311062	-0.643792056953865	0.372278480963036	-0.934522167412014
2.09662365848306	1.47075025885745	-0.477665442704565	0.0805093474024726	0.995184497524439
2.37839748251783	6.26143138033264	-0.719422487163532	0.999753733922716	-0.0397635673539794
1.17337154479238	0.870213486924685	0.382299035319415	0.628797890118618	0.766394590897465
1.86490107501853	2.38513674151328	-0.262417395632368	-0.72603505557256	0.700314848807146
1.77300329900997	2.03862447053776	-0.174412778044267	-0.456171937857818	0.897773472405436
1.82712182624666	4.93780802448412	-0.259105079023212	0.235456085745591	-0.975874030192294
1.78165907925561	0.874424439562051	-0.200533693761998	0.625473413300901	0.769129316745476
1.86991317454781	1.60454433130046	-0.269594654188009	-0.0505964389693909	0.999454310800195
1.89929752409158	4.02967125367386	-0.319285548921167	-0.614620252556222	-0.777896444935284
1.93408991541024	4.55829929244497	-0.354530030427495	-0.13339869103535	-0.988564203107812
0.83313434925899	6.20527423284204	0.658611723342067	0.996849510874259	-0.0968281419031422
2.11515340898638	1.28171534644029	-0.497229192428063	0.264101169431493	0.959703136147715
0.393455295753005	1.86121353213435	0.918444082300536	-0.296459099024245	0.960109603762675
1.39147456709037	2.49727070404578	0.189977295320148	-0.797478278473661	0.617273790261198
1.28407691352928	2.64015783931992	0.290112126708688	-0.874728249787909	0.499916259590818
0.912202983770895	0.19795454338416	0.600464648369093	0.979539563542211	0.184000651589483
0.0783140340773379	5.70662505012491	0.996702493386599	0.836139222555147	-0.563131525813872
1.51641097613987	3.01135937641677	0.0670651824975494	-0.991224325828301	0.149595454690573
1.56607337548575	1.48470166824108	0.0187819755862506	0.0668328145536243	0.996435104002932
2.00415432257038	5.66559853663451	-0.421556056510762	0.813154771065139	-0.596252533977055
2.86880637270337	2.30697169874551	-0.959619883425594	-0.671166516534721	0.752990921691974
0.477184698644383	1.96580865502105	0.881643669606526	-0.391988526542385	0.926718951300233
0.989057255437865	1.14067113538276	0.542826677859819	0.396518479864221	0.910914226975154
1.21711729015575	2.19620623902236	0.349547956673407	-0.587024051809473	0.81976405028262
2.12864410734524	3.48652156736642	-0.518786326215292	-0.938143103505518	-0.329702056063598
1.25092050042955	3.25038401800966	0.317928619520481	-0.993820113482915	-0.0935144813100045
0.714641520661266	2.54370394331943	0.749050644397075	-0.824354422476144	0.580478376936302
1.43650273062509	4.2969702191544	0.120700296459223	-0.382986698552221	-0.916878342956537
1.08046811231889	3.38779805637021	0.469876924257342	-0.968375382485775	-0.232435498931945
2.71444920643109	5.27087957761122	-0.904619682978232	0.532923536533045	-0.855401239067161
0.839641766840094	5.45465570183588	0.643942896672825	0.675582534743386	-0.749046921344595
2.29233504720795	4.80403193276722	-0.651649525028341	0.107008694269326	-0.995985611539673
1.36340011187228	0.901314089543905	0.205402685334738	0.603994491823831	0.786247331100617
2.27225389488986	3.15056602631536	-0.631914108007466	-0.999958049318312	0.00842063223763228
1.9881848761436	0.451179354802548	-0.402511225255555	0.894843986068092	0.430579028464089
0.126689358512054	3.83381387503932	0.991649201465561	-0.758580469835975	-0.638143113913635
1.88462587933317	2.84277620065082	-0.286940869587785	-0.954436195499553	0.315147578229677
1.51729531603486	5.2160074939344	0.0321174764892797	0.486916404881857	-0.88187340745044
2.01004061191729	5.65479779197443	-0.4266390283296	0.806887007133284	-0.604799301837126
2.06550828542784	3.38124158230675	-0.462525598081474	-0.970032967086767	-0.22588297236474
1.99070627387125	5.05577416887611	-0.406790749857854	0.345284206140513	-0.944423109049746
0.618458311460958	2.68291158507647	0.809450834190469	-0.894584933453104	0.462555380025027
0.503640712749796	2.40545708471429	0.869983357704375	-0.739638517402794	0.685902923694676
2.11339314054969	1.46654087300535	-0.492289004763653	0.0846345037757012	0.994770241616798
0.565583376257347	0.974743429496367	0.838612129203695	0.543261021669826	0.829883785559763
2.50995526197839	2.3277169523543	-0.791036799863315	-0.686111123417462	0.739445908370977
1.81888909601815	2.7268723742998	-0.222612570793708	-0.913348921412119	0.42317119460445
2.37513440193818	6.22136849536982	-0.7171101163843	0.998015031944836	-0.0805111542982985
0.863518385846427	1.29036372752579	0.641641713734082	0.255818089985178	0.962078359480378
0.942836998965934	0.76775263424176	0.580102669220452	0.706194488203334	0.695493850493518
0.601339269359141	2.98776657763629	0.820815014184435	-0.987776179141755	0.17321951115171
0.87014358171908	3.88659878130825	0.635759699625548	-0.722409881226607	-0.678658534039943
1.89655424520638	5.80964788132506	-0.325905828106982	0.887862372546052	-0.475646312501195
1.93552335956085	5.64740565960531	-0.360758180329999	0.802546072393013	-0.610606412803618
0.435396393178602	0.946778678092223	0.902822622684203	0.566734895310234	0.813809903187607
2.07050381684873	0.777869398868472	-0.469363050763091	0.698865035675538	0.702857247480999
0.843147672185969	5.1552791253598	0.640045657632171	0.434427925756878	-0.908204490350227
1.92588971700651	0.847804260553316	-0.337385190653869	0.646306258415244	0.751598377948454
0.581553336141285	3.30441120359022	0.832476950212758	-0.986154961371884	-0.148464529586172
1.40290384880266	4.1840384147486	0.155460925021915	-0.484825338509527	-0.865952788840824
1.24929222329632	5.16793741463979	0.287035878732498	0.445497084670249	-0.902976710710655
0.254756229987082	1.12200388961133	0.965921588917563	0.413586367711897	0.903053498844607
0.920200122722996	1.85082389086123	0.597894743052851	-0.286783948277148	0.962888797857355
2.35991377227527	0.545828638948003	-0.703938651072061	0.847338441344674	0.516075301582166
0.28733846395363	2.63258999147154	0.956792681753491	-0.871051782248731	0.506428057461265
1.37347020071113	1.48818606846605	0.202119953113274	0.0634162312583985	0.996718108837552
1.29595914965677	4.45410630818324	0.251807796714669	-0.234536152620687	-0.967834116633355
2.27046296675115	5.44799188762127	-0.637395373157877	0.670750317054032	-0.753360154354558
0.850285938121754	4.01910649964374	0.648716746195612	-0.623027551764914	-0.771126423099852
1.37062977122075	2.04217865634386	0.208393891911801	-0.459249796572571	0.896243334586073
1.67563346152746	5.97603150709378	-0.117691222684236	0.951898295911892	-0.32310082038906
1.91195396031093	2.33626304474478	-0.306189604890119	-0.692188712480614	0.733773445258082
2.49448100532521	5.93795358691557	-0.79308793243273	0.939474018140092	-0.359082809411133
2.31006978153594	6.24199441582505	-0.670970398542222	0.999117797249079	-0.0595531903034249
1.44175747727529	3.30410374648626	0.135590158955591	-0.986207190076913	-0.148152760286495
1.30087016766398	3.33285323055481	0.270188810631513	-0.980898633726985	-0.177245696779616
1.114368013921	1.29397290003374	0.436691538940009	0.252356852912754	0.963048366815466
0.857374470486236	5.98778955754949	0.636725360631937	0.955458339685978	-0.311877003155512
1.0171303317011	3.99386166697513	0.514344836738395	-0.642842840302956	-0.75457878601059
0.741982361311309	2.87456192584243	0.732986490455346	-0.963502707547102	0.284595234965784
1.25811454390479	6.02171911604037	0.286491762751441	0.964989952037243	-0.279210482700146
0.613526475151821	0.297321801240729	0.811357919934514	0.953949180566816	0.283151840622503
2.71116354573848	4.91167370543911	-0.902965420092491	0.210634807317352	-0.981116635064473
1.04362318717611	1.18720855783035	0.497314777963236	0.353456206745146	0.929092886116717
0.647498489818126	0.147384559455632	0.789844609668512	0.988655264685706	0.132799020098003
0.834479661267977	1.32827834654757	0.663177971309023	0.219334365569995	0.971643163753782
1.20788369906609	2.18651406881314	0.357755775830144	-0.579332707993792	0.825149662703105
1.42871161553404	0.186171686226578	0.130231427331177	0.981900770800483	0.172105365849184
1.57567840711138	1.43908237171712	0.00894736635396892	0.111522945236984	0.991647757793372
1.86492641332973	4.8102244123317	-0.29306739498404	0.113020075668616	-0.995426011855056
1.95071070250171	6.26244852240355	-0.374061999569951	0.999776215452914	-0.0387270689873868
0.406679943487404	1.07221259210679	0.914611270209503	0.458472718883013	0.880511367382029
0.563148888412961	1.02033477258166	0.839783642803183	0.504147788202806	0.854621208650282
1.0624932233126	4.54294637243137	0.46356620127071	-0.148384452528671	-0.986168385756103
1.91006644934075	6.25991628142841	-0.337009558365372	0.999718253401228	-0.0413073454259653
1.36043175715434	4.26223024208349	0.194550510464097	-0.414830692957397	-0.902465439920998
1.13398858702251	3.00273128307919	0.42539541230944	-0.990028665764514	0.158248605118362
1.06302186891397	0.416508282636082	0.476381972301021	0.910168418787091	0.398173961898003
1.91001985780927	5.82721004170525	-0.338168397335858	0.895788770292408	-0.460158954981355
0.912915243149277	2.98166357014153	0.609384452227426	-0.986792664068953	0.179310803132952
2.4769095630566	0.48336386853673	-0.78248798138273	0.879608364259651	0.460161867544906
2.40778083856621	4.28796895443274	-0.734868292733218	-0.391277731499328	-0.913251913095749
1.98510428213924	3.44729860072671	-0.391226043653539	-0.951330284024958	-0.291401495947857
2.34387279555814	1.15723738794796	-0.683251743203781	0.381270244160617	0.917618179448577
2.83152076093277	0.990751517371767	-0.949627254085829	0.529643264513706	0.83877848794735
0.964319078416097	5.84844961533303	0.547790351858726	0.905016601707353	-0.441220365261673
2.34452018582081	4.22039428724233	-0.69111295646992	-0.452588997816756	-0.883625091501748
1.0340572384722	0.844376106602657	0.504683181465434	0.648957042576522	0.749299054409136
1.54604410497936	3.60732143381717	0.0281659776737432	-0.888075796582531	-0.444013972092337
1.55664332698672	3.83340663960776	0.0132615037362563	-0.758851367123655	-0.637822884176777
0.462646906144038	0.416133232865183	0.891214725877753	0.910327936545185	0.397820538794581
0.335147249379936	1.65159021725902	0.940468907729857	-0.0964652181761791	0.996878365707394
0.537811083620242	5.56587085672492	0.847087916795318	0.751985104611711	-0.672297850761063
1.59596723683025	1.92614386956638	-0.00563901525800877	-0.356187599370027	0.940531712578889
2.04803889947722	1.14449534514502	-0.441432395726829	0.393006807118096	0.912484549711152
0.500539741009091	3.38867898028708	0.874561145163622	-0.968149314497366	-0.233315135762872
2.1336962266793	2.25821383875636	-0.505408166644313	-0.635005234133504	0.783551610074948
1.40274265030864	2.76361250563374	0.178646609717137	-0.927710164550951	0.389552397607059
2.25563335433136	5.22044891468597	-0.624967341839857	0.4906922231715	-0.879824504579331
2.48694787309692	0.506510804996686	-0.788546012685305	0.868060832632263	0.481120938996276
0.904078473749122	4.16878894206113	0.604011518242831	-0.498175411947623	-0.858184540257575
2.49077860636507	4.74452839235449	-0.786796109201231	0.0490244906336721	-0.999505061236416
1.55740855090074	0.916852492940776	0.0180269526108382	0.591390514089413	0.795864266622691
0.983923972981483	3.13305946413677	0.552816878536398	-0.999962087894249	0.0262852421678093
1.1921059636315	1.51873410644587	0.368775358366256	0.0334558173249662	0.998697609594246
2.11858374992509	2.20041871309453	-0.492018060834316	-0.590351175119264	0.817399933051078
2.20983756408859	5.5453571450122	-0.591566270214751	0.738516172823531	-0.687114408511608
1.7070181708994	3.45602901348059	-0.126873308161706	-0.94852809981982	-0.299969270615818
1.08591112835897	3.18744258061186	0.466724968995625	-0.998903575526781	-0.0292474408260793
1.64131589390459	2.14454072255765	-0.0482906314681309	-0.54545627680629	0.847598675636266
0.665047404984308	4.2463146837766	0.775539082484308	-0.429274398138524	-0.895488065541887
0.812578368897822	4.52635480845756	0.668600500686486	-0.164552823701558	-0.983323067833246
2.23476456294494	3.47409831343089	-0.606263707783901	-0.942485981113412	-0.31762547710473
1.22838749633152	4.24053599351667	0.319778629375624	-0.434494965473427	-0.892896817497505
0.556561630285529	3.63027167070094	0.845244513346978	-0.877000059787203	-0.464998679653229
1.10277261086245	4.62240878069106	0.426498314089606	-0.0706423807312564	-0.996105692077823
2.80141326062371	5.11132002288102	-0.938601946420246	0.395494897443905	-0.925278892264539
1.16221587868493	2.57167358672163	0.399999030536575	-0.839735216393204	0.557674422274201
1.03157660475334	1.0950242774822	0.507389526340307	0.438028164681842	0.89112195744244
1.68045843642256	4.26509155624014	-0.114722304776611	-0.412224041163014	-0.903694972231237
2.30849547955776	2.71383068198668	-0.653569128148583	-0.907960024970044	0.434953629919232
1.63038330363839	2.40992811200195	-0.0382094390416424	-0.742593732517921	0.682693173813049
1.53207506731781	0.235814537044862	0.0298344438790627	0.970981937351929	0.222046375249248
1.61698317925604	5.77229754199065	-0.0625943025418624	0.870128527897753	-0.50804523923386
1.27156347354717	3.66419266234354	0.292256855680391	-0.859748004149467	-0.495525511164431
2.75955832095356	5.13595312465145	-0.923030295522953	0.417403874233469	-0.915918458954829
0.382767266764987	2.79232389092675	0.92469882352753	-0.938077322892311	0.362863461217575
0.929040522848071	5.43264387130908	0.57216739841091	0.659516744930164	-0.763167768651078
0.13501817867574	1.56054550766999	0.990166865634974	-0.00753798620903655	0.999949574772537
2.18070562816615	5.1325349565796	-0.566287690119693	0.414377567542739	-0.917249027440073
0.454856010535579	3.72983672532225	0.895082092658937	-0.823460459057241	-0.552809856101484
2.68787040142937	2.01539006035417	-0.889098386925983	-0.435921445172754	0.907508977066002
2.56437258633506	4.80455161832278	-0.829872232494955	0.107513372781104	-0.995940045565564
2.88427842028958	5.17756856946176	-0.964533081802616	0.453874867296367	-0.898906683710046
2.50523604944612	1.21107034335807	-0.792351374812094	0.331117057363559	0.937622954736139
2.74486995444604	5.78386495373978	-0.918754827997706	0.875746851160743	-0.498091299117792
1.94604763916562	1.06126849171537	-0.351045039708576	0.468205505863019	0.875252176820084
2.21793880932772	4.9490995708452	-0.595117551439405	0.246131264136693	-0.973413620273063
1.82132676959712	0.468495649855742	-0.24721925527729	0.88676634636142	0.446557515049428
1.84308787295769	4.54901487846615	-0.271373474616682	-0.142463685932038	-0.987142613604284
1.85747024553661	1.74294966050654	-0.256212413667226	-0.184711173651825	0.985888127147049
1.03226416919271	0.836946598139523	0.506178757924999	0.654676243644571	0.744283619193608
0.648941296569281	2.49011482270602	0.790143318226998	-0.793190828753149	0.622823051693348
2.50523983809671	5.21643427541442	-0.795775998726019	0.487279613594029	-0.881677248927544
1.52112753945999	0.803627518288965	0.0513158773590947	0.67988518521735	0.721253126446361
2.10385827306786	2.54694698546801	-0.482451835926886	-0.826169388097163	0.577858497509696
1.69635489711305	3.22135701691855	-0.112154363672409	-0.996679268891638	-0.0638936498601416
0.845965478097099	1.68339255095958	0.654081409640829	-0.127328273404492	0.993945738496165
1.60553345718175	5.94674399979155	-0.0502086146639798	0.942462806216126	-0.350827503438438
0.704691568486289	4.71863739315902	0.743747348273442	0.0236979852546674	-0.999981274869365
1.43460734703618	3.61256053552107	0.137039276381373	-0.88559032169926	-0.448827079174281
2.841593843689	1.23707103361404	-0.952111072950719	0.306595576187297	0.946302950570343
2.16712301721336	4.17264076440214	-0.554775689530936	-0.494813261062434	-0.860166408553778
2.56938048853752	5.31387151422652	-0.833127234817181	0.567945821550358	-0.83292302565564
1.06320104733923	2.96846374516155	0.4867910041881	-0.984537347971948	0.192455528565672
2.04711067222623	0.40560300223881	-0.455655495421672	0.914751617639985	0.387873254078833
0.503306281196441	3.83989138826071	0.871601601327748	-0.754522541481688	-0.642908489356141
0.499595404407081	1.31610258616685	0.871747779259856	0.231079204951023	0.96872230450125
2.18517732841111	2.36344009814957	-0.550010016241598	-0.711203307981723	0.715380436833214
2.66657889285152	1.76465973345822	-0.878987507106497	-0.205466979105453	0.982124845217812
1.20132063030286	5.36509967670225	0.331854211015685	0.608414735397143	-0.804192310574018
1.41637661555011	4.96533422962105	0.130027580834956	0.26142468509485	-0.969670466596409
2.90301807995493	4.36507157781506	-0.969942873210471	-0.319436837571515	-0.941845552424269
1.18226902211288	1.02725013409708	0.375311210279732	0.498128458224373	0.858212336912178
1.21889645196233	1.86358308784157	0.346341930512588	-0.298661392254259	0.959462017762235
2.25368168088542	3.55616402683725	-0.621946975430153	-0.910990784566451	-0.396348097277407
[truncated: 3,001 more rows]
