# Supplementary material for: Linking functional traits and demography to model species-rich communities
Source: Nat Commun. 2021 May 11;12:2724. doi: 10.1038/s41467-021-22630-1 (PMC8113445; doi:10.1038/s41467-021-22630-1)
Supplement: Supplementary file 4 — Source Data [file 41467_2021_22630_MOESM4_ESM.zip › SourceData/TabS4.csv]

123 "132" "213" "231" "312" "321" "1234"
Tmin_coef1 -0.976 -0.976 -0.976 -0.976 -0.976 -0.976 -0.945
Tmin_coef2 -0.151 -0.153 -0.148 -0.149 -0.149 -0.15 -0.213
Tmin_coef3 0.159 0.157 0.156 0.159 0.157 0.157 0.146
Tmin_coef4 NA NA NA NA NA NA 0.201
Tmin_a 0.926 0.926 0.927 0.927 0.925 0.927 0.801
Tmin_b -2.38 -2.36 -2.4 -2.4 -2.39 -2.39 -2.37
l_coef1 0.948 0.95 0.95 0.949 0.949 0.949 0.935
l_coef2 -0.0468 -0.0452 -0.0473 -0.0459 -0.0465 -0.0451 0.108
l_coef3 -0.314 -0.31 -0.309 -0.311 -0.311 -0.312 -0.281
l_coef4 NA NA NA NA NA NA -0.188
l_a 0.345 0.347 0.343 0.342 0.346 0.345 0.294
l_b -6.52 -6.52 -6.5 -6.49 -6.52 -6.51 -6.05
c_coef1 0.584 0.588 0.582 0.581 0.581 0.583 0.607
c_coef2 0.805 0.803 0.807 0.807 0.808 0.806 0.733
c_coef3 0.0996 0.0974 0.101 0.102 0.101 0.0993 0.102
c_coef4 NA NA NA NA NA NA -0.288
c_a 1.11 1.12 1.11 1.11 1.11 1.11 1.18
Nstep 50000 120000 50000 1e+05 50000 50000 90000
Burn 35000 105000 35000 85000 35000 35000 75000
Nchains 8 3 3 3 3 3 3
Gelman_msrf 1.01 1.07 1.02 1.05 1.01 1.01 1.03
logLik -3232.6 -3232.6 -3232.8 -3232.7 -3232.8 -3232.6 -3175.5
DIC 6476.5 6476 6476.9 6476.8 6476.8 6476.5 6366.6
pseudoR2 0.59 0.59 0.59 0.59 0.59 0.59 0.62
