# Supplementary material for: Linking functional traits and demography to model species-rich communities
Source: Nat Commun. 2021 May 11;12:2724. doi: 10.1038/s41467-021-22630-1 (PMC8113445; doi:10.1038/s41467-021-22630-1)
Supplement: Supplementary file 4 — Source Data [file 41467_2021_22630_MOESM4_ESM.zip › SourceData/TabS2S3S5.xlsx]

## Sheet: TabS2
Variable	Distribution	Range of the distribution
Minimum tolerated temperature (ϴmin)
φ1	arcos(U(-1, 1))	arccos([-1, 1])
φ2	U(0, 2π)	[0, 2π]
a	Log N(log(0.9), 0.2)	[0.55, 1.5]
b	N(-2.37, 0.35)	[-3.0, -1.7]
Sensitivity to competition (l)
φ1	U(0, π)	[0, π]
φ2	U(π, 3π)	[π, 3π]
a	Inv-Gamma(9,3.5)	[0.2, 0.74]
b	N(-6.5, 0.35)	[-7.1, -5.8]
Intraspecific competition (c)
φ1	U(0, π)	[0, π]
φ2	U(π, 3π)	[π, 3π]
a	Inv-Gamma(40,46)	[0.8, 1.50]
b	/	fixed (b = -3.8)

## Sheet: TabS3
Variable	Distribution	Range of the distribution
Minimum tolerated temperature (ϴmin)
φ1	arcos(N(-0.95, 0.4))	arccos([-1, 1])
φ2	arcos(U(-1, 1))	arccos([-1, 1])
φ3	U(0, 2π)	[0, 2π]
a	Log N(log(0.8), 0.01)	[0.55, 1.5]
b	N(-2.37, 0.01)	[-3, -1.7]
Sensitivity to competition (l)
φ1	arcos(N(0.95, 0.4))	arccos([-1, 1])
φ2	arcos(U(-1, 1))	arccos([-1, 1])
φ3	U(0, 2π)	[0, 2π]
a	Inv-Gamma(40,12.3)	[0.2, 0.72]
b	N(-6.1, 0.2)	[-7.1, -5.5]
Intraspecific competition (c)
φ1	arcos(N(0.58, 0.3))	arccos([-1, 1])
φ2	arcos(N(0.98, 0.4))	arccos([-1, 1])
φ3	U(0, 2π)	[0, 2π]
a	Inv-Gamma(40,46)	[0.8, 1.50]
b	/	fixed (b = -3.8)

## Sheet: TabS5
Approach	Log-Lik.	AIC	DIC	Pseudo R2	Parameters	AUC
Transfer function	-3227	6476	6477	0.59	11	0.68
SDM	-1690	4095	3840	0.935	354	0.73
sjSDM (MLE)	-2523	7128	/	0.819	1062	0.68
sjSDM (MCMC)	-2766	7439	13269	0.76	1062	0.7
jSDM-LVM	-1317	3897	3183	0.961	626	0.79
Saturated model	-923	/	/	0.979	2124	0.73
